# Supplementary material for: Long-term iron supplementation combined with vitamin B6 enhances maximal oxygen uptake and promotes skeletal muscle-specific mitochondrial biogenesis in rats
Source: Front Nutr. 2024 Jan 15;10:1335187. doi: 10.3389/fnut.2023.1335187 (PMC10823527; doi:10.3389/fnut.2023.1335187)
Supplement: Supplementary file 1 [file Data_Sheet_1.zip]

Archive with 22 entries (20 files):
- Supplementary Material/
- Supplementary Material/FIG 1.pptx
- Supplementary Material/Figure 3+4 Western blot Pictures.jpg
- Supplementary Material/Figure 3+4 Western Data.pzfx
- Supplementary Material/VO2max_Raw data/
- Supplementary Material/VO2max_Raw data/CONT-NO1-MEASUREMENT.xls
- Supplementary Material/VO2max_Raw data/CONT-NO10-MEASUREMENT.xls
- Supplementary Material/VO2max_Raw data/CONT-NO2-MEASUREMENT.xls
- Supplementary Material/VO2max_Raw data/CONT-NO3-MEASUREMENT.xls
- Supplementary Material/VO2max_Raw data/CONT-NO5-MEASUREMENT.xls
- Supplementary Material/VO2max_Raw data/CONT-NO6-MEASUREMENT.xls
- Supplementary Material/VO2max_Raw data/CONT-NO7-MEASUREMENT.xls
- Supplementary Material/VO2max_Raw data/CONT-NO8-MEASUREMENT.xls
- Supplementary Material/VO2max_Raw data/CONT-NO9-MEASUREMENT.xls
- Supplementary Material/VO2max_Raw data/iron-NO1-MEASUREMENT.xls
- Supplementary Material/VO2max_Raw data/iron-NO10-MEASUREMENT.xls
- Supplementary Material/VO2max_Raw data/iron-NO2-MEASUREMENT.xls
- Supplementary Material/VO2max_Raw data/iron-NO3-MEASUREMENT.xls
- Supplementary Material/VO2max_Raw data/iron-NO4-MEASUREMENT.xls
- Supplementary Material/VO2max_Raw data/iron-NO5-MEASUREMENT.xls
- Supplementary Material/VO2max_Raw data/iron-NO7-MEASUREMENT.xls
- Supplementary Material/VO2max_Raw data/iron-NO8-MEASUREMENT.xls
