# Supplementary material for: Long-term iron supplementation combined with vitamin B6 enhances maximal oxygen uptake and promotes skeletal muscle-specific mitochondrial biogenesis in rats
Source: Front Nutr. 2024 Jan 15;10:1335187. doi: 10.3389/fnut.2023.1335187 (PMC10823527; doi:10.3389/fnut.2023.1335187)
Supplement: Supplementary file 1 [file Data_Sheet_1.zip › Supplementary Material/VO2max_Raw data/CONT-NO1-MEASUREMENT.xls]

## Sheet: Export_1980-01-04T0138_CAL
Counter	Time	Flow	Oxigen	CO2	VO2	VCO2	RQ	Temp	Hum
sample	hh:mm:ss.zzz	l/min	%	%	ml/min/kg	ml/min/kg	1	C	%
0	00:00:00.000	3.51	20.58	-0.11	6.29	0	0	20.3	53.9
25	00:00:00.100	3.53	20.58	-0.01	6.18	0	0	20.3	53.9
50	00:00:00.200	3.53	20.58	0.03	6.38	0	0	20.3	53.9
75	00:00:00.300	3.53	20.58	0.05	6.56	1.01	0.15	20.3	53.9
100	00:00:00.400	3.53	20.58	0.06	6.45	1.75	0.27	20.3	53.9
125	00:00:00.500	3.53	20.58	0.06	6.49	2.16	0.33	20.3	53.9
150	00:00:00.600	3.53	20.58	0.06	6.55	2.47	0.38	20.3	53.9
175	00:00:00.700	3.53	20.58	0.07	6.59	2.68	0.41	20.3	53.9
200	00:00:00.800	3.52	20.58	0.07	6.52	2.85	0.44	20.3	53.9
225	00:00:00.900	3.52	20.58	0.07	6.5	2.98	0.46	20.3	53.9
250	00:00:01.000	3.52	20.58	0.07	6.49	3.15	0.49	20.3	53.9
275	00:00:01.100	3.52	20.58	0.08	6.58	3.96	0.6	20.3	53.9
300	00:00:01.200	3.52	20.58	0.08	6.57	3.99	0.61	20.3	53.9
325	00:00:01.300	3.52	20.58	0.08	6.54	4	0.61	20.3	53.9
350	00:00:01.400	3.52	20.58	0.08	6.6	4.01	0.61	20.3	53.9
375	00:00:01.500	3.52	20.58	0.08	6.56	4.02	0.61	20.3	53.9
400	00:00:01.600	3.52	20.58	0.08	6.52	4.02	0.62	20.3	53.9
425	00:00:01.700	3.52	20.58	0.08	6.51	4.05	0.62	20.3	53.9
450	00:00:01.800	3.52	20.58	0.08	6.57	4.05	0.62	20.3	53.9
475	00:00:01.900	3.52	20.58	0.08	6.64	4.06	0.61	20.3	53.9
500	00:00:02.000	3.52	20.58	0.08	6.66	4.07	0.61	20.3	53.9
525	00:00:02.100	3.53	20.58	0.08	6.61	4.08	0.62	20.3	53.9
550	00:00:02.200	3.53	20.58	0.08	6.63	4.08	0.61	20.3	53.9
575	00:00:02.300	3.53	20.58	0.08	6.68	4.08	0.61	20.3	53.9
600	00:00:02.400	3.53	20.58	0.08	6.7	4.08	0.61	20.3	53.9
625	00:00:02.500	3.53	20.57	0.08	6.78	4.11	0.61	20.3	53.9
650	00:00:02.600	3.53	20.57	0.08	6.84	4.1	0.6	20.3	53.9
675	00:00:02.700	3.53	20.57	0.08	6.88	4.1	0.6	20.3	53.9
700	00:00:02.800	3.53	20.57	0.08	6.86	4.1	0.6	20.3	53.9
725	00:00:02.900	3.53	20.57	0.08	6.82	4.1	0.6	20.3	53.9
750	00:00:03.000	3.53	20.57	0.08	6.85	4.1	0.6	20.3	53.9
775	00:00:03.100	3.53	20.57	0.08	6.9	4.1	0.59	20.3	53.9
800	00:00:03.200	3.53	20.57	0.08	6.89	4.1	0.6	20.3	53.9
825	00:00:03.300	3.53	20.57	0.08	6.86	4.11	0.6	20.3	53.9
850	00:00:03.400	3.53	20.57	0.08	6.81	4.12	0.6	20.3	53.9
875	00:00:03.500	3.53	20.57	0.08	6.78	4.11	0.61	20.3	53.9
900	00:00:03.600	3.53	20.57	0.08	6.79	4.12	0.61	20.3	53.9
925	00:00:03.700	3.53	20.57	0.08	6.78	4.12	0.61	20.3	53.9
950	00:00:03.800	3.53	20.57	0.08	6.82	4.12	0.6	20.3	53.9
975	00:00:03.900	3.53	20.57	0.08	6.89	4.11	0.6	20.3	53.9
1000	00:00:04.000	3.53	20.57	0.08	6.89	4.13	0.6	20.3	53.9
1025	00:00:04.100	3.53	20.57	0.08	6.86	4.15	0.6	20.3	53.9
1050	00:00:04.200	3.53	20.57	0.08	6.9	4.14	0.6	20.3	53.9
1075	00:00:04.300	3.53	20.57	0.08	6.92	4.15	0.6	20.3	53.9
1100	00:00:04.400	3.53	20.57	0.08	6.98	4.18	0.6	20.3	53.9
1125	00:00:04.500	3.53	20.57	0.08	7	4.18	0.6	20.3	53.9
1150	00:00:04.600	3.53	20.57	0.08	6.96	4.21	0.61	20.3	53.9
1175	00:00:04.700	3.53	20.57	0.08	6.97	4.22	0.61	20.3	53.9
1200	00:00:04.800	3.53	20.57	0.08	6.98	4.23	0.61	20.3	53.9
1225	00:00:04.900	3.53	20.57	0.08	6.94	4.26	0.61	20.3	53.9
1250	00:00:05.000	3.53	20.57	0.08	6.95	4.27	0.61	20.3	53.9
1275	00:00:05.100	3.53	20.57	0.08	6.98	4.28	0.61	20.3	53.9
1300	00:00:05.200	3.53	20.57	0.08	6.99	4.31	0.62	20.3	53.9
1325	00:00:05.300	3.53	20.57	0.08	7.02	4.32	0.62	20.3	53.9
1350	00:00:05.400	3.53	20.57	0.08	7.02	4.28	0.61	20.3	53.9
1375	00:00:05.500	3.53	20.57	0.08	7.04	4.29	0.61	20.3	53.9
1400	00:00:05.600	3.53	20.57	0.08	7.05	4.3	0.61	20.3	53.9
1425	00:00:05.700	3.53	20.57	0.08	7.07	4.31	0.61	20.3	53.9
1450	00:00:05.800	3.53	20.57	0.08	7.08	4.32	0.61	20.3	53.9
1475	00:00:05.900	3.53	20.57	0.08	7.12	4.3	0.6	20.3	53.9
1500	00:00:06.000	3.53	20.57	0.08	7.13	4.29	0.6	20.3	53.9
1525	00:00:06.100	3.53	20.57	0.08	7.13	4.28	0.6	20.3	53.9
1550	00:00:06.200	3.53	20.57	0.08	7.16	4.3	0.6	20.3	53.9
1575	00:00:06.300	3.53	20.57	0.08	7.16	4.31	0.6	20.3	53.9
1600	00:00:06.400	3.53	20.57	0.08	7.16	4.34	0.61	20.3	53.9
1625	00:00:06.500	3.53	20.57	0.08	7.17	4.36	0.61	20.3	53.9
1650	00:00:06.600	3.52	20.57	0.08	7.21	4.35	0.6	20.3	53.9
1675	00:00:06.700	3.52	20.57	0.08	7.23	4.35	0.6	20.3	53.9
1700	00:00:06.800	3.52	20.57	0.08	7.23	4.37	0.6	20.3	53.9
1725	00:00:06.900	3.53	20.57	0.08	7.22	4.4	0.61	20.3	53.9
1750	00:00:07.000	3.53	20.57	0.08	7.26	4.43	0.61	20.3	53.9
1775	00:00:07.100	3.52	20.57	0.08	7.27	4.45	0.61	20.3	53.9
1800	00:00:07.200	3.53	20.57	0.08	7.22	4.44	0.61	20.3	53.9
1825	00:00:07.300	3.52	20.57	0.09	7.26	4.48	0.62	20.3	53.9
1850	00:00:07.400	3.52	20.57	0.09	7.27	4.48	0.62	20.3	53.9
1875	00:00:07.500	3.52	20.57	0.08	7.27	4.46	0.61	20.3	53.9
1900	00:00:07.600	3.52	20.57	0.08	7.26	4.45	0.61	20.3	53.9
1925	00:00:07.700	3.52	20.57	0.08	7.27	4.46	0.61	20.3	53.9
1950	00:00:07.800	3.52	20.57	0.09	7.27	4.48	0.62	20.3	53.9
1975	00:00:07.900	3.52	20.57	0.09	7.29	4.49	0.62	20.3	53.9
2000	00:00:08.000	3.52	20.57	0.09	7.27	4.49	0.62	20.3	53.9
2025	00:00:08.100	3.52	20.57	0.09	7.28	4.49	0.62	20.3	53.9
2050	00:00:08.200	3.52	20.57	0.09	7.33	4.49	0.61	20.3	53.9
2075	00:00:08.300	3.52	20.57	0.09	7.29	4.48	0.62	20.3	53.9
2100	00:00:08.400	3.52	20.57	0.09	7.32	4.47	0.61	20.3	53.9
2125	00:00:08.500	3.52	20.57	0.09	7.33	4.49	0.61	20.3	53.9
2150	00:00:08.600	3.52	20.57	0.09	7.36	4.53	0.61	20.3	53.9
2175	00:00:08.700	3.52	20.57	0.09	7.38	4.52	0.61	20.3	53.9
2200	00:00:08.800	3.52	20.57	0.09	7.44	4.52	0.61	20.3	53.9
2225	00:00:08.900	3.52	20.57	0.09	7.47	4.5	0.6	20.3	53.9
2250	00:00:09.000	3.52	20.57	0.09	7.49	4.52	0.6	20.3	53.9
2275	00:00:09.100	3.52	20.57	0.09	7.48	4.54	0.61	20.3	53.9
2300	00:00:09.200	3.52	20.57	0.09	7.5	4.54	0.6	20.3	53.9
2325	00:00:09.300	3.52	20.57	0.09	7.53	4.53	0.6	20.3	53.9
2350	00:00:09.400	3.52	20.57	0.09	7.53	4.55	0.6	20.3	53.9
2375	00:00:09.500	3.52	20.57	0.09	7.56	4.57	0.6	20.3	53.9
2400	00:00:09.600	3.52	20.57	0.09	7.62	4.59	0.6	20.3	53.9
2425	00:00:09.700	3.52	20.57	0.09	7.63	4.61	0.6	20.3	53.9
2450	00:00:09.800	3.52	20.57	0.09	7.65	4.61	0.6	20.3	53.9
2475	00:00:09.900	3.52	20.57	0.09	7.63	4.62	0.61	20.3	53.9
2500	00:00:10.000	3.52	20.57	0.09	7.63	4.62	0.61	20.3	53.9
2525	00:00:10.100	3.52	20.57	0.09	7.66	4.66	0.61	20.3	53.9
2550	00:00:10.200	3.52	20.56	0.09	7.72	4.67	0.6	20.3	53.9
2575	00:00:10.300	3.52	20.56	0.09	7.74	4.68	0.6	20.3	53.9
2600	00:00:10.400	3.52	20.56	0.09	7.79	4.69	0.6	20.3	53.9
2625	00:00:10.500	3.52	20.56	0.09	7.77	4.69	0.6	20.3	53.9
2650	00:00:10.600	3.52	20.56	0.09	7.76	4.68	0.6	20.3	53.9
2675	00:00:10.700	3.52	20.56	0.09	7.76	4.7	0.61	20.3	53.9
2700	00:00:10.800	3.52	20.56	0.09	7.78	4.7	0.6	20.3	53.9
2725	00:00:10.900	3.52	20.56	0.09	7.83	4.71	0.6	20.3	53.9
2750	00:00:11.000	3.52	20.56	0.09	7.85	4.71	0.6	20.3	53.9
2775	00:00:11.100	3.52	20.56	0.09	7.87	4.71	0.6	20.3	53.9
2800	00:00:11.200	3.52	20.56	0.09	7.84	4.71	0.6	20.3	53.9
2825	00:00:11.300	3.52	20.56	0.09	7.88	4.75	0.6	20.3	53.9
2850	00:00:11.400	3.52	20.56	0.09	7.84	4.76	0.61	20.3	53.9
2875	00:00:11.500	3.53	20.56	0.09	7.87	4.76	0.6	20.3	53.9
2900	00:00:11.600	3.53	20.56	0.09	7.86	4.77	0.61	20.3	53.9
2925	00:00:11.700	3.53	20.56	0.09	7.86	4.77	0.61	20.3	53.9
2950	00:00:11.800	3.53	20.56	0.09	7.83	4.79	0.61	20.3	53.9
2975	00:00:11.900	3.52	20.56	0.09	7.82	4.8	0.61	20.3	53.9
3000	00:00:12.000	3.52	20.56	0.09	7.83	4.82	0.62	20.3	53.9
3025	00:00:12.100	3.52	20.56	0.09	7.83	4.81	0.61	20.3	53.9
3050	00:00:12.200	3.52	20.56	0.09	7.85	4.83	0.62	20.3	53.9
3075	00:00:12.300	3.52	20.56	0.09	7.85	4.82	0.61	20.3	53.9
3100	00:00:12.400	3.52	20.56	0.09	7.87	4.83	0.61	20.3	53.9
3125	00:00:12.500	3.52	20.56	0.09	7.85	4.84	0.62	20.3	53.9
3150	00:00:12.600	3.52	20.56	0.09	7.88	4.86	0.62	20.3	53.9
3175	00:00:12.700	3.52	20.56	0.09	7.89	4.87	0.62	20.3	53.9
3200	00:00:12.800	3.52	20.56	0.09	7.89	4.86	0.62	20.3	53.9
3225	00:00:12.900	3.52	20.56	0.09	7.88	4.87	0.62	20.3	53.9
3250	00:00:13.000	3.52	20.56	0.09	7.95	4.88	0.61	20.3	53.9
3275	00:00:13.100	3.52	20.56	0.09	7.96	4.88	0.61	20.3	53.9
3300	00:00:13.200	3.52	20.56	0.09	7.97	4.89	0.61	20.3	53.9
3325	00:00:13.300	3.52	20.56	0.09	7.93	4.9	0.62	20.3	53.9
3350	00:00:13.400	3.52	20.56	0.09	7.95	4.88	0.61	20.3	53.9
3375	00:00:13.500	3.52	20.56	0.09	8.03	4.9	0.61	20.3	53.9
3400	00:00:13.600	3.52	20.56	0.09	8	4.89	0.61	20.3	53.9
3425	00:00:13.700	3.52	20.56	0.09	8.07	4.89	0.61	20.3	53.9
3450	00:00:13.800	3.52	20.56	0.09	8.09	4.9	0.61	20.3	53.9
3475	00:00:13.900	3.52	20.56	0.09	8.16	4.92	0.6	20.3	53.9
3500	00:00:14.000	3.52	20.56	0.09	8.14	4.91	0.6	20.3	53.9
3525	00:00:14.100	3.52	20.56	0.09	8.16	4.93	0.6	20.3	53.9
3550	00:00:14.200	3.52	20.56	0.09	8.15	4.94	0.61	20.3	53.9
3575	00:00:14.300	3.52	20.56	0.09	8.19	4.94	0.6	20.3	53.9
3600	00:00:14.400	3.52	20.56	0.09	8.24	4.95	0.6	20.3	53.9
3625	00:00:14.500	3.52	20.56	0.09	8.2	4.95	0.6	20.3	53.9
3650	00:00:14.600	3.52	20.56	0.09	8.24	4.97	0.6	20.3	53.9
3675	00:00:14.700	3.52	20.56	0.09	8.16	4.98	0.61	20.3	53.9
3700	00:00:14.800	3.52	20.56	0.09	8.17	4.99	0.61	20.3	53.9
3725	00:00:14.900	3.52	20.56	0.09	8.14	4.99	0.61	20.3	53.9
3750	00:00:15.000	3.52	20.56	0.09	8.17	5.03	0.62	20.3	53.9
3775	00:00:15.100	3.52	20.56	0.09	8.13	5.03	0.62	20.3	53.9
3800	00:00:15.200	3.52	20.56	0.09	8.18	5.03	0.62	20.3	53.9
3825	00:00:15.300	3.52	20.56	0.09	8.14	5.03	0.62	20.3	53.9
3850	00:00:15.400	3.52	20.56	0.09	8.13	5.04	0.62	20.3	53.9
3875	00:00:15.500	3.52	20.56	0.09	8.12	5.05	0.62	20.3	53.9
3900	00:00:15.600	3.52	20.56	0.09	8.1	5.06	0.63	20.3	53.9
3925	00:00:15.700	3.52	20.56	0.09	8.14	5.09	0.63	20.3	53.9
3950	00:00:15.800	3.52	20.56	0.09	8.2	5.09	0.62	20.3	53.9
3975	00:00:15.900	3.52	20.56	0.09	8.19	5.1	0.62	20.3	53.9
4000	00:00:16.000	3.52	20.56	0.09	8.16	5.07	0.62	20.3	53.9
4025	00:00:16.100	3.52	20.56	0.09	8.21	5.06	0.62	20.3	53.9
4050	00:00:16.200	3.52	20.56	0.09	8.18	5.08	0.62	20.3	53.9
4075	00:00:16.300	3.52	20.56	0.09	8.22	5.11	0.62	20.3	53.9
4100	00:00:16.400	3.52	20.56	0.09	8.26	5.12	0.62	20.3	53.9
4125	00:00:16.500	3.52	20.56	0.09	8.32	5.08	0.61	20.3	53.9
4150	00:00:16.600	3.52	20.56	0.09	8.32	5.07	0.61	20.3	53.9
4175	00:00:16.700	3.52	20.56	0.09	8.33	5.05	0.61	20.3	53.9
4200	00:00:16.800	3.52	20.56	0.09	8.32	5.06	0.61	20.3	53.9
4225	00:00:16.900	3.52	20.56	0.09	8.32	5.06	0.61	20.3	53.9
4250	00:00:17.000	3.52	20.56	0.09	8.38	5.09	0.61	20.3	53.9
4275	00:00:17.100	3.52	20.56	0.09	8.38	5.13	0.61	20.3	53.9
4300	00:00:17.200	3.52	20.56	0.09	8.44	5.13	0.61	20.3	53.9
4325	00:00:17.300	3.52	20.56	0.09	8.44	5.13	0.61	20.3	53.9
4350	00:00:17.400	3.52	20.56	0.09	8.41	5.15	0.61	20.3	53.9
4375	00:00:17.500	3.52	20.56	0.09	8.4	5.19	0.62	20.3	53.9
4400	00:00:17.600	3.52	20.56	0.09	8.41	5.2	0.62	20.3	53.9
4425	00:00:17.700	3.52	20.56	0.09	8.4	5.21	0.62	20.3	53.9
4450	00:00:17.800	3.52	20.56	0.09	8.41	5.21	0.62	20.3	53.9
4475	00:00:17.900	3.52	20.56	0.09	8.45	5.2	0.62	20.3	53.9
4500	00:00:18.000	3.52	20.56	0.09	8.45	5.18	0.61	20.3	53.9
4525	00:00:18.100	3.52	20.56	0.09	8.46	5.17	0.61	20.3	53.9
4550	00:00:18.200	3.52	20.56	0.09	8.45	5.17	0.61	20.3	53.9
4575	00:00:18.300	3.52	20.56	0.09	8.49	5.17	0.61	20.3	53.9
4600	00:00:18.400	3.52	20.56	0.09	8.49	5.16	0.61	20.3	53.9
4625	00:00:18.500	3.52	20.56	0.09	8.51	5.16	0.61	20.3	53.9
4650	00:00:18.600	3.52	20.56	0.09	8.55	5.22	0.61	20.3	53.9
4675	00:00:18.700	3.52	20.56	0.09	8.6	5.25	0.61	20.3	53.9
4700	00:00:18.800	3.52	20.56	0.09	8.59	5.26	0.61	20.3	53.9
4725	00:00:18.900	3.52	20.56	0.09	8.61	5.25	0.61	20.3	53.9
4750	00:00:19.000	3.52	20.56	0.09	8.61	5.29	0.61	20.3	53.9
4775	00:00:19.100	3.51	20.56	0.09	8.63	5.28	0.61	20.3	53.9
4800	00:00:19.200	3.51	20.55	0.09	8.65	5.3	0.61	20.3	53.9
4825	00:00:19.300	3.51	20.55	0.09	8.66	5.29	0.61	20.3	53.9
4850	00:00:19.400	3.51	20.55	0.09	8.69	5.3	0.61	20.3	53.9
4875	00:00:19.500	3.51	20.55	0.09	8.73	5.33	0.61	20.3	53.9
4900	00:00:19.600	3.51	20.55	0.09	8.7	5.29	0.61	20.3	53.9
4925	00:00:19.700	3.51	20.55	0.09	8.7	5.29	0.61	20.3	53.9
4950	00:00:19.800	3.51	20.55	0.09	8.71	5.3	0.61	20.3	53.9
4975	00:00:19.900	3.51	20.55	0.09	8.72	5.35	0.61	20.3	53.9
5000	00:00:20.000	3.51	20.55	0.09	8.73	5.35	0.61	20.3	53.9
5025	00:00:20.100	3.51	20.55	0.09	8.72	5.35	0.61	20.3	53.9
5050	00:00:20.200	3.52	20.55	0.09	8.73	5.37	0.61	20.3	53.9
5075	00:00:20.300	3.52	20.55	0.09	8.71	5.4	0.62	20.3	53.9
5100	00:00:20.400	3.52	20.55	0.09	8.73	5.41	0.62	20.3	53.9
5125	00:00:20.500	3.52	20.55	0.09	8.73	5.41	0.62	20.3	53.9
5150	00:00:20.600	3.52	20.55	0.1	8.76	5.45	0.62	20.3	53.9
5175	00:00:20.700	3.52	20.55	0.1	8.81	5.46	0.62	20.3	53.9
5200	00:00:20.800	3.52	20.55	0.1	8.85	5.45	0.62	20.3	53.9
5225	00:00:20.900	3.52	20.55	0.1	8.83	5.45	0.62	20.3	53.9
5250	00:00:21.000	3.52	20.55	0.1	8.83	5.47	0.62	20.3	53.9
5275	00:00:21.100	3.52	20.55	0.1	8.85	5.48	0.62	20.3	53.9
5300	00:00:21.200	3.52	20.55	0.1	8.82	5.5	0.62	20.3	53.9
5325	00:00:21.300	3.52	20.55	0.1	8.83	5.52	0.63	20.3	53.9
5350	00:00:21.400	3.52	20.55	0.1	8.84	5.54	0.63	20.3	53.9
5375	00:00:21.500	3.52	20.55	0.1	8.85	5.54	0.63	20.3	53.9
5400	00:00:21.600	3.52	20.55	0.1	8.84	5.52	0.62	20.3	53.9
5425	00:00:21.700	3.52	20.55	0.1	8.85	5.54	0.63	20.3	53.9
5450	00:00:21.800	3.52	20.55	0.1	8.85	5.56	0.63	20.3	53.9
5475	00:00:21.900	3.52	20.55	0.1	8.88	5.56	0.63	20.3	53.9
5500	00:00:22.000	3.52	20.55	0.1	8.88	5.56	0.63	20.3	53.9
5525	00:00:22.100	3.52	20.55	0.1	8.91	5.54	0.62	20.3	53.9
5550	00:00:22.200	3.52	20.55	0.1	8.97	5.54	0.62	20.3	53.9
5575	00:00:22.300	3.52	20.55	0.1	8.99	5.51	0.61	20.3	53.9
5600	00:00:22.400	3.52	20.55	0.1	8.96	5.5	0.61	20.3	53.9
5625	00:00:22.500	3.52	20.55	0.1	8.94	5.51	0.62	20.3	53.9
5650	00:00:22.600	3.52	20.55	0.1	8.98	5.52	0.61	20.3	53.9
5675	00:00:22.700	3.52	20.55	0.1	8.97	5.5	0.61	20.3	53.9
5700	00:00:22.800	3.52	20.55	0.1	8.95	5.51	0.62	20.3	53.9
5725	00:00:22.900	3.52	20.55	0.1	8.96	5.51	0.62	20.3	53.9
5750	00:00:23.000	3.52	20.55	0.1	9	5.51	0.61	20.3	53.9
5775	00:00:23.100	3.52	20.55	0.1	9.02	5.56	0.62	20.3	53.9
5800	00:00:23.200	3.52	20.55	0.1	9.04	5.55	0.61	20.3	53.9
5825	00:00:23.300	3.52	20.55	0.1	9.04	5.59	0.62	20.3	53.9
5850	00:00:23.400	3.52	20.55	0.1	9.07	5.6	0.62	20.3	53.9
5875	00:00:23.500	3.52	20.55	0.1	9.06	5.62	0.62	20.3	53.9
5900	00:00:23.600	3.52	20.55	0.1	9.05	5.63	0.62	20.3	53.9
5925	00:00:23.700	3.52	20.55	0.1	9.04	5.66	0.63	20.3	53.9
5950	00:00:23.800	3.52	20.55	0.1	9.11	5.66	0.62	20.3	53.9
5975	00:00:23.900	3.52	20.55	0.1	9.13	5.66	0.62	20.3	53.9
6000	00:00:24.000	3.52	20.55	0.1	9.12	5.68	0.62	20.3	53.9
6025	00:00:24.100	3.52	20.55	0.1	9.07	5.66	0.62	20.3	53.9
6050	00:00:24.200	3.52	20.55	0.1	9.09	5.67	0.62	20.3	53.9
6075	00:00:24.300	3.52	20.55	0.1	9.13	5.65	0.62	20.3	53.9
6100	00:00:24.400	3.52	20.55	0.1	9.13	5.68	0.62	20.3	53.9
6125	00:00:24.500	3.52	20.55	0.1	9.2	5.7	0.62	20.3	53.9
6150	00:00:24.600	3.52	20.55	0.1	9.2	5.68	0.62	20.3	53.9
6175	00:00:24.700	3.52	20.55	0.1	9.24	5.68	0.62	20.3	53.9
6200	00:00:24.800	3.52	20.55	0.1	9.23	5.69	0.62	20.3	53.9
6225	00:00:24.900	3.52	20.55	0.1	9.19	5.72	0.62	20.3	53.9
6250	00:00:25.000	3.52	20.55	0.1	9.22	5.72	0.62	20.3	53.9
6275	00:00:25.100	3.52	20.55	0.1	9.27	5.71	0.62	20.3	53.9
6300	00:00:25.200	3.52	20.55	0.1	9.25	5.72	0.62	20.3	53.9
6325	00:00:25.300	3.52	20.55	0.1	9.25	5.73	0.62	20.3	53.9
6350	00:00:25.400	3.52	20.55	0.1	9.28	5.73	0.62	20.3	53.9
6375	00:00:25.500	3.52	20.55	0.1	9.25	5.7	0.62	20.3	53.9
6400	00:00:25.600	3.52	20.55	0.1	9.29	5.71	0.61	20.3	53.9
6425	00:00:25.700	3.52	20.55	0.1	9.27	5.7	0.61	20.3	53.9
6450	00:00:25.800	3.52	20.55	0.1	9.25	5.7	0.62	20.3	53.9
6475	00:00:25.900	3.52	20.55	0.1	9.27	5.7	0.61	20.3	53.9
6500	00:00:26.000	3.52	20.55	0.1	9.29	5.72	0.62	20.3	53.9
6525	00:00:26.100	3.52	20.55	0.1	9.29	5.75	0.62	20.3	53.9
6550	00:00:26.200	3.52	20.55	0.1	9.33	5.76	0.62	20.3	53.9
6575	00:00:26.300	3.52	20.55	0.1	9.37	5.77	0.62	20.3	53.9
6600	00:00:26.400	3.52	20.55	0.1	9.4	5.77	0.61	20.3	53.9
6625	00:00:26.500	3.52	20.55	0.1	9.45	5.78	0.61	20.3	53.9
6650	00:00:26.600	3.52	20.55	0.1	9.48	5.8	0.61	20.3	53.9
6675	00:00:26.700	3.52	20.55	0.1	9.52	5.84	0.61	20.3	53.9
6700	00:00:26.800	3.52	20.55	0.1	9.56	5.87	0.61	20.3	53.9
6725	00:00:26.900	3.52	20.55	0.1	9.61	5.86	0.61	20.3	53.9
6750	00:00:27.000	3.52	20.55	0.1	9.57	5.86	0.61	20.3	53.9
6775	00:00:27.100	3.52	20.55	0.1	9.59	5.85	0.61	20.3	53.9
6800	00:00:27.200	3.52	20.55	0.1	9.59	5.86	0.61	20.3	53.9
6825	00:00:27.300	3.52	20.55	0.1	9.56	5.86	0.61	20.3	53.9
6850	00:00:27.400	3.52	20.55	0.1	9.55	5.86	0.61	20.3	53.9
6875	00:00:27.500	3.52	20.55	0.1	9.52	5.86	0.62	20.3	53.9
6900	00:00:27.600	3.52	20.55	0.1	9.51	5.88	0.62	20.3	53.9
6925	00:00:27.700	3.52	20.55	0.1	9.5	5.85	0.62	20.3	53.9
6950	00:00:27.800	3.52	20.55	0.1	9.47	5.84	0.62	20.3	53.9
6975	00:00:27.900	3.52	20.55	0.1	9.47	5.86	0.62	20.3	53.9
7000	00:00:28.000	3.52	20.55	0.1	9.49	5.89	0.62	20.3	53.9
7025	00:00:28.100	3.52	20.55	0.1	9.48	5.89	0.62	20.3	53.9
7050	00:00:28.200	3.52	20.55	0.1	9.49	5.9	0.62	20.3	53.9
7075	00:00:28.300	3.52	20.55	0.1	9.51	5.91	0.62	20.3	53.9
7100	00:00:28.400	3.52	20.55	0.1	9.53	5.92	0.62	20.3	53.9
7125	00:00:28.500	3.52	20.55	0.1	9.56	5.94	0.62	20.3	53.9
7150	00:00:28.600	3.52	20.55	0.1	9.55	5.96	0.62	20.3	53.9
7175	00:00:28.700	3.52	20.55	0.1	9.55	6	0.63	20.3	53.9
7200	00:00:28.800	3.52	20.55	0.1	9.59	6.02	0.63	20.3	53.9
7225	00:00:28.900	3.52	20.55	0.1	9.59	6.01	0.63	20.3	53.9
7250	00:00:29.000	3.52	20.54	0.1	9.62	5.98	0.62	20.3	53.9
7275	00:00:29.100	3.52	20.54	0.1	9.64	5.99	0.62	20.3	53.9
7300	00:00:29.200	3.52	20.54	0.1	9.64	5.96	0.62	20.3	53.9
7325	00:00:29.300	3.52	20.54	0.1	9.63	5.95	0.62	20.3	53.9
7350	00:00:29.400	3.52	20.54	0.1	9.61	5.93	0.62	20.3	53.9
7375	00:00:29.500	3.51	20.54	0.1	9.62	5.93	0.62	20.3	53.9
7400	00:00:29.600	3.51	20.54	0.1	9.65	5.9	0.61	20.3	53.9
7425	00:00:29.700	3.51	20.54	0.1	9.66	5.9	0.61	20.3	53.9
7450	00:00:29.800	3.51	20.54	0.1	9.65	5.88	0.61	20.3	53.9
7475	00:00:29.900	3.51	20.54	0.1	9.67	5.89	0.61	20.3	53.9
7500	00:00:30.000	3.51	20.54	0.1	9.65	5.94	0.62	20.3	53.9
7525	00:00:30.100	3.51	20.54	0.1	9.67	5.95	0.62	20.3	53.9
7550	00:00:30.200	3.51	20.54	0.1	9.67	5.98	0.62	20.3	53.9
7575	00:00:30.300	3.51	20.54	0.1	9.72	6.03	0.62	20.3	53.9
7600	00:00:30.400	3.51	20.54	0.1	9.71	6.06	0.62	20.3	53.9
7625	00:00:30.500	3.51	20.54	0.1	9.73	6.06	0.62	20.3	53.9
7650	00:00:30.600	3.51	20.54	0.1	9.74	6.1	0.63	20.3	53.9
7675	00:00:30.700	3.51	20.54	0.1	9.74	6.1	0.63	20.3	53.9
7700	00:00:30.800	3.51	20.54	0.1	9.77	6.11	0.63	20.3	53.9
7725	00:00:30.900	3.51	20.54	0.1	9.75	6.12	0.63	20.3	53.9
7750	00:00:31.000	3.51	20.54	0.1	9.76	6.11	0.63	20.3	53.9
7775	00:00:31.100	3.51	20.54	0.1	9.78	6.12	0.63	20.3	53.9
7800	00:00:31.200	3.52	20.54	0.1	9.8	6.11	0.62	20.3	53.9
7825	00:00:31.300	3.52	20.54	0.1	9.78	6.08	0.62	20.3	53.9
7850	00:00:31.400	3.52	20.54	0.1	9.81	6.09	0.62	20.3	53.9
7875	00:00:31.500	3.52	20.54	0.1	9.79	6.12	0.63	20.3	53.9
7900	00:00:31.600	3.52	20.54	0.1	9.8	6.1	0.62	20.3	53.9
7925	00:00:31.700	3.52	20.54	0.1	9.82	6.07	0.62	20.3	53.9
7950	00:00:31.800	3.52	20.54	0.1	9.85	6.11	0.62	20.3	53.9
7975	00:00:31.900	3.52	20.54	0.1	9.83	6.12	0.62	20.3	53.9
8000	00:00:32.000	3.52	20.54	0.1	9.86	6.14	0.62	20.3	53.9
8025	00:00:32.100	3.52	20.54	0.1	9.87	6.15	0.62	20.3	53.9
8050	00:00:32.200	3.52	20.54	0.1	9.89	6.18	0.63	20.3	53.9
8075	00:00:32.300	3.52	20.54	0.1	9.91	6.22	0.63	20.3	53.9
8100	00:00:32.400	3.52	20.54	0.1	9.93	6.22	0.63	20.3	53.9
8125	00:00:32.500	3.51	20.54	0.1	9.96	6.21	0.62	20.3	53.9
8150	00:00:32.600	3.51	20.54	0.1	9.96	6.23	0.63	20.3	53.9
8175	00:00:32.700	3.51	20.54	0.1	9.96	6.25	0.63	20.3	53.9
8200	00:00:32.800	3.51	20.54	0.1	9.96	6.24	0.63	20.3	53.9
8225	00:00:32.900	3.51	20.54	0.1	9.99	6.25	0.63	20.3	53.9
8250	00:00:33.000	3.51	20.54	0.1	10	6.24	0.62	20.3	53.9
8275	00:00:33.100	3.51	20.54	0.1	9.98	6.24	0.62	20.3	53.9
8300	00:00:33.200	3.51	20.54	0.1	9.96	6.24	0.63	20.3	53.9
8325	00:00:33.300	3.51	20.54	0.1	9.99	6.22	0.62	20.3	53.9
8350	00:00:33.400	3.51	20.54	0.1	10	6.23	0.62	20.3	53.9
8375	00:00:33.500	3.51	20.54	0.1	10.02	6.24	0.62	20.3	53.9
8400	00:00:33.600	3.52	20.54	0.1	10.06	6.26	0.62	20.3	53.9
8425	00:00:33.700	3.52	20.54	0.1	10.09	6.28	0.62	20.3	53.9
8450	00:00:33.800	3.52	20.54	0.1	10.11	6.29	0.62	20.3	53.9
8475	00:00:33.900	3.51	20.54	0.1	10.11	6.3	0.62	20.3	53.9
8500	00:00:34.000	3.51	20.54	0.1	10.12	6.32	0.62	20.3	53.9
8525	00:00:34.100	3.51	20.54	0.1	10.15	6.33	0.62	20.3	53.9
8550	00:00:34.200	3.52	20.54	0.1	10.15	6.34	0.62	20.3	53.9
8575	00:00:34.300	3.52	20.54	0.1	10.16	6.36	0.63	20.3	53.9
8600	00:00:34.400	3.52	20.54	0.1	10.17	6.37	0.63	20.3	53.9
8625	00:00:34.500	3.51	20.54	0.11	10.19	6.38	0.63	20.3	53.9
8650	00:00:34.600	3.51	20.54	0.11	10.2	6.39	0.63	20.3	53.9
8675	00:00:34.700	3.51	20.54	0.11	10.17	6.41	0.63	20.3	53.9
8700	00:00:34.800	3.51	20.54	0.11	10.18	6.41	0.63	20.3	53.9
8725	00:00:34.900	3.51	20.54	0.11	10.22	6.43	0.63	20.3	53.9
8750	00:00:35.000	3.51	20.54	0.11	10.27	6.45	0.63	20.3	53.9
8775	00:00:35.100	3.51	20.54	0.11	10.28	6.47	0.63	20.3	53.9
8800	00:00:35.200	3.51	20.54	0.11	10.3	6.46	0.63	20.3	53.9
8825	00:00:35.300	3.51	20.54	0.11	10.3	6.46	0.63	20.3	53.9
8850	00:00:35.400	3.51	20.54	0.11	10.29	6.46	0.63	20.3	53.9
8875	00:00:35.500	3.51	20.54	0.11	10.31	6.45	0.63	20.3	53.9
8900	00:00:35.600	3.51	20.54	0.11	10.29	6.46	0.63	20.3	53.9
8925	00:00:35.700	3.51	20.54	0.11	10.34	6.46	0.62	20.3	53.9
8950	00:00:35.800	3.51	20.54	0.11	10.32	6.46	0.63	20.3	53.9
8975	00:00:35.900	3.52	20.54	0.11	10.32	6.45	0.62	20.3	53.9
9000	00:00:36.000	3.52	20.54	0.11	10.32	6.44	0.62	20.3	53.9
9025	00:00:36.100	3.52	20.54	0.11	10.34	6.45	0.62	20.3	53.9
9050	00:00:36.200	3.52	20.54	0.11	10.37	6.47	0.62	20.3	53.9
9075	00:00:36.300	3.52	20.54	0.11	10.36	6.47	0.62	20.3	53.9
9100	00:00:36.400	3.52	20.54	0.11	10.35	6.49	0.63	20.3	53.9
9125	00:00:36.500	3.52	20.54	0.11	10.33	6.5	0.63	20.3	53.9
9150	00:00:36.600	3.52	20.54	0.11	10.33	6.49	0.63	20.3	53.9
9175	00:00:36.700	3.52	20.54	0.11	10.34	6.49	0.63	20.3	53.9
9200	00:00:36.800	3.52	20.54	0.11	10.36	6.51	0.63	20.3	53.9
9225	00:00:36.900	3.52	20.54	0.11	10.39	6.52	0.63	20.3	53.9
9250	00:00:37.000	3.52	20.54	0.11	10.4	6.54	0.63	20.3	53.9
9275	00:00:37.100	3.52	20.54	0.11	10.4	6.55	0.63	20.3	53.9
9300	00:00:37.200	3.52	20.54	0.11	10.42	6.54	0.63	20.3	53.9
9325	00:00:37.300	3.52	20.54	0.11	10.43	6.55	0.63	20.3	53.9
9350	00:00:37.400	3.52	20.54	0.11	10.5	6.58	0.63	20.3	53.9
9375	00:00:37.500	3.52	20.54	0.11	10.51	6.59	0.63	20.3	53.9
9400	00:00:37.600	3.52	20.54	0.11	10.52	6.61	0.63	20.3	53.9
9425	00:00:37.700	3.52	20.54	0.11	10.51	6.61	0.63	20.3	53.9
9450	00:00:37.800	3.52	20.54	0.11	10.54	6.6	0.63	20.3	53.9
9475	00:00:37.900	3.52	20.54	0.11	10.5	6.59	0.63	20.3	53.9
9500	00:00:38.000	3.52	20.54	0.11	10.49	6.59	0.63	20.3	53.9
9525	00:00:38.100	3.52	20.54	0.11	10.49	6.58	0.63	20.3	53.9
9550	00:00:38.200	3.52	20.54	0.11	10.49	6.6	0.63	20.3	53.9
9575	00:00:38.300	3.52	20.54	0.11	10.5	6.61	0.63	20.3	53.9
9600	00:00:38.400	3.52	20.54	0.11	10.48	6.6	0.63	20.3	53.9
9625	00:00:38.500	3.52	20.54	0.11	10.52	6.6	0.63	20.3	53.9
9650	00:00:38.600	3.52	20.54	0.11	10.52	6.61	0.63	20.3	53.9
9675	00:00:38.700	3.52	20.54	0.11	10.57	6.61	0.63	20.3	53.9
9700	00:00:38.800	3.52	20.54	0.11	10.56	6.64	0.63	20.3	53.9
9725	00:00:38.900	3.52	20.53	0.11	10.59	6.64	0.63	20.3	53.9
9750	00:00:39.000	3.52	20.53	0.11	10.64	6.63	0.62	20.3	53.9
9775	00:00:39.100	3.52	20.53	0.11	10.68	6.63	0.62	20.3	53.9
9800	00:00:39.200	3.52	20.53	0.11	10.64	6.63	0.62	20.3	53.9
9825	00:00:39.300	3.52	20.53	0.11	10.7	6.65	0.62	20.3	53.9
9850	00:00:39.400	3.52	20.53	0.11	10.73	6.66	0.62	20.3	53.9
9875	00:00:39.500	3.52	20.53	0.11	10.71	6.64	0.62	20.3	53.9
9900	00:00:39.600	3.52	20.53	0.11	10.75	6.65	0.62	20.3	53.9
9925	00:00:39.700	3.52	20.53	0.11	10.76	6.7	0.62	20.3	53.9
9950	00:00:39.800	3.52	20.53	0.11	10.8	6.73	0.62	20.3	53.9
9975	00:00:39.900	3.52	20.53	0.11	10.83	6.77	0.63	20.3	53.9
10000	00:00:40.000	3.52	20.53	0.11	10.82	6.83	0.63	20.3	53.9
10025	00:00:40.100	3.52	20.53	0.11	10.85	6.86	0.63	20.3	53.9
10050	00:00:40.200	3.52	20.53	0.11	10.9	6.89	0.63	20.3	53.9
10075	00:00:40.300	3.52	20.53	0.11	10.91	6.88	0.63	20.3	53.9
10100	00:00:40.400	3.52	20.53	0.11	10.96	6.88	0.63	20.3	53.9
10125	00:00:40.500	3.52	20.53	0.11	11.01	6.92	0.63	20.3	53.9
10150	00:00:40.600	3.52	20.53	0.11	11.01	6.98	0.63	20.3	53.9
10175	00:00:40.700	3.52	20.53	0.11	11.02	6.97	0.63	20.3	53.9
10200	00:00:40.800	3.52	20.53	0.11	11.03	6.98	0.63	20.3	53.9
10225	00:00:40.900	3.52	20.53	0.11	11.04	7	0.63	20.3	53.9
10250	00:00:41.000	3.52	20.53	0.11	11.04	6.96	0.63	20.3	53.9
10275	00:00:41.100	3.51	20.53	0.11	11.02	6.99	0.63	20.3	53.9
10300	00:00:41.200	3.51	20.53	0.11	11.04	7	0.63	20.3	53.9
10325	00:00:41.300	3.51	20.53	0.11	11.04	7	0.63	20.3	53.9
10350	00:00:41.400	3.51	20.53	0.11	11.03	7.02	0.64	20.3	53.9
10375	00:00:41.500	3.51	20.53	0.11	11.04	7.05	0.64	20.3	53.9
10400	00:00:41.600	3.51	20.53	0.11	11.04	7.02	0.64	20.3	53.9
10425	00:00:41.700	3.51	20.53	0.11	11.08	7.02	0.63	20.3	53.9
10450	00:00:41.800	3.51	20.53	0.11	11.06	7.02	0.64	20.3	53.9
10475	00:00:41.900	3.51	20.53	0.11	11.05	7.01	0.63	20.3	53.9
10500	00:00:42.000	3.51	20.53	0.11	11.09	7.04	0.63	20.3	53.9
10525	00:00:42.100	3.51	20.53	0.11	11.15	7.04	0.63	20.3	53.9
10550	00:00:42.200	3.51	20.53	0.11	11.19	7.03	0.63	20.3	53.9
10575	00:00:42.300	3.51	20.53	0.11	11.22	7.07	0.63	20.3	53.9
10600	00:00:42.400	3.51	20.53	0.11	11.22	7.08	0.63	20.3	53.9
10625	00:00:42.500	3.51	20.53	0.11	11.19	7.09	0.63	20.3	53.9
10650	00:00:42.600	3.51	20.53	0.11	11.26	7.1	0.63	20.3	53.9
10675	00:00:42.700	3.51	20.53	0.11	11.26	7.11	0.63	20.3	53.9
10700	00:00:42.800	3.52	20.53	0.11	11.35	7.11	0.63	20.3	53.9
10725	00:00:42.900	3.52	20.53	0.11	11.4	7.11	0.62	20.3	53.9
10750	00:00:43.000	3.52	20.53	0.11	11.38	7.11	0.62	20.3	53.9
10775	00:00:43.100	3.52	20.53	0.11	11.35	7.1	0.63	20.3	53.9
10800	00:00:43.200	3.52	20.53	0.11	11.35	7.1	0.63	20.3	53.9
10825	00:00:43.300	3.52	20.53	0.11	11.32	7.11	0.63	20.3	53.9
10850	00:00:43.400	3.52	20.53	0.11	11.35	7.11	0.63	20.3	53.9
10875	00:00:43.500	3.52	20.53	0.11	11.36	7.1	0.62	20.3	53.9
10900	00:00:43.600	3.52	20.53	0.11	11.32	7.11	0.63	20.3	53.9
10925	00:00:43.700	3.52	20.53	0.11	11.31	7.12	0.63	20.3	53.9
10950	00:00:43.800	3.52	20.53	0.11	11.27	7.12	0.63	20.3	53.9
10975	00:00:43.900	3.52	20.53	0.11	11.24	7.13	0.63	20.3	53.9
11000	00:00:44.000	3.52	20.53	0.11	11.27	7.14	0.63	20.3	53.9
11025	00:00:44.100	3.52	20.53	0.11	11.28	7.15	0.63	20.3	53.9
11050	00:00:44.200	3.52	20.53	0.11	11.28	7.17	0.64	20.3	53.9
11075	00:00:44.300	3.52	20.53	0.11	11.3	7.15	0.63	20.3	53.9
11100	00:00:44.400	3.52	20.53	0.11	11.26	7.15	0.64	20.3	53.9
11125	00:00:44.500	3.52	20.53	0.11	11.29	7.15	0.63	20.3	53.9
11150	00:00:44.600	3.52	20.53	0.11	11.3	7.16	0.63	20.3	53.9
11175	00:00:44.700	3.52	20.53	0.11	11.34	7.17	0.63	20.3	53.9
11200	00:00:44.800	3.52	20.53	0.11	11.34	7.18	0.63	20.3	53.9
11225	00:00:44.900	3.51	20.53	0.11	11.39	7.19	0.63	20.3	53.9
11250	00:00:45.000	3.51	20.53	0.11	11.37	7.19	0.63	20.3	53.9
11275	00:00:45.100	3.51	20.53	0.11	11.4	7.19	0.63	20.3	53.9
11300	00:00:45.200	3.51	20.53	0.11	11.41	7.18	0.63	20.3	53.9
11325	00:00:45.300	3.51	20.53	0.11	11.42	7.21	0.63	20.3	53.9
11350	00:00:45.400	3.51	20.53	0.11	11.43	7.22	0.63	20.3	53.9
11375	00:00:45.500	3.51	20.53	0.11	11.46	7.24	0.63	20.3	53.9
11400	00:00:45.600	3.51	20.53	0.11	11.46	7.23	0.63	20.3	53.9
11425	00:00:45.700	3.51	20.53	0.11	11.43	7.24	0.63	20.3	53.9
11450	00:00:45.800	3.51	20.53	0.11	11.48	7.27	0.63	20.3	53.9
11475	00:00:45.900	3.51	20.53	0.11	11.44	7.28	0.64	20.3	53.9
11500	00:00:46.000	3.51	20.53	0.11	11.48	7.31	0.64	20.3	53.9
11525	00:00:46.100	3.51	20.53	0.11	11.48	7.3	0.64	20.3	53.9
11550	00:00:46.200	3.51	20.53	0.11	11.49	7.33	0.64	20.3	53.9
11575	00:00:46.300	3.52	20.53	0.11	11.51	7.34	0.64	20.3	53.9
11600	00:00:46.400	3.52	20.52	0.12	11.56	7.37	0.64	20.3	53.9
11625	00:00:46.500	3.52	20.52	0.12	11.58	7.38	0.64	20.3	53.9
11650	00:00:46.600	3.52	20.52	0.12	11.61	7.39	0.64	20.3	53.9
11675	00:00:46.700	3.52	20.52	0.12	11.61	7.41	0.64	20.3	53.9
11700	00:00:46.800	3.52	20.52	0.12	11.61	7.38	0.64	20.3	53.9
11725	00:00:46.900	3.52	20.52	0.12	11.63	7.38	0.63	20.3	53.9
11750	00:00:47.000	3.52	20.52	0.12	11.64	7.37	0.63	20.3	53.9
11775	00:00:47.100	3.52	20.52	0.12	11.64	7.38	0.63	20.3	53.9
11800	00:00:47.200	3.52	20.52	0.12	11.65	7.39	0.63	20.3	53.9
11825	00:00:47.300	3.52	20.52	0.12	11.65	7.39	0.63	20.3	53.9
11850	00:00:47.400	3.52	20.52	0.12	11.65	7.37	0.63	20.3	53.9
11875	00:00:47.500	3.52	20.52	0.12	11.58	7.37	0.64	20.3	53.9
11900	00:00:47.600	3.52	20.52	0.12	11.62	7.36	0.63	20.3	53.9
11925	00:00:47.700	3.52	20.52	0.12	11.62	7.36	0.63	20.3	53.9
11950	00:00:47.800	3.52	20.52	0.12	11.64	7.36	0.63	20.3	53.9
11975	00:00:47.900	3.52	20.52	0.11	11.68	7.35	0.63	20.3	53.9
12000	00:00:48.000	3.52	20.52	0.12	11.68	7.38	0.63	20.3	53.9
12025	00:00:48.100	3.52	20.52	0.12	11.69	7.39	0.63	20.3	53.9
12050	00:00:48.200	3.52	20.52	0.12	11.67	7.39	0.63	20.3	53.9
12075	00:00:48.300	3.52	20.52	0.12	11.67	7.38	0.63	20.3	53.9
12100	00:00:48.400	3.52	20.52	0.12	11.67	7.39	0.63	20.3	53.9
12125	00:00:48.500	3.52	20.52	0.12	11.75	7.4	0.63	20.3	53.9
12150	00:00:48.600	3.52	20.52	0.12	11.73	7.43	0.63	20.3	53.9
12175	00:00:48.700	3.52	20.52	0.12	11.73	7.43	0.63	20.3	53.9
12200	00:00:48.800	3.52	20.52	0.12	11.7	7.44	0.64	20.3	53.9
12225	00:00:48.900	3.52	20.52	0.12	11.71	7.43	0.63	20.3	53.9
12250	00:00:49.000	3.52	20.52	0.12	11.71	7.43	0.63	20.3	53.9
12275	00:00:49.100	3.52	20.52	0.12	11.74	7.44	0.63	20.3	53.9
12300	00:00:49.200	3.52	20.52	0.12	11.76	7.43	0.63	20.3	53.9
12325	00:00:49.300	3.52	20.52	0.12	11.78	7.43	0.63	20.3	53.9
12350	00:00:49.400	3.52	20.52	0.12	11.8	7.44	0.63	20.3	53.9
12375	00:00:49.500	3.52	20.52	0.12	11.79	7.47	0.63	20.3	53.9
12400	00:00:49.600	3.52	20.52	0.12	11.81	7.48	0.63	20.3	53.9
12425	00:00:49.700	3.52	20.52	0.12	11.84	7.5	0.63	20.3	53.9
12450	00:00:49.800	3.52	20.52	0.12	11.89	7.52	0.63	20.3	53.9
12475	00:00:49.900	3.52	20.52	0.12	11.88	7.55	0.64	20.3	53.9
12500	00:00:50.000	3.52	20.52	0.12	11.9	7.55	0.63	20.3	53.9
12525	00:00:50.100	3.52	20.52	0.12	11.91	7.55	0.63	20.3	53.9
12550	00:00:50.200	3.52	20.52	0.12	11.92	7.57	0.63	20.3	53.9
12575	00:00:50.300	3.52	20.52	0.12	11.94	7.59	0.64	20.3	53.9
12600	00:00:50.400	3.52	20.52	0.12	11.96	7.61	0.64	20.3	53.9
12625	00:00:50.500	3.52	20.52	0.12	11.97	7.6	0.63	20.3	53.9
12650	00:00:50.600	3.52	20.52	0.12	11.99	7.58	0.63	20.3	53.9
12675	00:00:50.700	3.52	20.52	0.12	12.02	7.6	0.63	20.3	53.9
12700	00:00:50.800	3.52	20.52	0.12	12	7.6	0.63	20.3	53.9
12725	00:00:50.900	3.52	20.52	0.12	12	7.59	0.63	20.3	53.9
12750	00:00:51.000	3.52	20.52	0.12	11.99	7.61	0.63	20.3	53.9
12775	00:00:51.100	3.52	20.52	0.12	11.99	7.61	0.64	20.3	53.9
12800	00:00:51.200	3.52	20.52	0.12	12.02	7.63	0.63	20.3	53.9
12825	00:00:51.300	3.52	20.52	0.12	12.04	7.63	0.63	20.3	53.9
12850	00:00:51.400	3.52	20.52	0.12	12.04	7.62	0.63	20.3	53.9
12875	00:00:51.500	3.52	20.52	0.12	12.07	7.62	0.63	20.3	53.9
12900	00:00:51.600	3.52	20.52	0.12	12.03	7.62	0.63	20.3	53.9
12925	00:00:51.700	3.52	20.52	0.12	12.04	7.61	0.63	20.3	53.9
12950	00:00:51.800	3.52	20.52	0.12	12.08	7.63	0.63	20.3	53.9
12975	00:00:51.900	3.52	20.52	0.12	12.1	7.64	0.63	20.3	53.9
13000	00:00:52.000	3.52	20.52	0.12	12.16	7.65	0.63	20.3	53.9
13025	00:00:52.100	3.52	20.52	0.12	12.14	7.66	0.63	20.3	53.9
13050	00:00:52.200	3.52	20.52	0.12	12.17	7.65	0.63	20.3	53.9
13075	00:00:52.300	3.52	20.52	0.12	12.17	7.65	0.63	20.3	53.9
13100	00:00:52.400	3.52	20.52	0.12	12.13	7.67	0.63	20.3	53.9
13125	00:00:52.500	3.52	20.52	0.12	12.14	7.67	0.63	20.3	53.9
13150	00:00:52.600	3.52	20.52	0.12	12.16	7.69	0.63	20.3	53.9
13175	00:00:52.700	3.52	20.52	0.12	12.16	7.71	0.63	20.3	53.9
13200	00:00:52.800	3.52	20.52	0.12	12.19	7.71	0.63	20.3	53.9
13225	00:00:52.900	3.52	20.52	0.12	12.23	7.74	0.63	20.3	53.9
13250	00:00:53.000	3.52	20.52	0.12	12.19	7.74	0.63	20.3	53.9
13275	00:00:53.100	3.52	20.52	0.12	12.24	7.75	0.63	20.3	53.9
13300	00:00:53.200	3.52	20.52	0.12	12.24	7.79	0.64	20.3	53.9
13325	00:00:53.300	3.52	20.52	0.12	12.27	7.79	0.64	20.3	53.9
13350	00:00:53.400	3.52	20.52	0.12	12.34	7.79	0.63	20.3	53.9
13375	00:00:53.500	3.52	20.52	0.12	12.3	7.82	0.64	20.3	53.9
13400	00:00:53.600	3.52	20.52	0.12	12.34	7.82	0.63	20.3	53.9
13425	00:00:53.700	3.52	20.52	0.12	12.35	7.85	0.64	20.3	53.9
13450	00:00:53.800	3.52	20.52	0.12	12.33	7.86	0.64	20.3	53.9
13475	00:00:53.900	3.52	20.52	0.12	12.29	7.85	0.64	20.3	53.9
13500	00:00:54.000	3.52	20.52	0.12	12.34	7.84	0.64	20.3	53.9
13525	00:00:54.100	3.52	20.52	0.12	12.34	7.84	0.64	20.3	53.9
13550	00:00:54.200	3.52	20.52	0.12	12.36	7.84	0.63	20.3	53.9
13575	00:00:54.300	3.52	20.52	0.12	12.34	7.87	0.64	20.3	53.9
13600	00:00:54.400	3.52	20.52	0.12	12.34	7.87	0.64	20.3	53.9
13625	00:00:54.500	3.52	20.52	0.12	12.39	7.88	0.64	20.3	53.9
13650	00:00:54.600	3.52	20.52	0.12	12.38	7.88	0.64	20.3	53.9
13675	00:00:54.700	3.52	20.52	0.12	12.39	7.86	0.63	20.3	53.9
13700	00:00:54.800	3.52	20.52	0.12	12.41	7.88	0.64	20.3	53.9
13725	00:00:54.900	3.52	20.52	0.12	12.47	7.91	0.63	20.3	53.9
13750	00:00:55.000	3.52	20.52	0.12	12.41	7.95	0.64	20.3	53.9
13775	00:00:55.100	3.52	20.52	0.12	12.42	7.94	0.64	20.3	53.9
13800	00:00:55.200	3.52	20.52	0.12	12.45	7.95	0.64	20.3	53.9
13825	00:00:55.300	3.52	20.52	0.12	12.46	7.95	0.64	20.3	53.9
13850	00:00:55.400	3.52	20.52	0.12	12.47	7.95	0.64	20.3	53.9
13875	00:00:55.500	3.52	20.51	0.12	12.52	7.96	0.64	20.3	53.9
13900	00:00:55.600	3.52	20.51	0.12	12.54	7.98	0.64	20.3	53.9
13925	00:00:55.700	3.52	20.51	0.12	12.56	7.99	0.64	20.3	53.9
13950	00:00:55.800	3.52	20.51	0.12	12.6	8	0.64	20.3	53.9
13975	00:00:55.900	3.52	20.51	0.12	12.58	8.02	0.64	20.3	53.9
14000	00:00:56.000	3.52	20.51	0.12	12.62	8.02	0.64	20.3	53.9
14025	00:00:56.100	3.52	20.51	0.12	12.64	8.05	0.64	20.3	53.9
14050	00:00:56.200	3.52	20.51	0.12	12.59	8.03	0.64	20.3	53.9
14075	00:00:56.300	3.52	20.51	0.12	12.61	8.05	0.64	20.3	53.9
14100	00:00:56.400	3.52	20.51	0.12	12.63	8.09	0.64	20.3	53.9
14125	00:00:56.500	3.52	20.51	0.12	12.63	8.1	0.64	20.3	53.9
14150	00:00:56.600	3.52	20.51	0.12	12.62	8.09	0.64	20.3	53.9
14175	00:00:56.700	3.52	20.51	0.12	12.66	8.1	0.64	20.3	53.9
14200	00:00:56.800	3.52	20.51	0.12	12.66	8.1	0.64	20.3	53.9
14225	00:00:56.900	3.52	20.51	0.12	12.64	8.09	0.64	20.3	53.9
14250	00:00:57.000	3.52	20.51	0.12	12.68	8.11	0.64	20.3	53.9
14275	00:00:57.100	3.52	20.51	0.12	12.72	8.09	0.64	20.3	53.9
14300	00:00:57.200	3.52	20.51	0.12	12.75	8.1	0.64	20.3	53.9
14325	00:00:57.300	3.52	20.51	0.12	12.78	8.09	0.63	20.3	53.9
14350	00:00:57.400	3.52	20.51	0.12	12.8	8.07	0.63	20.3	53.9
14375	00:00:57.500	3.52	20.51	0.12	12.79	8.08	0.63	20.3	53.9
14400	00:00:57.600	3.52	20.51	0.12	12.83	8.1	0.63	20.3	53.9
14425	00:00:57.700	3.52	20.51	0.12	12.8	8.12	0.63	20.3	53.9
14450	00:00:57.800	3.52	20.51	0.12	12.81	8.11	0.63	20.3	53.9
14475	00:00:57.900	3.52	20.51	0.12	12.86	8.11	0.63	20.3	53.9
14500	00:00:58.000	3.52	20.51	0.12	12.87	8.08	0.63	20.3	53.9
14525	00:00:58.100	3.52	20.51	0.12	12.83	8.13	0.63	20.3	53.9
14550	00:00:58.200	3.52	20.51	0.12	12.84	8.15	0.63	20.3	53.9
14575	00:00:58.300	3.52	20.51	0.12	12.78	8.15	0.64	20.3	53.9
14600	00:00:58.400	3.52	20.51	0.12	12.76	8.13	0.64	20.3	53.9
14625	00:00:58.500	3.52	20.51	0.12	12.77	8.13	0.64	20.3	53.9
14650	00:00:58.600	3.52	20.51	0.12	12.77	8.12	0.64	20.3	53.9
14675	00:00:58.700	3.52	20.51	0.12	12.83	8.12	0.63	20.3	53.9
14700	00:00:58.800	3.52	20.51	0.12	12.82	8.15	0.64	20.3	53.9
14725	00:00:58.900	3.52	20.51	0.12	12.77	8.15	0.64	20.3	53.9
14750	00:00:59.000	3.52	20.51	0.12	12.79	8.16	0.64	20.3	53.9
14775	00:00:59.100	3.52	20.51	0.12	12.83	8.15	0.64	20.3	53.9
14800	00:00:59.200	3.52	20.51	0.12	12.82	8.15	0.64	20.3	53.9
14825	00:00:59.300	3.52	20.51	0.12	12.89	8.17	0.63	20.3	53.9
14850	00:00:59.400	3.52	20.51	0.12	12.9	8.2	0.64	20.3	53.9
14875	00:00:59.500	3.52	20.51	0.12	12.9	8.18	0.63	20.3	53.9
14900	00:00:59.600	3.52	20.51	0.12	12.88	8.18	0.63	20.3	53.9
14925	00:00:59.700	3.52	20.51	0.12	12.91	8.17	0.63	20.3	53.9
14950	00:00:59.800	3.52	20.51	0.12	12.91	8.17	0.63	20.3	53.9
14975	00:00:59.900	3.52	20.51	0.12	12.94	8.17	0.63	20.3	53.9
15000	00:01:00.000	3.52	20.51	0.12	12.94	8.19	0.63	20.3	53.9
15025	00:01:00.100	3.52	20.51	0.12	12.94	8.18	0.63	20.3	53.9
15050	00:01:00.200	3.52	20.51	0.12	12.97	8.19	0.63	20.3	53.9
15075	00:01:00.300	3.52	20.51	0.12	12.98	8.2	0.63	20.3	53.9
15100	00:01:00.400	3.52	20.51	0.12	12.98	8.22	0.63	20.3	53.9
15125	00:01:00.500	3.52	20.51	0.12	13.01	8.22	0.63	20.3	53.9
15150	00:01:00.600	3.52	20.51	0.12	13.01	8.23	0.63	20.3	53.9
15175	00:01:00.700	3.52	20.51	0.12	12.96	8.22	0.63	20.3	53.9
15200	00:01:00.800	3.52	20.51	0.12	13.01	8.22	0.63	20.3	53.9
15225	00:01:00.900	3.52	20.51	0.12	13.06	8.25	0.63	20.3	53.9
15250	00:01:01.000	3.52	20.51	0.12	13.09	8.29	0.63	20.3	53.9
15275	00:01:01.100	3.52	20.51	0.12	13.11	8.31	0.63	20.3	53.9
15300	00:01:01.200	3.52	20.51	0.12	13.1	8.32	0.63	20.3	53.9
15325	00:01:01.300	3.52	20.51	0.12	13.1	8.32	0.63	20.3	53.9
15350	00:01:01.400	3.52	20.51	0.12	13.12	8.32	0.63	20.3	53.9
15375	00:01:01.500	3.52	20.51	0.13	13.08	8.34	0.64	20.3	53.9
15400	00:01:01.600	3.52	20.51	0.13	13.1	8.35	0.64	20.3	53.9
15425	00:01:01.700	3.52	20.51	0.13	13.11	8.41	0.64	20.3	53.9
15450	00:01:01.800	3.52	20.51	0.13	13.11	8.42	0.64	20.3	53.9
15475	00:01:01.900	3.52	20.51	0.13	13.07	8.43	0.64	20.3	53.9
15500	00:01:02.000	3.52	20.51	0.13	13.06	8.43	0.65	20.3	53.9
15525	00:01:02.100	3.52	20.51	0.13	13.08	8.43	0.64	20.3	53.9
15550	00:01:02.200	3.52	20.51	0.13	13.09	8.41	0.64	20.3	53.9
15575	00:01:02.300	3.52	20.51	0.13	13.1	8.41	0.64	20.3	53.9
15600	00:01:02.400	3.52	20.51	0.13	13.1	8.41	0.64	20.3	53.9
15625	00:01:02.500	3.52	20.51	0.13	13.15	8.39	0.64	20.3	53.9
15650	00:01:02.600	3.52	20.51	0.13	13.18	8.41	0.64	20.3	53.9
15675	00:01:02.700	3.52	20.51	0.13	13.23	8.4	0.63	20.3	53.9
15700	00:01:02.800	3.52	20.51	0.13	13.21	8.4	0.64	20.3	53.9
15725	00:01:02.900	3.52	20.51	0.13	13.26	8.39	0.63	20.3	53.9
15750	00:01:03.000	3.52	20.51	0.13	13.25	8.39	0.63	20.3	53.9
15775	00:01:03.100	3.52	20.51	0.13	13.24	8.4	0.63	20.3	53.9
15800	00:01:03.200	3.52	20.51	0.13	13.27	8.43	0.63	20.3	53.9
15825	00:01:03.300	3.51	20.51	0.13	13.25	8.43	0.64	20.3	53.9
15850	00:01:03.400	3.51	20.51	0.13	13.33	8.45	0.63	20.3	53.9
15875	00:01:03.500	3.51	20.51	0.13	13.28	8.49	0.64	20.3	53.9
15900	00:01:03.600	3.51	20.51	0.13	13.3	8.49	0.64	20.3	53.9
15925	00:01:03.700	3.51	20.51	0.13	13.25	8.49	0.64	20.3	53.9
15950	00:01:03.800	3.51	20.51	0.13	13.27	8.49	0.64	20.3	53.9
15975	00:01:03.900	3.51	20.51	0.13	13.29	8.51	0.64	20.3	53.9
16000	00:01:04.000	3.51	20.51	0.13	13.29	8.49	0.64	20.3	53.9
16025	00:01:04.100	3.51	20.51	0.13	13.32	8.53	0.64	20.3	53.9
16050	00:01:04.200	3.51	20.51	0.13	13.33	8.53	0.64	20.3	53.9
16075	00:01:04.300	3.51	20.51	0.13	13.35	8.54	0.64	20.3	53.9
16100	00:01:04.400	3.51	20.51	0.13	13.28	8.53	0.64	20.3	53.9
16125	00:01:04.500	3.51	20.51	0.13	13.35	8.54	0.64	20.3	53.9
16150	00:01:04.600	3.51	20.51	0.13	13.34	8.55	0.64	20.3	53.9
16175	00:01:04.700	3.51	20.51	0.13	13.38	8.53	0.64	20.3	53.9
16200	00:01:04.800	3.51	20.51	0.13	13.34	8.54	0.64	20.3	53.9
16225	00:01:04.900	3.51	20.51	0.13	13.27	8.54	0.64	20.3	53.9
16250	00:01:05.000	3.51	20.51	0.13	13.26	8.56	0.65	20.3	53.9
16275	00:01:05.100	3.51	20.51	0.13	13.23	8.53	0.65	20.3	53.9
16300	00:01:05.200	3.51	20.51	0.13	13.26	8.51	0.64	20.3	53.9
16325	00:01:05.300	3.51	20.51	0.13	13.29	8.54	0.64	20.3	53.9
16350	00:01:05.400	3.51	20.51	0.13	13.35	8.56	0.64	20.3	53.9
16375	00:01:05.500	3.51	20.51	0.13	13.36	8.55	0.64	20.3	53.9
16400	00:01:05.600	3.51	20.51	0.13	13.38	8.55	0.64	20.3	53.9
16425	00:01:05.700	3.51	20.51	0.13	13.41	8.56	0.64	20.3	53.9
16450	00:01:05.800	3.51	20.5	0.13	13.48	8.57	0.64	20.3	53.9
16475	00:01:05.900	3.51	20.5	0.13	13.52	8.57	0.63	20.3	53.9
16500	00:01:06.000	3.51	20.5	0.13	13.56	8.58	0.63	20.3	53.9
16525	00:01:06.100	3.51	20.5	0.13	13.58	8.58	0.63	20.3	53.9
16550	00:01:06.200	3.51	20.5	0.13	13.54	8.59	0.63	20.3	53.9
16575	00:01:06.300	3.51	20.5	0.13	13.52	8.57	0.63	20.3	53.9
16600	00:01:06.400	3.51	20.5	0.13	13.48	8.58	0.64	20.3	53.9
16625	00:01:06.500	3.51	20.5	0.13	13.44	8.58	0.64	20.3	53.9
16650	00:01:06.600	3.51	20.5	0.13	13.42	8.59	0.64	20.3	53.9
16675	00:01:06.700	3.51	20.51	0.13	13.41	8.6	0.64	20.3	53.9
16700	00:01:06.800	3.51	20.5	0.13	13.43	8.59	0.64	20.3	53.9
16725	00:01:06.900	3.51	20.51	0.13	13.42	8.59	0.64	20.3	53.9
16750	00:01:07.000	3.51	20.5	0.13	13.44	8.61	0.64	20.3	53.9
16775	00:01:07.100	3.51	20.5	0.13	13.43	8.63	0.64	20.3	53.9
16800	00:01:07.200	3.51	20.5	0.13	13.45	8.64	0.64	20.3	53.9
16825	00:01:07.300	3.51	20.5	0.13	13.44	8.64	0.64	20.3	53.9
16850	00:01:07.400	3.51	20.5	0.13	13.46	8.63	0.64	20.3	53.9
16875	00:01:07.500	3.51	20.5	0.13	13.51	8.63	0.64	20.3	53.9
16900	00:01:07.600	3.51	20.5	0.13	13.51	8.66	0.64	20.3	53.9
16925	00:01:07.700	3.51	20.5	0.13	13.52	8.67	0.64	20.3	53.9
16950	00:01:07.800	3.51	20.5	0.13	13.47	8.68	0.64	20.3	53.9
16975	00:01:07.900	3.51	20.5	0.13	13.51	8.7	0.64	20.3	53.9
17000	00:01:08.000	3.51	20.5	0.13	13.49	8.68	0.64	20.3	53.9
17025	00:01:08.100	3.51	20.5	0.13	13.49	8.66	0.64	20.3	53.9
17050	00:01:08.200	3.51	20.5	0.13	13.5	8.68	0.64	20.3	53.9
17075	00:01:08.300	3.51	20.5	0.13	13.51	8.69	0.64	20.3	53.9
17100	00:01:08.400	3.51	20.5	0.13	13.5	8.71	0.65	20.3	53.9
17125	00:01:08.500	3.51	20.5	0.13	13.48	8.74	0.65	20.3	53.9
17150	00:01:08.600	3.51	20.5	0.13	13.48	8.73	0.65	20.3	53.9
17175	00:01:08.700	3.51	20.5	0.13	13.49	8.71	0.65	20.3	53.9
17200	00:01:08.800	3.51	20.5	0.13	13.52	8.74	0.65	20.3	53.9
17225	00:01:08.900	3.51	20.5	0.13	13.56	8.74	0.65	20.3	53.9
17250	00:01:09.000	3.51	20.5	0.13	13.59	8.75	0.64	20.3	53.9
17275	00:01:09.100	3.51	20.5	0.13	13.61	8.77	0.64	20.3	53.9
17300	00:01:09.200	3.51	20.5	0.13	13.6	8.77	0.65	20.3	53.9
17325	00:01:09.300	3.51	20.5	0.13	13.64	8.78	0.64	20.3	53.9
17350	00:01:09.400	3.51	20.5	0.13	13.67	8.81	0.64	20.3	53.9
17375	00:01:09.500	3.52	20.5	0.13	13.68	8.77	0.64	20.3	53.9
17400	00:01:09.600	3.52	20.5	0.13	13.68	8.8	0.64	20.3	53.9
17425	00:01:09.700	3.52	20.5	0.13	13.7	8.82	0.64	20.3	53.9
17450	00:01:09.800	3.52	20.5	0.13	13.69	8.82	0.64	20.3	53.9
17475	00:01:09.900	3.52	20.5	0.13	13.67	8.83	0.65	20.3	53.9
17500	00:01:10.000	3.52	20.5	0.13	13.67	8.82	0.65	20.3	53.9
17525	00:01:10.100	3.52	20.5	0.13	13.68	8.84	0.65	20.3	53.9
17550	00:01:10.200	3.52	20.5	0.13	13.72	8.84	0.64	20.3	53.9
17575	00:01:10.300	3.52	20.5	0.13	13.71	8.85	0.65	20.3	53.9
17600	00:01:10.400	3.52	20.5	0.13	13.7	8.84	0.64	20.3	53.9
17625	00:01:10.500	3.52	20.5	0.13	13.73	8.85	0.65	20.3	53.9
17650	00:01:10.600	3.52	20.5	0.13	13.73	8.82	0.64	20.3	53.9
17675	00:01:10.700	3.52	20.5	0.13	13.76	8.82	0.64	20.3	53.9
17700	00:01:10.800	3.52	20.5	0.13	13.81	8.82	0.64	20.3	53.9
17725	00:01:10.900	3.52	20.5	0.13	13.83	8.79	0.64	20.3	53.9
17750	00:01:11.000	3.52	20.5	0.13	13.83	8.82	0.64	20.3	53.9
17775	00:01:11.100	3.52	20.5	0.13	13.87	8.82	0.64	20.3	53.9
17800	00:01:11.200	3.52	20.5	0.13	13.85	8.8	0.64	20.3	53.9
17825	00:01:11.300	3.52	20.5	0.13	13.84	8.79	0.63	20.3	53.9
17850	00:01:11.400	3.52	20.5	0.13	13.86	8.78	0.63	20.3	53.9
17875	00:01:11.500	3.52	20.5	0.13	13.89	8.79	0.63	20.3	53.9
17900	00:01:11.600	3.52	20.5	0.13	13.95	8.8	0.63	20.3	53.9
17925	00:01:11.700	3.52	20.5	0.13	13.94	8.81	0.63	20.3	53.9
17950	00:01:11.800	3.52	20.5	0.13	13.9	8.82	0.63	20.3	53.9
17975	00:01:11.900	3.52	20.5	0.13	13.87	8.82	0.64	20.3	53.9
18000	00:01:12.000	3.52	20.5	0.13	13.86	8.82	0.64	20.3	53.9
18025	00:01:12.100	3.52	20.5	0.13	13.83	8.82	0.64	20.3	53.9
18050	00:01:12.200	3.52	20.5	0.13	13.86	8.84	0.64	20.3	53.9
18075	00:01:12.300	3.52	20.5	0.13	13.92	8.86	0.64	20.3	53.9
18100	00:01:12.400	3.52	20.5	0.13	13.9	8.88	0.64	20.3	53.9
18125	00:01:12.500	3.52	20.5	0.13	13.86	8.87	0.64	20.3	53.9
18150	00:01:12.600	3.52	20.5	0.13	13.87	8.89	0.64	20.3	53.9
18175	00:01:12.700	3.52	20.5	0.13	13.87	8.88	0.64	20.3	53.9
18200	00:01:12.800	3.52	20.5	0.13	13.86	8.88	0.64	20.3	53.9
18225	00:01:12.900	3.52	20.5	0.13	13.91	8.89	0.64	20.3	53.9
18250	00:01:13.000	3.52	20.5	0.13	13.97	8.92	0.64	20.3	53.9
18275	00:01:13.100	3.52	20.5	0.13	13.97	8.93	0.64	20.3	53.9
18300	00:01:13.200	3.52	20.5	0.13	13.97	8.96	0.64	20.3	53.9
18325	00:01:13.300	3.52	20.5	0.13	13.97	8.95	0.64	20.3	53.9
18350	00:01:13.400	3.52	20.5	0.13	14.01	8.95	0.64	20.3	53.9
18375	00:01:13.500	3.52	20.5	0.13	14.03	8.96	0.64	20.3	53.9
18400	00:01:13.600	3.52	20.5	0.13	14.02	8.95	0.64	20.3	53.9
18425	00:01:13.700	3.52	20.5	0.13	14.02	8.95	0.64	20.3	53.9
18450	00:01:13.800	3.52	20.5	0.13	14.05	8.96	0.64	20.3	53.9
18475	00:01:13.900	3.52	20.5	0.13	14.03	8.97	0.64	20.3	53.9
18500	00:01:14.000	3.52	20.5	0.13	14.02	8.97	0.64	20.3	53.9
18525	00:01:14.100	3.52	20.5	0.13	14	8.98	0.64	20.3	53.9
18550	00:01:14.200	3.52	20.5	0.13	13.99	8.97	0.64	20.3	53.9
18575	00:01:14.300	3.52	20.5	0.13	13.94	8.97	0.64	20.3	53.9
18600	00:01:14.400	3.52	20.5	0.13	13.97	8.97	0.64	20.3	53.9
18625	00:01:14.500	3.52	20.5	0.13	13.94	8.98	0.64	20.3	53.9
18650	00:01:14.600	3.52	20.5	0.13	13.91	9	0.65	20.3	53.9
18675	00:01:14.700	3.52	20.5	0.13	13.93	9.01	0.65	20.3	53.9
18700	00:01:14.800	3.52	20.5	0.13	13.95	9	0.64	20.3	53.9
18725	00:01:14.900	3.52	20.5	0.13	13.92	8.99	0.65	20.3	53.9
18750	00:01:15.000	3.52	20.5	0.13	13.9	8.98	0.65	20.3	53.9
18775	00:01:15.100	3.52	20.5	0.13	13.97	8.98	0.64	20.3	53.9
18800	00:01:15.200	3.52	20.5	0.13	13.98	8.99	0.64	20.3	53.9
18825	00:01:15.300	3.52	20.5	0.13	14	9.02	0.64	20.3	53.9
18850	00:01:15.400	3.52	20.5	0.13	14.03	9.02	0.64	20.3	53.9
18875	00:01:15.500	3.52	20.5	0.13	14.09	9.04	0.64	20.3	53.9
18900	00:01:15.600	3.52	20.5	0.13	14.11	9.05	0.64	20.3	53.9
18925	00:01:15.700	3.52	20.5	0.13	14.1	9.05	0.64	20.3	53.9
18950	00:01:15.800	3.52	20.5	0.13	14.07	9.08	0.65	20.3	53.9
18975	00:01:15.900	3.52	20.5	0.13	14.14	9.09	0.64	20.3	53.9
19000	00:01:16.000	3.52	20.5	0.13	14.2	9.11	0.64	20.3	53.9
19025	00:01:16.100	3.52	20.5	0.13	14.17	9.1	0.64	20.3	53.9
19050	00:01:16.200	3.52	20.5	0.13	14.21	9.09	0.64	20.3	53.9
19075	00:01:16.300	3.52	20.5	0.13	14.21	9.1	0.64	20.3	53.9
19100	00:01:16.400	3.52	20.5	0.13	14.22	9.1	0.64	20.3	53.9
19125	00:01:16.500	3.52	20.5	0.13	14.2	9.1	0.64	20.3	53.9
19150	00:01:16.600	3.52	20.5	0.13	14.19	9.11	0.64	20.3	53.9
19175	00:01:16.700	3.52	20.5	0.13	14.21	9.13	0.64	20.3	53.9
19200	00:01:16.800	3.52	20.5	0.13	14.23	9.11	0.64	20.3	53.9
19225	00:01:16.900	3.52	20.5	0.13	14.18	9.12	0.64	20.3	53.9
19250	00:01:17.000	3.52	20.5	0.13	14.17	9.11	0.64	20.3	53.9
19275	00:01:17.100	3.52	20.5	0.13	14.21	9.13	0.64	20.3	53.9
19300	00:01:17.200	3.52	20.5	0.13	14.18	9.12	0.64	20.3	53.9
19325	00:01:17.300	3.52	20.5	0.13	14.22	9.13	0.64	20.3	53.9
19350	00:01:17.400	3.52	20.5	0.13	14.19	9.12	0.64	20.3	53.9
19375	00:01:17.500	3.52	20.5	0.13	14.19	9.14	0.64	20.3	53.9
19400	00:01:17.600	3.52	20.5	0.13	14.24	9.13	0.64	20.3	53.9
19425	00:01:17.700	3.52	20.5	0.13	14.24	9.15	0.64	20.3	53.9
19450	00:01:17.800	3.52	20.5	0.13	14.27	9.17	0.64	20.3	53.9
19475	00:01:17.900	3.52	20.5	0.13	14.29	9.17	0.64	20.3	53.9
19500	00:01:18.000	3.52	20.5	0.13	14.28	9.2	0.64	20.3	53.9
19525	00:01:18.100	3.52	20.5	0.13	14.29	9.2	0.64	20.3	53.9
19550	00:01:18.200	3.52	20.5	0.13	14.29	9.21	0.64	20.3	53.9
19575	00:01:18.300	3.52	20.5	0.13	14.3	9.22	0.64	20.3	53.9
19600	00:01:18.400	3.52	20.5	0.13	14.3	9.27	0.65	20.3	53.9
19625	00:01:18.500	3.52	20.5	0.13	14.33	9.25	0.65	20.3	53.9
19650	00:01:18.600	3.52	20.5	0.13	14.33	9.22	0.64	20.3	53.9
19675	00:01:18.700	3.52	20.5	0.13	14.35	9.2	0.64	20.3	53.9
19700	00:01:18.800	3.52	20.5	0.13	14.35	9.18	0.64	20.3	53.9
19725	00:01:18.900	3.52	20.5	0.13	14.39	9.19	0.64	20.3	53.9
19750	00:01:19.000	3.52	20.5	0.13	14.43	9.17	0.64	20.4	53.9
19775	00:01:19.100	3.52	20.5	0.13	14.39	9.17	0.64	20.4	53.9
19800	00:01:19.200	3.52	20.49	0.13	14.45	9.18	0.64	20.4	53.9
19825	00:01:19.300	3.52	20.5	0.13	14.41	9.19	0.64	20.4	53.9
19850	00:01:19.400	3.52	20.5	0.13	14.42	9.15	0.63	20.4	53.9
19875	00:01:19.500	3.52	20.5	0.13	14.42	9.19	0.64	20.4	53.9
19900	00:01:19.600	3.52	20.5	0.13	14.4	9.23	0.64	20.4	53.9
19925	00:01:19.700	3.52	20.5	0.13	14.4	9.24	0.64	20.4	53.9
19950	00:01:19.800	3.52	20.5	0.13	14.43	9.27	0.64	20.4	53.9
19975	00:01:19.900	3.52	20.5	0.13	14.42	9.26	0.64	20.4	53.9
20000	00:01:20.000	3.52	20.5	0.14	14.39	9.29	0.65	20.3	53.9
20025	00:01:20.100	3.52	20.5	0.14	14.37	9.31	0.65	20.3	53.9
20050	00:01:20.200	3.52	20.5	0.14	14.35	9.31	0.65	20.3	53.9
20075	00:01:20.300	3.52	20.5	0.13	14.38	9.28	0.65	20.3	53.9
20100	00:01:20.400	3.52	20.5	0.14	14.41	9.3	0.65	20.3	53.9
20125	00:01:20.500	3.52	20.5	0.13	14.43	9.27	0.64	20.3	53.9
20150	00:01:20.600	3.52	20.49	0.13	14.46	9.26	0.64	20.3	53.9
20175	00:01:20.700	3.52	20.49	0.13	14.46	9.24	0.64	20.3	53.9
20200	00:01:20.800	3.52	20.49	0.13	14.47	9.26	0.64	20.3	53.9
20225	00:01:20.900	3.52	20.49	0.14	14.46	9.3	0.64	20.3	53.9
20250	00:01:21.000	3.52	20.49	0.14	14.45	9.29	0.64	20.3	53.9
20275	00:01:21.100	3.52	20.49	0.14	14.52	9.29	0.64	20.3	53.9
20300	00:01:21.200	3.52	20.49	0.14	14.52	9.29	0.64	20.3	53.9
20325	00:01:21.300	3.52	20.49	0.13	14.53	9.29	0.64	20.3	53.9
20350	00:01:21.400	3.52	20.49	0.14	14.52	9.31	0.64	20.3	53.9
20375	00:01:21.500	3.52	20.49	0.14	14.54	9.35	0.64	20.3	53.9
20400	00:01:21.600	3.52	20.49	0.14	14.52	9.35	0.64	20.3	53.9
20425	00:01:21.700	3.52	20.49	0.14	14.53	9.38	0.65	20.3	53.9
20450	00:01:21.800	3.52	20.49	0.14	14.53	9.39	0.65	20.3	53.9
20475	00:01:21.900	3.52	20.49	0.14	14.54	9.41	0.65	20.3	53.9
20500	00:01:22.000	3.52	20.49	0.14	14.57	9.4	0.65	20.3	53.9
20525	00:01:22.100	3.52	20.49	0.14	14.57	9.4	0.65	20.3	53.9
20550	00:01:22.200	3.52	20.49	0.14	14.62	9.42	0.64	20.3	53.9
20575	00:01:22.300	3.52	20.49	0.14	14.65	9.45	0.65	20.3	53.9
20600	00:01:22.400	3.51	20.49	0.14	14.68	9.46	0.64	20.3	53.9
20625	00:01:22.500	3.51	20.49	0.14	14.68	9.44	0.64	20.3	53.9
20650	00:01:22.600	3.51	20.49	0.14	14.72	9.47	0.64	20.3	53.9
20675	00:01:22.700	3.51	20.49	0.14	14.71	9.46	0.64	20.3	53.9
20700	00:01:22.800	3.51	20.49	0.14	14.7	9.48	0.65	20.3	53.9
20725	00:01:22.900	3.51	20.49	0.14	14.74	9.46	0.64	20.3	53.9
20750	00:01:23.000	3.51	20.49	0.14	14.78	9.48	0.64	20.3	53.8
20775	00:01:23.100	3.51	20.49	0.14	14.78	9.51	0.64	20.3	53.8
20800	00:01:23.200	3.51	20.49	0.14	14.76	9.52	0.64	20.3	53.8
20825	00:01:23.300	3.51	20.49	0.14	14.8	9.53	0.64	20.3	53.8
20850	00:01:23.400	3.51	20.49	0.14	14.78	9.52	0.64	20.3	53.8
20875	00:01:23.500	3.51	20.49	0.14	14.78	9.54	0.65	20.3	53.8
20900	00:01:23.600	3.52	20.49	0.14	14.77	9.59	0.65	20.3	53.8
20925	00:01:23.700	3.52	20.49	0.14	14.84	9.59	0.65	20.3	53.8
20950	00:01:23.800	3.51	20.49	0.14	14.86	9.55	0.64	20.3	53.8
20975	00:01:23.900	3.51	20.49	0.14	14.85	9.55	0.64	20.3	53.8
21000	00:01:24.000	3.51	20.49	0.14	14.83	9.54	0.64	20.4	53.8
21025	00:01:24.100	3.51	20.49	0.14	14.87	9.52	0.64	20.4	53.8
21050	00:01:24.200	3.51	20.49	0.14	14.86	9.51	0.64	20.4	53.8
21075	00:01:24.300	3.51	20.49	0.14	14.8	9.52	0.64	20.4	53.8
21100	00:01:24.400	3.51	20.49	0.14	14.84	9.54	0.64	20.4	53.8
21125	00:01:24.500	3.51	20.49	0.14	14.87	9.52	0.64	20.4	53.8
21150	00:01:24.600	3.51	20.49	0.14	14.87	9.46	0.64	20.4	53.8
21175	00:01:24.700	3.51	20.49	0.14	14.83	9.5	0.64	20.4	53.8
21200	00:01:24.800	3.51	20.49	0.14	14.8	9.53	0.64	20.4	53.8
21225	00:01:24.900	3.51	20.49	0.14	14.84	9.55	0.64	20.4	53.8
21250	00:01:25.000	3.51	20.49	0.14	14.85	9.56	0.64	20.3	53.8
21275	00:01:25.100	3.52	20.49	0.14	14.82	9.57	0.65	20.3	53.8
21300	00:01:25.200	3.52	20.49	0.14	14.87	9.59	0.64	20.3	53.8
21325	00:01:25.300	3.52	20.49	0.14	14.91	9.6	0.64	20.3	53.8
21350	00:01:25.400	3.52	20.49	0.14	14.94	9.61	0.64	20.3	53.8
21375	00:01:25.500	3.52	20.49	0.14	14.93	9.61	0.64	20.3	53.8
21400	00:01:25.600	3.52	20.49	0.14	14.94	9.63	0.64	20.3	53.8
21425	00:01:25.700	3.52	20.49	0.14	14.94	9.61	0.64	20.3	53.8
21450	00:01:25.800	3.52	20.49	0.14	14.98	9.61	0.64	20.3	53.8
21475	00:01:25.900	3.52	20.49	0.14	14.99	9.61	0.64	20.3	53.8
21500	00:01:26.000	3.52	20.49	0.14	15.01	9.63	0.64	20.3	53.8
21525	00:01:26.100	3.52	20.49	0.14	15.01	9.61	0.64	20.3	53.8
21550	00:01:26.200	3.52	20.49	0.14	14.99	9.61	0.64	20.3	53.8
21575	00:01:26.300	3.52	20.49	0.14	14.99	9.58	0.64	20.3	53.8
21600	00:01:26.400	3.52	20.49	0.14	14.97	9.58	0.64	20.3	53.8
21625	00:01:26.500	3.52	20.49	0.14	14.97	9.6	0.64	20.3	53.8
21650	00:01:26.600	3.52	20.49	0.14	14.98	9.59	0.64	20.3	53.8
21675	00:01:26.700	3.52	20.49	0.14	15.04	9.6	0.64	20.3	53.8
21700	00:01:26.800	3.52	20.49	0.14	15.06	9.6	0.64	20.3	53.8
21725	00:01:26.900	3.52	20.49	0.14	15.02	9.59	0.64	20.3	53.8
21750	00:01:27.000	3.52	20.49	0.14	15	9.58	0.64	20.3	53.8
21775	00:01:27.100	3.52	20.49	0.14	14.99	9.59	0.64	20.3	53.8
21800	00:01:27.200	3.52	20.49	0.14	14.98	9.59	0.64	20.3	53.8
21825	00:01:27.300	3.52	20.49	0.14	14.99	9.65	0.64	20.3	53.8
21850	00:01:27.400	3.52	20.49	0.14	14.96	9.64	0.64	20.3	53.8
21875	00:01:27.500	3.52	20.49	0.14	14.97	9.64	0.64	20.3	53.8
21900	00:01:27.600	3.52	20.49	0.14	14.97	9.68	0.65	20.3	53.8
21925	00:01:27.700	3.52	20.49	0.14	14.94	9.69	0.65	20.3	53.8
21950	00:01:27.800	3.52	20.49	0.14	14.92	9.68	0.65	20.3	53.8
21975	00:01:27.900	3.52	20.49	0.14	14.99	9.72	0.65	20.3	53.8
22000	00:01:28.000	3.52	20.49	0.14	15.01	9.74	0.65	20.3	53.8
22025	00:01:28.100	3.52	20.49	0.14	15.05	9.77	0.65	20.3	53.8
22050	00:01:28.200	3.52	20.49	0.14	15.05	9.78	0.65	20.3	53.8
22075	00:01:28.300	3.52	20.49	0.14	15.09	9.76	0.65	20.3	53.8
22100	00:01:28.400	3.52	20.49	0.14	15.12	9.75	0.65	20.3	53.8
22125	00:01:28.500	3.51	20.49	0.14	15.14	9.77	0.64	20.3	53.8
22150	00:01:28.600	3.51	20.49	0.14	15.11	9.77	0.65	20.3	53.8
22175	00:01:28.700	3.51	20.49	0.14	15.14	9.76	0.64	20.3	53.8
22200	00:01:28.800	3.51	20.49	0.14	15.13	9.8	0.65	20.3	53.8
22225	00:01:28.900	3.51	20.49	0.14	15.15	9.79	0.65	20.3	53.8
22250	00:01:29.000	3.51	20.49	0.14	15.12	9.77	0.65	20.3	53.9
22275	00:01:29.100	3.51	20.49	0.14	15.08	9.74	0.65	20.3	53.9
22300	00:01:29.200	3.51	20.49	0.14	15.1	9.73	0.64	20.3	53.9
22325	00:01:29.300	3.51	20.49	0.14	15.09	9.74	0.65	20.3	53.9
22350	00:01:29.400	3.51	20.49	0.14	15.06	9.78	0.65	20.3	53.9
22375	00:01:29.500	3.51	20.49	0.14	15.07	9.78	0.65	20.3	53.9
22400	00:01:29.600	3.51	20.49	0.14	15.06	9.73	0.65	20.3	53.9
22425	00:01:29.700	3.51	20.49	0.14	15.06	9.75	0.65	20.3	53.9
22450	00:01:29.800	3.51	20.49	0.14	15.09	9.73	0.64	20.3	53.9
22475	00:01:29.900	3.51	20.49	0.14	15.02	9.73	0.65	20.3	53.9
22500	00:01:30.000	3.51	20.49	0.14	15.08	9.75	0.65	20.3	53.9
22525	00:01:30.100	3.51	20.49	0.14	15.1	9.76	0.65	20.3	53.9
22550	00:01:30.200	3.51	20.49	0.14	15.1	9.8	0.65	20.3	53.9
22575	00:01:30.300	3.51	20.49	0.14	15.13	9.8	0.65	20.3	53.9
22600	00:01:30.400	3.51	20.49	0.14	15.13	9.76	0.65	20.3	53.9
22625	00:01:30.500	3.51	20.49	0.14	15.13	9.76	0.64	20.3	53.9
22650	00:01:30.600	3.51	20.49	0.14	15.17	9.78	0.64	20.3	53.9
22675	00:01:30.700	3.51	20.49	0.14	15.15	9.8	0.65	20.3	53.9
22700	00:01:30.800	3.52	20.49	0.14	15.15	9.84	0.65	20.3	53.9
22725	00:01:30.900	3.52	20.49	0.14	15.17	9.85	0.65	20.3	53.9
22750	00:01:31.000	3.52	20.49	0.14	15.14	9.84	0.65	20.4	53.9
22775	00:01:31.100	3.52	20.49	0.14	15.21	9.86	0.65	20.4	53.9
22800	00:01:31.200	3.52	20.49	0.14	15.22	9.85	0.65	20.4	53.9
22825	00:01:31.300	3.51	20.49	0.14	15.22	9.85	0.65	20.4	53.9
22850	00:01:31.400	3.51	20.49	0.14	15.19	9.89	0.65	20.4	53.9
22875	00:01:31.500	3.51	20.49	0.14	15.19	9.91	0.65	20.4	53.9
22900	00:01:31.600	3.51	20.49	0.14	15.19	9.93	0.65	20.4	53.9
22925	00:01:31.700	3.51	20.49	0.14	15.18	9.92	0.65	20.4	53.9
22950	00:01:31.800	3.51	20.49	0.14	15.21	9.9	0.65	20.4	53.9
22975	00:01:31.900	3.51	20.49	0.14	15.26	9.89	0.65	20.4	53.9
23000	00:01:32.000	3.51	20.49	0.14	15.29	9.9	0.65	20.3	53.9
23025	00:01:32.100	3.51	20.49	0.14	15.24	9.89	0.65	20.3	53.9
23050	00:01:32.200	3.51	20.49	0.14	15.24	9.92	0.65	20.3	53.9
23075	00:01:32.300	3.51	20.49	0.14	15.21	9.92	0.65	20.3	53.9
23100	00:01:32.400	3.51	20.49	0.14	15.22	9.89	0.65	20.3	53.9
23125	00:01:32.500	3.51	20.49	0.14	15.18	9.89	0.65	20.3	53.9
23150	00:01:32.600	3.51	20.49	0.14	15.22	9.88	0.65	20.3	53.9
23175	00:01:32.700	3.51	20.49	0.14	15.25	9.86	0.65	20.3	53.9
23200	00:01:32.800	3.51	20.49	0.14	15.21	9.88	0.65	20.3	53.9
23225	00:01:32.900	3.51	20.49	0.14	15.23	9.89	0.65	20.3	53.9
23250	00:01:33.000	3.51	20.49	0.14	15.19	9.88	0.65	20.3	53.9
23275	00:01:33.100	3.51	20.49	0.14	15.2	9.92	0.65	20.3	53.9
23300	00:01:33.200	3.51	20.49	0.14	15.24	9.89	0.65	20.3	53.9
23325	00:01:33.300	3.51	20.49	0.14	15.28	9.9	0.65	20.3	53.9
23350	00:01:33.400	3.52	20.49	0.14	15.32	9.92	0.65	20.3	53.9
23375	00:01:33.500	3.52	20.49	0.14	15.37	9.92	0.65	20.3	53.9
23400	00:01:33.600	3.52	20.49	0.14	15.35	9.92	0.65	20.3	53.9
23425	00:01:33.700	3.52	20.49	0.14	15.35	9.96	0.65	20.3	53.9
23450	00:01:33.800	3.52	20.48	0.14	15.4	9.97	0.65	20.3	53.9
23475	00:01:33.900	3.52	20.49	0.14	15.33	9.98	0.65	20.3	53.9
23500	00:01:34.000	3.52	20.49	0.14	15.37	10	0.65	20.4	53.9
23525	00:01:34.100	3.52	20.48	0.14	15.4	10.01	0.65	20.4	53.9
23550	00:01:34.200	3.52	20.48	0.14	15.4	10.03	0.65	20.4	53.9
23575	00:01:34.300	3.52	20.49	0.14	15.38	10.01	0.65	20.4	53.9
23600	00:01:34.400	3.52	20.48	0.14	15.41	10.01	0.65	20.4	53.9
23625	00:01:34.500	3.52	20.48	0.14	15.41	10.03	0.65	20.4	53.9
23650	00:01:34.600	3.52	20.48	0.14	15.43	10.04	0.65	20.4	53.9
23675	00:01:34.700	3.52	20.48	0.14	15.46	10.02	0.65	20.4	53.9
23700	00:01:34.800	3.52	20.48	0.14	15.47	10.03	0.65	20.4	53.9
23725	00:01:34.900	3.52	20.48	0.14	15.53	10.05	0.65	20.4	53.9
23750	00:01:35.000	3.52	20.48	0.14	15.56	10.05	0.65	20.3	53.9
23775	00:01:35.100	3.52	20.48	0.14	15.53	10.06	0.65	20.3	53.9
23800	00:01:35.200	3.52	20.48	0.14	15.53	10.05	0.65	20.3	53.9
23825	00:01:35.300	3.52	20.48	0.14	15.61	10.08	0.65	20.3	53.9
23850	00:01:35.400	3.52	20.48	0.14	15.59	10.09	0.65	20.3	53.9
23875	00:01:35.500	3.52	20.48	0.14	15.6	10.07	0.65	20.3	53.9
23900	00:01:35.600	3.52	20.48	0.14	15.6	10.08	0.65	20.3	53.9
23925	00:01:35.700	3.52	20.48	0.14	15.63	10.1	0.65	20.3	53.9
23950	00:01:35.800	3.52	20.48	0.14	15.65	10.07	0.64	20.3	53.9
23975	00:01:35.900	3.52	20.48	0.14	15.64	10.06	0.64	20.3	53.9
24000	00:01:36.000	3.52	20.48	0.14	15.63	10.06	0.64	20.4	53.9
24025	00:01:36.100	3.52	20.48	0.14	15.7	10.05	0.64	20.4	53.9
24050	00:01:36.200	3.52	20.48	0.14	15.69	10.08	0.64	20.4	53.9
24075	00:01:36.300	3.52	20.48	0.14	15.68	10.11	0.64	20.4	53.9
24100	00:01:36.400	3.52	20.48	0.14	15.69	10.13	0.65	20.4	53.9
24125	00:01:36.500	3.52	20.48	0.14	15.7	10.15	0.65	20.4	53.9
24150	00:01:36.600	3.52	20.48	0.14	15.7	10.14	0.65	20.4	53.9
24175	00:01:36.700	3.51	20.48	0.14	15.67	10.17	0.65	20.4	53.9
24200	00:01:36.800	3.51	20.48	0.14	15.64	10.2	0.65	20.4	53.9
24225	00:01:36.900	3.51	20.48	0.14	15.63	10.2	0.65	20.4	53.9
24250	00:01:37.000	3.51	20.48	0.15	15.65	10.25	0.66	20.4	53.9
24275	00:01:37.100	3.52	20.48	0.15	15.62	10.28	0.66	20.4	53.9
24300	00:01:37.200	3.52	20.48	0.15	15.66	10.31	0.66	20.4	53.9
24325	00:01:37.300	3.52	20.48	0.15	15.62	10.31	0.66	20.4	53.9
24350	00:01:37.400	3.52	20.48	0.15	15.67	10.31	0.66	20.4	53.9
24375	00:01:37.500	3.52	20.48	0.15	15.65	10.33	0.66	20.4	53.9
24400	00:01:37.600	3.52	20.48	0.15	15.65	10.35	0.66	20.4	53.9
24425	00:01:37.700	3.52	20.48	0.15	15.64	10.32	0.66	20.4	53.9
24450	00:01:37.800	3.52	20.48	0.15	15.67	10.32	0.66	20.4	53.9
24475	00:01:37.900	3.52	20.48	0.15	15.69	10.31	0.66	20.4	53.9
24500	00:01:38.000	3.52	20.48	0.15	15.7	10.27	0.65	20.3	53.8
24525	00:01:38.100	3.52	20.48	0.14	15.7	10.24	0.65	20.3	53.8
24550	00:01:38.200	3.52	20.48	0.14	15.71	10.2	0.65	20.3	53.8
24575	00:01:38.300	3.51	20.48	0.14	15.72	10.18	0.65	20.3	53.8
24600	00:01:38.400	3.51	20.48	0.14	15.67	10.18	0.65	20.3	53.8
24625	00:01:38.500	3.51	20.48	0.14	15.72	10.15	0.65	20.3	53.8
24650	00:01:38.600	3.51	20.48	0.14	15.77	10.15	0.64	20.3	53.8
24675	00:01:38.700	3.52	20.48	0.14	15.83	10.17	0.64	20.3	53.8
24700	00:01:38.800	3.52	20.48	0.14	15.81	10.18	0.64	20.3	53.8
24725	00:01:38.900	3.51	20.48	0.14	15.79	10.21	0.65	20.3	53.8
24750	00:01:39.000	3.51	20.48	0.14	15.75	10.21	0.65	20.3	53.8
24775	00:01:39.100	3.52	20.48	0.14	15.72	10.2	0.65	20.3	53.8
24800	00:01:39.200	3.52	20.48	0.14	15.72	10.22	0.65	20.3	53.8
24825	00:01:39.300	3.52	20.48	0.14	15.73	10.23	0.65	20.3	53.8
24850	00:01:39.400	3.52	20.48	0.14	15.75	10.24	0.65	20.3	53.8
24875	00:01:39.500	3.51	20.48	0.15	15.74	10.25	0.65	20.3	53.8
24900	00:01:39.600	3.51	20.48	0.15	15.71	10.26	0.65	20.3	53.8
24925	00:01:39.700	3.51	20.48	0.15	15.69	10.25	0.65	20.3	53.8
24950	00:01:39.800	3.51	20.48	0.15	15.72	10.29	0.65	20.3	53.8
24975	00:01:39.900	3.51	20.48	0.15	15.73	10.28	0.65	20.3	53.8
25000	00:01:40.000	3.51	20.48	0.15	15.77	10.3	0.65	20.3	53.8
25025	00:01:40.100	3.51	20.48	0.15	15.81	10.35	0.65	20.3	53.8
25050	00:01:40.200	3.51	20.48	0.15	15.8	10.34	0.65	20.3	53.8
25075	00:01:40.300	3.51	20.48	0.15	15.82	10.35	0.65	20.3	53.8
25100	00:01:40.400	3.51	20.48	0.15	15.84	10.35	0.65	20.3	53.8
25125	00:01:40.500	3.51	20.48	0.15	15.85	10.35	0.65	20.3	53.8
25150	00:01:40.600	3.51	20.48	0.15	15.86	10.35	0.65	20.3	53.8
25175	00:01:40.700	3.51	20.48	0.15	15.87	10.38	0.65	20.3	53.8
25200	00:01:40.800	3.51	20.48	0.15	15.89	10.34	0.65	20.3	53.8
25225	00:01:40.900	3.51	20.48	0.15	15.93	10.33	0.65	20.3	53.8
25250	00:01:41.000	3.52	20.48	0.15	15.92	10.35	0.65	20.3	53.8
25275	00:01:41.100	3.52	20.48	0.15	15.97	10.32	0.65	20.3	53.8
25300	00:01:41.200	3.52	20.48	0.15	15.98	10.34	0.65	20.3	53.8
25325	00:01:41.300	3.52	20.48	0.15	15.96	10.33	0.65	20.3	53.8
25350	00:01:41.400	3.52	20.48	0.15	15.96	10.32	0.65	20.3	53.8
25375	00:01:41.500	3.52	20.48	0.15	15.97	10.32	0.65	20.3	53.8
25400	00:01:41.600	3.52	20.48	0.15	15.99	10.32	0.65	20.3	53.8
25425	00:01:41.700	3.52	20.48	0.15	16.02	10.31	0.64	20.3	53.8
25450	00:01:41.800	3.52	20.48	0.15	16.03	10.35	0.65	20.3	53.8
25475	00:01:41.900	3.52	20.48	0.15	16.05	10.39	0.65	20.3	53.8
25500	00:01:42.000	3.51	20.48	0.15	16.1	10.41	0.65	20.3	53.8
25525	00:01:42.100	3.51	20.48	0.15	16.1	10.43	0.65	20.3	53.8
25550	00:01:42.200	3.51	20.48	0.15	16.11	10.42	0.65	20.3	53.8
25575	00:01:42.300	3.51	20.48	0.15	16.14	10.39	0.64	20.3	53.8
25600	00:01:42.400	3.51	20.48	0.15	16.13	10.43	0.65	20.3	53.8
25625	00:01:42.500	3.51	20.48	0.15	16.18	10.43	0.64	20.3	53.8
25650	00:01:42.600	3.51	20.48	0.15	16.16	10.42	0.64	20.3	53.8
25675	00:01:42.700	3.51	20.48	0.15	16.14	10.43	0.65	20.3	53.8
25700	00:01:42.800	3.51	20.48	0.15	16.11	10.42	0.65	20.3	53.8
25725	00:01:42.900	3.51	20.48	0.15	16.14	10.42	0.65	20.3	53.8
25750	00:01:43.000	3.51	20.48	0.15	16.09	10.4	0.65	20.4	53.9
25775	00:01:43.100	3.51	20.48	0.15	16.09	10.42	0.65	20.4	53.9
25800	00:01:43.200	3.51	20.48	0.15	16.08	10.41	0.65	20.4	53.9
25825	00:01:43.300	3.51	20.48	0.15	16.07	10.42	0.65	20.4	53.9
25850	00:01:43.400	3.51	20.48	0.15	16.11	10.47	0.65	20.4	53.9
25875	00:01:43.500	3.51	20.48	0.15	16.04	10.49	0.65	20.4	53.9
25900	00:01:43.600	3.51	20.48	0.15	16.07	10.5	0.65	20.4	53.9
25925	00:01:43.700	3.51	20.48	0.15	16.05	10.52	0.66	20.4	53.9
25950	00:01:43.800	3.51	20.48	0.15	16.06	10.5	0.65	20.4	53.9
25975	00:01:43.900	3.51	20.48	0.15	16.02	10.49	0.65	20.4	53.9
26000	00:01:44.000	3.51	20.48	0.15	16.06	10.51	0.65	20.3	53.9
26025	00:01:44.100	3.51	20.48	0.15	16.07	10.49	0.65	20.3	53.9
26050	00:01:44.200	3.51	20.48	0.15	16.08	10.52	0.65	20.3	53.9
26075	00:01:44.300	3.51	20.48	0.15	16.12	10.55	0.65	20.3	53.9
26100	00:01:44.400	3.51	20.48	0.15	16.09	10.5	0.65	20.3	53.9
26125	00:01:44.500	3.51	20.48	0.15	16.16	10.51	0.65	20.3	53.9
26150	00:01:44.600	3.51	20.48	0.15	16.18	10.53	0.65	20.3	53.9
26175	00:01:44.700	3.51	20.48	0.15	16.18	10.5	0.65	20.3	53.9
26200	00:01:44.800	3.51	20.48	0.15	16.21	10.54	0.65	20.3	53.9
26225	00:01:44.900	3.51	20.48	0.15	16.22	10.54	0.65	20.3	53.9
26250	00:01:45.000	3.51	20.48	0.15	16.22	10.5	0.65	20.3	53.8
26275	00:01:45.100	3.51	20.48	0.15	16.21	10.51	0.65	20.3	53.8
26300	00:01:45.200	3.51	20.48	0.15	16.26	10.53	0.65	20.3	53.8
26325	00:01:45.300	3.51	20.48	0.15	16.25	10.53	0.65	20.3	53.8
26350	00:01:45.400	3.51	20.48	0.15	16.24	10.55	0.65	20.3	53.8
26375	00:01:45.500	3.51	20.48	0.15	16.27	10.55	0.65	20.3	53.8
26400	00:01:45.600	3.51	20.48	0.15	16.26	10.55	0.65	20.3	53.8
26425	00:01:45.700	3.51	20.48	0.15	16.31	10.56	0.65	20.3	53.8
26450	00:01:45.800	3.52	20.48	0.15	16.32	10.55	0.65	20.3	53.8
26475	00:01:45.900	3.52	20.48	0.15	16.34	10.56	0.65	20.3	53.8
26500	00:01:46.000	3.52	20.48	0.15	16.32	10.6	0.65	20.4	53.8
26525	00:01:46.100	3.52	20.48	0.15	16.32	10.63	0.65	20.4	53.8
26550	00:01:46.200	3.52	20.47	0.15	16.35	10.63	0.65	20.4	53.8
26575	00:01:46.300	3.52	20.48	0.15	16.33	10.62	0.65	20.4	53.8
26600	00:01:46.400	3.52	20.47	0.15	16.4	10.62	0.65	20.4	53.8
26625	00:01:46.500	3.52	20.47	0.15	16.39	10.6	0.65	20.4	53.8
26650	00:01:46.600	3.52	20.47	0.15	16.4	10.62	0.65	20.4	53.8
26675	00:01:46.700	3.52	20.47	0.15	16.41	10.64	0.65	20.4	53.8
26700	00:01:46.800	3.52	20.47	0.15	16.42	10.66	0.65	20.4	53.8
26725	00:01:46.900	3.52	20.47	0.15	16.37	10.67	0.65	20.4	53.8
26750	00:01:47.000	3.52	20.47	0.15	16.44	10.67	0.65	20.4	53.9
26775	00:01:47.100	3.52	20.47	0.15	16.45	10.65	0.65	20.4	53.9
26800	00:01:47.200	3.52	20.47	0.15	16.44	10.68	0.65	20.4	53.9
26825	00:01:47.300	3.52	20.47	0.15	16.44	10.69	0.65	20.4	53.9
26850	00:01:47.400	3.52	20.47	0.15	16.4	10.7	0.65	20.4	53.9
26875	00:01:47.500	3.52	20.47	0.15	16.45	10.71	0.65	20.4	53.9
26900	00:01:47.600	3.52	20.47	0.15	16.43	10.73	0.65	20.4	53.9
26925	00:01:47.700	3.52	20.47	0.15	16.44	10.75	0.65	20.4	53.9
26950	00:01:47.800	3.52	20.47	0.15	16.46	10.76	0.65	20.4	53.9
26975	00:01:47.900	3.52	20.47	0.15	16.53	10.77	0.65	20.4	53.9
27000	00:01:48.000	3.52	20.47	0.15	16.49	10.8	0.66	20.3	53.9
27025	00:01:48.100	3.52	20.47	0.15	16.53	10.82	0.65	20.3	53.9
27050	00:01:48.200	3.52	20.47	0.15	16.53	10.83	0.66	20.3	53.9
27075	00:01:48.300	3.52	20.47	0.15	16.56	10.86	0.66	20.3	53.9
27100	00:01:48.400	3.52	20.47	0.15	16.59	10.86	0.65	20.3	53.9
27125	00:01:48.500	3.52	20.47	0.15	16.56	10.87	0.66	20.3	53.9
27150	00:01:48.600	3.52	20.47	0.15	16.6	10.86	0.65	20.3	53.9
27175	00:01:48.700	3.52	20.47	0.15	16.61	10.86	0.65	20.3	53.9
27200	00:01:48.800	3.52	20.47	0.15	16.63	10.87	0.65	20.3	53.9
27225	00:01:48.900	3.51	20.47	0.15	16.58	10.88	0.66	20.3	53.9
27250	00:01:49.000	3.51	20.47	0.15	16.61	10.87	0.65	20.4	53.9
27275	00:01:49.100	3.51	20.47	0.15	16.58	10.91	0.66	20.4	53.9
27300	00:01:49.200	3.52	20.47	0.15	16.6	10.92	0.66	20.4	53.9
27325	00:01:49.300	3.51	20.47	0.15	16.62	10.94	0.66	20.4	53.9
27350	00:01:49.400	3.51	20.47	0.15	16.64	10.96	0.66	20.4	53.9
27375	00:01:49.500	3.52	20.47	0.15	16.69	11	0.66	20.4	53.9
27400	00:01:49.600	3.52	20.47	0.15	16.7	11.03	0.66	20.4	53.9
27425	00:01:49.700	3.52	20.47	0.15	16.73	11.02	0.66	20.4	53.9
27450	00:01:49.800	3.52	20.47	0.15	16.72	11.02	0.66	20.4	53.9
27475	00:01:49.900	3.52	20.47	0.15	16.77	11	0.66	20.4	53.9
27500	00:01:50.000	3.52	20.47	0.15	16.77	11.04	0.66	20.4	53.9
27525	00:01:50.100	3.52	20.47	0.15	16.76	11.03	0.66	20.4	53.9
27550	00:01:50.200	3.51	20.47	0.15	16.76	11	0.66	20.4	53.9
27575	00:01:50.300	3.51	20.47	0.15	16.78	11	0.66	20.4	53.9
27600	00:01:50.400	3.51	20.47	0.15	16.79	11.02	0.66	20.4	53.9
27625	00:01:50.500	3.51	20.47	0.15	16.79	11.02	0.66	20.4	53.9
27650	00:01:50.600	3.51	20.47	0.15	16.78	11	0.66	20.4	53.9
27675	00:01:50.700	3.51	20.47	0.15	16.79	11.02	0.66	20.4	53.9
27700	00:01:50.800	3.51	20.47	0.15	16.82	11.04	0.66	20.4	53.9
27725	00:01:50.900	3.51	20.47	0.15	16.84	11.04	0.66	20.4	53.9
27750	00:01:51.000	3.51	20.47	0.15	16.85	11.03	0.65	20.4	53.9
27775	00:01:51.100	3.51	20.47	0.15	16.9	11.01	0.65	20.4	53.9
27800	00:01:51.200	3.51	20.47	0.15	16.87	11.03	0.65	20.4	53.9
27825	00:01:51.300	3.51	20.47	0.15	16.86	11.02	0.65	20.4	53.9
27850	00:01:51.400	3.51	20.47	0.15	16.88	11.03	0.65	20.4	53.9
27875	00:01:51.500	3.51	20.47	0.15	16.85	11.02	0.65	20.4	53.9
27900	00:01:51.600	3.51	20.47	0.15	16.85	11.03	0.65	20.4	53.9
27925	00:01:51.700	3.51	20.47	0.15	16.83	11.02	0.65	20.4	53.9
27950	00:01:51.800	3.51	20.47	0.15	16.8	11	0.65	20.4	53.9
27975	00:01:51.900	3.51	20.47	0.15	16.8	11.03	0.66	20.4	53.9
28000	00:01:52.000	3.51	20.47	0.15	16.77	11.03	0.66	20.4	53.9
28025	00:01:52.100	3.51	20.47	0.15	16.77	11.04	0.66	20.4	53.9
28050	00:01:52.200	3.51	20.47	0.15	16.78	11.05	0.66	20.4	53.9
28075	00:01:52.300	3.51	20.47	0.15	16.78	11.07	0.66	20.4	53.9
28100	00:01:52.400	3.51	20.47	0.15	16.74	11.08	0.66	20.4	53.9
28125	00:01:52.500	3.51	20.47	0.15	16.76	11.09	0.66	20.4	53.9
28150	00:01:52.600	3.51	20.47	0.15	16.74	11.13	0.66	20.4	53.9
28175	00:01:52.700	3.51	20.47	0.15	16.77	11.13	0.66	20.4	53.9
28200	00:01:52.800	3.51	20.47	0.15	16.77	11.13	0.66	20.4	53.9
28225	00:01:52.900	3.51	20.47	0.15	16.79	11.11	0.66	20.4	53.9
28250	00:01:53.000	3.51	20.47	0.15	16.81	11.12	0.66	20.4	53.9
28275	00:01:53.100	3.51	20.47	0.15	16.76	11.11	0.66	20.4	53.9
28300	00:01:53.200	3.51	20.47	0.15	16.8	11.13	0.66	20.4	53.9
28325	00:01:53.300	3.51	20.47	0.15	16.82	11.11	0.66	20.4	53.9
28350	00:01:53.400	3.51	20.47	0.15	16.85	11.1	0.66	20.4	53.9
28375	00:01:53.500	3.51	20.47	0.15	16.83	11.11	0.66	20.4	53.9
28400	00:01:53.600	3.51	20.47	0.15	16.86	11.06	0.66	20.4	53.9
28425	00:01:53.700	3.51	20.47	0.15	16.86	11.08	0.66	20.4	53.9
28450	00:01:53.800	3.51	20.47	0.15	16.91	11.09	0.66	20.4	53.9
28475	00:01:53.900	3.51	20.47	0.15	16.9	11.09	0.66	20.4	53.9
28500	00:01:54.000	3.51	20.47	0.15	16.9	11.1	0.66	20.4	53.9
28525	00:01:54.100	3.51	20.47	0.15	16.94	11.12	0.66	20.4	53.9
28550	00:01:54.200	3.51	20.47	0.15	16.96	11.1	0.65	20.4	53.9
28575	00:01:54.300	3.51	20.47	0.15	16.94	11.1	0.66	20.4	53.9
28600	00:01:54.400	3.51	20.47	0.15	16.94	11.12	0.66	20.4	53.9
28625	00:01:54.500	3.51	20.47	0.15	16.99	11.14	0.66	20.4	53.9
28650	00:01:54.600	3.51	20.47	0.15	17.03	11.15	0.65	20.4	53.9
28675	00:01:54.700	3.51	20.47	0.15	17.01	11.14	0.66	20.4	53.9
28700	00:01:54.800	3.51	20.47	0.15	16.99	11.14	0.66	20.4	53.9
28725	00:01:54.900	3.51	20.47	0.15	16.98	11.16	0.66	20.4	53.9
28750	00:01:55.000	3.51	20.47	0.15	16.98	11.16	0.66	20.4	53.9
28775	00:01:55.100	3.51	20.47	0.15	17.01	11.15	0.66	20.4	53.9
28800	00:01:55.200	3.51	20.47	0.15	16.95	11.17	0.66	20.4	53.9
28825	00:01:55.300	3.51	20.47	0.15	16.99	11.18	0.66	20.4	53.9
28850	00:01:55.400	3.51	20.47	0.15	17	11.15	0.66	20.4	53.9
28875	00:01:55.500	3.51	20.47	0.15	16.99	11.13	0.65	20.4	53.9
28900	00:01:55.600	3.51	20.47	0.15	16.96	11.15	0.66	20.4	53.9
28925	00:01:55.700	3.51	20.47	0.15	16.99	11.18	0.66	20.4	53.9
28950	00:01:55.800	3.51	20.47	0.16	17.04	11.21	0.66	20.4	53.9
28975	00:01:55.900	3.51	20.47	0.16	17.07	11.21	0.66	20.4	53.9
29000	00:01:56.000	3.51	20.47	0.16	17.11	11.22	0.66	20.4	53.9
29025	00:01:56.100	3.51	20.47	0.16	17.1	11.23	0.66	20.4	53.9
29050	00:01:56.200	3.51	20.47	0.16	17.15	11.23	0.65	20.4	53.9
29075	00:01:56.300	3.51	20.47	0.16	17.16	11.26	0.66	20.4	53.9
29100	00:01:56.400	3.51	20.47	0.16	17.17	11.28	0.66	20.4	53.9
29125	00:01:56.500	3.51	20.47	0.16	17.17	11.28	0.66	20.4	53.9
29150	00:01:56.600	3.51	20.47	0.16	17.18	11.29	0.66	20.4	53.9
29175	00:01:56.700	3.51	20.47	0.16	17.16	11.27	0.66	20.4	53.9
29200	00:01:56.800	3.52	20.47	0.16	17.12	11.29	0.66	20.4	53.9
29225	00:01:56.900	3.52	20.47	0.16	17.17	11.32	0.66	20.4	53.9
29250	00:01:57.000	3.52	20.47	0.16	17.17	11.33	0.66	20.4	53.9
29275	00:01:57.100	3.52	20.47	0.16	17.24	11.33	0.66	20.4	53.9
29300	00:01:57.200	3.52	20.47	0.16	17.18	11.35	0.66	20.4	53.9
29325	00:01:57.300	3.52	20.47	0.16	17.16	11.33	0.66	20.4	53.9
29350	00:01:57.400	3.52	20.47	0.16	17.13	11.33	0.66	20.4	53.9
29375	00:01:57.500	3.51	20.47	0.16	17.15	11.34	0.66	20.4	53.9
29400	00:01:57.600	3.51	20.47	0.16	17.15	11.33	0.66	20.4	53.9
29425	00:01:57.700	3.51	20.47	0.16	17.15	11.33	0.66	20.4	53.9
29450	00:01:57.800	3.51	20.47	0.16	17.16	11.3	0.66	20.4	53.9
29475	00:01:57.900	3.51	20.47	0.16	17.13	11.29	0.66	20.4	53.9
29500	00:01:58.000	3.51	20.47	0.16	17.14	11.29	0.66	20.4	53.9
29525	00:01:58.100	3.51	20.47	0.16	17.07	11.32	0.66	20.4	53.9
29550	00:01:58.200	3.51	20.47	0.16	17.1	11.31	0.66	20.4	53.9
29575	00:01:58.300	3.51	20.47	0.16	17.14	11.35	0.66	20.4	53.9
29600	00:01:58.400	3.51	20.47	0.16	17.21	11.35	0.66	20.4	53.9
29625	00:01:58.500	3.51	20.47	0.16	17.19	11.35	0.66	20.4	53.9
29650	00:01:58.600	3.51	20.47	0.16	17.2	11.34	0.66	20.4	53.9
29675	00:01:58.700	3.51	20.47	0.16	17.21	11.36	0.66	20.4	53.9
29700	00:01:58.800	3.51	20.47	0.16	17.19	11.37	0.66	20.4	53.9
29725	00:01:58.900	3.5	20.47	0.16	17.18	11.36	0.66	20.4	53.9
29750	00:01:59.000	3.5	20.47	0.16	17.14	11.33	0.66	20.4	53.9
29775	00:01:59.100	3.5	20.47	0.16	17.15	11.31	0.66	20.4	53.9
29800	00:01:59.200	3.5	20.47	0.16	17.15	11.31	0.66	20.4	53.9
29825	00:01:59.300	3.5	20.47	0.16	17.13	11.28	0.66	20.4	53.9
29850	00:01:59.400	3.5	20.47	0.16	17.13	11.3	0.66	20.4	53.9
29875	00:01:59.500	3.5	20.47	0.16	17.15	11.36	0.66	20.4	53.9
29900	00:01:59.600	3.5	20.47	0.16	17.17	11.39	0.66	20.4	53.9
29925	00:01:59.700	3.5	20.47	0.16	17.17	11.37	0.66	20.4	53.9
29950	00:01:59.800	3.5	20.47	0.16	17.2	11.39	0.66	20.4	53.9
29975	00:01:59.900	3.51	20.47	0.16	17.23	11.41	0.66	20.4	53.9
30000	00:02:00.000	3.51	20.47	0.16	17.26	11.42	0.66	20.4	53.9
30025	00:02:00.100	3.51	20.46	0.16	17.33	11.44	0.66	20.4	53.9
30050	00:02:00.200	3.51	20.46	0.16	17.38	11.46	0.66	20.4	53.9
30075	00:02:00.300	3.51	20.46	0.16	17.41	11.46	0.66	20.4	53.9
30100	00:02:00.400	3.51	20.46	0.16	17.43	11.45	0.66	20.4	53.9
30125	00:02:00.500	3.51	20.46	0.16	17.43	11.41	0.65	20.4	53.9
30150	00:02:00.600	3.51	20.46	0.16	17.4	11.4	0.66	20.4	53.9
30175	00:02:00.700	3.51	20.46	0.16	17.41	11.42	0.66	20.4	53.9
30200	00:02:00.800	3.51	20.46	0.16	17.4	11.41	0.66	20.4	53.9
30225	00:02:00.900	3.51	20.46	0.16	17.42	11.43	0.66	20.4	53.9
30250	00:02:01.000	3.51	20.46	0.16	17.44	11.44	0.66	20.4	53.9
30275	00:02:01.100	3.51	20.46	0.16	17.41	11.44	0.66	20.4	53.9
30300	00:02:01.200	3.51	20.46	0.16	17.41	11.45	0.66	20.4	53.9
30325	00:02:01.300	3.51	20.46	0.16	17.4	11.47	0.66	20.4	53.9
30350	00:02:01.400	3.51	20.46	0.16	17.39	11.47	0.66	20.4	53.9
30375	00:02:01.500	3.51	20.46	0.16	17.4	11.49	0.66	20.4	53.9
30400	00:02:01.600	3.51	20.46	0.16	17.45	11.48	0.66	20.4	53.9
30425	00:02:01.700	3.51	20.46	0.16	17.46	11.49	0.66	20.4	53.9
30450	00:02:01.800	3.51	20.46	0.16	17.45	11.54	0.66	20.4	53.9
30475	00:02:01.900	3.51	20.46	0.16	17.47	11.52	0.66	20.4	53.9
30500	00:02:02.000	3.51	20.46	0.16	17.44	11.53	0.66	20.4	53.9
30525	00:02:02.100	3.51	20.46	0.16	17.46	11.53	0.66	20.4	53.9
30550	00:02:02.200	3.51	20.46	0.16	17.49	11.53	0.66	20.4	53.9
30575	00:02:02.300	3.51	20.46	0.16	17.51	11.51	0.66	20.4	53.9
30600	00:02:02.400	3.51	20.46	0.16	17.55	11.53	0.66	20.4	53.9
30625	00:02:02.500	3.51	20.46	0.16	17.57	11.54	0.66	20.4	53.9
30650	00:02:02.600	3.51	20.46	0.16	17.57	11.56	0.66	20.4	53.9
30675	00:02:02.700	3.52	20.46	0.16	17.58	11.56	0.66	20.4	53.9
30700	00:02:02.800	3.52	20.46	0.16	17.62	11.53	0.65	20.4	53.9
30725	00:02:02.900	3.52	20.46	0.16	17.64	11.55	0.65	20.4	53.9
30750	00:02:03.000	3.52	20.46	0.16	17.65	11.56	0.65	20.4	53.9
30775	00:02:03.100	3.52	20.46	0.16	17.65	11.58	0.66	20.4	53.9
30800	00:02:03.200	3.52	20.46	0.16	17.62	11.61	0.66	20.4	53.9
30825	00:02:03.300	3.52	20.46	0.16	17.65	11.62	0.66	20.4	53.9
30850	00:02:03.400	3.52	20.46	0.16	17.65	11.65	0.66	20.4	53.9
30875	00:02:03.500	3.52	20.46	0.16	17.66	11.67	0.66	20.4	53.9
30900	00:02:03.600	3.52	20.46	0.16	17.68	11.68	0.66	20.4	53.9
30925	00:02:03.700	3.51	20.46	0.16	17.73	11.72	0.66	20.4	53.9
30950	00:02:03.800	3.51	20.46	0.16	17.72	11.74	0.66	20.4	53.9
30975	00:02:03.900	3.51	20.46	0.16	17.73	11.75	0.66	20.4	53.9
31000	00:02:04.000	3.51	20.46	0.16	17.77	11.75	0.66	20.4	53.9
31025	00:02:04.100	3.51	20.46	0.16	17.81	11.77	0.66	20.4	53.9
31050	00:02:04.200	3.51	20.46	0.16	17.86	11.76	0.66	20.4	53.9
31075	00:02:04.300	3.51	20.46	0.16	17.84	11.77	0.66	20.4	53.9
31100	00:02:04.400	3.51	20.46	0.16	17.84	11.77	0.66	20.4	53.9
31125	00:02:04.500	3.51	20.46	0.16	17.82	11.78	0.66	20.4	53.9
31150	00:02:04.600	3.51	20.46	0.16	17.81	11.79	0.66	20.4	53.9
31175	00:02:04.700	3.51	20.46	0.16	17.83	11.78	0.66	20.4	53.9
31200	00:02:04.800	3.51	20.46	0.16	17.86	11.78	0.66	20.4	53.9
31225	00:02:04.900	3.51	20.46	0.16	17.88	11.79	0.66	20.4	53.9
31250	00:02:05.000	3.51	20.46	0.16	17.87	11.8	0.66	20.4	53.9
31275	00:02:05.100	3.51	20.46	0.16	17.84	11.82	0.66	20.4	53.9
31300	00:02:05.200	3.52	20.46	0.16	17.81	11.84	0.66	20.4	53.9
31325	00:02:05.300	3.52	20.46	0.16	17.82	11.85	0.66	20.4	53.9
31350	00:02:05.400	3.52	20.46	0.16	17.83	11.85	0.66	20.4	53.9
31375	00:02:05.500	3.52	20.46	0.16	17.85	11.82	0.66	20.4	53.9
31400	00:02:05.600	3.52	20.46	0.16	17.89	11.84	0.66	20.4	53.9
31425	00:02:05.700	3.52	20.46	0.16	17.82	11.84	0.66	20.4	53.9
31450	00:02:05.800	3.52	20.46	0.16	17.82	11.85	0.66	20.4	53.9
31475	00:02:05.900	3.52	20.46	0.16	17.82	11.85	0.67	20.4	53.9
31500	00:02:06.000	3.52	20.46	0.16	17.81	11.83	0.66	20.4	53.9
31525	00:02:06.100	3.52	20.46	0.16	17.85	11.82	0.66	20.4	53.9
31550	00:02:06.200	3.52	20.46	0.16	17.88	11.79	0.66	20.4	53.9
31575	00:02:06.300	3.52	20.46	0.16	17.86	11.81	0.66	20.4	53.9
31600	00:02:06.400	3.52	20.46	0.16	17.86	11.8	0.66	20.4	53.9
31625	00:02:06.500	3.52	20.46	0.16	17.88	11.81	0.66	20.4	53.9
31650	00:02:06.600	3.52	20.46	0.16	17.87	11.83	0.66	20.4	53.9
31675	00:02:06.700	3.52	20.46	0.16	17.92	11.84	0.66	20.4	53.9
31700	00:02:06.800	3.52	20.46	0.16	17.94	11.81	0.66	20.4	53.9
31725	00:02:06.900	3.52	20.46	0.16	17.91	11.79	0.66	20.4	53.9
31750	00:02:07.000	3.52	20.46	0.16	17.93	11.77	0.66	20.4	53.9
31775	00:02:07.100	3.52	20.46	0.16	17.91	11.78	0.66	20.4	53.9
31800	00:02:07.200	3.52	20.46	0.16	17.92	11.79	0.66	20.4	53.9
31825	00:02:07.300	3.52	20.46	0.16	17.96	11.8	0.66	20.4	53.9
31850	00:02:07.400	3.52	20.46	0.16	17.97	11.78	0.66	20.4	53.9
31875	00:02:07.500	3.52	20.46	0.16	17.96	11.8	0.66	20.4	53.9
31900	00:02:07.600	3.52	20.46	0.16	17.97	11.76	0.65	20.4	53.9
31925	00:02:07.700	3.52	20.46	0.16	17.98	11.76	0.65	20.4	53.9
31950	00:02:07.800	3.52	20.46	0.16	17.96	11.78	0.66	20.4	53.9
31975	00:02:07.900	3.52	20.46	0.16	18.01	11.83	0.66	20.4	53.9
32000	00:02:08.000	3.52	20.46	0.16	18	11.86	0.66	20.4	53.9
32025	00:02:08.100	3.52	20.46	0.16	18.01	11.88	0.66	20.4	53.9
32050	00:02:08.200	3.52	20.46	0.16	18.01	11.9	0.66	20.4	53.9
32075	00:02:08.300	3.52	20.46	0.16	18.02	11.89	0.66	20.4	53.9
32100	00:02:08.400	3.52	20.46	0.16	18.04	11.94	0.66	20.4	53.9
32125	00:02:08.500	3.51	20.46	0.16	18	11.94	0.66	20.4	53.9
32150	00:02:08.600	3.52	20.46	0.16	18.02	11.95	0.66	20.4	53.9
32175	00:02:08.700	3.51	20.46	0.16	18	11.94	0.66	20.4	53.9
32200	00:02:08.800	3.51	20.46	0.16	18.03	11.97	0.66	20.4	53.9
32225	00:02:08.900	3.51	20.46	0.16	18.03	11.96	0.66	20.4	53.9
32250	00:02:09.000	3.52	20.46	0.16	18.05	11.99	0.66	20.4	53.9
32275	00:02:09.100	3.52	20.46	0.16	18.08	11.98	0.66	20.4	53.9
32300	00:02:09.200	3.52	20.46	0.16	18.09	11.97	0.66	20.4	53.9
32325	00:02:09.300	3.52	20.46	0.16	18.08	11.97	0.66	20.4	53.9
32350	00:02:09.400	3.52	20.46	0.16	18.11	11.94	0.66	20.4	53.9
32375	00:02:09.500	3.52	20.46	0.16	18.16	11.94	0.66	20.4	53.9
32400	00:02:09.600	3.52	20.46	0.16	18.17	11.96	0.66	20.4	53.9
32425	00:02:09.700	3.52	20.46	0.16	18.21	11.97	0.66	20.4	53.9
32450	00:02:09.800	3.52	20.46	0.16	18.21	11.98	0.66	20.4	53.9
32475	00:02:09.900	3.52	20.46	0.16	18.22	11.98	0.66	20.4	53.9
32500	00:02:10.000	3.52	20.46	0.16	18.21	11.98	0.66	20.4	53.9
32525	00:02:10.100	3.52	20.46	0.16	18.24	11.99	0.66	20.4	53.9
32550	00:02:10.200	3.52	20.46	0.16	18.23	12.02	0.66	20.4	53.9
32575	00:02:10.300	3.52	20.46	0.16	18.26	12.05	0.66	20.4	53.9
32600	00:02:10.400	3.52	20.46	0.16	18.23	12.07	0.66	20.4	53.9
32625	00:02:10.500	3.52	20.46	0.16	18.24	12.1	0.66	20.4	53.9
32650	00:02:10.600	3.52	20.46	0.16	18.22	12.11	0.66	20.4	53.9
32675	00:02:10.700	3.52	20.46	0.16	18.22	12.12	0.67	20.4	53.9
32700	00:02:10.800	3.52	20.46	0.16	18.23	12.14	0.67	20.4	53.9
32725	00:02:10.900	3.52	20.46	0.16	18.24	12.13	0.66	20.4	53.9
32750	00:02:11.000	3.52	20.46	0.16	18.26	12.13	0.66	20.4	53.9
32775	00:02:11.100	3.52	20.46	0.16	18.25	12.15	0.67	20.4	53.9
32800	00:02:11.200	3.52	20.46	0.16	18.27	12.16	0.67	20.4	53.9
32825	00:02:11.300	3.52	20.46	0.16	18.26	12.15	0.67	20.4	53.9
32850	00:02:11.400	3.52	20.46	0.16	18.27	12.15	0.66	20.4	53.9
32875	00:02:11.500	3.52	20.46	0.16	18.25	12.13	0.66	20.4	53.9
32900	00:02:11.600	3.52	20.46	0.16	18.27	12.13	0.66	20.4	53.9
32925	00:02:11.700	3.52	20.46	0.16	18.28	12.11	0.66	20.4	53.9
32950	00:02:11.800	3.52	20.46	0.16	18.24	12.09	0.66	20.4	53.9
32975	00:02:11.900	3.52	20.46	0.16	18.22	12.13	0.67	20.4	53.9
33000	00:02:12.000	3.52	20.46	0.16	18.22	12.14	0.67	20.4	53.9
33025	00:02:12.100	3.52	20.46	0.16	18.2	12.12	0.67	20.4	53.9
33050	00:02:12.200	3.52	20.46	0.16	18.21	12.12	0.67	20.4	53.9
33075	00:02:12.300	3.52	20.46	0.16	18.22	12.11	0.66	20.4	53.9
33100	00:02:12.400	3.52	20.46	0.16	18.22	12.1	0.66	20.4	53.9
33125	00:02:12.500	3.52	20.46	0.16	18.25	12.11	0.66	20.4	53.9
33150	00:02:12.600	3.52	20.46	0.16	18.23	12.13	0.67	20.4	53.9
33175	00:02:12.700	3.52	20.46	0.16	18.25	12.14	0.67	20.4	53.9
33200	00:02:12.800	3.52	20.46	0.16	18.31	12.17	0.66	20.4	53.9
33225	00:02:12.900	3.52	20.46	0.16	18.3	12.18	0.67	20.4	53.9
33250	00:02:13.000	3.52	20.46	0.16	18.3	12.17	0.67	20.4	53.9
33275	00:02:13.100	3.52	20.45	0.16	18.36	12.18	0.66	20.4	53.9
33300	00:02:13.200	3.52	20.45	0.17	18.35	12.19	0.66	20.4	53.9
33325	00:02:13.300	3.52	20.45	0.17	18.36	12.2	0.66	20.4	53.9
33350	00:02:13.400	3.52	20.45	0.17	18.36	12.19	0.66	20.4	53.9
33375	00:02:13.500	3.52	20.45	0.17	18.38	12.19	0.66	20.4	53.9
33400	00:02:13.600	3.51	20.45	0.17	18.42	12.17	0.66	20.4	53.9
33425	00:02:13.700	3.51	20.45	0.17	18.43	12.17	0.66	20.4	53.9
33450	00:02:13.800	3.51	20.45	0.17	18.41	12.16	0.66	20.4	53.9
33475	00:02:13.900	3.51	20.45	0.16	18.46	12.15	0.66	20.4	53.9
33500	00:02:14.000	3.51	20.45	0.17	18.47	12.16	0.66	20.4	53.8
33525	00:02:14.100	3.51	20.45	0.17	18.44	12.17	0.66	20.4	53.8
33550	00:02:14.200	3.51	20.45	0.17	18.44	12.16	0.66	20.4	53.8
33575	00:02:14.300	3.51	20.45	0.17	18.45	12.16	0.66	20.4	53.8
33600	00:02:14.400	3.51	20.45	0.17	18.5	12.18	0.66	20.4	53.8
33625	00:02:14.500	3.51	20.45	0.17	18.52	12.2	0.66	20.4	53.8
33650	00:02:14.600	3.51	20.45	0.17	18.51	12.2	0.66	20.4	53.8
33675	00:02:14.700	3.51	20.45	0.17	18.5	12.23	0.66	20.4	53.8
33700	00:02:14.800	3.51	20.45	0.17	18.55	12.23	0.66	20.4	53.8
33725	00:02:14.900	3.51	20.45	0.17	18.55	12.21	0.66	20.4	53.8
33750	00:02:15.000	3.51	20.45	0.17	18.55	12.19	0.66	20.4	53.8
33775	00:02:15.100	3.52	20.45	0.17	18.58	12.22	0.66	20.4	53.8
33800	00:02:15.200	3.52	20.45	0.17	18.64	12.23	0.66	20.4	53.8
33825	00:02:15.300	3.52	20.45	0.17	18.65	12.23	0.66	20.4	53.8
33850	00:02:15.400	3.52	20.45	0.17	18.63	12.24	0.66	20.4	53.8
33875	00:02:15.500	3.52	20.45	0.17	18.62	12.22	0.66	20.4	53.8
33900	00:02:15.600	3.52	20.45	0.17	18.65	12.25	0.66	20.4	53.8
33925	00:02:15.700	3.52	20.45	0.17	18.67	12.24	0.66	20.4	53.8
33950	00:02:15.800	3.52	20.45	0.17	18.64	12.23	0.66	20.4	53.8
33975	00:02:15.900	3.52	20.45	0.17	18.67	12.27	0.66	20.4	53.8
34000	00:02:16.000	3.52	20.45	0.17	18.68	12.28	0.66	20.4	53.8
34025	00:02:16.100	3.52	20.45	0.17	18.66	12.26	0.66	20.4	53.8
34050	00:02:16.200	3.52	20.45	0.17	18.66	12.27	0.66	20.4	53.8
34075	00:02:16.300	3.52	20.45	0.17	18.65	12.28	0.66	20.4	53.8
34100	00:02:16.400	3.52	20.45	0.17	18.69	12.28	0.66	20.4	53.8
34125	00:02:16.500	3.52	20.45	0.17	18.68	12.3	0.66	20.4	53.8
34150	00:02:16.600	3.52	20.45	0.17	18.64	12.31	0.66	20.4	53.8
34175	00:02:16.700	3.52	20.45	0.17	18.65	12.33	0.66	20.4	53.8
34200	00:02:16.800	3.52	20.45	0.17	18.64	12.36	0.66	20.4	53.8
34225	00:02:16.900	3.52	20.45	0.17	18.64	12.35	0.66	20.4	53.8
34250	00:02:17.000	3.52	20.45	0.17	18.65	12.38	0.66	20.4	53.8
34275	00:02:17.100	3.52	20.45	0.17	18.68	12.41	0.66	20.4	53.8
34300	00:02:17.200	3.52	20.45	0.17	18.66	12.43	0.67	20.4	53.8
34325	00:02:17.300	3.52	20.45	0.17	18.67	12.43	0.67	20.4	53.8
34350	00:02:17.400	3.52	20.45	0.17	18.64	12.45	0.67	20.4	53.8
34375	00:02:17.500	3.52	20.45	0.17	18.69	12.45	0.67	20.4	53.8
34400	00:02:17.600	3.52	20.45	0.17	18.74	12.45	0.66	20.4	53.8
34425	00:02:17.700	3.52	20.45	0.17	18.75	12.47	0.66	20.4	53.8
34450	00:02:17.800	3.52	20.45	0.17	18.79	12.46	0.66	20.4	53.8
34475	00:02:17.900	3.52	20.45	0.17	18.79	12.48	0.66	20.4	53.8
34500	00:02:18.000	3.52	20.45	0.17	18.77	12.45	0.66	20.4	53.8
34525	00:02:18.100	3.52	20.45	0.17	18.8	12.44	0.66	20.4	53.8
34550	00:02:18.200	3.52	20.45	0.17	18.83	12.45	0.66	20.4	53.8
34575	00:02:18.300	3.52	20.45	0.17	18.82	12.46	0.66	20.4	53.8
34600	00:02:18.400	3.52	20.45	0.17	18.81	12.46	0.66	20.4	53.8
34625	00:02:18.500	3.52	20.45	0.17	18.8	12.47	0.66	20.4	53.8
34650	00:02:18.600	3.52	20.45	0.17	18.8	12.46	0.66	20.4	53.8
34675	00:02:18.700	3.52	20.45	0.17	18.8	12.44	0.66	20.4	53.8
34700	00:02:18.800	3.52	20.45	0.17	18.78	12.45	0.66	20.4	53.8
34725	00:02:18.900	3.52	20.45	0.17	18.8	12.45	0.66	20.4	53.8
34750	00:02:19.000	3.52	20.45	0.17	18.8	12.48	0.66	20.4	53.8
34775	00:02:19.100	3.52	20.45	0.17	18.78	12.49	0.66	20.4	53.8
34800	00:02:19.200	3.52	20.45	0.17	18.78	12.47	0.66	20.4	53.8
34825	00:02:19.300	3.52	20.45	0.17	18.79	12.48	0.66	20.4	53.8
34850	00:02:19.400	3.52	20.45	0.17	18.85	12.48	0.66	20.4	53.8
34875	00:02:19.500	3.52	20.45	0.17	18.87	12.45	0.66	20.4	53.8
34900	00:02:19.600	3.52	20.45	0.17	18.84	12.46	0.66	20.4	53.8
34925	00:02:19.700	3.52	20.45	0.17	18.84	12.48	0.66	20.4	53.8
34950	00:02:19.800	3.52	20.45	0.17	18.82	12.48	0.66	20.4	53.8
34975	00:02:19.900	3.52	20.45	0.17	18.83	12.49	0.66	20.4	53.8
35000	00:02:20.000	3.52	20.45	0.17	18.87	12.51	0.66	20.4	53.8
35025	00:02:20.100	3.52	20.45	0.17	18.87	12.52	0.66	20.4	53.8
35050	00:02:20.200	3.52	20.45	0.17	18.87	12.53	0.66	20.4	53.8
35075	00:02:20.300	3.52	20.45	0.17	18.9	12.55	0.66	20.4	53.8
35100	00:02:20.400	3.52	20.45	0.17	18.87	12.57	0.67	20.4	53.8
35125	00:02:20.500	3.52	20.45	0.17	18.87	12.62	0.67	20.4	53.8
35150	00:02:20.600	3.52	20.45	0.17	18.87	12.61	0.67	20.4	53.8
35175	00:02:20.700	3.53	20.45	0.17	18.9	12.59	0.67	20.4	53.8
35200	00:02:20.800	3.53	20.45	0.17	18.9	12.61	0.67	20.4	53.8
35225	00:02:20.900	3.53	20.45	0.17	18.89	12.6	0.67	20.4	53.8
35250	00:02:21.000	3.53	20.45	0.17	18.9	12.6	0.67	20.4	53.8
35275	00:02:21.100	3.52	20.45	0.17	18.91	12.6	0.67	20.4	53.8
35300	00:02:21.200	3.52	20.45	0.17	18.93	12.61	0.67	20.4	53.8
35325	00:02:21.300	3.52	20.45	0.17	18.91	12.6	0.67	20.4	53.8
35350	00:02:21.400	3.52	20.45	0.17	18.91	12.59	0.67	20.4	53.8
35375	00:02:21.500	3.52	20.45	0.17	18.88	12.6	0.67	20.4	53.8
35400	00:02:21.600	3.52	20.45	0.17	18.88	12.6	0.67	20.4	53.8
35425	00:02:21.700	3.52	20.45	0.17	18.87	12.62	0.67	20.4	53.8
35450	00:02:21.800	3.53	20.45	0.17	18.91	12.61	0.67	20.4	53.8
35475	00:02:21.900	3.52	20.45	0.17	18.93	12.61	0.67	20.4	53.8
35500	00:02:22.000	3.52	20.45	0.17	18.95	12.59	0.66	20.4	53.8
35525	00:02:22.100	3.52	20.45	0.17	18.98	12.65	0.67	20.4	53.8
35550	00:02:22.200	3.53	20.45	0.17	18.93	12.66	0.67	20.4	53.8
35575	00:02:22.300	3.52	20.45	0.17	18.95	12.67	0.67	20.4	53.8
35600	00:02:22.400	3.53	20.45	0.17	18.94	12.64	0.67	20.4	53.8
35625	00:02:22.500	3.53	20.45	0.17	18.97	12.62	0.67	20.4	53.8
35650	00:02:22.600	3.53	20.45	0.17	19.03	12.66	0.67	20.4	53.8
35675	00:02:22.700	3.53	20.45	0.17	19.02	12.67	0.67	20.4	53.8
35700	00:02:22.800	3.53	20.45	0.17	19.01	12.71	0.67	20.4	53.8
35725	00:02:22.900	3.53	20.45	0.17	19.04	12.72	0.67	20.4	53.8
35750	00:02:23.000	3.53	20.45	0.17	19.05	12.73	0.67	20.4	53.8
35775	00:02:23.100	3.53	20.45	0.17	19.07	12.7	0.67	20.4	53.8
35800	00:02:23.200	3.53	20.45	0.17	19.1	12.71	0.67	20.4	53.8
35825	00:02:23.300	3.53	20.45	0.17	19.09	12.75	0.67	20.4	53.8
35850	00:02:23.400	3.53	20.45	0.17	19.11	12.79	0.67	20.4	53.8
35875	00:02:23.500	3.53	20.45	0.17	19.12	12.79	0.67	20.4	53.8
35900	00:02:23.600	3.53	20.45	0.17	19.09	12.8	0.67	20.4	53.8
35925	00:02:23.700	3.53	20.45	0.17	19.09	12.8	0.67	20.4	53.8
35950	00:02:23.800	3.53	20.45	0.17	19.15	12.78	0.67	20.4	53.8
35975	00:02:23.900	3.53	20.45	0.17	19.09	12.79	0.67	20.4	53.8
36000	00:02:24.000	3.53	20.45	0.17	19.08	12.8	0.67	20.4	53.8
36025	00:02:24.100	3.53	20.45	0.17	19.03	12.8	0.67	20.4	53.8
36050	00:02:24.200	3.53	20.45	0.17	19.03	12.83	0.67	20.4	53.8
36075	00:02:24.300	3.53	20.45	0.17	19.03	12.78	0.67	20.4	53.8
36100	00:02:24.400	3.53	20.45	0.17	19.07	12.81	0.67	20.4	53.8
36125	00:02:24.500	3.53	20.45	0.17	19.04	12.83	0.67	20.4	53.8
36150	00:02:24.600	3.53	20.45	0.17	19.06	12.81	0.67	20.4	53.8
36175	00:02:24.700	3.53	20.45	0.17	19.06	12.83	0.67	20.4	53.8
36200	00:02:24.800	3.53	20.45	0.17	18.99	12.84	0.68	20.4	53.8
36225	00:02:24.900	3.53	20.45	0.17	19.06	12.84	0.67	20.4	53.8
36250	00:02:25.000	3.53	20.45	0.17	19.04	12.82	0.67	20.4	53.8
36275	00:02:25.100	3.53	20.45	0.17	19.1	12.86	0.67	20.4	53.8
36300	00:02:25.200	3.53	20.45	0.17	19.09	12.84	0.67	20.4	53.8
36325	00:02:25.300	3.53	20.45	0.17	19.12	12.86	0.67	20.4	53.8
36350	00:02:25.400	3.53	20.45	0.17	19.11	12.85	0.67	20.4	53.8
36375	00:02:25.500	3.53	20.45	0.17	19.17	12.87	0.67	20.4	53.8
36400	00:02:25.600	3.53	20.45	0.17	19.17	12.86	0.67	20.4	53.8
36425	00:02:25.700	3.53	20.45	0.17	19.2	12.84	0.67	20.4	53.8
36450	00:02:25.800	3.53	20.45	0.17	19.2	12.83	0.67	20.4	53.8
36475	00:02:25.900	3.52	20.45	0.17	19.16	12.83	0.67	20.4	53.8
36500	00:02:26.000	3.52	20.45	0.17	19.15	12.84	0.67	20.4	53.8
36525	00:02:26.100	3.52	20.45	0.17	19.11	12.79	0.67	20.4	53.8
36550	00:02:26.200	3.52	20.45	0.17	19.11	12.78	0.67	20.4	53.8
36575	00:02:26.300	3.52	20.45	0.17	19.15	12.78	0.67	20.4	53.8
36600	00:02:26.400	3.52	20.45	0.17	19.14	12.79	0.67	20.4	53.8
36625	00:02:26.500	3.52	20.45	0.17	19.13	12.77	0.67	20.4	53.8
36650	00:02:26.600	3.52	20.45	0.17	19.13	12.81	0.67	20.4	53.8
36675	00:02:26.700	3.52	20.45	0.17	19.13	12.81	0.67	20.4	53.8
36700	00:02:26.800	3.52	20.45	0.17	19.13	12.8	0.67	20.4	53.8
36725	00:02:26.900	3.52	20.45	0.17	19.11	12.79	0.67	20.4	53.8
36750	00:02:27.000	3.52	20.45	0.17	19.15	12.8	0.67	20.4	53.8
36775	00:02:27.100	3.52	20.45	0.17	19.15	12.81	0.67	20.4	53.8
36800	00:02:27.200	3.52	20.45	0.17	19.16	12.83	0.67	20.4	53.8
36825	00:02:27.300	3.52	20.45	0.17	19.12	12.85	0.67	20.4	53.8
36850	00:02:27.400	3.52	20.45	0.17	19.1	12.84	0.67	20.4	53.8
36875	00:02:27.500	3.52	20.45	0.17	19.09	12.84	0.67	20.4	53.8
36900	00:02:27.600	3.52	20.45	0.17	19.11	12.83	0.67	20.4	53.8
36925	00:02:27.700	3.52	20.45	0.17	19.12	12.85	0.67	20.4	53.8
36950	00:02:27.800	3.52	20.45	0.17	19.17	12.87	0.67	20.4	53.8
36975	00:02:27.900	3.52	20.45	0.17	19.18	12.9	0.67	20.4	53.8
37000	00:02:28.000	3.52	20.45	0.17	19.17	12.9	0.67	20.4	53.8
37025	00:02:28.100	3.52	20.45	0.17	19.2	12.93	0.67	20.4	53.8
37050	00:02:28.200	3.51	20.45	0.17	19.21	12.92	0.67	20.4	53.8
37075	00:02:28.300	3.52	20.45	0.17	19.22	12.92	0.67	20.4	53.8
37100	00:02:28.400	3.52	20.44	0.17	19.25	12.92	0.67	20.4	53.8
37125	00:02:28.500	3.52	20.44	0.17	19.28	12.93	0.67	20.4	53.8
37150	00:02:28.600	3.52	20.44	0.17	19.29	12.94	0.67	20.4	53.8
37175	00:02:28.700	3.52	20.44	0.17	19.28	12.96	0.67	20.4	53.8
37200	00:02:28.800	3.52	20.44	0.17	19.31	12.96	0.67	20.4	53.8
37225	00:02:28.900	3.52	20.44	0.17	19.34	12.96	0.67	20.4	53.8
37250	00:02:29.000	3.52	20.44	0.17	19.39	12.98	0.67	20.4	53.8
37275	00:02:29.100	3.52	20.44	0.17	19.41	12.98	0.67	20.4	53.8
37300	00:02:29.200	3.52	20.44	0.17	19.4	13.01	0.67	20.4	53.8
37325	00:02:29.300	3.52	20.44	0.17	19.46	13.01	0.67	20.4	53.8
37350	00:02:29.400	3.52	20.44	0.17	19.51	13.02	0.67	20.4	53.8
37375	00:02:29.500	3.52	20.44	0.17	19.53	13.02	0.67	20.4	53.8
37400	00:02:29.600	3.52	20.44	0.17	19.55	13.04	0.67	20.4	53.8
37425	00:02:29.700	3.52	20.44	0.17	19.58	13.04	0.67	20.4	53.8
37450	00:02:29.800	3.52	20.44	0.17	19.55	13.07	0.67	20.4	53.8
37475	00:02:29.900	3.52	20.44	0.17	19.59	13.1	0.67	20.4	53.8
37500	00:02:30.000	3.52	20.44	0.17	19.56	13.1	0.67	20.4	53.9
37525	00:02:30.100	3.52	20.44	0.17	19.55	13.09	0.67	20.4	53.9
37550	00:02:30.200	3.52	20.44	0.17	19.56	13.07	0.67	20.4	53.9
37575	00:02:30.300	3.52	20.44	0.17	19.55	13.08	0.67	20.4	53.9
37600	00:02:30.400	3.52	20.44	0.17	19.5	13.07	0.67	20.4	53.9
37625	00:02:30.500	3.51	20.44	0.17	19.46	13.08	0.67	20.4	53.9
37650	00:02:30.600	3.51	20.44	0.17	19.43	13.07	0.67	20.4	53.9
37675	00:02:30.700	3.51	20.44	0.17	19.44	13.09	0.67	20.4	53.9
37700	00:02:30.800	3.51	20.44	0.17	19.44	13.1	0.67	20.4	53.9
37725	00:02:30.900	3.51	20.44	0.17	19.41	13.08	0.67	20.4	53.9
37750	00:02:31.000	3.51	20.44	0.17	19.44	13.1	0.67	20.4	53.9
37775	00:02:31.100	3.51	20.44	0.17	19.4	13.09	0.67	20.4	53.9
37800	00:02:31.200	3.51	20.44	0.18	19.39	13.13	0.68	20.4	53.9
37825	00:02:31.300	3.51	20.44	0.18	19.47	13.15	0.68	20.4	53.9
37850	00:02:31.400	3.51	20.44	0.18	19.49	13.16	0.68	20.4	53.9
37875	00:02:31.500	3.51	20.44	0.18	19.56	13.14	0.67	20.4	53.9
37900	00:02:31.600	3.51	20.44	0.18	19.55	13.13	0.67	20.4	53.9
37925	00:02:31.700	3.51	20.44	0.17	19.54	13.1	0.67	20.4	53.9
37950	00:02:31.800	3.51	20.44	0.17	19.54	13.07	0.67	20.4	53.9
37975	00:02:31.900	3.52	20.44	0.17	19.56	13.09	0.67	20.4	53.9
38000	00:02:32.000	3.52	20.44	0.17	19.56	13.07	0.67	20.4	53.9
38025	00:02:32.100	3.52	20.44	0.17	19.61	13.09	0.67	20.4	53.9
38050	00:02:32.200	3.52	20.44	0.17	19.64	13.07	0.67	20.4	53.9
38075	00:02:32.300	3.52	20.44	0.17	19.58	13.07	0.67	20.4	53.9
38100	00:02:32.400	3.52	20.44	0.17	19.6	13.07	0.67	20.4	53.9
38125	00:02:32.500	3.52	20.44	0.17	19.55	13.09	0.67	20.4	53.9
38150	00:02:32.600	3.52	20.44	0.18	19.6	13.13	0.67	20.4	53.9
38175	00:02:32.700	3.52	20.44	0.18	19.63	13.16	0.67	20.4	53.9
38200	00:02:32.800	3.52	20.44	0.18	19.63	13.19	0.67	20.4	53.9
38225	00:02:32.900	3.52	20.44	0.18	19.65	13.19	0.67	20.4	53.9
38250	00:02:33.000	3.52	20.44	0.18	19.68	13.2	0.67	20.4	53.9
38275	00:02:33.100	3.52	20.44	0.18	19.66	13.2	0.67	20.4	53.9
38300	00:02:33.200	3.52	20.44	0.18	19.62	13.21	0.67	20.4	53.9
38325	00:02:33.300	3.52	20.44	0.18	19.66	13.24	0.67	20.4	53.9
38350	00:02:33.400	3.52	20.44	0.18	19.64	13.24	0.67	20.4	53.9
38375	00:02:33.500	3.52	20.44	0.18	19.67	13.26	0.67	20.4	53.9
38400	00:02:33.600	3.52	20.44	0.18	19.64	13.26	0.67	20.4	53.9
38425	00:02:33.700	3.52	20.44	0.18	19.64	13.26	0.67	20.4	53.9
38450	00:02:33.800	3.52	20.44	0.18	19.64	13.25	0.67	20.4	53.9
38475	00:02:33.900	3.52	20.44	0.18	19.64	13.26	0.67	20.4	53.9
38500	00:02:34.000	3.52	20.44	0.18	19.57	13.25	0.68	20.4	53.9
38525	00:02:34.100	3.52	20.44	0.18	19.64	13.28	0.68	20.4	53.9
38550	00:02:34.200	3.52	20.44	0.18	19.71	13.28	0.67	20.4	53.9
38575	00:02:34.300	3.52	20.44	0.18	19.7	13.29	0.67	20.4	53.9
38600	00:02:34.400	3.52	20.44	0.18	19.72	13.29	0.67	20.4	53.9
38625	00:02:34.500	3.52	20.44	0.18	19.75	13.33	0.67	20.4	53.9
38650	00:02:34.600	3.52	20.44	0.18	19.77	13.33	0.67	20.4	53.9
38675	00:02:34.700	3.52	20.44	0.18	19.79	13.34	0.67	20.4	53.9
38700	00:02:34.800	3.52	20.44	0.18	19.77	13.34	0.67	20.4	53.9
38725	00:02:34.900	3.52	20.44	0.18	19.73	13.37	0.68	20.4	53.9
38750	00:02:35.000	3.52	20.44	0.18	19.76	13.38	0.68	20.4	53.9
38775	00:02:35.100	3.52	20.44	0.18	19.74	13.38	0.68	20.4	53.9
38800	00:02:35.200	3.52	20.44	0.18	19.75	13.39	0.68	20.4	53.9
38825	00:02:35.300	3.52	20.44	0.18	19.74	13.37	0.68	20.4	53.9
38850	00:02:35.400	3.52	20.44	0.18	19.72	13.38	0.68	20.4	53.9
38875	00:02:35.500	3.52	20.44	0.18	19.69	13.36	0.68	20.4	53.9
38900	00:02:35.600	3.52	20.44	0.18	19.68	13.35	0.68	20.4	53.9
38925	00:02:35.700	3.52	20.44	0.18	19.69	13.35	0.68	20.4	53.9
38950	00:02:35.800	3.52	20.44	0.18	19.76	13.32	0.67	20.4	53.9
38975	00:02:35.900	3.52	20.44	0.18	19.77	13.31	0.67	20.4	53.9
39000	00:02:36.000	3.52	20.44	0.18	19.74	13.31	0.67	20.4	53.9
39025	00:02:36.100	3.52	20.44	0.18	19.73	13.31	0.67	20.4	53.9
39050	00:02:36.200	3.51	20.44	0.18	19.72	13.3	0.67	20.4	53.9
39075	00:02:36.300	3.51	20.44	0.18	19.72	13.31	0.67	20.4	53.9
39100	00:02:36.400	3.51	20.44	0.18	19.75	13.32	0.67	20.4	53.9
39125	00:02:36.500	3.51	20.44	0.18	19.73	13.28	0.67	20.4	53.9
39150	00:02:36.600	3.51	20.44	0.18	19.73	13.28	0.67	20.4	53.9
39175	00:02:36.700	3.51	20.44	0.18	19.73	13.26	0.67	20.4	53.9
39200	00:02:36.800	3.51	20.44	0.18	19.73	13.3	0.67	20.4	53.9
39225	00:02:36.900	3.51	20.44	0.18	19.73	13.28	0.67	20.4	53.9
39250	00:02:37.000	3.51	20.44	0.18	19.71	13.28	0.67	20.4	53.9
39275	00:02:37.100	3.51	20.44	0.18	19.73	13.3	0.67	20.4	53.9
39300	00:02:37.200	3.51	20.44	0.18	19.77	13.33	0.67	20.4	53.9
39325	00:02:37.300	3.51	20.44	0.18	19.73	13.32	0.68	20.4	53.9
39350	00:02:37.400	3.51	20.44	0.18	19.69	13.32	0.68	20.4	53.9
39375	00:02:37.500	3.51	20.44	0.18	19.7	13.37	0.68	20.4	53.9
39400	00:02:37.600	3.51	20.44	0.18	19.73	13.36	0.68	20.4	53.9
39425	00:02:37.700	3.51	20.44	0.18	19.78	13.38	0.68	20.4	53.9
39450	00:02:37.800	3.51	20.44	0.18	19.76	13.37	0.68	20.4	53.9
39475	00:02:37.900	3.51	20.44	0.18	19.72	13.37	0.68	20.4	53.9
39500	00:02:38.000	3.51	20.44	0.18	19.78	13.38	0.68	20.4	53.9
39525	00:02:38.100	3.51	20.44	0.18	19.79	13.33	0.67	20.4	53.9
39550	00:02:38.200	3.51	20.44	0.18	19.76	13.31	0.67	20.4	53.9
39575	00:02:38.300	3.51	20.44	0.18	19.8	13.31	0.67	20.4	53.9
39600	00:02:38.400	3.51	20.44	0.18	19.81	13.29	0.67	20.4	53.9
39625	00:02:38.500	3.51	20.44	0.18	19.85	13.3	0.67	20.4	53.9
39650	00:02:38.600	3.51	20.44	0.18	19.83	13.33	0.67	20.4	53.9
39675	00:02:38.700	3.51	20.44	0.18	19.79	13.34	0.67	20.4	53.9
39700	00:02:38.800	3.51	20.44	0.18	19.84	13.34	0.67	20.4	53.9
39725	00:02:38.900	3.51	20.44	0.18	19.91	13.37	0.67	20.4	53.9
39750	00:02:39.000	3.51	20.44	0.18	19.93	13.36	0.67	20.4	53.9
39775	00:02:39.100	3.51	20.44	0.18	19.9	13.39	0.67	20.4	53.9
39800	00:02:39.200	3.51	20.44	0.18	19.9	13.41	0.67	20.4	53.9
39825	00:02:39.300	3.51	20.44	0.18	19.91	13.44	0.67	20.4	53.9
39850	00:02:39.400	3.51	20.44	0.18	19.97	13.46	0.67	20.4	53.9
39875	00:02:39.500	3.51	20.44	0.18	19.95	13.45	0.67	20.4	53.9
39900	00:02:39.600	3.51	20.44	0.18	19.94	13.44	0.67	20.4	53.9
39925	00:02:39.700	3.51	20.44	0.18	19.93	13.42	0.67	20.4	53.9
39950	00:02:39.800	3.51	20.44	0.18	19.91	13.42	0.67	20.4	53.9
39975	00:02:39.900	3.51	20.44	0.18	19.92	13.42	0.67	20.4	53.9
40000	00:02:40.000	3.51	20.44	0.18	19.92	13.42	0.67	20.4	53.8
40025	00:02:40.100	3.51	20.44	0.18	19.94	13.4	0.67	20.4	53.8
40050	00:02:40.200	3.51	20.44	0.18	19.94	13.41	0.67	20.4	53.8
40075	00:02:40.300	3.51	20.44	0.18	19.92	13.42	0.67	20.4	53.8
40100	00:02:40.400	3.51	20.44	0.18	19.9	13.41	0.67	20.4	53.8
40125	00:02:40.500	3.51	20.44	0.18	19.94	13.39	0.67	20.4	53.8
40150	00:02:40.600	3.51	20.44	0.18	20.02	13.4	0.67	20.4	53.8
40175	00:02:40.700	3.51	20.44	0.18	20.01	13.44	0.67	20.4	53.8
40200	00:02:40.800	3.51	20.44	0.18	20.02	13.47	0.67	20.4	53.8
40225	00:02:40.900	3.51	20.44	0.18	20.01	13.45	0.67	20.4	53.8
40250	00:02:41.000	3.51	20.44	0.18	20.03	13.48	0.67	20.4	53.9
40275	00:02:41.100	3.51	20.44	0.18	20.05	13.51	0.67	20.4	53.9
40300	00:02:41.200	3.51	20.44	0.18	20.13	13.52	0.67	20.4	53.9
40325	00:02:41.300	3.51	20.43	0.18	20.18	13.52	0.67	20.4	53.9
40350	00:02:41.400	3.51	20.43	0.18	20.18	13.58	0.67	20.4	53.9
40375	00:02:41.500	3.51	20.43	0.18	20.22	13.63	0.67	20.4	53.9
40400	00:02:41.600	3.51	20.43	0.18	20.19	13.64	0.68	20.4	53.9
40425	00:02:41.700	3.51	20.43	0.18	20.24	13.61	0.67	20.4	53.9
40450	00:02:41.800	3.51	20.43	0.18	20.25	13.6	0.67	20.4	53.9
40475	00:02:41.900	3.51	20.43	0.18	20.29	13.63	0.67	20.4	53.9
40500	00:02:42.000	3.51	20.43	0.18	20.32	13.64	0.67	20.4	53.9
40525	00:02:42.100	3.51	20.43	0.18	20.33	13.67	0.67	20.4	53.9
40550	00:02:42.200	3.51	20.43	0.18	20.27	13.71	0.68	20.4	53.9
40575	00:02:42.300	3.51	20.43	0.18	20.29	13.73	0.68	20.4	53.9
40600	00:02:42.400	3.51	20.43	0.18	20.32	13.72	0.68	20.4	53.9
40625	00:02:42.500	3.51	20.43	0.18	20.29	13.72	0.68	20.4	53.9
40650	00:02:42.600	3.51	20.43	0.18	20.3	13.75	0.68	20.4	53.9
40675	00:02:42.700	3.52	20.43	0.18	20.3	13.79	0.68	20.4	53.9
40700	00:02:42.800	3.52	20.43	0.18	20.31	13.83	0.68	20.4	53.9
40725	00:02:42.900	3.52	20.43	0.18	20.27	13.84	0.68	20.4	53.9
40750	00:02:43.000	3.52	20.43	0.18	20.31	13.84	0.68	20.4	53.8
40775	00:02:43.100	3.52	20.43	0.18	20.29	13.8	0.68	20.4	53.8
40800	00:02:43.200	3.52	20.43	0.18	20.34	13.79	0.68	20.4	53.8
40825	00:02:43.300	3.52	20.43	0.18	20.32	13.79	0.68	20.4	53.8
40850	00:02:43.400	3.52	20.43	0.18	20.34	13.76	0.68	20.4	53.8
40875	00:02:43.500	3.52	20.43	0.18	20.32	13.74	0.68	20.4	53.8
40900	00:02:43.600	3.52	20.43	0.18	20.3	13.71	0.68	20.4	53.8
40925	00:02:43.700	3.52	20.43	0.18	20.32	13.71	0.67	20.4	53.8
40950	00:02:43.800	3.52	20.43	0.18	20.32	13.7	0.67	20.4	53.8
40975	00:02:43.900	3.52	20.43	0.18	20.34	13.71	0.67	20.4	53.8
41000	00:02:44.000	3.52	20.43	0.18	20.32	13.71	0.67	20.4	53.9
41025	00:02:44.100	3.52	20.43	0.18	20.34	13.72	0.67	20.4	53.9
41050	00:02:44.200	3.52	20.43	0.18	20.32	13.69	0.67	20.4	53.9
41075	00:02:44.300	3.52	20.43	0.18	20.35	13.68	0.67	20.4	53.9
41100	00:02:44.400	3.52	20.43	0.18	20.3	13.67	0.67	20.4	53.9
41125	00:02:44.500	3.52	20.43	0.18	20.33	13.69	0.67	20.4	53.9
41150	00:02:44.600	3.52	20.43	0.18	20.37	13.72	0.67	20.4	53.9
41175	00:02:44.700	3.52	20.43	0.18	20.35	13.72	0.67	20.4	53.9
41200	00:02:44.800	3.52	20.43	0.18	20.39	13.73	0.67	20.4	53.9
41225	00:02:44.900	3.52	20.43	0.18	20.36	13.74	0.67	20.4	53.9
41250	00:02:45.000	3.52	20.43	0.18	20.36	13.73	0.67	20.4	53.9
41275	00:02:45.100	3.52	20.43	0.18	20.37	13.77	0.68	20.4	53.9
41300	00:02:45.200	3.52	20.43	0.18	20.37	13.76	0.68	20.4	53.9
41325	00:02:45.300	3.52	20.43	0.18	20.32	13.79	0.68	20.4	53.9
41350	00:02:45.400	3.52	20.43	0.18	20.36	13.8	0.68	20.4	53.9
41375	00:02:45.500	3.52	20.43	0.18	20.33	13.81	0.68	20.4	53.9
41400	00:02:45.600	3.52	20.43	0.18	20.32	13.78	0.68	20.4	53.9
41425	00:02:45.700	3.52	20.43	0.18	20.32	13.76	0.68	20.4	53.9
41450	00:02:45.800	3.52	20.43	0.18	20.29	13.76	0.68	20.4	53.9
41475	00:02:45.900	3.52	20.43	0.18	20.3	13.74	0.68	20.4	53.9
41500	00:02:46.000	3.52	20.43	0.18	20.33	13.77	0.68	20.4	53.9
41525	00:02:46.100	3.52	20.43	0.18	20.31	13.76	0.68	20.4	53.9
41550	00:02:46.200	3.52	20.43	0.18	20.34	13.76	0.68	20.4	53.9
41575	00:02:46.300	3.52	20.43	0.18	20.35	13.76	0.68	20.4	53.9
41600	00:02:46.400	3.52	20.43	0.18	20.35	13.76	0.68	20.4	53.9
41625	00:02:46.500	3.52	20.43	0.18	20.35	13.79	0.68	20.4	53.9
41650	00:02:46.600	3.52	20.43	0.18	20.33	13.81	0.68	20.4	53.9
41675	00:02:46.700	3.51	20.43	0.18	20.35	13.81	0.68	20.4	53.9
41700	00:02:46.800	3.51	20.43	0.18	20.41	13.8	0.68	20.4	53.9
41725	00:02:46.900	3.52	20.43	0.18	20.43	13.8	0.68	20.4	53.9
41750	00:02:47.000	3.52	20.43	0.18	20.42	13.77	0.67	20.4	53.9
41775	00:02:47.100	3.52	20.43	0.18	20.48	13.77	0.67	20.4	53.9
41800	00:02:47.200	3.52	20.43	0.18	20.45	13.81	0.68	20.4	53.9
41825	00:02:47.300	3.51	20.43	0.18	20.46	13.79	0.67	20.4	53.9
41850	00:02:47.400	3.52	20.43	0.18	20.5	13.81	0.67	20.4	53.9
41875	00:02:47.500	3.52	20.43	0.18	20.52	13.8	0.67	20.4	53.9
41900	00:02:47.600	3.52	20.43	0.18	20.56	13.81	0.67	20.4	53.9
41925	00:02:47.700	3.51	20.43	0.18	20.59	13.82	0.67	20.4	53.9
41950	00:02:47.800	3.51	20.43	0.18	20.55	13.81	0.67	20.4	53.9
41975	00:02:47.900	3.51	20.43	0.18	20.58	13.82	0.67	20.4	53.9
42000	00:02:48.000	3.51	20.43	0.18	20.54	13.83	0.67	20.4	53.8
42025	00:02:48.100	3.51	20.43	0.18	20.52	13.83	0.67	20.4	53.8
42050	00:02:48.200	3.51	20.43	0.18	20.53	13.8	0.67	20.4	53.8
42075	00:02:48.300	3.51	20.43	0.18	20.59	13.82	0.67	20.4	53.8
42100	00:02:48.400	3.51	20.43	0.18	20.58	13.85	0.67	20.4	53.8
42125	00:02:48.500	3.51	20.43	0.18	20.59	13.85	0.67	20.4	53.8
42150	00:02:48.600	3.51	20.43	0.18	20.61	13.85	0.67	20.4	53.8
42175	00:02:48.700	3.51	20.43	0.18	20.61	13.87	0.67	20.4	53.8
42200	00:02:48.800	3.51	20.43	0.18	20.61	13.88	0.67	20.4	53.8
42225	00:02:48.900	3.51	20.43	0.18	20.59	13.9	0.68	20.4	53.8
42250	00:02:49.000	3.51	20.43	0.18	20.64	13.93	0.67	20.4	53.8
42275	00:02:49.100	3.51	20.43	0.18	20.66	13.94	0.67	20.4	53.8
42300	00:02:49.200	3.51	20.43	0.18	20.69	13.94	0.67	20.4	53.8
42325	00:02:49.300	3.51	20.43	0.18	20.64	13.95	0.68	20.4	53.8
42350	00:02:49.400	3.51	20.43	0.18	20.64	13.93	0.67	20.4	53.8
42375	00:02:49.500	3.51	20.43	0.18	20.65	13.94	0.67	20.4	53.8
42400	00:02:49.600	3.51	20.43	0.18	20.65	13.96	0.68	20.4	53.8
42425	00:02:49.700	3.51	20.43	0.18	20.62	13.96	0.68	20.4	53.8
42450	00:02:49.800	3.51	20.43	0.18	20.65	13.99	0.68	20.4	53.8
42475	00:02:49.900	3.51	20.43	0.18	20.69	13.96	0.67	20.4	53.8
42500	00:02:50.000	3.51	20.43	0.18	20.67	13.97	0.68	20.4	53.8
42525	00:02:50.100	3.51	20.43	0.18	20.69	13.97	0.68	20.4	53.8
42550	00:02:50.200	3.51	20.43	0.18	20.71	14	0.68	20.4	53.8
42575	00:02:50.300	3.51	20.43	0.18	20.77	14	0.67	20.4	53.8
42600	00:02:50.400	3.51	20.43	0.18	20.8	14.01	0.67	20.4	53.8
42625	00:02:50.500	3.51	20.43	0.18	20.79	14.03	0.67	20.4	53.8
42650	00:02:50.600	3.51	20.43	0.18	20.81	14	0.67	20.4	53.8
42675	00:02:50.700	3.51	20.43	0.18	20.86	14.03	0.67	20.4	53.8
42700	00:02:50.800	3.51	20.43	0.18	20.83	14.05	0.67	20.4	53.8
42725	00:02:50.900	3.52	20.43	0.18	20.84	14.08	0.68	20.4	53.8
42750	00:02:51.000	3.52	20.43	0.18	20.84	14.09	0.68	20.4	53.9
42775	00:02:51.100	3.52	20.43	0.18	20.85	14.08	0.68	20.4	53.9
42800	00:02:51.200	3.52	20.43	0.19	20.83	14.11	0.68	20.4	53.9
42825	00:02:51.300	3.52	20.43	0.18	20.79	14.1	0.68	20.4	53.9
42850	00:02:51.400	3.52	20.43	0.19	20.76	14.12	0.68	20.4	53.9
42875	00:02:51.500	3.52	20.43	0.18	20.79	14.1	0.68	20.4	53.9
42900	00:02:51.600	3.52	20.43	0.19	20.75	14.13	0.68	20.4	53.9
42925	00:02:51.700	3.52	20.43	0.19	20.74	14.13	0.68	20.4	53.9
42950	00:02:51.800	3.52	20.43	0.18	20.78	14.11	0.68	20.4	53.9
42975	00:02:51.900	3.52	20.43	0.19	20.75	14.13	0.68	20.4	53.9
43000	00:02:52.000	3.52	20.43	0.19	20.75	14.12	0.68	20.4	53.9
43025	00:02:52.100	3.52	20.43	0.19	20.73	14.15	0.68	20.4	53.9
43050	00:02:52.200	3.52	20.43	0.18	20.72	14.1	0.68	20.4	53.9
43075	00:02:52.300	3.52	20.43	0.19	20.71	14.13	0.68	20.4	53.9
43100	00:02:52.400	3.52	20.43	0.19	20.69	14.11	0.68	20.4	53.9
43125	00:02:52.500	3.52	20.43	0.18	20.67	14.08	0.68	20.4	53.9
43150	00:02:52.600	3.52	20.43	0.18	20.71	14.06	0.68	20.4	53.9
43175	00:02:52.700	3.51	20.43	0.18	20.72	14.05	0.68	20.4	53.9
43200	00:02:52.800	3.51	20.43	0.19	20.7	14.08	0.68	20.4	53.9
43225	00:02:52.900	3.51	20.43	0.18	20.73	14.07	0.68	20.4	53.9
43250	00:02:53.000	3.51	20.43	0.19	20.72	14.08	0.68	20.4	53.9
43275	00:02:53.100	3.51	20.43	0.19	20.72	14.1	0.68	20.4	53.9
43300	00:02:53.200	3.51	20.43	0.19	20.74	14.13	0.68	20.4	53.9
43325	00:02:53.300	3.51	20.43	0.19	20.79	14.13	0.68	20.4	53.9
43350	00:02:53.400	3.51	20.43	0.19	20.84	14.13	0.68	20.4	53.9
43375	00:02:53.500	3.51	20.43	0.19	20.82	14.16	0.68	20.4	53.9
43400	00:02:53.600	3.51	20.43	0.19	20.84	14.19	0.68	20.4	53.9
43425	00:02:53.700	3.51	20.43	0.19	20.84	14.21	0.68	20.4	53.9
43450	00:02:53.800	3.51	20.43	0.19	20.83	14.18	0.68	20.4	53.9
43475	00:02:53.900	3.52	20.43	0.19	20.86	14.18	0.68	20.4	53.9
43500	00:02:54.000	3.52	20.43	0.19	20.88	14.18	0.68	20.4	53.9
43525	00:02:54.100	3.52	20.43	0.19	20.89	14.15	0.68	20.4	53.9
43550	00:02:54.200	3.52	20.43	0.19	20.89	14.15	0.68	20.4	53.9
43575	00:02:54.300	3.52	20.43	0.19	20.9	14.16	0.68	20.4	53.9
43600	00:02:54.400	3.52	20.43	0.19	20.88	14.17	0.68	20.4	53.9
43625	00:02:54.500	3.52	20.43	0.19	20.94	14.16	0.68	20.4	53.9
43650	00:02:54.600	3.52	20.43	0.19	20.94	14.15	0.68	20.4	53.9
43675	00:02:54.700	3.53	20.43	0.19	20.95	14.15	0.68	20.4	53.9
43700	00:02:54.800	3.53	20.43	0.19	21	14.17	0.67	20.4	53.9
43725	00:02:54.900	3.53	20.43	0.19	20.93	14.18	0.68	20.4	53.9
43750	00:02:55.000	3.52	20.43	0.19	20.96	14.18	0.68	20.4	53.9
43775	00:02:55.100	3.53	20.43	0.19	21	14.24	0.68	20.4	53.9
43800	00:02:55.200	3.53	20.43	0.19	20.98	14.26	0.68	20.4	53.9
43825	00:02:55.300	3.52	20.43	0.19	20.98	14.26	0.68	20.4	53.9
43850	00:02:55.400	3.53	20.43	0.19	21	14.25	0.68	20.4	53.9
43875	00:02:55.500	3.53	20.43	0.19	21.01	14.28	0.68	20.4	53.9
43900	00:02:55.600	3.53	20.43	0.19	21.03	14.3	0.68	20.4	53.9
43925	00:02:55.700	3.53	20.43	0.19	21.01	14.31	0.68	20.4	53.9
43950	00:02:55.800	3.53	20.43	0.19	21.01	14.3	0.68	20.4	53.9
43975	00:02:55.900	3.53	20.43	0.19	21.07	14.29	0.68	20.4	53.9
44000	00:02:56.000	3.53	20.43	0.19	21.11	14.32	0.68	20.4	53.9
44025	00:02:56.100	3.53	20.43	0.19	21.08	14.3	0.68	20.4	53.9
44050	00:02:56.200	3.53	20.43	0.19	21.11	14.27	0.68	20.4	53.9
44075	00:02:56.300	3.53	20.43	0.19	21.11	14.28	0.68	20.4	53.9
44100	00:02:56.400	3.53	20.43	0.19	21.11	14.3	0.68	20.4	53.9
44125	00:02:56.500	3.53	20.43	0.19	21.12	14.26	0.68	20.4	53.9
44150	00:02:56.600	3.53	20.43	0.19	21.09	14.26	0.68	20.4	53.9
44175	00:02:56.700	3.53	20.43	0.19	21.12	14.25	0.67	20.4	53.9
44200	00:02:56.800	3.53	20.43	0.19	21.11	14.24	0.67	20.4	53.9
44225	00:02:56.900	3.53	20.43	0.19	21.08	14.25	0.68	20.4	53.9
44250	00:02:57.000	3.53	20.43	0.19	21.04	14.2	0.67	20.4	53.9
44275	00:02:57.100	3.53	20.43	0.19	21.04	14.17	0.67	20.4	53.9
44300	00:02:57.200	3.53	20.43	0.19	21.03	14.21	0.68	20.4	53.9
44325	00:02:57.300	3.53	20.43	0.19	21.01	14.21	0.68	20.4	53.9
44350	00:02:57.400	3.53	20.43	0.19	21	14.22	0.68	20.4	53.9
44375	00:02:57.500	3.53	20.43	0.19	20.98	14.21	0.68	20.4	53.9
44400	00:02:57.600	3.53	20.43	0.19	21.02	14.22	0.68	20.4	53.9
44425	00:02:57.700	3.53	20.43	0.19	21.02	14.25	0.68	20.4	53.9
44450	00:02:57.800	3.53	20.43	0.19	21.06	14.27	0.68	20.4	53.9
44475	00:02:57.900	3.53	20.43	0.19	21.09	14.31	0.68	20.4	53.9
44500	00:02:58.000	3.53	20.43	0.19	21.1	14.36	0.68	20.4	53.9
44525	00:02:58.100	3.53	20.43	0.19	21.11	14.38	0.68	20.4	53.9
44550	00:02:58.200	3.53	20.43	0.19	21.12	14.39	0.68	20.4	53.9
44575	00:02:58.300	3.53	20.43	0.19	21.15	14.38	0.68	20.4	53.9
44600	00:02:58.400	3.53	20.43	0.19	21.12	14.37	0.68	20.4	53.9
44625	00:02:58.500	3.53	20.43	0.19	21.1	14.37	0.68	20.4	53.9
44650	00:02:58.600	3.53	20.43	0.19	21.07	14.34	0.68	20.4	53.9
44675	00:02:58.700	3.53	20.43	0.19	21.02	14.35	0.68	20.4	53.9
44700	00:02:58.800	3.53	20.43	0.19	21.02	14.36	0.68	20.4	53.9
44725	00:02:58.900	3.53	20.43	0.19	21.01	14.33	0.68	20.4	53.9
44750	00:02:59.000	3.53	20.43	0.19	21.02	14.3	0.68	20.4	53.9
44775	00:02:59.100	3.53	20.43	0.19	21.05	14.28	0.68	20.4	53.9
44800	00:02:59.200	3.53	20.43	0.19	21.05	14.29	0.68	20.4	53.9
44825	00:02:59.300	3.52	20.43	0.19	21.06	14.27	0.68	20.4	53.9
44850	00:02:59.400	3.52	20.43	0.19	21.06	14.27	0.68	20.4	53.9
44875	00:02:59.500	3.52	20.43	0.19	21.09	14.29	0.68	20.4	53.9
44900	00:02:59.600	3.52	20.43	0.19	21.06	14.35	0.68	20.4	53.9
44925	00:02:59.700	3.52	20.43	0.19	21.11	14.32	0.68	20.4	53.9
44950	00:02:59.800	3.52	20.43	0.19	21.1	14.28	0.68	20.4	53.9
44975	00:02:59.900	3.52	20.43	0.19	21.11	14.25	0.67	20.4	53.9
45000	00:03:00.000	3.52	20.43	0.19	21.1	14.25	0.68	20.4	53.9
45025	00:03:00.100	3.52	20.43	0.19	21.04	14.26	0.68	20.4	53.9
45050	00:03:00.200	3.52	20.43	0.19	21.06	14.27	0.68	20.4	53.9
45075	00:03:00.300	3.52	20.43	0.19	21.03	14.3	0.68	20.4	53.9
45100	00:03:00.400	3.52	20.43	0.19	21.08	14.31	0.68	20.4	53.9
45125	00:03:00.500	3.52	20.43	0.19	21.09	14.28	0.68	20.4	53.9
45150	00:03:00.600	3.52	20.43	0.19	21.12	14.23	0.67	20.4	53.9
45175	00:03:00.700	3.52	20.43	0.19	21.08	14.23	0.67	20.4	53.9
45200	00:03:00.800	3.52	20.43	0.19	21.12	14.22	0.67	20.4	53.9
45225	00:03:00.900	3.52	20.43	0.19	21.12	14.24	0.67	20.4	53.9
45250	00:03:01.000	3.52	20.43	0.19	21.09	14.26	0.68	20.4	53.9
45275	00:03:01.100	3.52	20.43	0.19	21.15	14.29	0.68	20.4	53.9
45300	00:03:01.200	3.52	20.43	0.19	21.12	14.25	0.67	20.4	53.9
45325	00:03:01.300	3.52	20.43	0.19	21.15	14.25	0.67	20.4	53.9
45350	00:03:01.400	3.52	20.43	0.19	21.13	14.26	0.67	20.4	53.9
45375	00:03:01.500	3.52	20.43	0.19	21.11	14.28	0.68	20.4	53.9
45400	00:03:01.600	3.52	20.43	0.19	21.12	14.31	0.68	20.4	53.9
45425	00:03:01.700	3.52	20.43	0.19	21.15	14.34	0.68	20.4	53.9
45450	00:03:01.800	3.52	20.43	0.19	21.09	14.34	0.68	20.4	53.9
45475	00:03:01.900	3.52	20.43	0.19	21.12	14.37	0.68	20.4	53.9
45500	00:03:02.000	3.52	20.43	0.19	21.14	14.37	0.68	20.4	53.9
45525	00:03:02.100	3.52	20.43	0.19	21.1	14.32	0.68	20.4	53.9
45550	00:03:02.200	3.52	20.43	0.19	21.12	14.33	0.68	20.4	53.9
45575	00:03:02.300	3.52	20.43	0.19	21.14	14.33	0.68	20.4	53.9
45600	00:03:02.400	3.52	20.43	0.19	21.18	14.34	0.68	20.4	53.9
45625	00:03:02.500	3.52	20.43	0.19	21.18	14.36	0.68	20.4	53.9
45650	00:03:02.600	3.52	20.43	0.19	21.18	14.38	0.68	20.4	53.9
45675	00:03:02.700	3.52	20.43	0.19	21.18	14.35	0.68	20.4	53.9
45700	00:03:02.800	3.52	20.43	0.19	21.21	14.41	0.68	20.4	53.9
45725	00:03:02.900	3.52	20.43	0.19	21.15	14.42	0.68	20.4	53.9
45750	00:03:03.000	3.52	20.43	0.19	21.2	14.43	0.68	20.4	53.9
45775	00:03:03.100	3.52	20.42	0.19	21.25	14.48	0.68	20.4	53.9
45800	00:03:03.200	3.52	20.42	0.19	21.24	14.49	0.68	20.4	53.9
45825	00:03:03.300	3.52	20.43	0.19	21.16	14.47	0.68	20.4	53.9
45850	00:03:03.400	3.52	20.43	0.19	21.14	14.45	0.68	20.4	53.9
45875	00:03:03.500	3.52	20.43	0.19	21.15	14.45	0.68	20.4	53.9
45900	00:03:03.600	3.52	20.43	0.19	21.17	14.45	0.68	20.4	53.9
45925	00:03:03.700	3.52	20.43	0.19	21.14	14.44	0.68	20.4	53.9
45950	00:03:03.800	3.52	20.43	0.19	21.17	14.42	0.68	20.4	53.9
45975	00:03:03.900	3.52	20.43	0.19	21.2	14.41	0.68	20.4	53.9
46000	00:03:04.000	3.52	20.43	0.19	21.18	14.41	0.68	20.4	53.9
46025	00:03:04.100	3.52	20.43	0.19	21.16	14.39	0.68	20.4	53.9
46050	00:03:04.200	3.52	20.43	0.19	21.19	14.38	0.68	20.4	53.9
46075	00:03:04.300	3.52	20.42	0.19	21.24	14.41	0.68	20.4	53.9
46100	00:03:04.400	3.52	20.42	0.19	21.23	14.43	0.68	20.4	53.9
46125	00:03:04.500	3.52	20.42	0.19	21.24	14.44	0.68	20.4	53.9
46150	00:03:04.600	3.52	20.42	0.19	21.24	14.42	0.68	20.4	53.9
46175	00:03:04.700	3.52	20.42	0.19	21.27	14.46	0.68	20.4	53.9
46200	00:03:04.800	3.52	20.42	0.19	21.25	14.46	0.68	20.4	53.9
46225	00:03:04.900	3.52	20.42	0.19	21.25	14.48	0.68	20.4	53.9
46250	00:03:05.000	3.52	20.42	0.19	21.28	14.47	0.68	20.4	53.9
46275	00:03:05.100	3.52	20.42	0.19	21.33	14.47	0.68	20.4	53.9
46300	00:03:05.200	3.52	20.42	0.19	21.31	14.51	0.68	20.4	53.9
46325	00:03:05.300	3.52	20.42	0.19	21.31	14.51	0.68	20.4	53.9
46350	00:03:05.400	3.52	20.42	0.19	21.33	14.51	0.68	20.4	53.9
46375	00:03:05.500	3.52	20.42	0.19	21.36	14.5	0.68	20.4	53.9
46400	00:03:05.600	3.52	20.42	0.19	21.34	14.51	0.68	20.4	53.9
46425	00:03:05.700	3.52	20.42	0.19	21.33	14.48	0.68	20.4	53.9
46450	00:03:05.800	3.52	20.42	0.19	21.35	14.48	0.68	20.4	53.9
46475	00:03:05.900	3.52	20.42	0.19	21.36	14.47	0.68	20.4	53.9
46500	00:03:06.000	3.52	20.42	0.19	21.36	14.51	0.68	20.4	53.9
46525	00:03:06.100	3.52	20.42	0.19	21.36	14.5	0.68	20.4	53.9
46550	00:03:06.200	3.52	20.42	0.19	21.39	14.48	0.68	20.4	53.9
46575	00:03:06.300	3.52	20.42	0.19	21.4	14.47	0.68	20.4	53.9
46600	00:03:06.400	3.52	20.42	0.19	21.44	14.47	0.68	20.4	53.9
46625	00:03:06.500	3.52	20.42	0.19	21.42	14.46	0.68	20.4	53.9
46650	00:03:06.600	3.52	20.42	0.19	21.46	14.49	0.68	20.4	53.9
46675	00:03:06.700	3.52	20.42	0.19	21.48	14.53	0.68	20.4	53.9
46700	00:03:06.800	3.52	20.42	0.19	21.47	14.57	0.68	20.4	53.9
46725	00:03:06.900	3.52	20.42	0.19	21.47	14.6	0.68	20.4	53.9
46750	00:03:07.000	3.52	20.42	0.19	21.5	14.59	0.68	20.4	53.9
46775	00:03:07.100	3.52	20.42	0.19	21.46	14.6	0.68	20.4	53.9
46800	00:03:07.200	3.52	20.42	0.19	21.42	14.61	0.68	20.4	53.9
46825	00:03:07.300	3.52	20.42	0.19	21.42	14.66	0.68	20.4	53.9
46850	00:03:07.400	3.52	20.42	0.19	21.39	14.7	0.69	20.4	53.9
46875	00:03:07.500	3.52	20.42	0.19	21.39	14.69	0.69	20.4	53.9
46900	00:03:07.600	3.52	20.42	0.19	21.4	14.69	0.69	20.4	53.9
46925	00:03:07.700	3.52	20.42	0.19	21.4	14.68	0.69	20.4	53.9
46950	00:03:07.800	3.52	20.42	0.19	21.43	14.66	0.68	20.4	53.9
46975	00:03:07.900	3.52	20.42	0.19	21.43	14.65	0.68	20.4	53.9
47000	00:03:08.000	3.52	20.42	0.19	21.43	14.67	0.68	20.4	53.9
47025	00:03:08.100	3.52	20.42	0.19	21.46	14.65	0.68	20.4	53.9
47050	00:03:08.200	3.52	20.42	0.19	21.48	14.66	0.68	20.4	53.9
47075	00:03:08.300	3.52	20.42	0.19	21.49	14.63	0.68	20.4	53.9
47100	00:03:08.400	3.52	20.42	0.19	21.49	14.57	0.68	20.4	53.9
47125	00:03:08.500	3.52	20.42	0.19	21.52	14.58	0.68	20.4	53.9
47150	00:03:08.600	3.52	20.42	0.19	21.47	14.63	0.68	20.4	53.9
47175	00:03:08.700	3.52	20.42	0.19	21.48	14.65	0.68	20.4	53.9
47200	00:03:08.800	3.52	20.42	0.19	21.48	14.65	0.68	20.4	53.9
47225	00:03:08.900	3.52	20.42	0.19	21.5	14.66	0.68	20.4	53.9
47250	00:03:09.000	3.53	20.42	0.19	21.45	14.67	0.68	20.4	53.9
47275	00:03:09.100	3.53	20.42	0.19	21.4	14.71	0.69	20.4	53.9
47300	00:03:09.200	3.53	20.42	0.19	21.42	14.69	0.69	20.4	53.9
47325	00:03:09.300	3.53	20.42	0.19	21.42	14.72	0.69	20.4	53.9
47350	00:03:09.400	3.53	20.42	0.19	21.37	14.76	0.69	20.4	53.9
47375	00:03:09.500	3.53	20.42	0.19	21.39	14.79	0.69	20.4	53.9
47400	00:03:09.600	3.53	20.42	0.19	21.41	14.75	0.69	20.4	53.9
47425	00:03:09.700	3.53	20.42	0.19	21.41	14.72	0.69	20.4	53.9
47450	00:03:09.800	3.53	20.42	0.19	21.38	14.72	0.69	20.4	53.9
47475	00:03:09.900	3.53	20.42	0.19	21.37	14.68	0.69	20.4	53.9
47500	00:03:10.000	3.53	20.42	0.19	21.36	14.66	0.69	20.4	53.9
47525	00:03:10.100	3.53	20.42	0.19	21.38	14.67	0.69	20.4	53.9
47550	00:03:10.200	3.53	20.42	0.19	21.39	14.68	0.69	20.4	53.9
47575	00:03:10.300	3.53	20.42	0.19	21.44	14.65	0.68	20.4	53.9
47600	00:03:10.400	3.53	20.42	0.19	21.54	14.66	0.68	20.4	53.9
47625	00:03:10.500	3.53	20.42	0.19	21.51	14.65	0.68	20.4	53.9
47650	00:03:10.600	3.53	20.42	0.19	21.49	14.63	0.68	20.4	53.9
47675	00:03:10.700	3.53	20.42	0.19	21.5	14.63	0.68	20.4	53.9
47700	00:03:10.800	3.53	20.42	0.19	21.52	14.63	0.68	20.4	53.9
47725	00:03:10.900	3.53	20.42	0.19	21.51	14.64	0.68	20.4	53.9
47750	00:03:11.000	3.53	20.42	0.19	21.54	14.66	0.68	20.4	53.9
47775	00:03:11.100	3.53	20.42	0.19	21.55	14.65	0.68	20.4	53.9
47800	00:03:11.200	3.53	20.42	0.19	21.53	14.63	0.68	20.4	53.9
47825	00:03:11.300	3.53	20.42	0.19	21.49	14.63	0.68	20.4	53.9
47850	00:03:11.400	3.52	20.42	0.19	21.44	14.59	0.68	20.4	53.9
47875	00:03:11.500	3.52	20.42	0.19	21.45	14.56	0.68	20.4	53.9
47900	00:03:11.600	3.52	20.42	0.19	21.5	14.57	0.68	20.4	53.9
47925	00:03:11.700	3.52	20.42	0.19	21.46	14.59	0.68	20.4	53.9
47950	00:03:11.800	3.52	20.42	0.19	21.46	14.58	0.68	20.4	53.9
47975	00:03:11.900	3.52	20.42	0.19	21.49	14.57	0.68	20.4	53.9
48000	00:03:12.000	3.52	20.42	0.19	21.49	14.56	0.68	20.4	53.9
48025	00:03:12.100	3.52	20.42	0.19	21.52	14.53	0.68	20.4	53.9
48050	00:03:12.200	3.52	20.42	0.19	21.52	14.55	0.68	20.4	53.9
48075	00:03:12.300	3.52	20.42	0.19	21.54	14.55	0.68	20.4	53.9
48100	00:03:12.400	3.52	20.42	0.19	21.54	14.56	0.68	20.4	53.9
48125	00:03:12.500	3.52	20.42	0.19	21.52	14.59	0.68	20.4	53.9
48150	00:03:12.600	3.52	20.42	0.19	21.5	14.58	0.68	20.4	53.9
48175	00:03:12.700	3.52	20.42	0.19	21.53	14.58	0.68	20.4	53.9
48200	00:03:12.800	3.52	20.42	0.19	21.53	14.62	0.68	20.4	53.9
48225	00:03:12.900	3.52	20.42	0.19	21.53	14.62	0.68	20.4	53.9
48250	00:03:13.000	3.52	20.42	0.19	21.55	14.63	0.68	20.4	53.9
48275	00:03:13.100	3.52	20.42	0.19	21.52	14.67	0.68	20.4	53.9
48300	00:03:13.200	3.52	20.42	0.19	21.53	14.66	0.68	20.4	53.9
48325	00:03:13.300	3.52	20.42	0.19	21.54	14.62	0.68	20.4	53.9
48350	00:03:13.400	3.52	20.42	0.19	21.56	14.64	0.68	20.4	53.9
48375	00:03:13.500	3.52	20.42	0.19	21.63	14.63	0.68	20.4	53.9
48400	00:03:13.600	3.52	20.42	0.19	21.68	14.64	0.68	20.4	53.9
48425	00:03:13.700	3.52	20.42	0.19	21.72	14.65	0.67	20.4	53.9
48450	00:03:13.800	3.52	20.42	0.19	21.74	14.63	0.67	20.4	53.9
48475	00:03:13.900	3.52	20.42	0.19	21.76	14.65	0.67	20.4	53.9
48500	00:03:14.000	3.52	20.42	0.19	21.76	14.67	0.67	20.4	53.9
48525	00:03:14.100	3.52	20.42	0.19	21.78	14.66	0.67	20.4	53.9
48550	00:03:14.200	3.52	20.42	0.19	21.79	14.67	0.67	20.4	53.9
48575	00:03:14.300	3.52	20.42	0.19	21.8	14.72	0.68	20.4	53.9
48600	00:03:14.400	3.52	20.42	0.19	21.77	14.75	0.68	20.4	53.9
48625	00:03:14.500	3.52	20.42	0.19	21.73	14.75	0.68	20.4	53.9
48650	00:03:14.600	3.52	20.42	0.19	21.69	14.76	0.68	20.4	53.9
48675	00:03:14.700	3.52	20.42	0.19	21.65	14.76	0.68	20.4	53.9
48700	00:03:14.800	3.52	20.42	0.19	21.67	14.76	0.68	20.4	53.9
48725	00:03:14.900	3.52	20.42	0.19	21.64	14.78	0.68	20.4	53.9
48750	00:03:15.000	3.52	20.42	0.19	21.61	14.8	0.69	20.4	53.9
48775	00:03:15.100	3.52	20.42	0.19	21.61	14.83	0.69	20.4	53.9
48800	00:03:15.200	3.52	20.42	0.19	21.67	14.85	0.68	20.4	53.9
48825	00:03:15.300	3.52	20.42	0.19	21.68	14.85	0.69	20.4	53.9
48850	00:03:15.400	3.52	20.42	0.19	21.69	14.87	0.69	20.4	53.9
48875	00:03:15.500	3.52	20.42	0.19	21.73	14.89	0.69	20.4	53.9
48900	00:03:15.600	3.52	20.42	0.19	21.73	14.89	0.69	20.4	53.9
48925	00:03:15.700	3.52	20.42	0.19	21.76	14.91	0.69	20.4	53.9
48950	00:03:15.800	3.52	20.42	0.19	21.74	14.94	0.69	20.4	53.9
48975	00:03:15.900	3.52	20.42	0.19	21.79	14.89	0.68	20.4	53.9
49000	00:03:16.000	3.52	20.42	0.19	21.84	14.87	0.68	20.4	53.9
49025	00:03:16.100	3.52	20.42	0.19	21.85	14.91	0.68	20.4	53.9
49050	00:03:16.200	3.52	20.42	0.19	21.82	14.96	0.69	20.4	53.9
49075	00:03:16.300	3.52	20.42	0.19	21.79	14.95	0.69	20.4	53.9
49100	00:03:16.400	3.52	20.42	0.19	21.85	14.95	0.68	20.4	53.9
49125	00:03:16.500	3.52	20.42	0.19	21.81	15	0.69	20.4	53.9
49150	00:03:16.600	3.52	20.42	0.19	21.83	14.98	0.69	20.4	53.9
49175	00:03:16.700	3.52	20.42	0.19	21.84	14.97	0.69	20.4	53.9
49200	00:03:16.800	3.52	20.42	0.19	21.87	15.01	0.69	20.4	53.9
49225	00:03:16.900	3.52	20.42	0.2	21.84	15.08	0.69	20.4	53.9
49250	00:03:17.000	3.52	20.42	0.2	21.85	15.08	0.69	20.4	53.9
49275	00:03:17.100	3.52	20.42	0.19	21.87	15	0.69	20.4	53.9
49300	00:03:17.200	3.52	20.42	0.19	21.87	14.98	0.68	20.4	53.9
49325	00:03:17.300	3.52	20.42	0.19	21.89	15.03	0.69	20.4	53.9
49350	00:03:17.400	3.52	20.42	0.19	21.83	15.04	0.69	20.4	53.9
49375	00:03:17.500	3.52	20.42	0.19	21.85	15	0.69	20.4	53.9
49400	00:03:17.600	3.52	20.42	0.19	21.85	15.02	0.69	20.4	53.9
49425	00:03:17.700	3.52	20.42	0.19	21.84	15.04	0.69	20.4	53.9
49450	00:03:17.800	3.52	20.42	0.19	21.85	14.98	0.69	20.4	53.9
49475	00:03:17.900	3.52	20.42	0.19	21.87	14.98	0.68	20.4	53.9
49500	00:03:18.000	3.52	20.42	0.19	21.88	14.99	0.68	20.4	53.9
49525	00:03:18.100	3.52	20.42	0.19	21.89	15.06	0.69	20.4	53.9
49550	00:03:18.200	3.52	20.42	0.19	21.91	15.06	0.69	20.4	53.9
49575	00:03:18.300	3.52	20.42	0.19	21.92	15.05	0.69	20.4	53.9
49600	00:03:18.400	3.52	20.42	0.19	21.93	15.03	0.69	20.4	53.9
49625	00:03:18.500	3.52	20.42	0.19	21.95	15.03	0.68	20.4	53.9
49650	00:03:18.600	3.52	20.42	0.19	21.98	15.04	0.68	20.4	53.9
49675	00:03:18.700	3.52	20.42	0.19	22.03	15.07	0.68	20.4	53.9
49700	00:03:18.800	3.52	20.42	0.2	21.99	15.12	0.69	20.4	53.9
49725	00:03:18.900	3.52	20.42	0.2	21.93	15.12	0.69	20.4	53.9
49750	00:03:19.000	3.52	20.42	0.2	21.87	15.11	0.69	20.4	53.9
49775	00:03:19.100	3.52	20.42	0.19	21.9	15.07	0.69	20.4	53.9
49800	00:03:19.200	3.52	20.42	0.19	21.89	15.06	0.69	20.4	53.9
49825	00:03:19.300	3.52	20.42	0.19	21.89	15.01	0.69	20.4	53.9
49850	00:03:19.400	3.52	20.42	0.19	21.92	15	0.68	20.4	53.9
49875	00:03:19.500	3.52	20.42	0.19	21.93	15.04	0.69	20.4	53.9
49900	00:03:19.600	3.52	20.42	0.19	21.93	15.06	0.69	20.4	53.9
49925	00:03:19.700	3.52	20.42	0.19	21.88	15.03	0.69	20.4	53.9
[truncated: 6,567 more rows]
