# Supplementary material for: Long-term iron supplementation combined with vitamin B6 enhances maximal oxygen uptake and promotes skeletal muscle-specific mitochondrial biogenesis in rats
Source: Front Nutr. 2024 Jan 15;10:1335187. doi: 10.3389/fnut.2023.1335187 (PMC10823527; doi:10.3389/fnut.2023.1335187)
Supplement: Supplementary file 1 [file Data_Sheet_1.zip › Supplementary Material/VO2max_Raw data/CONT-NO10-MEASUREMENT.xls]

## Sheet: Export_1980-01-04T0239_CAL
Counter	Time	Flow	Oxigen	CO2	VO2	VCO2	RQ	Temp	Hum
sample	hh:mm:ss.zzz	l/min	%	%	ml/min/kg	ml/min/kg	1	C	%
0	00:00:00.000	4	20.64	-0.1	4.3	0	0	21.2	47.5
25	00:00:00.100	4.01	20.63	-0.01	4.89	0	0	21.2	47.5
50	00:00:00.200	4.01	20.64	0.02	4.55	0	0	21.2	47.5
75	00:00:00.300	4.01	20.64	0.03	4.6	0	0	21.2	47.5
100	00:00:00.400	4.01	20.64	0.03	4.54	0	0	21.2	47.5
125	00:00:00.500	4.01	20.64	0.04	4.57	0	0	21.2	47.5
150	00:00:00.600	4.01	20.64	0.04	4.53	0.07	0.01	21.2	47.5
175	00:00:00.700	4.01	20.64	0.04	4.56	0.22	0.05	21.2	47.5
200	00:00:00.800	4.01	20.64	0.04	4.56	0.33	0.07	21.2	47.5
225	00:00:00.900	4.01	20.64	0.04	4.57	0.42	0.09	21.2	47.5
250	00:00:01.000	4.01	20.64	0.04	4.58	0.55	0.12	21.2	47.5
275	00:00:01.100	4.01	20.64	0.05	4.57	1.13	0.25	21.2	47.5
300	00:00:01.200	4.01	20.63	0.05	4.61	1.14	0.25	21.2	47.5
325	00:00:01.300	4.01	20.63	0.05	4.61	1.15	0.25	21.2	47.5
350	00:00:01.400	4.01	20.63	0.05	4.64	1.15	0.25	21.2	47.5
375	00:00:01.500	4.01	20.63	0.05	4.63	1.15	0.25	21.2	47.5
400	00:00:01.600	4.01	20.63	0.05	4.67	1.16	0.25	21.2	47.5
425	00:00:01.700	4.01	20.63	0.05	4.65	1.16	0.25	21.2	47.5
450	00:00:01.800	4.01	20.63	0.05	4.7	1.17	0.25	21.2	47.5
475	00:00:01.900	4.01	20.63	0.05	4.7	1.18	0.25	21.2	47.5
500	00:00:02.000	4.01	20.63	0.05	4.71	1.19	0.25	21.2	47.5
525	00:00:02.100	4.01	20.63	0.05	4.73	1.2	0.25	21.2	47.5
550	00:00:02.200	4.01	20.63	0.05	4.73	1.2	0.25	21.2	47.5
575	00:00:02.300	4.01	20.63	0.05	4.73	1.21	0.26	21.2	47.5
600	00:00:02.400	4.01	20.63	0.05	4.74	1.22	0.26	21.2	47.5
625	00:00:02.500	4.01	20.63	0.05	4.79	1.23	0.26	21.2	47.5
650	00:00:02.600	4.01	20.63	0.05	4.82	1.24	0.26	21.2	47.5
675	00:00:02.700	4.01	20.63	0.05	4.82	1.26	0.26	21.2	47.5
700	00:00:02.800	4.01	20.63	0.05	4.85	1.27	0.26	21.2	47.5
725	00:00:02.900	4.01	20.63	0.05	4.85	1.28	0.26	21.2	47.5
750	00:00:03.000	4.01	20.63	0.05	4.91	1.29	0.26	21.2	47.5
775	00:00:03.100	4.01	20.63	0.05	4.88	1.29	0.27	21.2	47.5
800	00:00:03.200	4.01	20.63	0.05	4.95	1.31	0.26	21.2	47.5
825	00:00:03.300	4.01	20.63	0.05	4.96	1.32	0.27	21.2	47.5
850	00:00:03.400	4.01	20.63	0.05	4.99	1.33	0.27	21.2	47.5
875	00:00:03.500	4.01	20.63	0.05	4.97	1.33	0.27	21.2	47.5
900	00:00:03.600	4.01	20.63	0.05	4.98	1.34	0.27	21.2	47.5
925	00:00:03.700	4.01	20.63	0.05	5.03	1.34	0.27	21.2	47.5
950	00:00:03.800	4.01	20.63	0.05	4.98	1.35	0.27	21.2	47.5
975	00:00:03.900	4.01	20.63	0.05	5.07	1.35	0.27	21.2	47.5
1000	00:00:04.000	4.01	20.63	0.05	5.04	1.36	0.27	21.2	47.5
1025	00:00:04.100	4.01	20.63	0.05	5.12	1.38	0.27	21.2	47.5
1050	00:00:04.200	4.01	20.63	0.05	5.12	1.38	0.27	21.2	47.5
1075	00:00:04.300	4.01	20.63	0.05	5.14	1.39	0.27	21.2	47.5
1100	00:00:04.400	4.01	20.63	0.05	5.14	1.4	0.27	21.2	47.5
1125	00:00:04.500	4.01	20.63	0.05	5.13	1.41	0.27	21.2	47.5
1150	00:00:04.600	4.01	20.63	0.05	5.18	1.42	0.27	21.2	47.5
1175	00:00:04.700	4.01	20.63	0.05	5.16	1.42	0.28	21.2	47.5
1200	00:00:04.800	4.01	20.63	0.05	5.27	1.43	0.27	21.2	47.5
1225	00:00:04.900	4.01	20.63	0.05	5.25	1.45	0.28	21.2	47.5
1250	00:00:05.000	4.01	20.63	0.05	5.21	1.46	0.28	21.2	47.5
1275	00:00:05.100	4	20.63	0.05	5.25	1.47	0.28	21.2	47.5
1300	00:00:05.200	4	20.63	0.05	5.2	1.47	0.28	21.2	47.5
1325	00:00:05.300	4	20.63	0.05	5.24	1.48	0.28	21.2	47.5
1350	00:00:05.400	4	20.63	0.05	5.27	1.48	0.28	21.2	47.5
1375	00:00:05.500	4	20.63	0.05	5.29	1.5	0.28	21.2	47.5
1400	00:00:05.600	4	20.63	0.05	5.29	1.5	0.28	21.2	47.5
1425	00:00:05.700	4	20.63	0.05	5.31	1.51	0.28	21.2	47.5
1450	00:00:05.800	4	20.63	0.05	5.31	1.52	0.29	21.2	47.5
1475	00:00:05.900	4	20.63	0.05	5.33	1.52	0.29	21.2	47.5
1500	00:00:06.000	4	20.63	0.05	5.39	1.52	0.28	21.2	47.5
1525	00:00:06.100	4	20.63	0.05	5.35	1.53	0.29	21.2	47.5
1550	00:00:06.200	4	20.63	0.05	5.39	1.54	0.29	21.2	47.5
1575	00:00:06.300	4	20.63	0.05	5.44	1.54	0.28	21.2	47.5
1600	00:00:06.400	4	20.63	0.05	5.43	1.55	0.29	21.2	47.5
1625	00:00:06.500	4	20.63	0.05	5.47	1.55	0.28	21.2	47.5
1650	00:00:06.600	4	20.63	0.05	5.52	1.56	0.28	21.2	47.5
1675	00:00:06.700	4	20.63	0.05	5.53	1.57	0.28	21.2	47.5
1700	00:00:06.800	4	20.63	0.05	5.52	1.57	0.29	21.2	47.5
1725	00:00:06.900	4	20.63	0.05	5.55	1.56	0.28	21.2	47.5
1750	00:00:07.000	4	20.63	0.05	5.58	1.59	0.28	21.2	47.6
1775	00:00:07.100	4.01	20.63	0.05	5.61	1.59	0.28	21.2	47.6
1800	00:00:07.200	4.01	20.63	0.05	5.63	1.58	0.28	21.2	47.6
1825	00:00:07.300	4.01	20.63	0.05	5.61	1.6	0.28	21.2	47.6
1850	00:00:07.400	4.01	20.62	0.05	5.67	1.6	0.28	21.2	47.6
1875	00:00:07.500	4.01	20.62	0.05	5.66	1.61	0.28	21.2	47.6
1900	00:00:07.600	4.01	20.62	0.05	5.66	1.62	0.29	21.2	47.6
1925	00:00:07.700	4.01	20.62	0.05	5.71	1.63	0.29	21.2	47.6
1950	00:00:07.800	4.01	20.62	0.05	5.71	1.64	0.29	21.2	47.6
1975	00:00:07.900	4.01	20.62	0.05	5.7	1.66	0.29	21.2	47.6
2000	00:00:08.000	4.01	20.62	0.05	5.71	1.66	0.29	21.2	47.6
2025	00:00:08.100	4.01	20.62	0.05	5.68	1.68	0.3	21.2	47.6
2050	00:00:08.200	4.01	20.62	0.05	5.73	1.7	0.3	21.2	47.6
2075	00:00:08.300	4.01	20.62	0.05	5.77	1.72	0.3	21.2	47.6
2100	00:00:08.400	4.01	20.62	0.05	5.73	1.73	0.3	21.2	47.6
2125	00:00:08.500	4.01	20.62	0.05	5.76	1.73	0.3	21.2	47.6
2150	00:00:08.600	4.01	20.62	0.05	5.71	1.73	0.3	21.2	47.6
2175	00:00:08.700	4.01	20.62	0.06	5.73	1.74	0.3	21.2	47.6
2200	00:00:08.800	4.01	20.62	0.06	5.75	1.74	0.3	21.2	47.6
2225	00:00:08.900	4.01	20.62	0.06	5.72	1.74	0.3	21.2	47.6
2250	00:00:09.000	4.01	20.62	0.06	5.75	1.74	0.3	21.2	47.6
2275	00:00:09.100	4.01	20.62	0.06	5.8	1.74	0.3	21.2	47.6
2300	00:00:09.200	4.01	20.62	0.06	5.79	1.74	0.3	21.2	47.6
2325	00:00:09.300	4.01	20.62	0.06	5.79	1.75	0.3	21.2	47.6
2350	00:00:09.400	4.01	20.62	0.06	5.88	1.76	0.3	21.2	47.6
2375	00:00:09.500	4.01	20.62	0.06	5.85	1.79	0.31	21.2	47.6
2400	00:00:09.600	4.01	20.62	0.06	5.93	1.8	0.3	21.2	47.6
2425	00:00:09.700	4.01	20.62	0.06	5.93	1.8	0.3	21.2	47.6
2450	00:00:09.800	4.01	20.62	0.06	5.92	1.82	0.31	21.2	47.6
2475	00:00:09.900	4.01	20.62	0.06	5.95	1.83	0.31	21.2	47.6
2500	00:00:10.000	4.01	20.62	0.06	5.97	1.83	0.31	21.2	47.6
2525	00:00:10.100	4.01	20.62	0.06	5.93	1.83	0.31	21.2	47.6
2550	00:00:10.200	4.01	20.62	0.06	5.95	1.84	0.31	21.2	47.6
2575	00:00:10.300	4.01	20.62	0.06	5.97	1.82	0.31	21.2	47.6
2600	00:00:10.400	4.01	20.62	0.06	5.93	1.82	0.31	21.2	47.6
2625	00:00:10.500	4.01	20.62	0.06	6.02	1.81	0.3	21.2	47.6
2650	00:00:10.600	4.01	20.62	0.06	5.97	1.82	0.3	21.2	47.6
2675	00:00:10.700	4.01	20.62	0.06	5.96	1.8	0.3	21.2	47.6
2700	00:00:10.800	4.01	20.62	0.06	6	1.81	0.3	21.2	47.6
2725	00:00:10.900	4.01	20.62	0.06	6.06	1.82	0.3	21.2	47.6
2750	00:00:11.000	4.01	20.62	0.06	6.05	1.84	0.3	21.2	47.6
2775	00:00:11.100	4.01	20.62	0.06	6.03	1.84	0.31	21.2	47.6
2800	00:00:11.200	4	20.62	0.06	6.05	1.84	0.3	21.2	47.6
2825	00:00:11.300	4	20.62	0.06	6.02	1.84	0.31	21.2	47.6
2850	00:00:11.400	4	20.62	0.06	6.03	1.85	0.31	21.2	47.6
2875	00:00:11.500	4	20.62	0.06	6.03	1.86	0.31	21.2	47.6
2900	00:00:11.600	4	20.62	0.06	6.11	1.87	0.31	21.2	47.6
2925	00:00:11.700	4	20.62	0.06	6.14	1.9	0.31	21.2	47.6
2950	00:00:11.800	4	20.62	0.06	6.14	1.9	0.31	21.2	47.6
2975	00:00:11.900	4	20.62	0.06	6.15	1.9	0.31	21.2	47.6
3000	00:00:12.000	4	20.62	0.06	6.16	1.9	0.31	21.2	47.6
3025	00:00:12.100	4	20.62	0.06	6.22	1.9	0.31	21.2	47.6
3050	00:00:12.200	4	20.62	0.06	6.22	1.91	0.31	21.2	47.6
3075	00:00:12.300	4	20.62	0.06	6.3	1.94	0.31	21.2	47.6
3100	00:00:12.400	4	20.62	0.06	6.34	1.96	0.31	21.2	47.6
3125	00:00:12.500	4	20.62	0.06	6.27	1.97	0.31	21.2	47.6
3150	00:00:12.600	4	20.62	0.06	6.24	1.98	0.32	21.2	47.6
3175	00:00:12.700	4	20.62	0.06	6.29	1.98	0.32	21.2	47.6
3200	00:00:12.800	4	20.62	0.06	6.32	1.99	0.32	21.2	47.6
3225	00:00:12.900	4	20.62	0.06	6.27	2	0.32	21.2	47.6
3250	00:00:13.000	4	20.62	0.06	6.29	2.01	0.32	21.2	47.6
3275	00:00:13.100	4	20.62	0.06	6.35	2.03	0.32	21.2	47.6
3300	00:00:13.200	4	20.62	0.06	6.35	2.04	0.32	21.2	47.6
3325	00:00:13.300	4	20.62	0.06	6.3	2.04	0.32	21.2	47.6
3350	00:00:13.400	4	20.62	0.06	6.29	2.04	0.32	21.2	47.6
3375	00:00:13.500	4	20.62	0.06	6.41	2.04	0.32	21.2	47.6
3400	00:00:13.600	4	20.62	0.06	6.39	2.04	0.32	21.2	47.6
3425	00:00:13.700	4	20.62	0.06	6.32	2.05	0.33	21.2	47.6
3450	00:00:13.800	4	20.62	0.06	6.34	2.06	0.32	21.2	47.6
3475	00:00:13.900	4	20.62	0.06	6.43	2.05	0.32	21.2	47.6
3500	00:00:14.000	4	20.62	0.06	6.44	2.06	0.32	21.2	47.6
3525	00:00:14.100	4	20.62	0.06	6.39	2.08	0.33	21.2	47.6
3550	00:00:14.200	4	20.62	0.06	6.35	2.09	0.33	21.2	47.6
3575	00:00:14.300	4	20.62	0.06	6.41	2.09	0.33	21.2	47.6
3600	00:00:14.400	4	20.62	0.06	6.44	2.09	0.32	21.2	47.6
3625	00:00:14.500	4	20.62	0.06	6.42	2.1	0.33	21.2	47.6
3650	00:00:14.600	4	20.62	0.06	6.47	2.11	0.33	21.2	47.6
3675	00:00:14.700	4	20.62	0.06	6.56	2.11	0.32	21.2	47.6
3700	00:00:14.800	4	20.62	0.06	6.54	2.12	0.32	21.2	47.6
3725	00:00:14.900	4	20.62	0.06	6.5	2.14	0.33	21.2	47.6
3750	00:00:15.000	4	20.62	0.06	6.48	2.14	0.33	21.2	47.6
3775	00:00:15.100	4	20.62	0.06	6.53	2.13	0.33	21.2	47.6
3800	00:00:15.200	4	20.62	0.06	6.66	2.12	0.32	21.2	47.6
3825	00:00:15.300	4	20.62	0.06	6.67	2.14	0.32	21.2	47.6
3850	00:00:15.400	4	20.62	0.06	6.65	2.14	0.32	21.2	47.6
3875	00:00:15.500	4	20.62	0.06	6.66	2.15	0.32	21.2	47.6
3900	00:00:15.600	4	20.62	0.06	6.69	2.13	0.32	21.2	47.6
3925	00:00:15.700	4	20.61	0.06	6.73	2.15	0.32	21.2	47.6
3950	00:00:15.800	4	20.61	0.06	6.76	2.16	0.32	21.2	47.6
3975	00:00:15.900	4	20.61	0.06	6.74	2.19	0.32	21.2	47.6
4000	00:00:16.000	4	20.61	0.06	6.76	2.2	0.33	21.2	47.6
4025	00:00:16.100	4	20.61	0.06	6.81	2.23	0.33	21.2	47.6
4050	00:00:16.200	4	20.61	0.06	6.85	2.25	0.33	21.2	47.6
4075	00:00:16.300	4	20.61	0.06	6.88	2.25	0.33	21.2	47.6
4100	00:00:16.400	4	20.61	0.06	6.91	2.29	0.33	21.2	47.6
4125	00:00:16.500	4	20.61	0.06	6.93	2.29	0.33	21.2	47.6
4150	00:00:16.600	4	20.61	0.06	6.94	2.31	0.33	21.2	47.6
4175	00:00:16.700	4	20.61	0.06	6.91	2.34	0.34	21.2	47.6
4200	00:00:16.800	4	20.61	0.06	6.88	2.34	0.34	21.2	47.6
4225	00:00:16.900	4	20.61	0.06	6.95	2.32	0.33	21.2	47.6
4250	00:00:17.000	4	20.61	0.06	6.99	2.32	0.33	21.2	47.6
4275	00:00:17.100	4	20.61	0.06	7.03	2.3	0.33	21.2	47.6
4300	00:00:17.200	4	20.61	0.06	6.96	2.3	0.33	21.2	47.6
4325	00:00:17.300	4	20.61	0.06	6.88	2.3	0.33	21.2	47.6
4350	00:00:17.400	4	20.61	0.06	6.92	2.3	0.33	21.2	47.6
4375	00:00:17.500	4	20.61	0.06	6.98	2.3	0.33	21.2	47.6
4400	00:00:17.600	4	20.61	0.06	7.04	2.31	0.33	21.2	47.6
4425	00:00:17.700	4	20.61	0.06	7.01	2.31	0.33	21.2	47.6
4450	00:00:17.800	4	20.61	0.06	7.03	2.32	0.33	21.2	47.6
4475	00:00:17.900	4	20.61	0.06	7.05	2.33	0.33	21.2	47.6
4500	00:00:18.000	4	20.61	0.06	7.07	2.35	0.33	21.2	47.6
4525	00:00:18.100	4	20.61	0.06	7.05	2.37	0.34	21.2	47.6
4550	00:00:18.200	4.01	20.61	0.06	7.07	2.36	0.33	21.2	47.6
4575	00:00:18.300	4.01	20.61	0.06	7.08	2.37	0.33	21.2	47.6
4600	00:00:18.400	4.01	20.61	0.06	7.1	2.37	0.33	21.2	47.6
4625	00:00:18.500	4.01	20.61	0.06	7.08	2.4	0.34	21.2	47.6
4650	00:00:18.600	4.01	20.61	0.06	7.06	2.42	0.34	21.2	47.6
4675	00:00:18.700	4.01	20.61	0.06	7.12	2.42	0.34	21.2	47.6
4700	00:00:18.800	4.01	20.61	0.06	7.15	2.42	0.34	21.2	47.6
4725	00:00:18.900	4.01	20.61	0.06	7.22	2.42	0.34	21.2	47.6
4750	00:00:19.000	4.01	20.61	0.06	7.26	2.42	0.33	21.2	47.6
4775	00:00:19.100	4.01	20.61	0.06	7.26	2.43	0.33	21.2	47.6
4800	00:00:19.200	4.01	20.61	0.06	7.26	2.45	0.34	21.2	47.6
4825	00:00:19.300	4.01	20.61	0.06	7.27	2.46	0.34	21.2	47.6
4850	00:00:19.400	4.01	20.61	0.06	7.3	2.45	0.34	21.2	47.6
4875	00:00:19.500	4	20.61	0.06	7.32	2.45	0.33	21.2	47.6
4900	00:00:19.600	4	20.61	0.06	7.33	2.45	0.33	21.2	47.6
4925	00:00:19.700	4	20.61	0.06	7.32	2.44	0.33	21.2	47.6
4950	00:00:19.800	4	20.61	0.06	7.35	2.46	0.33	21.2	47.6
4975	00:00:19.900	4	20.61	0.06	7.34	2.49	0.34	21.2	47.6
5000	00:00:20.000	4	20.61	0.06	7.32	2.49	0.34	21.2	47.6
5025	00:00:20.100	4	20.61	0.06	7.37	2.49	0.34	21.2	47.6
5050	00:00:20.200	4	20.61	0.06	7.41	2.51	0.34	21.2	47.6
5075	00:00:20.300	4	20.61	0.06	7.47	2.52	0.34	21.2	47.6
5100	00:00:20.400	4	20.61	0.06	7.42	2.54	0.34	21.2	47.6
5125	00:00:20.500	4	20.61	0.06	7.47	2.56	0.34	21.2	47.6
5150	00:00:20.600	4	20.61	0.06	7.49	2.56	0.34	21.2	47.6
5175	00:00:20.700	4	20.61	0.06	7.56	2.56	0.34	21.2	47.6
5200	00:00:20.800	4	20.61	0.06	7.53	2.55	0.34	21.2	47.6
5225	00:00:20.900	4	20.61	0.06	7.46	2.54	0.34	21.2	47.6
5250	00:00:21.000	4	20.61	0.06	7.46	2.54	0.34	21.2	47.6
5275	00:00:21.100	4	20.61	0.06	7.44	2.53	0.34	21.2	47.6
5300	00:00:21.200	4	20.61	0.06	7.48	2.52	0.34	21.2	47.6
5325	00:00:21.300	4	20.61	0.06	7.52	2.53	0.34	21.2	47.6
5350	00:00:21.400	4	20.61	0.06	7.55	2.55	0.34	21.2	47.6
5375	00:00:21.500	4	20.61	0.06	7.51	2.53	0.34	21.2	47.6
5400	00:00:21.600	4	20.61	0.06	7.43	2.55	0.34	21.2	47.6
5425	00:00:21.700	4	20.61	0.06	7.44	2.57	0.35	21.2	47.6
5450	00:00:21.800	4	20.61	0.06	7.5	2.58	0.34	21.2	47.6
5475	00:00:21.900	4	20.61	0.06	7.59	2.6	0.34	21.2	47.6
5500	00:00:22.000	4	20.61	0.06	7.62	2.62	0.34	21.2	47.6
5525	00:00:22.100	4	20.61	0.06	7.6	2.64	0.35	21.2	47.6
5550	00:00:22.200	4	20.61	0.06	7.51	2.65	0.35	21.2	47.6
5575	00:00:22.300	4	20.61	0.06	7.5	2.64	0.35	21.2	47.6
5600	00:00:22.400	4	20.61	0.06	7.52	2.62	0.35	21.2	47.6
5625	00:00:22.500	4	20.61	0.06	7.55	2.65	0.35	21.2	47.6
5650	00:00:22.600	4.01	20.61	0.06	7.62	2.64	0.35	21.2	47.6
5675	00:00:22.700	4.01	20.61	0.06	7.63	2.64	0.35	21.2	47.6
5700	00:00:22.800	4.01	20.61	0.06	7.62	2.66	0.35	21.2	47.6
5725	00:00:22.900	4.01	20.61	0.06	7.59	2.66	0.35	21.2	47.6
5750	00:00:23.000	4.01	20.61	0.06	7.58	2.65	0.35	21.2	47.6
5775	00:00:23.100	4.01	20.61	0.06	7.65	2.65	0.35	21.2	47.6
5800	00:00:23.200	4.01	20.6	0.06	7.79	2.67	0.34	21.2	47.6
5825	00:00:23.300	4.01	20.6	0.06	7.83	2.68	0.34	21.2	47.6
5850	00:00:23.400	4.01	20.6	0.06	7.87	2.7	0.34	21.2	47.6
5875	00:00:23.500	4.01	20.6	0.06	7.82	2.7	0.35	21.2	47.6
5900	00:00:23.600	4.01	20.6	0.06	7.81	2.71	0.35	21.2	47.6
5925	00:00:23.700	4.01	20.6	0.06	7.81	2.72	0.35	21.2	47.6
5950	00:00:23.800	4.01	20.6	0.06	7.86	2.72	0.35	21.2	47.6
5975	00:00:23.900	4.01	20.6	0.06	7.92	2.74	0.35	21.2	47.6
6000	00:00:24.000	4.01	20.6	0.06	7.97	2.75	0.35	21.2	47.6
6025	00:00:24.100	4.01	20.6	0.06	7.95	2.76	0.35	21.2	47.6
6050	00:00:24.200	4.01	20.6	0.06	7.87	2.78	0.35	21.2	47.6
6075	00:00:24.300	4.01	20.6	0.06	7.88	2.78	0.35	21.2	47.6
6100	00:00:24.400	4.01	20.6	0.07	7.85	2.8	0.36	21.2	47.6
6125	00:00:24.500	4.01	20.6	0.07	7.93	2.8	0.35	21.2	47.6
6150	00:00:24.600	4.01	20.6	0.07	8.01	2.82	0.35	21.2	47.6
6175	00:00:24.700	4.01	20.6	0.07	8.11	2.82	0.35	21.2	47.6
6200	00:00:24.800	4.01	20.6	0.07	8.12	2.82	0.35	21.2	47.6
6225	00:00:24.900	4.01	20.6	0.07	8.1	2.82	0.35	21.2	47.6
6250	00:00:25.000	4.01	20.6	0.07	8.07	2.84	0.35	21.2	47.6
6275	00:00:25.100	4.01	20.6	0.07	8.09	2.85	0.35	21.2	47.6
6300	00:00:25.200	4.01	20.6	0.07	8.08	2.85	0.35	21.2	47.6
6325	00:00:25.300	4.01	20.6	0.07	8.11	2.85	0.35	21.2	47.6
6350	00:00:25.400	4.01	20.6	0.07	8.17	2.84	0.35	21.2	47.6
6375	00:00:25.500	4.01	20.6	0.07	8.17	2.85	0.35	21.2	47.6
6400	00:00:25.600	4.01	20.6	0.07	8.19	2.85	0.35	21.2	47.6
6425	00:00:25.700	4.01	20.6	0.07	8.14	2.86	0.35	21.2	47.6
6450	00:00:25.800	4.01	20.6	0.07	8.16	2.89	0.35	21.2	47.6
6475	00:00:25.900	4.01	20.6	0.07	8.19	2.89	0.35	21.2	47.6
6500	00:00:26.000	4.01	20.6	0.07	8.16	2.9	0.36	21.2	47.6
6525	00:00:26.100	4.01	20.6	0.07	8.15	2.91	0.36	21.2	47.6
6550	00:00:26.200	4.01	20.6	0.07	8.15	2.92	0.36	21.2	47.6
6575	00:00:26.300	4.01	20.6	0.07	8.07	2.94	0.36	21.2	47.6
6600	00:00:26.400	4.01	20.6	0.07	8.06	2.98	0.37	21.2	47.6
6625	00:00:26.500	4.01	20.6	0.07	8.08	3	0.37	21.2	47.6
6650	00:00:26.600	4.01	20.6	0.07	8.08	3.01	0.37	21.2	47.6
6675	00:00:26.700	4.01	20.6	0.07	8.1	3.02	0.37	21.2	47.6
6700	00:00:26.800	4.01	20.6	0.07	8.15	3.04	0.37	21.2	47.6
6725	00:00:26.900	4.01	20.6	0.07	8.16	3.05	0.37	21.2	47.6
6750	00:00:27.000	4.01	20.6	0.07	8.23	3.06	0.37	21.2	47.6
6775	00:00:27.100	4.01	20.6	0.07	8.3	3.05	0.37	21.2	47.6
6800	00:00:27.200	4.01	20.6	0.07	8.39	3.08	0.37	21.2	47.6
6825	00:00:27.300	4.01	20.6	0.07	8.43	3.07	0.36	21.2	47.6
6850	00:00:27.400	4.01	20.6	0.07	8.42	3.06	0.36	21.2	47.6
6875	00:00:27.500	4.01	20.6	0.07	8.42	3.06	0.36	21.2	47.6
6900	00:00:27.600	4.01	20.6	0.07	8.42	3.07	0.36	21.2	47.6
6925	00:00:27.700	4.01	20.6	0.07	8.44	3.07	0.36	21.2	47.6
6950	00:00:27.800	4.01	20.6	0.07	8.43	3.06	0.36	21.2	47.6
6975	00:00:27.900	4.01	20.6	0.07	8.54	3.06	0.36	21.2	47.6
7000	00:00:28.000	4.01	20.6	0.07	8.57	3.07	0.36	21.2	47.6
7025	00:00:28.100	4.01	20.6	0.07	8.56	3.09	0.36	21.2	47.6
7050	00:00:28.200	4.01	20.6	0.07	8.61	3.08	0.36	21.2	47.6
7075	00:00:28.300	4.01	20.6	0.07	8.66	3.1	0.36	21.2	47.6
7100	00:00:28.400	4.01	20.6	0.07	8.71	3.11	0.36	21.2	47.6
7125	00:00:28.500	4.01	20.6	0.07	8.72	3.11	0.36	21.2	47.6
7150	00:00:28.600	4.01	20.6	0.07	8.66	3.12	0.36	21.2	47.6
7175	00:00:28.700	4.01	20.6	0.07	8.64	3.13	0.36	21.2	47.6
7200	00:00:28.800	4.01	20.6	0.07	8.61	3.14	0.36	21.2	47.6
7225	00:00:28.900	4.01	20.6	0.07	8.57	3.17	0.37	21.2	47.6
7250	00:00:29.000	4.01	20.6	0.07	8.61	3.17	0.37	21.2	47.6
7275	00:00:29.100	4.01	20.6	0.07	8.68	3.17	0.37	21.2	47.6
7300	00:00:29.200	4.01	20.6	0.07	8.68	3.17	0.37	21.2	47.6
7325	00:00:29.300	4.01	20.6	0.07	8.8	3.16	0.36	21.2	47.6
7350	00:00:29.400	4	20.6	0.07	8.79	3.18	0.36	21.2	47.6
7375	00:00:29.500	4	20.59	0.07	8.86	3.19	0.36	21.2	47.6
7400	00:00:29.600	4	20.59	0.07	8.92	3.21	0.36	21.2	47.6
7425	00:00:29.700	4	20.59	0.07	8.95	3.21	0.36	21.2	47.6
7450	00:00:29.800	4	20.59	0.07	8.96	3.22	0.36	21.2	47.6
7475	00:00:29.900	4	20.59	0.07	8.93	3.23	0.36	21.2	47.6
7500	00:00:30.000	4	20.59	0.07	8.87	3.25	0.37	21.2	47.6
7525	00:00:30.100	4	20.59	0.07	8.84	3.25	0.37	21.2	47.6
7550	00:00:30.200	4	20.6	0.07	8.8	3.26	0.37	21.2	47.6
7575	00:00:30.300	4	20.6	0.07	8.74	3.27	0.37	21.2	47.6
7600	00:00:30.400	4	20.6	0.07	8.77	3.28	0.37	21.2	47.6
7625	00:00:30.500	4	20.6	0.07	8.72	3.28	0.38	21.2	47.6
7650	00:00:30.600	4	20.6	0.07	8.77	3.27	0.37	21.2	47.6
7675	00:00:30.700	4	20.6	0.07	8.77	3.27	0.37	21.2	47.6
7700	00:00:30.800	4	20.6	0.07	8.83	3.29	0.37	21.2	47.6
7725	00:00:30.900	4	20.59	0.07	8.91	3.29	0.37	21.2	47.6
7750	00:00:31.000	4	20.59	0.07	8.97	3.3	0.37	21.2	47.6
7775	00:00:31.100	4	20.59	0.07	9.06	3.31	0.37	21.2	47.6
7800	00:00:31.200	4	20.59	0.07	9.16	3.31	0.36	21.2	47.6
7825	00:00:31.300	4	20.59	0.07	9.18	3.33	0.36	21.2	47.6
7850	00:00:31.400	4	20.59	0.07	9.2	3.31	0.36	21.2	47.6
7875	00:00:31.500	4	20.59	0.07	9.25	3.32	0.36	21.2	47.6
7900	00:00:31.600	4	20.59	0.07	9.29	3.34	0.36	21.2	47.6
7925	00:00:31.700	4	20.59	0.07	9.34	3.35	0.36	21.2	47.6
7950	00:00:31.800	4	20.59	0.07	9.38	3.35	0.36	21.2	47.6
7975	00:00:31.900	4	20.59	0.07	9.36	3.37	0.36	21.2	47.6
8000	00:00:32.000	4	20.59	0.07	9.4	3.38	0.36	21.2	47.6
8025	00:00:32.100	4	20.59	0.07	9.36	3.4	0.36	21.2	47.6
8050	00:00:32.200	4	20.59	0.07	9.35	3.41	0.36	21.2	47.6
8075	00:00:32.300	4	20.59	0.07	9.38	3.41	0.36	21.2	47.6
8100	00:00:32.400	4	20.59	0.07	9.41	3.44	0.37	21.2	47.6
8125	00:00:32.500	4	20.59	0.07	9.44	3.44	0.36	21.2	47.6
8150	00:00:32.600	4	20.59	0.07	9.45	3.44	0.36	21.2	47.6
8175	00:00:32.700	4	20.59	0.07	9.51	3.45	0.36	21.2	47.6
8200	00:00:32.800	4	20.59	0.07	9.47	3.47	0.37	21.2	47.6
8225	00:00:32.900	4	20.59	0.07	9.51	3.46	0.36	21.2	47.6
8250	00:00:33.000	4	20.59	0.07	9.54	3.46	0.36	21.1	47.6
8275	00:00:33.100	4	20.59	0.07	9.58	3.46	0.36	21.1	47.6
8300	00:00:33.200	4	20.59	0.07	9.63	3.48	0.36	21.1	47.6
8325	00:00:33.300	4	20.59	0.07	9.61	3.49	0.36	21.1	47.6
8350	00:00:33.400	4	20.59	0.07	9.62	3.48	0.36	21.1	47.6
8375	00:00:33.500	4	20.59	0.07	9.59	3.51	0.37	21.1	47.6
8400	00:00:33.600	4	20.59	0.07	9.58	3.53	0.37	21.1	47.6
8425	00:00:33.700	4	20.59	0.07	9.51	3.53	0.37	21.1	47.6
8450	00:00:33.800	4	20.59	0.07	9.54	3.53	0.37	21.1	47.6
8475	00:00:33.900	4	20.59	0.07	9.51	3.54	0.37	21.1	47.6
8500	00:00:34.000	4	20.59	0.07	9.48	3.54	0.37	21.2	47.6
8525	00:00:34.100	4	20.59	0.07	9.45	3.55	0.38	21.2	47.6
8550	00:00:34.200	4	20.59	0.07	9.33	3.55	0.38	21.2	47.6
8575	00:00:34.300	4	20.59	0.07	9.35	3.55	0.38	21.2	47.6
8600	00:00:34.400	4	20.59	0.07	9.34	3.58	0.38	21.2	47.6
8625	00:00:34.500	4	20.59	0.07	9.32	3.57	0.38	21.2	47.6
8650	00:00:34.600	4	20.59	0.07	9.32	3.58	0.38	21.2	47.6
8675	00:00:34.700	4	20.59	0.07	9.27	3.58	0.39	21.2	47.6
8700	00:00:34.800	4	20.59	0.07	9.22	3.59	0.39	21.2	47.6
8725	00:00:34.900	4	20.59	0.07	9.21	3.59	0.39	21.2	47.6
8750	00:00:35.000	4	20.59	0.07	9.23	3.61	0.39	21.2	47.6
8775	00:00:35.100	4	20.59	0.07	9.23	3.63	0.39	21.2	47.6
8800	00:00:35.200	4	20.59	0.07	9.22	3.64	0.4	21.2	47.6
8825	00:00:35.300	4	20.59	0.07	9.15	3.64	0.4	21.2	47.6
8850	00:00:35.400	4	20.59	0.07	9.14	3.66	0.4	21.2	47.6
8875	00:00:35.500	4	20.59	0.07	9.15	3.67	0.4	21.2	47.6
8900	00:00:35.600	4	20.59	0.07	9.12	3.67	0.4	21.2	47.6
8925	00:00:35.700	4	20.59	0.07	9.16	3.69	0.4	21.2	47.6
8950	00:00:35.800	4	20.59	0.07	9.15	3.7	0.4	21.2	47.6
8975	00:00:35.900	4	20.59	0.07	9.15	3.7	0.4	21.2	47.6
9000	00:00:36.000	4	20.59	0.07	9.13	3.71	0.41	21.2	47.6
9025	00:00:36.100	4	20.59	0.07	9.14	3.71	0.41	21.2	47.6
9050	00:00:36.200	4	20.59	0.07	9.23	3.71	0.4	21.2	47.6
9075	00:00:36.300	4	20.59	0.07	9.35	3.72	0.4	21.2	47.6
9100	00:00:36.400	4	20.59	0.07	9.37	3.73	0.4	21.2	47.6
9125	00:00:36.500	4	20.59	0.07	9.41	3.75	0.4	21.2	47.6
9150	00:00:36.600	4	20.59	0.07	9.45	3.77	0.4	21.2	47.6
9175	00:00:36.700	4	20.59	0.07	9.53	3.77	0.4	21.2	47.6
9200	00:00:36.800	4	20.59	0.07	9.65	3.77	0.39	21.2	47.6
9225	00:00:36.900	4	20.59	0.07	9.7	3.77	0.39	21.2	47.6
9250	00:00:37.000	4	20.59	0.07	9.75	3.76	0.39	21.2	47.6
9275	00:00:37.100	4	20.59	0.07	9.75	3.78	0.39	21.2	47.6
9300	00:00:37.200	4	20.59	0.07	9.69	3.78	0.39	21.2	47.6
9325	00:00:37.300	4	20.59	0.07	9.69	3.77	0.39	21.2	47.6
9350	00:00:37.400	4	20.59	0.07	9.74	3.79	0.39	21.2	47.6
9375	00:00:37.500	4	20.59	0.07	9.76	3.8	0.39	21.2	47.6
9400	00:00:37.600	4	20.59	0.07	9.87	3.81	0.39	21.2	47.6
9425	00:00:37.700	4	20.59	0.07	9.85	3.81	0.39	21.2	47.6
9450	00:00:37.800	4	20.59	0.07	9.8	3.82	0.39	21.2	47.6
9475	00:00:37.900	4	20.59	0.07	9.83	3.83	0.39	21.2	47.6
9500	00:00:38.000	4	20.59	0.07	9.76	3.84	0.39	21.2	47.6
9525	00:00:38.100	4	20.59	0.08	9.8	3.85	0.39	21.2	47.6
9550	00:00:38.200	4	20.58	0.08	9.93	3.88	0.39	21.2	47.6
9575	00:00:38.300	4	20.58	0.08	9.98	3.9	0.39	21.2	47.6
9600	00:00:38.400	4	20.58	0.08	10.05	3.9	0.39	21.2	47.6
9625	00:00:38.500	4	20.58	0.08	10.08	3.88	0.38	21.2	47.6
9650	00:00:38.600	4	20.58	0.08	10.07	3.88	0.39	21.2	47.6
9675	00:00:38.700	4	20.58	0.08	10.09	3.89	0.39	21.2	47.6
9700	00:00:38.800	4	20.58	0.08	10.13	3.91	0.39	21.2	47.6
9725	00:00:38.900	4	20.58	0.08	10.06	3.93	0.39	21.2	47.6
9750	00:00:39.000	4	20.58	0.08	10.14	3.94	0.39	21.2	47.6
9775	00:00:39.100	4	20.58	0.08	10.17	3.96	0.39	21.2	47.6
9800	00:00:39.200	4	20.58	0.08	10.22	3.97	0.39	21.2	47.6
9825	00:00:39.300	4	20.58	0.08	10.22	3.97	0.39	21.2	47.6
9850	00:00:39.400	4	20.58	0.08	10.16	3.96	0.39	21.2	47.6
9875	00:00:39.500	3.99	20.58	0.08	10.13	3.97	0.39	21.2	47.6
9900	00:00:39.600	3.99	20.58	0.08	10.1	3.97	0.39	21.2	47.6
9925	00:00:39.700	3.99	20.58	0.08	10.09	3.99	0.4	21.2	47.6
9950	00:00:39.800	3.99	20.58	0.08	10.11	4.01	0.4	21.2	47.6
9975	00:00:39.900	3.99	20.58	0.08	10.18	4.01	0.39	21.2	47.6
10000	00:00:40.000	3.99	20.58	0.08	10.23	4.02	0.39	21.2	47.6
10025	00:00:40.100	3.99	20.58	0.08	10.27	4.01	0.39	21.2	47.6
10050	00:00:40.200	3.99	20.58	0.08	10.23	4.01	0.39	21.2	47.6
10075	00:00:40.300	3.99	20.58	0.08	10.17	4.02	0.4	21.2	47.6
10100	00:00:40.400	3.99	20.58	0.08	10.21	4.04	0.4	21.2	47.6
10125	00:00:40.500	3.99	20.58	0.08	10.25	4.05	0.39	21.2	47.6
10150	00:00:40.600	4	20.58	0.08	10.27	4.06	0.4	21.2	47.6
10175	00:00:40.700	4	20.58	0.08	10.32	4.07	0.39	21.2	47.6
10200	00:00:40.800	4	20.58	0.08	10.38	4.07	0.39	21.2	47.6
10225	00:00:40.900	4	20.58	0.08	10.41	4.09	0.39	21.2	47.6
10250	00:00:41.000	4	20.58	0.08	10.36	4.11	0.4	21.2	47.6
10275	00:00:41.100	4	20.58	0.08	10.34	4.13	0.4	21.2	47.6
10300	00:00:41.200	4	20.58	0.08	10.32	4.13	0.4	21.2	47.6
10325	00:00:41.300	4	20.58	0.08	10.41	4.14	0.4	21.2	47.6
10350	00:00:41.400	4	20.58	0.08	10.4	4.15	0.4	21.2	47.6
10375	00:00:41.500	4	20.58	0.08	10.44	4.17	0.4	21.2	47.6
10400	00:00:41.600	4	20.58	0.08	10.37	4.16	0.4	21.2	47.6
10425	00:00:41.700	4	20.58	0.08	10.35	4.15	0.4	21.2	47.6
10450	00:00:41.800	4	20.58	0.08	10.34	4.14	0.4	21.2	47.6
10475	00:00:41.900	4	20.58	0.08	10.33	4.14	0.4	21.2	47.6
10500	00:00:42.000	4	20.58	0.08	10.36	4.12	0.4	21.2	47.6
10525	00:00:42.100	4	20.58	0.08	10.39	4.1	0.39	21.2	47.6
10550	00:00:42.200	4	20.58	0.08	10.4	4.11	0.4	21.2	47.6
10575	00:00:42.300	4	20.58	0.08	10.4	4.11	0.4	21.2	47.6
10600	00:00:42.400	4	20.58	0.08	10.42	4.12	0.4	21.2	47.6
10625	00:00:42.500	4	20.58	0.08	10.4	4.1	0.39	21.2	47.6
10650	00:00:42.600	4	20.58	0.08	10.42	4.1	0.39	21.2	47.6
10675	00:00:42.700	4	20.58	0.08	10.41	4.11	0.39	21.2	47.6
10700	00:00:42.800	4	20.58	0.08	10.33	4.1	0.4	21.2	47.6
10725	00:00:42.900	4	20.58	0.08	10.29	4.11	0.4	21.2	47.6
10750	00:00:43.000	4	20.58	0.08	10.35	4.12	0.4	21.2	47.6
10775	00:00:43.100	4	20.58	0.08	10.37	4.12	0.4	21.2	47.6
10800	00:00:43.200	4	20.58	0.08	10.34	4.13	0.4	21.2	47.6
10825	00:00:43.300	4	20.58	0.08	10.29	4.13	0.4	21.2	47.6
10850	00:00:43.400	4	20.58	0.08	10.27	4.13	0.4	21.2	47.6
10875	00:00:43.500	4	20.58	0.08	10.32	4.14	0.4	21.2	47.6
10900	00:00:43.600	4	20.58	0.08	10.38	4.16	0.4	21.2	47.6
10925	00:00:43.700	4	20.58	0.08	10.36	4.16	0.4	21.2	47.6
10950	00:00:43.800	4	20.58	0.08	10.42	4.16	0.4	21.2	47.6
10975	00:00:43.900	4	20.58	0.08	10.53	4.16	0.39	21.2	47.6
11000	00:00:44.000	4	20.58	0.08	10.53	4.19	0.4	21.2	47.6
11025	00:00:44.100	4	20.58	0.08	10.53	4.2	0.4	21.2	47.6
11050	00:00:44.200	4	20.58	0.08	10.55	4.2	0.4	21.2	47.6
11075	00:00:44.300	4	20.58	0.08	10.65	4.2	0.39	21.2	47.6
11100	00:00:44.400	4	20.58	0.08	10.69	4.22	0.39	21.2	47.6
11125	00:00:44.500	4	20.58	0.08	10.6	4.23	0.4	21.2	47.6
11150	00:00:44.600	4	20.58	0.08	10.57	4.24	0.4	21.2	47.6
11175	00:00:44.700	4	20.58	0.08	10.65	4.25	0.4	21.2	47.6
11200	00:00:44.800	4	20.58	0.08	10.69	4.28	0.4	21.2	47.6
11225	00:00:44.900	4	20.58	0.08	10.67	4.27	0.4	21.2	47.6
11250	00:00:45.000	4	20.58	0.08	10.63	4.27	0.4	21.2	47.6
11275	00:00:45.100	4	20.58	0.08	10.66	4.28	0.4	21.2	47.6
11300	00:00:45.200	4	20.58	0.08	10.73	4.29	0.4	21.2	47.6
11325	00:00:45.300	4	20.58	0.08	10.7	4.29	0.4	21.2	47.6
11350	00:00:45.400	4	20.58	0.08	10.66	4.28	0.4	21.2	47.6
11375	00:00:45.500	4	20.58	0.08	10.78	4.27	0.4	21.2	47.6
11400	00:00:45.600	4	20.58	0.08	10.86	4.28	0.39	21.2	47.6
11425	00:00:45.700	4	20.58	0.08	10.78	4.31	0.4	21.2	47.6
11450	00:00:45.800	4	20.58	0.08	10.75	4.31	0.4	21.2	47.6
11475	00:00:45.900	4	20.58	0.08	10.81	4.33	0.4	21.2	47.6
11500	00:00:46.000	4	20.58	0.08	10.83	4.32	0.4	21.2	47.6
11525	00:00:46.100	4	20.58	0.08	10.78	4.33	0.4	21.2	47.6
11550	00:00:46.200	4	20.58	0.08	10.75	4.32	0.4	21.2	47.6
11575	00:00:46.300	4	20.58	0.08	10.77	4.34	0.4	21.2	47.6
11600	00:00:46.400	4	20.58	0.08	10.8	4.36	0.4	21.2	47.6
11625	00:00:46.500	4	20.58	0.08	10.74	4.37	0.41	21.2	47.6
11650	00:00:46.600	4	20.58	0.08	10.73	4.36	0.41	21.2	47.6
11675	00:00:46.700	4	20.58	0.08	10.84	4.34	0.4	21.2	47.6
11700	00:00:46.800	4	20.58	0.08	10.82	4.34	0.4	21.2	47.6
11725	00:00:46.900	4	20.58	0.08	10.79	4.35	0.4	21.2	47.6
11750	00:00:47.000	4	20.58	0.08	10.85	4.36	0.4	21.2	47.6
11775	00:00:47.100	4	20.58	0.08	10.9	4.34	0.4	21.2	47.6
11800	00:00:47.200	4	20.58	0.08	10.9	4.35	0.4	21.2	47.6
11825	00:00:47.300	4	20.58	0.08	10.86	4.34	0.4	21.2	47.6
11850	00:00:47.400	4	20.58	0.08	10.91	4.35	0.4	21.2	47.6
11875	00:00:47.500	4	20.58	0.08	10.89	4.37	0.4	21.2	47.6
11900	00:00:47.600	4	20.58	0.08	10.89	4.37	0.4	21.2	47.6
11925	00:00:47.700	4	20.58	0.08	10.92	4.36	0.4	21.2	47.6
11950	00:00:47.800	4	20.58	0.08	10.95	4.36	0.4	21.2	47.6
11975	00:00:47.900	4	20.58	0.08	10.91	4.37	0.4	21.2	47.6
12000	00:00:48.000	4	20.58	0.08	10.83	4.38	0.4	21.2	47.6
12025	00:00:48.100	4	20.58	0.08	10.88	4.41	0.41	21.2	47.6
12050	00:00:48.200	4	20.58	0.08	10.91	4.42	0.41	21.2	47.6
12075	00:00:48.300	4	20.58	0.08	10.88	4.45	0.41	21.2	47.6
12100	00:00:48.400	4	20.58	0.08	10.89	4.47	0.41	21.2	47.6
12125	00:00:48.500	4	20.57	0.08	10.98	4.48	0.41	21.2	47.6
12150	00:00:48.600	4	20.57	0.08	10.97	4.5	0.41	21.2	47.6
12175	00:00:48.700	4	20.58	0.08	10.94	4.53	0.41	21.2	47.6
12200	00:00:48.800	4	20.57	0.08	10.99	4.55	0.41	21.2	47.6
12225	00:00:48.900	4	20.57	0.08	11.02	4.55	0.41	21.2	47.6
12250	00:00:49.000	4	20.57	0.08	11.07	4.56	0.41	21.2	47.6
12275	00:00:49.100	4	20.57	0.08	11.08	4.57	0.41	21.2	47.6
12300	00:00:49.200	4	20.57	0.08	11.05	4.59	0.42	21.2	47.6
12325	00:00:49.300	4	20.57	0.08	11.11	4.57	0.41	21.2	47.6
12350	00:00:49.400	4	20.57	0.08	11.14	4.56	0.41	21.2	47.6
12375	00:00:49.500	4	20.57	0.08	11.09	4.57	0.41	21.2	47.6
12400	00:00:49.600	4	20.57	0.08	11.16	4.58	0.41	21.2	47.6
12425	00:00:49.700	4	20.57	0.08	11.23	4.59	0.41	21.2	47.6
12450	00:00:49.800	4	20.57	0.08	11.18	4.59	0.41	21.2	47.6
12475	00:00:49.900	4	20.57	0.08	11.18	4.6	0.41	21.2	47.6
12500	00:00:50.000	4	20.57	0.08	11.23	4.63	0.41	21.2	47.6
12525	00:00:50.100	4	20.57	0.08	11.24	4.62	0.41	21.2	47.6
12550	00:00:50.200	4	20.57	0.08	11.3	4.62	0.41	21.2	47.6
12575	00:00:50.300	4	20.57	0.08	11.36	4.65	0.41	21.2	47.6
12600	00:00:50.400	4	20.57	0.08	11.34	4.66	0.41	21.2	47.6
12625	00:00:50.500	4	20.57	0.08	11.44	4.68	0.41	21.2	47.6
12650	00:00:50.600	4	20.57	0.08	11.45	4.7	0.41	21.2	47.6
12675	00:00:50.700	4	20.57	0.08	11.41	4.71	0.41	21.2	47.6
12700	00:00:50.800	4	20.57	0.08	11.5	4.73	0.41	21.2	47.6
12725	00:00:50.900	4	20.57	0.08	11.53	4.73	0.41	21.2	47.6
12750	00:00:51.000	4	20.57	0.08	11.49	4.7	0.41	21.2	47.7
12775	00:00:51.100	4	20.57	0.08	11.5	4.71	0.41	21.2	47.7
12800	00:00:51.200	4	20.57	0.08	11.54	4.71	0.41	21.2	47.7
12825	00:00:51.300	4	20.57	0.08	11.54	4.72	0.41	21.2	47.7
12850	00:00:51.400	4	20.57	0.08	11.51	4.75	0.41	21.2	47.7
12875	00:00:51.500	4	20.57	0.08	11.46	4.76	0.42	21.2	47.7
12900	00:00:51.600	4	20.57	0.08	11.41	4.74	0.42	21.2	47.7
12925	00:00:51.700	4	20.57	0.08	11.44	4.75	0.41	21.2	47.7
12950	00:00:51.800	4	20.57	0.08	11.43	4.72	0.41	21.2	47.7
12975	00:00:51.900	4	20.57	0.08	11.44	4.72	0.41	21.2	47.7
13000	00:00:52.000	4	20.57	0.08	11.51	4.75	0.41	21.2	47.7
13025	00:00:52.100	4	20.57	0.08	11.41	4.76	0.42	21.2	47.7
13050	00:00:52.200	4	20.57	0.08	11.39	4.76	0.42	21.2	47.7
13075	00:00:52.300	4	20.57	0.08	11.38	4.74	0.42	21.2	47.7
13100	00:00:52.400	4	20.57	0.08	11.37	4.72	0.42	21.2	47.7
13125	00:00:52.500	4	20.57	0.08	11.44	4.71	0.41	21.2	47.7
13150	00:00:52.600	4	20.57	0.08	11.47	4.72	0.41	21.2	47.7
13175	00:00:52.700	4	20.57	0.08	11.5	4.71	0.41	21.2	47.7
13200	00:00:52.800	4	20.57	0.08	11.51	4.73	0.41	21.2	47.7
13225	00:00:52.900	4	20.57	0.08	11.52	4.75	0.41	21.2	47.7
13250	00:00:53.000	4	20.57	0.08	11.54	4.74	0.41	21.2	47.7
13275	00:00:53.100	4	20.57	0.08	11.6	4.75	0.41	21.2	47.7
13300	00:00:53.200	4	20.57	0.08	11.61	4.75	0.41	21.2	47.7
13325	00:00:53.300	4	20.57	0.08	11.62	4.76	0.41	21.2	47.7
13350	00:00:53.400	4	20.57	0.08	11.65	4.76	0.41	21.2	47.7
13375	00:00:53.500	4	20.57	0.08	11.59	4.79	0.41	21.2	47.7
13400	00:00:53.600	4	20.57	0.08	11.61	4.81	0.41	21.2	47.7
13425	00:00:53.700	4	20.57	0.08	11.56	4.84	0.42	21.2	47.7
13450	00:00:53.800	4	20.57	0.08	11.56	4.83	0.42	21.2	47.7
13475	00:00:53.900	4	20.57	0.08	11.53	4.83	0.42	21.2	47.7
13500	00:00:54.000	4	20.57	0.08	11.47	4.84	0.42	21.2	47.7
13525	00:00:54.100	4	20.57	0.08	11.52	4.83	0.42	21.2	47.7
13550	00:00:54.200	4	20.57	0.08	11.51	4.83	0.42	21.2	47.7
13575	00:00:54.300	4	20.57	0.08	11.54	4.84	0.42	21.2	47.7
13600	00:00:54.400	4	20.57	0.08	11.53	4.86	0.42	21.2	47.7
13625	00:00:54.500	4	20.57	0.08	11.55	4.84	0.42	21.2	47.7
13650	00:00:54.600	4	20.57	0.08	11.57	4.83	0.42	21.2	47.7
13675	00:00:54.700	4	20.57	0.08	11.63	4.82	0.41	21.2	47.7
13700	00:00:54.800	4	20.57	0.08	11.59	4.83	0.42	21.2	47.7
13725	00:00:54.900	4	20.57	0.08	11.65	4.83	0.41	21.2	47.7
13750	00:00:55.000	4	20.57	0.08	11.64	4.82	0.41	21.2	47.7
13775	00:00:55.100	4	20.57	0.08	11.68	4.84	0.41	21.2	47.7
13800	00:00:55.200	4	20.57	0.08	11.72	4.86	0.41	21.2	47.7
13825	00:00:55.300	4	20.57	0.08	11.71	4.86	0.41	21.2	47.7
13850	00:00:55.400	4	20.57	0.08	11.79	4.86	0.41	21.2	47.7
13875	00:00:55.500	4	20.57	0.08	11.78	4.86	0.41	21.2	47.7
13900	00:00:55.600	4	20.57	0.08	11.8	4.86	0.41	21.2	47.7
13925	00:00:55.700	4	20.57	0.08	11.74	4.87	0.41	21.2	47.7
13950	00:00:55.800	4	20.57	0.08	11.88	4.89	0.41	21.2	47.7
13975	00:00:55.900	4	20.57	0.09	11.88	4.92	0.41	21.2	47.7
14000	00:00:56.000	4	20.57	0.09	11.98	4.95	0.41	21.2	47.7
14025	00:00:56.100	4	20.57	0.09	11.98	4.94	0.41	21.2	47.7
14050	00:00:56.200	4	20.57	0.09	11.98	4.96	0.41	21.2	47.7
14075	00:00:56.300	4	20.57	0.09	11.95	4.96	0.42	21.2	47.7
14100	00:00:56.400	4	20.57	0.09	12	4.97	0.41	21.2	47.7
14125	00:00:56.500	4	20.56	0.09	12.07	4.98	0.41	21.2	47.7
14150	00:00:56.600	4	20.56	0.09	12.16	5	0.41	21.2	47.7
14175	00:00:56.700	4	20.56	0.09	12.24	4.99	0.41	21.2	47.7
14200	00:00:56.800	4	20.56	0.09	12.2	5.01	0.41	21.2	47.7
14225	00:00:56.900	4	20.56	0.09	12.19	5.05	0.41	21.2	47.7
14250	00:00:57.000	4	20.56	0.09	12.17	5.05	0.42	21.2	47.7
14275	00:00:57.100	4	20.56	0.09	12.17	5.07	0.42	21.2	47.7
14300	00:00:57.200	4	20.56	0.09	12.18	5.07	0.42	21.2	47.7
14325	00:00:57.300	4	20.56	0.09	12.25	5.07	0.41	21.2	47.7
14350	00:00:57.400	4	20.56	0.09	12.17	5.09	0.42	21.2	47.7
14375	00:00:57.500	4	20.56	0.09	12.18	5.1	0.42	21.2	47.7
14400	00:00:57.600	4	20.56	0.09	12.1	5.11	0.42	21.2	47.7
14425	00:00:57.700	4	20.56	0.09	12.12	5.13	0.42	21.2	47.7
14450	00:00:57.800	4	20.56	0.09	12.09	5.12	0.42	21.2	47.7
14475	00:00:57.900	4	20.56	0.09	12.2	5.09	0.42	21.2	47.7
14500	00:00:58.000	4	20.56	0.09	12.17	5.08	0.42	21.2	47.7
14525	00:00:58.100	4	20.56	0.09	12.2	5.09	0.42	21.2	47.7
14550	00:00:58.200	4	20.56	0.09	12.2	5.07	0.42	21.2	47.7
14575	00:00:58.300	4	20.56	0.09	12.24	5.08	0.41	21.2	47.7
14600	00:00:58.400	4	20.56	0.09	12.23	5.08	0.42	21.2	47.7
14625	00:00:58.500	4	20.56	0.09	12.25	5.07	0.41	21.2	47.7
14650	00:00:58.600	4	20.56	0.09	12.24	5.08	0.41	21.2	47.7
14675	00:00:58.700	4	20.56	0.09	12.22	5.08	0.42	21.2	47.7
14700	00:00:58.800	4	20.56	0.09	12.21	5.09	0.42	21.2	47.7
14725	00:00:58.900	4	20.56	0.09	12.12	5.12	0.42	21.2	47.7
14750	00:00:59.000	4	20.56	0.09	12.15	5.13	0.42	21.2	47.6
14775	00:00:59.100	4	20.56	0.09	12.14	5.15	0.42	21.2	47.6
14800	00:00:59.200	4	20.56	0.09	12.14	5.19	0.43	21.2	47.6
14825	00:00:59.300	4	20.56	0.09	12.09	5.2	0.43	21.2	47.6
14850	00:00:59.400	4	20.56	0.09	12.07	5.21	0.43	21.2	47.6
14875	00:00:59.500	4	20.56	0.09	12.06	5.22	0.43	21.2	47.6
14900	00:00:59.600	4	20.56	0.09	12.06	5.25	0.44	21.2	47.6
14925	00:00:59.700	4	20.56	0.09	12.12	5.26	0.43	21.2	47.6
14950	00:00:59.800	4	20.56	0.09	12.17	5.25	0.43	21.2	47.6
14975	00:00:59.900	4	20.56	0.09	12.23	5.26	0.43	21.2	47.6
15000	00:01:00.000	4	20.56	0.09	12.26	5.28	0.43	21.2	47.7
15025	00:01:00.100	4	20.56	0.09	12.3	5.3	0.43	21.2	47.7
15050	00:01:00.200	4	20.56	0.09	12.29	5.28	0.43	21.2	47.7
15075	00:01:00.300	4	20.56	0.09	12.39	5.29	0.43	21.2	47.7
15100	00:01:00.400	4	20.56	0.09	12.54	5.3	0.42	21.2	47.7
15125	00:01:00.500	4	20.56	0.09	12.61	5.31	0.42	21.2	47.7
15150	00:01:00.600	4	20.56	0.09	12.63	5.31	0.42	21.2	47.7
15175	00:01:00.700	4	20.56	0.09	12.63	5.33	0.42	21.2	47.7
15200	00:01:00.800	4	20.56	0.09	12.64	5.35	0.42	21.2	47.7
15225	00:01:00.900	4	20.56	0.09	12.64	5.34	0.42	21.2	47.7
15250	00:01:01.000	4	20.56	0.09	12.65	5.37	0.42	21.2	47.6
15275	00:01:01.100	4	20.56	0.09	12.62	5.37	0.43	21.2	47.6
15300	00:01:01.200	4	20.56	0.09	12.69	5.41	0.43	21.2	47.6
15325	00:01:01.300	4.01	20.56	0.09	12.7	5.44	0.43	21.2	47.6
15350	00:01:01.400	4	20.56	0.09	12.7	5.45	0.43	21.2	47.6
15375	00:01:01.500	4.01	20.56	0.09	12.61	5.47	0.43	21.2	47.6
15400	00:01:01.600	4.01	20.56	0.09	12.7	5.49	0.43	21.2	47.6
15425	00:01:01.700	4.01	20.56	0.09	12.75	5.5	0.43	21.2	47.6
15450	00:01:01.800	4	20.56	0.09	12.79	5.5	0.43	21.2	47.6
15475	00:01:01.900	4	20.56	0.09	12.8	5.52	0.43	21.2	47.6
15500	00:01:02.000	4	20.56	0.09	12.85	5.52	0.43	21.2	47.7
15525	00:01:02.100	4	20.56	0.09	12.83	5.53	0.43	21.2	47.7
15550	00:01:02.200	4	20.56	0.09	12.89	5.55	0.43	21.2	47.7
15575	00:01:02.300	4	20.56	0.09	12.84	5.54	0.43	21.2	47.7
15600	00:01:02.400	4	20.56	0.09	12.85	5.56	0.43	21.2	47.7
15625	00:01:02.500	4	20.56	0.09	12.92	5.56	0.43	21.2	47.7
15650	00:01:02.600	4	20.56	0.09	12.95	5.56	0.43	21.2	47.7
15675	00:01:02.700	4	20.56	0.09	12.88	5.57	0.43	21.2	47.7
15700	00:01:02.800	4	20.56	0.09	12.97	5.59	0.43	21.2	47.7
15725	00:01:02.900	4	20.56	0.09	12.94	5.61	0.43	21.2	47.7
15750	00:01:03.000	4	20.56	0.09	13	5.61	0.43	21.2	47.6
15775	00:01:03.100	4	20.56	0.09	13.04	5.64	0.43	21.2	47.6
15800	00:01:03.200	4	20.56	0.09	13.04	5.64	0.43	21.2	47.6
15825	00:01:03.300	4	20.56	0.09	13.05	5.65	0.43	21.2	47.6
15850	00:01:03.400	4	20.55	0.09	13.1	5.66	0.43	21.2	47.6
15875	00:01:03.500	4	20.55	0.09	13.1	5.71	0.44	21.2	47.6
15900	00:01:03.600	4	20.55	0.09	13.1	5.74	0.44	21.2	47.6
15925	00:01:03.700	4	20.55	0.09	13.14	5.75	0.44	21.2	47.6
15950	00:01:03.800	4	20.55	0.09	13.12	5.77	0.44	21.2	47.6
15975	00:01:03.900	4	20.55	0.09	13.15	5.78	0.44	21.2	47.6
16000	00:01:04.000	4	20.55	0.09	13.14	5.81	0.44	21.2	47.6
16025	00:01:04.100	4	20.55	0.09	13.14	5.8	0.44	21.2	47.6
16050	00:01:04.200	4	20.55	0.09	13.15	5.8	0.44	21.2	47.6
16075	00:01:04.300	4	20.55	0.09	13.2	5.82	0.44	21.2	47.6
16100	00:01:04.400	4	20.55	0.09	13.17	5.83	0.44	21.2	47.6
16125	00:01:04.500	4	20.55	0.09	13.23	5.82	0.44	21.2	47.6
16150	00:01:04.600	4	20.55	0.09	13.2	5.84	0.44	21.2	47.6
16175	00:01:04.700	4	20.55	0.09	13.24	5.84	0.44	21.2	47.6
16200	00:01:04.800	4	20.55	0.09	13.21	5.86	0.44	21.2	47.6
16225	00:01:04.900	4	20.55	0.09	13.24	5.83	0.44	21.2	47.6
16250	00:01:05.000	4	20.55	0.09	13.22	5.84	0.44	21.2	47.6
16275	00:01:05.100	4	20.55	0.09	13.33	5.85	0.44	21.2	47.6
16300	00:01:05.200	4	20.55	0.09	13.26	5.85	0.44	21.2	47.6
16325	00:01:05.300	4	20.55	0.09	13.3	5.85	0.44	21.2	47.6
16350	00:01:05.400	4	20.55	0.09	13.26	5.85	0.44	21.2	47.6
16375	00:01:05.500	4	20.55	0.09	13.27	5.86	0.44	21.2	47.6
16400	00:01:05.600	4	20.55	0.09	13.3	5.87	0.44	21.2	47.6
16425	00:01:05.700	4	20.55	0.09	13.35	5.87	0.44	21.2	47.6
16450	00:01:05.800	4	20.55	0.09	13.38	5.86	0.44	21.2	47.6
16475	00:01:05.900	4	20.55	0.09	13.39	5.9	0.44	21.2	47.6
16500	00:01:06.000	4	20.55	0.09	13.39	5.89	0.44	21.2	47.6
16525	00:01:06.100	4	20.55	0.09	13.34	5.91	0.44	21.2	47.6
16550	00:01:06.200	4	20.55	0.09	13.41	5.93	0.44	21.2	47.6
16575	00:01:06.300	4	20.55	0.09	13.38	5.96	0.45	21.2	47.6
16600	00:01:06.400	4	20.55	0.1	13.45	5.98	0.44	21.2	47.6
16625	00:01:06.500	4	20.55	0.1	13.44	5.98	0.44	21.2	47.6
16650	00:01:06.600	4	20.55	0.1	13.42	5.98	0.45	21.2	47.6
16675	00:01:06.700	4	20.55	0.09	13.43	5.97	0.44	21.2	47.6
16700	00:01:06.800	4	20.55	0.1	13.41	5.99	0.45	21.2	47.6
16725	00:01:06.900	4	20.55	0.1	13.49	5.98	0.44	21.2	47.6
16750	00:01:07.000	4	20.55	0.1	13.46	6	0.45	21.2	47.6
16775	00:01:07.100	4	20.55	0.1	13.52	5.99	0.44	21.2	47.6
16800	00:01:07.200	4	20.55	0.1	13.51	5.98	0.44	21.2	47.6
16825	00:01:07.300	4	20.55	0.09	13.54	5.97	0.44	21.2	47.6
16850	00:01:07.400	4	20.55	0.09	13.5	5.96	0.44	21.2	47.6
16875	00:01:07.500	4	20.55	0.09	13.47	5.97	0.44	21.2	47.6
16900	00:01:07.600	4	20.55	0.09	13.5	5.95	0.44	21.2	47.6
16925	00:01:07.700	4	20.55	0.09	13.45	5.96	0.44	21.2	47.6
16950	00:01:07.800	4	20.55	0.09	13.5	5.94	0.44	21.2	47.6
16975	00:01:07.900	4.01	20.55	0.09	13.44	5.96	0.44	21.2	47.6
17000	00:01:08.000	4.01	20.55	0.09	13.52	5.95	0.44	21.2	47.6
17025	00:01:08.100	4.01	20.55	0.09	13.47	5.96	0.44	21.2	47.6
17050	00:01:08.200	4.01	20.55	0.09	13.49	5.97	0.44	21.2	47.6
17075	00:01:08.300	4.01	20.55	0.09	13.5	5.97	0.44	21.2	47.6
17100	00:01:08.400	4.01	20.55	0.09	13.53	5.97	0.44	21.2	47.6
17125	00:01:08.500	4.01	20.55	0.09	13.56	5.98	0.44	21.2	47.6
17150	00:01:08.600	4.01	20.55	0.1	13.58	6.01	0.44	21.2	47.6
17175	00:01:08.700	4.01	20.55	0.1	13.63	6.05	0.44	21.2	47.6
17200	00:01:08.800	4.01	20.55	0.1	13.69	6.08	0.44	21.2	47.6
17225	00:01:08.900	4.01	20.55	0.1	13.66	6.07	0.44	21.2	47.6
17250	00:01:09.000	4.01	20.55	0.1	13.7	6.09	0.44	21.2	47.6
17275	00:01:09.100	4.01	20.55	0.1	13.73	6.1	0.44	21.2	47.6
17300	00:01:09.200	4.01	20.55	0.1	13.8	6.11	0.44	21.2	47.6
17325	00:01:09.300	4.01	20.55	0.1	13.75	6.15	0.45	21.2	47.6
17350	00:01:09.400	4.01	20.55	0.1	13.86	6.16	0.44	21.2	47.6
17375	00:01:09.500	4.01	20.55	0.1	13.82	6.16	0.45	21.2	47.6
17400	00:01:09.600	4.01	20.55	0.1	13.85	6.15	0.44	21.2	47.6
17425	00:01:09.700	4.01	20.55	0.1	13.84	6.13	0.44	21.2	47.6
17450	00:01:09.800	4.01	20.55	0.1	13.82	6.14	0.44	21.2	47.6
17475	00:01:09.900	4.01	20.55	0.1	13.87	6.15	0.44	21.2	47.6
17500	00:01:10.000	4.01	20.55	0.1	13.82	6.16	0.45	21.2	47.6
17525	00:01:10.100	4.01	20.55	0.1	13.83	6.18	0.45	21.2	47.6
17550	00:01:10.200	4.01	20.55	0.1	13.81	6.18	0.45	21.2	47.6
17575	00:01:10.300	4.01	20.55	0.1	13.84	6.17	0.45	21.2	47.6
17600	00:01:10.400	4.01	20.55	0.1	13.79	6.19	0.45	21.2	47.6
17625	00:01:10.500	4.01	20.55	0.1	13.85	6.21	0.45	21.2	47.6
17650	00:01:10.600	4.01	20.55	0.1	13.86	6.23	0.45	21.2	47.6
17675	00:01:10.700	4.01	20.55	0.1	13.86	6.26	0.45	21.2	47.6
17700	00:01:10.800	4.01	20.55	0.1	13.83	6.26	0.45	21.2	47.6
17725	00:01:10.900	4.02	20.55	0.1	13.85	6.27	0.45	21.2	47.6
17750	00:01:11.000	4.02	20.55	0.1	13.87	6.26	0.45	21.2	47.6
17775	00:01:11.100	4.02	20.55	0.1	13.85	6.24	0.45	21.2	47.6
17800	00:01:11.200	4.02	20.55	0.1	13.86	6.25	0.45	21.2	47.6
17825	00:01:11.300	4.02	20.55	0.1	13.93	6.24	0.45	21.2	47.6
17850	00:01:11.400	4.02	20.55	0.1	13.92	6.24	0.45	21.2	47.6
17875	00:01:11.500	4.02	20.55	0.1	13.92	6.22	0.45	21.2	47.6
17900	00:01:11.600	4.02	20.55	0.1	13.93	6.24	0.45	21.2	47.6
17925	00:01:11.700	4.02	20.55	0.1	13.93	6.22	0.45	21.2	47.6
17950	00:01:11.800	4.02	20.55	0.1	13.97	6.21	0.44	21.2	47.6
17975	00:01:11.900	4.02	20.55	0.1	14.02	6.22	0.44	21.2	47.6
18000	00:01:12.000	4.02	20.55	0.1	14	6.25	0.45	21.2	47.6
18025	00:01:12.100	4.02	20.55	0.1	14.11	6.28	0.45	21.2	47.6
18050	00:01:12.200	4.02	20.55	0.1	14.11	6.28	0.44	21.2	47.6
18075	00:01:12.300	4.02	20.55	0.1	14.07	6.31	0.45	21.2	47.6
18100	00:01:12.400	4.02	20.55	0.1	14.09	6.31	0.45	21.2	47.6
18125	00:01:12.500	4.02	20.55	0.1	14.11	6.34	0.45	21.2	47.6
18150	00:01:12.600	4.02	20.55	0.1	14.09	6.32	0.45	21.2	47.6
18175	00:01:12.700	4.02	20.55	0.1	14.18	6.33	0.45	21.2	47.6
18200	00:01:12.800	4.02	20.55	0.1	14.14	6.34	0.45	21.2	47.6
18225	00:01:12.900	4.02	20.55	0.1	14.12	6.33	0.45	21.2	47.6
18250	00:01:13.000	4.02	20.55	0.1	14.15	6.34	0.45	21.2	47.6
18275	00:01:13.100	4.02	20.55	0.1	14.08	6.34	0.45	21.2	47.6
18300	00:01:13.200	4.02	20.55	0.1	14.05	6.36	0.45	21.2	47.6
18325	00:01:13.300	4.02	20.55	0.1	14.1	6.34	0.45	21.2	47.6
18350	00:01:13.400	4.02	20.55	0.1	14.15	6.34	0.45	21.2	47.6
18375	00:01:13.500	4.02	20.55	0.1	14.13	6.34	0.45	21.2	47.6
18400	00:01:13.600	4.02	20.55	0.1	14.18	6.37	0.45	21.2	47.6
18425	00:01:13.700	4.02	20.55	0.1	14.13	6.37	0.45	21.2	47.6
18450	00:01:13.800	4.02	20.55	0.1	14.15	6.37	0.45	21.2	47.6
18475	00:01:13.900	4.02	20.55	0.1	14.19	6.37	0.45	21.2	47.6
18500	00:01:14.000	4.02	20.54	0.1	14.25	6.38	0.45	21.2	47.6
18525	00:01:14.100	4.02	20.54	0.1	14.27	6.37	0.45	21.2	47.6
18550	00:01:14.200	4.02	20.54	0.1	14.34	6.37	0.44	21.2	47.6
18575	00:01:14.300	4.02	20.54	0.1	14.36	6.4	0.45	21.2	47.6
18600	00:01:14.400	4.02	20.54	0.1	14.3	6.42	0.45	21.2	47.6
18625	00:01:14.500	4.02	20.54	0.1	14.35	6.44	0.45	21.2	47.6
18650	00:01:14.600	4.02	20.54	0.1	14.34	6.41	0.45	21.2	47.6
18675	00:01:14.700	4.02	20.54	0.1	14.34	6.42	0.45	21.2	47.6
18700	00:01:14.800	4.02	20.54	0.1	14.4	6.45	0.45	21.2	47.6
18725	00:01:14.900	4.02	20.54	0.1	14.42	6.47	0.45	21.2	47.6
18750	00:01:15.000	4.02	20.54	0.1	14.42	6.49	0.45	21.2	47.6
18775	00:01:15.100	4.02	20.54	0.1	14.43	6.51	0.45	21.2	47.6
18800	00:01:15.200	4.02	20.54	0.1	14.45	6.52	0.45	21.2	47.6
18825	00:01:15.300	4.02	20.54	0.1	14.46	6.53	0.45	21.2	47.6
18850	00:01:15.400	4.02	20.54	0.1	14.5	6.55	0.45	21.2	47.6
18875	00:01:15.500	4.02	20.54	0.1	14.49	6.55	0.45	21.2	47.6
18900	00:01:15.600	4.02	20.54	0.1	14.5	6.58	0.45	21.2	47.6
18925	00:01:15.700	4.02	20.54	0.1	14.52	6.6	0.45	21.2	47.6
18950	00:01:15.800	4.02	20.54	0.1	14.52	6.61	0.46	21.2	47.6
18975	00:01:15.900	4.02	20.54	0.1	14.52	6.61	0.45	21.2	47.6
19000	00:01:16.000	4.02	20.54	0.1	14.46	6.59	0.46	21.2	47.6
19025	00:01:16.100	4.01	20.54	0.1	14.47	6.62	0.46	21.2	47.6
19050	00:01:16.200	4.01	20.54	0.1	14.45	6.64	0.46	21.2	47.6
19075	00:01:16.300	4.01	20.54	0.1	14.42	6.63	0.46	21.2	47.6
19100	00:01:16.400	4.01	20.54	0.1	14.39	6.63	0.46	21.2	47.6
19125	00:01:16.500	4.01	20.54	0.1	14.43	6.63	0.46	21.2	47.6
19150	00:01:16.600	4.01	20.54	0.1	14.43	6.63	0.46	21.2	47.6
19175	00:01:16.700	4.01	20.54	0.1	14.45	6.62	0.46	21.2	47.6
19200	00:01:16.800	4.01	20.54	0.1	14.44	6.63	0.46	21.2	47.6
19225	00:01:16.900	4.01	20.54	0.1	14.41	6.62	0.46	21.2	47.6
19250	00:01:17.000	4.01	20.54	0.1	14.46	6.58	0.46	21.2	47.6
19275	00:01:17.100	4.01	20.54	0.1	14.48	6.58	0.45	21.2	47.6
19300	00:01:17.200	4.01	20.54	0.1	14.48	6.57	0.45	21.2	47.6
19325	00:01:17.300	4	20.54	0.1	14.49	6.58	0.45	21.2	47.6
19350	00:01:17.400	4	20.54	0.1	14.49	6.58	0.45	21.2	47.6
19375	00:01:17.500	4	20.54	0.1	14.46	6.59	0.46	21.2	47.6
19400	00:01:17.600	4.01	20.54	0.1	14.4	6.59	0.46	21.2	47.6
19425	00:01:17.700	4.01	20.54	0.1	14.4	6.6	0.46	21.2	47.6
19450	00:01:17.800	4.01	20.54	0.1	14.39	6.61	0.46	21.2	47.6
19475	00:01:17.900	4.01	20.54	0.1	14.37	6.62	0.46	21.2	47.6
19500	00:01:18.000	4.01	20.54	0.1	14.38	6.68	0.46	21.2	47.6
19525	00:01:18.100	4.01	20.54	0.1	14.4	6.68	0.46	21.2	47.6
19550	00:01:18.200	4.01	20.54	0.1	14.42	6.69	0.46	21.2	47.6
19575	00:01:18.300	4.01	20.54	0.1	14.43	6.69	0.46	21.2	47.6
19600	00:01:18.400	4.01	20.54	0.1	14.46	6.69	0.46	21.2	47.6
19625	00:01:18.500	4.01	20.54	0.1	14.5	6.7	0.46	21.2	47.6
19650	00:01:18.600	4.01	20.54	0.1	14.54	6.69	0.46	21.2	47.6
19675	00:01:18.700	4.01	20.54	0.1	14.55	6.69	0.46	21.2	47.6
19700	00:01:18.800	4.01	20.54	0.1	14.59	6.69	0.46	21.2	47.6
19725	00:01:18.900	4.01	20.54	0.1	14.65	6.7	0.46	21.2	47.6
19750	00:01:19.000	4.01	20.54	0.1	14.65	6.68	0.46	21.2	47.6
19775	00:01:19.100	4.01	20.54	0.1	14.67	6.68	0.46	21.2	47.6
19800	00:01:19.200	4.01	20.54	0.1	14.67	6.66	0.45	21.2	47.6
19825	00:01:19.300	4.01	20.54	0.1	14.67	6.69	0.46	21.2	47.6
19850	00:01:19.400	4.01	20.54	0.1	14.7	6.67	0.45	21.2	47.6
19875	00:01:19.500	4.01	20.54	0.1	14.69	6.67	0.45	21.2	47.6
19900	00:01:19.600	4.01	20.54	0.1	14.75	6.67	0.45	21.2	47.6
19925	00:01:19.700	4.01	20.54	0.1	14.77	6.69	0.45	21.2	47.6
19950	00:01:19.800	4.01	20.54	0.1	14.78	6.68	0.45	21.2	47.6
19975	00:01:19.900	4.01	20.54	0.1	14.82	6.69	0.45	21.2	47.6
20000	00:01:20.000	4.01	20.54	0.1	14.86	6.71	0.45	21.2	47.6
20025	00:01:20.100	4.01	20.54	0.1	14.86	6.72	0.45	21.2	47.6
20050	00:01:20.200	4.01	20.54	0.1	14.89	6.71	0.45	21.2	47.6
20075	00:01:20.300	4	20.54	0.1	14.97	6.72	0.45	21.2	47.6
20100	00:01:20.400	4	20.54	0.1	14.98	6.77	0.45	21.2	47.6
20125	00:01:20.500	4	20.54	0.1	14.98	6.79	0.45	21.2	47.6
20150	00:01:20.600	4	20.54	0.1	14.95	6.81	0.46	21.2	47.6
20175	00:01:20.700	4	20.54	0.1	14.96	6.81	0.45	21.2	47.6
20200	00:01:20.800	4	20.54	0.1	14.97	6.84	0.46	21.2	47.6
20225	00:01:20.900	4	20.54	0.1	14.96	6.86	0.46	21.2	47.6
20250	00:01:21.000	4	20.54	0.1	14.91	6.87	0.46	21.2	47.6
20275	00:01:21.100	4	20.54	0.1	14.92	6.88	0.46	21.2	47.6
20300	00:01:21.200	4	20.54	0.1	14.9	6.93	0.47	21.2	47.6
20325	00:01:21.300	4.01	20.54	0.1	14.8	6.95	0.47	21.2	47.6
20350	00:01:21.400	4.01	20.54	0.1	14.84	6.94	0.47	21.2	47.6
20375	00:01:21.500	4.01	20.54	0.1	14.84	6.93	0.47	21.2	47.6
20400	00:01:21.600	4.01	20.54	0.1	14.85	6.95	0.47	21.2	47.6
20425	00:01:21.700	4.01	20.54	0.1	14.85	6.96	0.47	21.2	47.6
20450	00:01:21.800	4	20.54	0.1	14.87	6.95	0.47	21.2	47.6
20475	00:01:21.900	4.01	20.54	0.1	14.86	6.93	0.47	21.2	47.6
20500	00:01:22.000	4	20.54	0.1	14.93	6.92	0.46	21.2	47.6
20525	00:01:22.100	4	20.54	0.1	14.94	6.91	0.46	21.2	47.6
20550	00:01:22.200	4	20.54	0.1	14.95	6.9	0.46	21.2	47.6
20575	00:01:22.300	4	20.54	0.1	14.99	6.9	0.46	21.2	47.6
20600	00:01:22.400	4	20.54	0.1	14.97	6.92	0.46	21.2	47.6
20625	00:01:22.500	4	20.54	0.1	15.03	6.93	0.46	21.2	47.6
20650	00:01:22.600	4	20.54	0.1	14.98	6.91	0.46	21.2	47.6
20675	00:01:22.700	4.01	20.54	0.1	14.97	6.91	0.46	21.2	47.6
20700	00:01:22.800	4.01	20.54	0.1	14.97	6.92	0.46	21.2	47.6
20725	00:01:22.900	4.01	20.54	0.1	14.96	6.93	0.46	21.2	47.6
20750	00:01:23.000	4.01	20.54	0.1	14.9	6.93	0.47	21.2	47.6
20775	00:01:23.100	4.01	20.54	0.1	14.89	6.95	0.47	21.2	47.6
20800	00:01:23.200	4.01	20.54	0.1	14.94	6.94	0.46	21.2	47.6
20825	00:01:23.300	4.01	20.54	0.1	14.99	6.94	0.46	21.2	47.6
20850	00:01:23.400	4.01	20.54	0.1	15	6.91	0.46	21.2	47.6
20875	00:01:23.500	4.01	20.54	0.1	14.97	6.92	0.46	21.2	47.6
20900	00:01:23.600	4.01	20.54	0.1	15.04	6.93	0.46	21.2	47.6
20925	00:01:23.700	4.01	20.54	0.1	15.08	6.94	0.46	21.2	47.6
20950	00:01:23.800	4.01	20.54	0.1	15.08	6.97	0.46	21.2	47.6
20975	00:01:23.900	4.01	20.54	0.1	15.1	6.98	0.46	21.2	47.6
21000	00:01:24.000	4.01	20.54	0.1	15.11	6.97	0.46	21.2	47.6
21025	00:01:24.100	4.01	20.54	0.1	15.13	6.97	0.46	21.2	47.6
21050	00:01:24.200	4.01	20.54	0.1	15.07	6.96	0.46	21.2	47.6
21075	00:01:24.300	4.01	20.54	0.1	15.07	6.97	0.46	21.2	47.6
21100	00:01:24.400	4.01	20.54	0.1	15.07	7	0.46	21.2	47.6
21125	00:01:24.500	4.01	20.54	0.1	15.07	6.98	0.46	21.2	47.6
21150	00:01:24.600	4.01	20.54	0.1	15.12	6.99	0.46	21.2	47.6
21175	00:01:24.700	4.01	20.54	0.1	15.09	7	0.46	21.2	47.6
21200	00:01:24.800	4.01	20.54	0.1	15.17	6.98	0.46	21.2	47.6
21225	00:01:24.900	4.01	20.54	0.1	15.19	6.99	0.46	21.2	47.6
21250	00:01:25.000	4.01	20.53	0.1	15.24	7.01	0.46	21.2	47.6
21275	00:01:25.100	4.01	20.53	0.11	15.27	7.06	0.46	21.2	47.6
21300	00:01:25.200	4.01	20.53	0.11	15.29	7.07	0.46	21.2	47.6
21325	00:01:25.300	4.01	20.53	0.11	15.28	7.09	0.46	21.2	47.6
21350	00:01:25.400	4.01	20.53	0.11	15.32	7.11	0.46	21.2	47.6
21375	00:01:25.500	4.01	20.53	0.11	15.37	7.15	0.47	21.2	47.6
21400	00:01:25.600	4.01	20.53	0.11	15.32	7.15	0.47	21.2	47.6
21425	00:01:25.700	4.01	20.53	0.11	15.37	7.17	0.47	21.2	47.6
21450	00:01:25.800	4.01	20.53	0.11	15.31	7.19	0.47	21.2	47.6
21475	00:01:25.900	4.01	20.53	0.11	15.31	7.19	0.47	21.2	47.6
21500	00:01:26.000	4.01	20.53	0.11	15.35	7.24	0.47	21.2	47.6
21525	00:01:26.100	4.01	20.53	0.11	15.34	7.26	0.47	21.2	47.6
21550	00:01:26.200	4.01	20.53	0.11	15.38	7.29	0.47	21.2	47.6
21575	00:01:26.300	4.01	20.53	0.11	15.42	7.28	0.47	21.2	47.6
21600	00:01:26.400	4.01	20.53	0.11	15.4	7.29	0.47	21.2	47.6
21625	00:01:26.500	4.01	20.53	0.11	15.42	7.3	0.47	21.2	47.6
21650	00:01:26.600	4.01	20.53	0.11	15.46	7.35	0.48	21.2	47.6
21675	00:01:26.700	4	20.53	0.11	15.46	7.36	0.48	21.2	47.6
21700	00:01:26.800	4	20.53	0.11	15.53	7.38	0.47	21.2	47.6
21725	00:01:26.900	4	20.53	0.11	15.57	7.37	0.47	21.2	47.6
21750	00:01:27.000	4	20.53	0.11	15.59	7.36	0.47	21.2	47.6
21775	00:01:27.100	4	20.53	0.11	15.61	7.34	0.47	21.2	47.6
21800	00:01:27.200	4	20.53	0.11	15.65	7.35	0.47	21.2	47.6
21825	00:01:27.300	4	20.53	0.11	15.68	7.36	0.47	21.2	47.6
21850	00:01:27.400	4	20.53	0.11	15.75	7.34	0.47	21.2	47.6
21875	00:01:27.500	4	20.53	0.11	15.76	7.32	0.46	21.2	47.6
21900	00:01:27.600	4	20.53	0.11	15.78	7.32	0.46	21.2	47.6
21925	00:01:27.700	4	20.53	0.11	15.8	7.35	0.47	21.2	47.6
21950	00:01:27.800	4	20.53	0.11	15.74	7.36	0.47	21.2	47.6
21975	00:01:27.900	4	20.53	0.11	15.74	7.37	0.47	21.2	47.6
22000	00:01:28.000	4	20.53	0.11	15.72	7.38	0.47	21.2	47.6
22025	00:01:28.100	4	20.53	0.11	15.72	7.41	0.47	21.2	47.6
22050	00:01:28.200	4	20.53	0.11	15.72	7.41	0.47	21.2	47.6
22075	00:01:28.300	4	20.53	0.11	15.68	7.42	0.47	21.2	47.6
22100	00:01:28.400	4	20.53	0.11	15.69	7.47	0.48	21.2	47.6
22125	00:01:28.500	4	20.53	0.11	15.67	7.5	0.48	21.2	47.6
22150	00:01:28.600	4	20.53	0.11	15.66	7.51	0.48	21.2	47.6
22175	00:01:28.700	4	20.53	0.11	15.69	7.51	0.48	21.2	47.6
22200	00:01:28.800	4.01	20.53	0.11	15.71	7.49	0.48	21.2	47.6
22225	00:01:28.900	4.01	20.53	0.11	15.71	7.5	0.48	21.2	47.6
22250	00:01:29.000	4.01	20.53	0.11	15.73	7.52	0.48	21.3	47.6
22275	00:01:29.100	4.01	20.53	0.11	15.72	7.5	0.48	21.3	47.6
22300	00:01:29.200	4.01	20.53	0.11	15.75	7.52	0.48	21.3	47.6
22325	00:01:29.300	4.01	20.53	0.11	15.76	7.51	0.48	21.3	47.6
22350	00:01:29.400	4.01	20.53	0.11	15.7	7.52	0.48	21.3	47.6
22375	00:01:29.500	4.01	20.53	0.11	15.69	7.52	0.48	21.3	47.6
22400	00:01:29.600	4.01	20.53	0.11	15.76	7.51	0.48	21.3	47.6
22425	00:01:29.700	4.01	20.53	0.11	15.75	7.49	0.48	21.3	47.6
22450	00:01:29.800	4.01	20.53	0.11	15.76	7.53	0.48	21.3	47.6
22475	00:01:29.900	4.01	20.53	0.11	15.79	7.55	0.48	21.3	47.6
22500	00:01:30.000	4.01	20.53	0.11	15.8	7.55	0.48	21.3	47.6
22525	00:01:30.100	4.01	20.53	0.11	15.82	7.59	0.48	21.3	47.6
22550	00:01:30.200	4.01	20.53	0.11	15.8	7.58	0.48	21.3	47.6
22575	00:01:30.300	4.01	20.53	0.11	15.83	7.62	0.48	21.3	47.6
22600	00:01:30.400	4.01	20.53	0.11	15.92	7.63	0.48	21.3	47.6
22625	00:01:30.500	4.01	20.53	0.11	15.99	7.62	0.48	21.3	47.6
22650	00:01:30.600	4.01	20.53	0.11	15.99	7.66	0.48	21.3	47.6
22675	00:01:30.700	4.01	20.53	0.11	16	7.67	0.48	21.3	47.6
22700	00:01:30.800	4.01	20.53	0.11	16.03	7.64	0.48	21.3	47.6
22725	00:01:30.900	4.01	20.53	0.11	16.02	7.64	0.48	21.3	47.6
22750	00:01:31.000	4.01	20.53	0.11	16.03	7.64	0.48	21.3	47.6
22775	00:01:31.100	4.01	20.53	0.11	16.07	7.64	0.48	21.3	47.6
22800	00:01:31.200	4.01	20.53	0.11	16.1	7.65	0.47	21.3	47.6
22825	00:01:31.300	4.01	20.53	0.11	16.16	7.66	0.47	21.3	47.6
22850	00:01:31.400	4.01	20.53	0.11	16.1	7.66	0.48	21.3	47.6
22875	00:01:31.500	4.01	20.53	0.11	16.07	7.69	0.48	21.3	47.6
22900	00:01:31.600	4.01	20.53	0.11	16.06	7.68	0.48	21.3	47.6
22925	00:01:31.700	4.01	20.53	0.11	16.08	7.7	0.48	21.3	47.6
22950	00:01:31.800	4.01	20.53	0.11	16.17	7.76	0.48	21.3	47.6
22975	00:01:31.900	4.01	20.53	0.11	16.22	7.77	0.48	21.3	47.6
23000	00:01:32.000	4.01	20.53	0.11	16.24	7.8	0.48	21.3	47.5
23025	00:01:32.100	4.01	20.53	0.11	16.24	7.82	0.48	21.3	47.5
23050	00:01:32.200	4.01	20.53	0.11	16.24	7.87	0.48	21.3	47.5
23075	00:01:32.300	4.01	20.53	0.11	16.22	7.87	0.49	21.3	47.5
23100	00:01:32.400	4.01	20.53	0.11	16.25	7.88	0.49	21.3	47.5
23125	00:01:32.500	4.01	20.53	0.11	16.26	7.89	0.49	21.3	47.5
23150	00:01:32.600	4.02	20.53	0.11	16.26	7.9	0.49	21.3	47.5
23175	00:01:32.700	4.02	20.53	0.11	16.29	7.93	0.49	21.3	47.5
23200	00:01:32.800	4.01	20.53	0.11	16.22	7.91	0.49	21.3	47.5
23225	00:01:32.900	4.01	20.53	0.11	16.22	7.92	0.49	21.3	47.5
23250	00:01:33.000	4.01	20.53	0.11	16.23	7.95	0.49	21.3	47.5
23275	00:01:33.100	4.01	20.53	0.11	16.27	7.92	0.49	21.3	47.5
23300	00:01:33.200	4.01	20.53	0.11	16.27	7.87	0.48	21.3	47.5
23325	00:01:33.300	4.01	20.53	0.11	16.27	7.88	0.48	21.3	47.5
23350	00:01:33.400	4.01	20.53	0.11	16.31	7.87	0.48	21.3	47.5
23375	00:01:33.500	4.01	20.53	0.11	16.31	7.89	0.48	21.3	47.5
23400	00:01:33.600	4.02	20.53	0.11	16.28	7.87	0.48	21.3	47.5
23425	00:01:33.700	4.02	20.53	0.11	16.26	7.85	0.48	21.3	47.5
23450	00:01:33.800	4.02	20.53	0.11	16.29	7.86	0.48	21.3	47.5
23475	00:01:33.900	4.02	20.53	0.11	16.28	7.88	0.48	21.3	47.5
23500	00:01:34.000	4.02	20.53	0.11	16.28	7.85	0.48	21.3	47.5
23525	00:01:34.100	4.02	20.53	0.11	16.3	7.88	0.48	21.3	47.5
23550	00:01:34.200	4.02	20.53	0.11	16.3	7.92	0.49	21.3	47.5
23575	00:01:34.300	4.02	20.53	0.11	16.32	7.92	0.49	21.3	47.5
23600	00:01:34.400	4.02	20.53	0.11	16.27	7.93	0.49	21.3	47.5
23625	00:01:34.500	4.02	20.53	0.11	16.29	7.92	0.49	21.3	47.5
23650	00:01:34.600	4.02	20.52	0.11	16.37	7.94	0.48	21.3	47.5
23675	00:01:34.700	4.02	20.52	0.11	16.4	7.95	0.48	21.3	47.5
23700	00:01:34.800	4.02	20.52	0.11	16.39	7.92	0.48	21.3	47.5
23725	00:01:34.900	4.02	20.52	0.11	16.41	7.91	0.48	21.3	47.5
23750	00:01:35.000	4.02	20.52	0.11	16.4	7.94	0.48	21.3	47.5
23775	00:01:35.100	4.02	20.52	0.11	16.37	7.92	0.48	21.3	47.5
23800	00:01:35.200	4.02	20.52	0.11	16.39	7.92	0.48	21.3	47.5
23825	00:01:35.300	4.02	20.52	0.11	16.43	7.93	0.48	21.3	47.5
23850	00:01:35.400	4.02	20.52	0.11	16.45	7.95	0.48	21.3	47.5
23875	00:01:35.500	4.02	20.52	0.11	16.47	7.95	0.48	21.3	47.5
23900	00:01:35.600	4.02	20.52	0.11	16.49	7.98	0.48	21.3	47.5
23925	00:01:35.700	4.02	20.52	0.11	16.51	7.98	0.48	21.3	47.5
23950	00:01:35.800	4.02	20.52	0.11	16.53	7.99	0.48	21.3	47.5
23975	00:01:35.900	4.02	20.52	0.11	16.58	7.99	0.48	21.3	47.5
24000	00:01:36.000	4.02	20.52	0.11	16.61	7.99	0.48	21.3	47.5
24025	00:01:36.100	4.02	20.52	0.11	16.62	8	0.48	21.3	47.5
24050	00:01:36.200	4.02	20.52	0.11	16.66	8.02	0.48	21.3	47.5
24075	00:01:36.300	4.02	20.52	0.11	16.66	8.02	0.48	21.3	47.5
24100	00:01:36.400	4.02	20.52	0.11	16.68	8.01	0.48	21.3	47.5
24125	00:01:36.500	4.02	20.52	0.11	16.69	8.01	0.48	21.3	47.5
24150	00:01:36.600	4.02	20.52	0.11	16.7	8.01	0.48	21.3	47.5
24175	00:01:36.700	4.02	20.52	0.11	16.75	8.02	0.48	21.3	47.5
24200	00:01:36.800	4.02	20.52	0.11	16.77	8.05	0.48	21.3	47.5
24225	00:01:36.900	4.02	20.52	0.11	16.77	8.08	0.48	21.3	47.5
24250	00:01:37.000	4.02	20.52	0.11	16.78	8.1	0.48	21.3	47.5
24275	00:01:37.100	4.02	20.52	0.11	16.82	8.11	0.48	21.3	47.5
24300	00:01:37.200	4.02	20.52	0.11	16.8	8.12	0.48	21.3	47.5
24325	00:01:37.300	4.02	20.52	0.12	16.79	8.15	0.49	21.3	47.5
24350	00:01:37.400	4.02	20.52	0.12	16.84	8.17	0.49	21.3	47.5
24375	00:01:37.500	4.02	20.52	0.12	16.88	8.2	0.49	21.3	47.5
24400	00:01:37.600	4.02	20.52	0.12	16.88	8.23	0.49	21.3	47.5
24425	00:01:37.700	4.02	20.52	0.12	16.87	8.22	0.49	21.3	47.5
24450	00:01:37.800	4.02	20.52	0.12	16.83	8.24	0.49	21.3	47.5
24475	00:01:37.900	4.02	20.52	0.12	16.82	8.24	0.49	21.3	47.5
24500	00:01:38.000	4.02	20.52	0.12	16.78	8.22	0.49	21.3	47.5
24525	00:01:38.100	4.02	20.52	0.12	16.75	8.22	0.49	21.3	47.5
24550	00:01:38.200	4.02	20.52	0.12	16.77	8.22	0.49	21.3	47.5
24575	00:01:38.300	4.02	20.52	0.12	16.8	8.21	0.49	21.3	47.5
24600	00:01:38.400	4.02	20.52	0.12	16.76	8.23	0.49	21.3	47.5
24625	00:01:38.500	4.02	20.52	0.12	16.74	8.24	0.49	21.3	47.5
24650	00:01:38.600	4.02	20.52	0.12	16.7	8.22	0.49	21.3	47.5
24675	00:01:38.700	4.01	20.52	0.12	16.71	8.23	0.49	21.3	47.5
24700	00:01:38.800	4.01	20.52	0.12	16.72	8.22	0.49	21.3	47.5
24725	00:01:38.900	4.01	20.52	0.12	16.7	8.22	0.49	21.3	47.5
24750	00:01:39.000	4.01	20.52	0.12	16.75	8.26	0.49	21.3	47.5
24775	00:01:39.100	4.01	20.52	0.12	16.79	8.25	0.49	21.3	47.5
24800	00:01:39.200	4.01	20.52	0.12	16.8	8.24	0.49	21.3	47.5
24825	00:01:39.300	4.01	20.52	0.12	16.79	8.27	0.49	21.3	47.5
24850	00:01:39.400	4.01	20.52	0.12	16.77	8.26	0.49	21.3	47.5
24875	00:01:39.500	4.01	20.52	0.12	16.77	8.23	0.49	21.3	47.5
24900	00:01:39.600	4.01	20.52	0.12	16.79	8.25	0.49	21.3	47.5
24925	00:01:39.700	4.01	20.52	0.12	16.78	8.24	0.49	21.3	47.5
24950	00:01:39.800	4.01	20.52	0.12	16.8	8.23	0.49	21.3	47.5
24975	00:01:39.900	4.01	20.52	0.12	16.8	8.23	0.49	21.3	47.5
25000	00:01:40.000	4.01	20.52	0.12	16.8	8.21	0.49	21.3	47.5
25025	00:01:40.100	4.01	20.52	0.12	16.79	8.23	0.49	21.3	47.5
25050	00:01:40.200	4.01	20.52	0.12	16.78	8.22	0.49	21.3	47.5
25075	00:01:40.300	4.01	20.52	0.12	16.78	8.2	0.49	21.3	47.5
25100	00:01:40.400	4.01	20.52	0.12	16.78	8.19	0.49	21.3	47.5
25125	00:01:40.500	4.01	20.52	0.12	16.82	8.2	0.49	21.3	47.5
25150	00:01:40.600	4.01	20.52	0.12	16.81	8.2	0.49	21.3	47.5
25175	00:01:40.700	4.01	20.52	0.12	16.83	8.22	0.49	21.3	47.5
25200	00:01:40.800	4.01	20.52	0.12	16.84	8.23	0.49	21.3	47.5
25225	00:01:40.900	4.01	20.52	0.12	16.88	8.23	0.49	21.3	47.5
25250	00:01:41.000	4.01	20.52	0.12	16.87	8.24	0.49	21.3	47.5
25275	00:01:41.100	4.01	20.52	0.12	16.89	8.24	0.49	21.3	47.5
25300	00:01:41.200	4.01	20.52	0.12	16.9	8.24	0.49	21.3	47.5
25325	00:01:41.300	4.01	20.52	0.12	16.92	8.26	0.49	21.3	47.5
25350	00:01:41.400	4.01	20.52	0.12	16.97	8.24	0.49	21.3	47.5
25375	00:01:41.500	4.01	20.52	0.12	16.97	8.26	0.49	21.3	47.5
25400	00:01:41.600	4.01	20.52	0.12	17.03	8.24	0.48	21.3	47.5
25425	00:01:41.700	4.01	20.52	0.12	17.01	8.25	0.48	21.3	47.5
25450	00:01:41.800	4.01	20.52	0.12	17.02	8.25	0.48	21.3	47.5
25475	00:01:41.900	4.01	20.52	0.12	17.01	8.26	0.49	21.3	47.5
25500	00:01:42.000	4.01	20.52	0.12	17.07	8.27	0.48	21.3	47.5
25525	00:01:42.100	4.01	20.52	0.12	17.04	8.26	0.48	21.3	47.5
25550	00:01:42.200	4.01	20.52	0.12	17.05	8.31	0.49	21.3	47.5
25575	00:01:42.300	4.01	20.52	0.12	17.07	8.29	0.49	21.3	47.5
25600	00:01:42.400	4.01	20.52	0.12	17.06	8.32	0.49	21.3	47.5
25625	00:01:42.500	4.01	20.52	0.12	17.05	8.33	0.49	21.3	47.5
25650	00:01:42.600	4.01	20.52	0.12	17.02	8.35	0.49	21.3	47.5
25675	00:01:42.700	4.01	20.52	0.12	17.04	8.37	0.49	21.3	47.5
25700	00:01:42.800	4.01	20.52	0.12	17.04	8.38	0.49	21.3	47.5
25725	00:01:42.900	4.01	20.52	0.12	17.07	8.41	0.49	21.3	47.5
25750	00:01:43.000	4.01	20.52	0.12	17.05	8.41	0.49	21.3	47.5
25775	00:01:43.100	4.01	20.52	0.12	17.07	8.45	0.49	21.3	47.5
25800	00:01:43.200	4.01	20.52	0.12	17.14	8.44	0.49	21.3	47.5
25825	00:01:43.300	4.01	20.52	0.12	17.13	8.46	0.49	21.3	47.5
25850	00:01:43.400	4.01	20.52	0.12	17.18	8.49	0.49	21.3	47.5
25875	00:01:43.500	4.01	20.52	0.12	17.18	8.52	0.5	21.3	47.5
25900	00:01:43.600	4.01	20.52	0.12	17.23	8.55	0.5	21.3	47.5
25925	00:01:43.700	4.01	20.52	0.12	17.26	8.56	0.5	21.3	47.5
25950	00:01:43.800	4.01	20.52	0.12	17.29	8.59	0.5	21.3	47.5
25975	00:01:43.900	4.01	20.52	0.12	17.29	8.6	0.5	21.3	47.5
26000	00:01:44.000	4.01	20.51	0.12	17.36	8.63	0.5	21.3	47.5
26025	00:01:44.100	4	20.51	0.12	17.42	8.67	0.5	21.3	47.5
26050	00:01:44.200	4	20.51	0.12	17.37	8.67	0.5	21.3	47.5
26075	00:01:44.300	4	20.51	0.12	17.39	8.7	0.5	21.3	47.5
26100	00:01:44.400	4	20.51	0.12	17.4	8.7	0.5	21.3	47.5
26125	00:01:44.500	4	20.51	0.12	17.47	8.7	0.5	21.3	47.5
26150	00:01:44.600	4	20.51	0.12	17.51	8.71	0.5	21.3	47.5
26175	00:01:44.700	4	20.51	0.12	17.52	8.75	0.5	21.3	47.5
26200	00:01:44.800	4	20.51	0.12	17.53	8.76	0.5	21.3	47.5
26225	00:01:44.900	4	20.51	0.12	17.59	8.79	0.5	21.3	47.5
26250	00:01:45.000	4	20.51	0.12	17.59	8.81	0.5	21.3	47.5
26275	00:01:45.100	4	20.51	0.12	17.58	8.81	0.5	21.3	47.5
26300	00:01:45.200	4	20.51	0.12	17.6	8.86	0.5	21.3	47.5
26325	00:01:45.300	4	20.51	0.12	17.66	8.87	0.5	21.3	47.5
26350	00:01:45.400	4	20.51	0.12	17.69	8.89	0.5	21.3	47.5
26375	00:01:45.500	4	20.51	0.12	17.67	8.93	0.51	21.3	47.5
26400	00:01:45.600	4	20.51	0.12	17.62	8.97	0.51	21.3	47.5
26425	00:01:45.700	4	20.51	0.12	17.64	8.97	0.51	21.3	47.5
26450	00:01:45.800	4	20.51	0.12	17.63	8.99	0.51	21.3	47.5
26475	00:01:45.900	4	20.51	0.12	17.62	9.01	0.51	21.3	47.5
26500	00:01:46.000	4	20.51	0.12	17.58	9	0.51	21.3	47.5
26525	00:01:46.100	4	20.51	0.12	17.61	9	0.51	21.3	47.5
26550	00:01:46.200	4	20.51	0.12	17.61	9.01	0.51	21.3	47.5
26575	00:01:46.300	4	20.51	0.12	17.6	9.02	0.51	21.3	47.5
26600	00:01:46.400	4	20.51	0.12	17.59	9.03	0.51	21.3	47.5
26625	00:01:46.500	4	20.51	0.12	17.61	9.05	0.51	21.3	47.5
26650	00:01:46.600	4	20.51	0.12	17.66	9.05	0.51	21.3	47.5
26675	00:01:46.700	4	20.51	0.12	17.7	9.07	0.51	21.3	47.5
26700	00:01:46.800	4	20.51	0.12	17.7	9.05	0.51	21.3	47.5
26725	00:01:46.900	4	20.51	0.12	17.74	9.02	0.51	21.3	47.5
26750	00:01:47.000	4	20.51	0.12	17.73	9.01	0.51	21.3	47.5
26775	00:01:47.100	4	20.51	0.12	17.71	9.01	0.51	21.3	47.5
26800	00:01:47.200	4	20.51	0.12	17.74	9.01	0.51	21.3	47.5
26825	00:01:47.300	4	20.51	0.12	17.74	9.04	0.51	21.3	47.5
26850	00:01:47.400	4	20.51	0.12	17.74	9.03	0.51	21.3	47.5
26875	00:01:47.500	4	20.51	0.12	17.72	8.99	0.51	21.3	47.5
26900	00:01:47.600	4	20.51	0.12	17.72	8.99	0.51	21.3	47.5
26925	00:01:47.700	4	20.51	0.12	17.7	8.99	0.51	21.3	47.5
26950	00:01:47.800	4	20.51	0.12	17.71	9.02	0.51	21.3	47.5
26975	00:01:47.900	4	20.51	0.12	17.73	9.03	0.51	21.3	47.5
27000	00:01:48.000	4	20.51	0.12	17.83	9.05	0.51	21.3	47.5
27025	00:01:48.100	4	20.51	0.12	17.88	9.05	0.51	21.3	47.5
27050	00:01:48.200	4	20.51	0.12	17.92	9.04	0.5	21.3	47.5
27075	00:01:48.300	4	20.51	0.12	17.91	9.05	0.51	21.3	47.5
27100	00:01:48.400	4	20.51	0.12	17.89	9.09	0.51	21.3	47.5
27125	00:01:48.500	4	20.51	0.12	17.88	9.12	0.51	21.3	47.5
27150	00:01:48.600	4	20.51	0.12	17.86	9.12	0.51	21.3	47.5
27175	00:01:48.700	4	20.51	0.12	17.87	9.09	0.51	21.3	47.5
27200	00:01:48.800	4	20.51	0.12	17.91	9.08	0.51	21.3	47.5
27225	00:01:48.900	4	20.51	0.12	17.92	9.12	0.51	21.3	47.5
27250	00:01:49.000	4	20.51	0.12	17.9	9.15	0.51	21.3	47.5
27275	00:01:49.100	4	20.51	0.13	17.9	9.16	0.51	21.3	47.5
27300	00:01:49.200	4	20.51	0.12	17.87	9.14	0.51	21.3	47.5
27325	00:01:49.300	4	20.51	0.12	17.9	9.13	0.51	21.3	47.5
27350	00:01:49.400	4	20.51	0.12	17.95	9.12	0.51	21.3	47.5
27375	00:01:49.500	4	20.51	0.12	17.96	9.13	0.51	21.3	47.5
27400	00:01:49.600	4	20.51	0.13	17.97	9.17	0.51	21.3	47.5
27425	00:01:49.700	4	20.51	0.13	17.94	9.19	0.51	21.3	47.5
27450	00:01:49.800	4	20.51	0.13	17.91	9.18	0.51	21.3	47.5
27475	00:01:49.900	4.01	20.51	0.13	17.85	9.18	0.51	21.3	47.5
27500	00:01:50.000	4.01	20.51	0.13	17.85	9.19	0.52	21.3	47.5
27525	00:01:50.100	4.01	20.51	0.13	17.79	9.21	0.52	21.3	47.5
27550	00:01:50.200	4.01	20.51	0.13	17.8	9.24	0.52	21.3	47.5
27575	00:01:50.300	4.01	20.51	0.13	17.78	9.26	0.52	21.3	47.5
27600	00:01:50.400	4.01	20.51	0.13	17.77	9.28	0.52	21.3	47.5
27625	00:01:50.500	4.01	20.51	0.13	17.79	9.27	0.52	21.3	47.5
27650	00:01:50.600	4.01	20.51	0.13	17.82	9.23	0.52	21.3	47.5
27675	00:01:50.700	4.01	20.51	0.13	17.84	9.23	0.52	21.3	47.5
27700	00:01:50.800	4.01	20.51	0.13	17.86	9.28	0.52	21.3	47.5
27725	00:01:50.900	4.01	20.51	0.13	17.88	9.3	0.52	21.3	47.5
27750	00:01:51.000	4.01	20.51	0.13	17.86	9.32	0.52	21.3	47.5
27775	00:01:51.100	4.01	20.51	0.13	17.93	9.32	0.52	21.3	47.5
27800	00:01:51.200	4.01	20.51	0.13	17.97	9.31	0.52	21.3	47.5
27825	00:01:51.300	4.01	20.51	0.13	17.97	9.32	0.52	21.3	47.5
27850	00:01:51.400	4.01	20.51	0.13	17.95	9.32	0.52	21.3	47.5
27875	00:01:51.500	4.01	20.51	0.13	17.95	9.32	0.52	21.3	47.5
27900	00:01:51.600	4.01	20.51	0.13	17.98	9.34	0.52	21.3	47.5
27925	00:01:51.700	4.01	20.51	0.13	17.99	9.35	0.52	21.3	47.5
27950	00:01:51.800	4.01	20.51	0.13	18	9.34	0.52	21.3	47.5
27975	00:01:51.900	4.01	20.51	0.13	18.06	9.33	0.52	21.3	47.5
28000	00:01:52.000	4.01	20.51	0.13	18.07	9.32	0.52	21.3	47.5
28025	00:01:52.100	4.01	20.51	0.13	18.04	9.32	0.52	21.3	47.5
28050	00:01:52.200	4.01	20.51	0.13	18.02	9.32	0.52	21.3	47.5
28075	00:01:52.300	4.01	20.51	0.13	18.03	9.31	0.52	21.3	47.5
28100	00:01:52.400	4.01	20.51	0.13	18.1	9.34	0.52	21.3	47.5
28125	00:01:52.500	4.01	20.51	0.13	18.12	9.35	0.52	21.3	47.5
28150	00:01:52.600	4.01	20.51	0.13	18.07	9.33	0.52	21.3	47.5
28175	00:01:52.700	4.01	20.51	0.13	18.08	9.31	0.51	21.3	47.5
28200	00:01:52.800	4.01	20.51	0.13	18.09	9.29	0.51	21.3	47.5
28225	00:01:52.900	4.01	20.51	0.13	18.09	9.3	0.51	21.3	47.5
28250	00:01:53.000	4.01	20.51	0.13	18.1	9.29	0.51	21.3	47.5
28275	00:01:53.100	4.01	20.51	0.13	18.08	9.28	0.51	21.3	47.5
28300	00:01:53.200	4.01	20.51	0.13	18.08	9.27	0.51	21.3	47.5
28325	00:01:53.300	4.01	20.51	0.13	18.07	9.29	0.51	21.3	47.5
28350	00:01:53.400	4.01	20.51	0.13	18.08	9.27	0.51	21.3	47.5
28375	00:01:53.500	4.01	20.51	0.13	18.08	9.26	0.51	21.3	47.5
28400	00:01:53.600	4.01	20.51	0.13	18.1	9.28	0.51	21.3	47.5
28425	00:01:53.700	4.01	20.51	0.13	18.09	9.3	0.51	21.3	47.5
28450	00:01:53.800	4.01	20.51	0.13	18.07	9.31	0.52	21.3	47.5
28475	00:01:53.900	4.01	20.51	0.13	18.02	9.31	0.52	21.3	47.5
28500	00:01:54.000	4.01	20.51	0.13	18.05	9.32	0.52	21.3	47.5
28525	00:01:54.100	4.01	20.51	0.13	18.11	9.34	0.52	21.3	47.5
28550	00:01:54.200	4.01	20.51	0.13	18.1	9.35	0.52	21.3	47.5
28575	00:01:54.300	4.01	20.51	0.13	18.1	9.32	0.51	21.3	47.5
28600	00:01:54.400	4.01	20.51	0.13	18.1	9.33	0.52	21.3	47.5
28625	00:01:54.500	4.01	20.51	0.13	18.11	9.33	0.52	21.3	47.5
28650	00:01:54.600	4.01	20.51	0.13	18.11	9.33	0.51	21.3	47.5
28675	00:01:54.700	4.01	20.51	0.13	18.12	9.33	0.51	21.3	47.5
28700	00:01:54.800	4.01	20.51	0.13	18.13	9.31	0.51	21.3	47.5
28725	00:01:54.900	4.01	20.51	0.13	18.18	9.28	0.51	21.3	47.5
28750	00:01:55.000	4.01	20.51	0.13	18.14	9.26	0.51	21.3	47.4
28775	00:01:55.100	4.01	20.51	0.13	18.12	9.26	0.51	21.3	47.4
28800	00:01:55.200	4.01	20.51	0.13	18.13	9.26	0.51	21.3	47.4
28825	00:01:55.300	4.01	20.51	0.13	18.2	9.27	0.51	21.3	47.4
28850	00:01:55.400	4.01	20.51	0.13	18.16	9.24	0.51	21.3	47.4
28875	00:01:55.500	4.01	20.51	0.13	18.16	9.24	0.51	21.3	47.4
28900	00:01:55.600	4.01	20.51	0.13	18.15	9.24	0.51	21.3	47.4
28925	00:01:55.700	4.01	20.51	0.13	18.2	9.26	0.51	21.3	47.4
28950	00:01:55.800	4.01	20.51	0.13	18.25	9.27	0.51	21.3	47.4
28975	00:01:55.900	4.01	20.51	0.13	18.3	9.3	0.51	21.3	47.4
29000	00:01:56.000	4.01	20.51	0.13	18.33	9.31	0.51	21.3	47.4
29025	00:01:56.100	4.01	20.51	0.13	18.33	9.28	0.51	21.3	47.4
29050	00:01:56.200	4.01	20.51	0.13	18.33	9.28	0.51	21.3	47.4
29075	00:01:56.300	4.01	20.51	0.13	18.3	9.31	0.51	21.3	47.4
29100	00:01:56.400	4.01	20.51	0.13	18.36	9.35	0.51	21.3	47.4
29125	00:01:56.500	4.01	20.51	0.13	18.38	9.39	0.51	21.3	47.4
29150	00:01:56.600	4.01	20.5	0.13	18.45	9.4	0.51	21.3	47.4
29175	00:01:56.700	4.01	20.51	0.13	18.41	9.39	0.51	21.3	47.4
29200	00:01:56.800	4.01	20.51	0.13	18.42	9.43	0.51	21.3	47.4
29225	00:01:56.900	4.01	20.51	0.13	18.38	9.42	0.51	21.3	47.4
29250	00:01:57.000	4.01	20.51	0.13	18.37	9.44	0.51	21.4	47.4
29275	00:01:57.100	4.01	20.51	0.13	18.39	9.45	0.51	21.4	47.4
29300	00:01:57.200	4.01	20.51	0.13	18.4	9.47	0.51	21.4	47.4
29325	00:01:57.300	4.01	20.51	0.13	18.42	9.45	0.51	21.4	47.4
29350	00:01:57.400	4.01	20.5	0.13	18.44	9.47	0.51	21.4	47.4
29375	00:01:57.500	4.01	20.51	0.13	18.44	9.45	0.51	21.4	47.4
29400	00:01:57.600	4.01	20.51	0.13	18.4	9.44	0.51	21.4	47.4
29425	00:01:57.700	4.01	20.51	0.13	18.37	9.47	0.52	21.4	47.4
29450	00:01:57.800	4.01	20.51	0.13	18.33	9.46	0.52	21.4	47.4
29475	00:01:57.900	4.01	20.51	0.13	18.32	9.46	0.52	21.4	47.4
29500	00:01:58.000	4.01	20.51	0.13	18.35	9.44	0.51	21.4	47.4
29525	00:01:58.100	4.01	20.51	0.13	18.33	9.43	0.51	21.4	47.4
29550	00:01:58.200	4.01	20.51	0.13	18.32	9.44	0.52	21.4	47.4
29575	00:01:58.300	4.01	20.51	0.13	18.28	9.45	0.52	21.4	47.4
29600	00:01:58.400	4.01	20.51	0.13	18.25	9.41	0.52	21.4	47.4
29625	00:01:58.500	4.01	20.51	0.13	18.23	9.4	0.52	21.4	47.4
29650	00:01:58.600	4.01	20.51	0.13	18.27	9.38	0.51	21.4	47.4
29675	00:01:58.700	4.01	20.51	0.13	18.27	9.34	0.51	21.4	47.4
29700	00:01:58.800	4.01	20.51	0.13	18.31	9.34	0.51	21.4	47.4
29725	00:01:58.900	4.01	20.51	0.13	18.34	9.32	0.51	21.4	47.4
29750	00:01:59.000	4.01	20.51	0.13	18.35	9.33	0.51	21.4	47.4
29775	00:01:59.100	4.01	20.51	0.13	18.36	9.35	0.51	21.4	47.4
29800	00:01:59.200	4.01	20.51	0.13	18.37	9.34	0.51	21.4	47.4
29825	00:01:59.300	4.01	20.51	0.13	18.4	9.32	0.51	21.4	47.4
29850	00:01:59.400	4.01	20.51	0.13	18.39	9.37	0.51	21.4	47.4
29875	00:01:59.500	4.01	20.5	0.13	18.46	9.34	0.51	21.4	47.4
29900	00:01:59.600	4.01	20.51	0.13	18.42	9.38	0.51	21.4	47.4
29925	00:01:59.700	4.01	20.5	0.13	18.48	9.38	0.51	21.4	47.4
29950	00:01:59.800	4.01	20.51	0.13	18.43	9.38	0.51	21.4	47.4
29975	00:01:59.900	4.01	20.51	0.13	18.44	9.39	0.51	21.4	47.4
30000	00:02:00.000	4.01	20.51	0.13	18.42	9.44	0.51	21.4	47.4
30025	00:02:00.100	4.01	20.51	0.13	18.42	9.45	0.51	21.4	47.4
30050	00:02:00.200	4.01	20.5	0.13	18.46	9.43	0.51	21.4	47.4
30075	00:02:00.300	4.01	20.5	0.13	18.46	9.45	0.51	21.4	47.4
30100	00:02:00.400	4.01	20.5	0.13	18.47	9.47	0.51	21.4	47.4
30125	00:02:00.500	4.01	20.51	0.13	18.41	9.54	0.52	21.4	47.4
30150	00:02:00.600	4.01	20.51	0.13	18.42	9.55	0.52	21.4	47.4
30175	00:02:00.700	4.01	20.5	0.13	18.45	9.59	0.52	21.4	47.4
30200	00:02:00.800	4.01	20.5	0.13	18.47	9.6	0.52	21.4	47.4
30225	00:02:00.900	4.01	20.5	0.13	18.48	9.6	0.52	21.4	47.4
30250	00:02:01.000	4.01	20.5	0.13	18.53	9.57	0.52	21.4	47.4
30275	00:02:01.100	4.01	20.5	0.13	18.53	9.57	0.52	21.4	47.4
30300	00:02:01.200	4.01	20.5	0.13	18.52	9.58	0.52	21.4	47.4
30325	00:02:01.300	4.01	20.5	0.13	18.57	9.57	0.52	21.4	47.4
30350	00:02:01.400	4.02	20.5	0.13	18.61	9.57	0.51	21.4	47.4
30375	00:02:01.500	4.02	20.5	0.13	18.67	9.55	0.51	21.4	47.4
30400	00:02:01.600	4.02	20.5	0.13	18.72	9.54	0.51	21.4	47.4
30425	00:02:01.700	4.02	20.5	0.13	18.72	9.53	0.51	21.4	47.4
30450	00:02:01.800	4.02	20.5	0.13	18.77	9.53	0.51	21.4	47.4
30475	00:02:01.900	4.02	20.5	0.13	18.77	9.55	0.51	21.4	47.4
30500	00:02:02.000	4.02	20.5	0.13	18.78	9.6	0.51	21.4	47.4
30525	00:02:02.100	4.02	20.5	0.13	18.81	9.64	0.51	21.4	47.4
30550	00:02:02.200	4.02	20.5	0.13	18.8	9.69	0.52	21.4	47.4
30575	00:02:02.300	4.01	20.5	0.13	18.83	9.71	0.52	21.4	47.4
30600	00:02:02.400	4.01	20.5	0.13	18.84	9.69	0.51	21.4	47.4
30625	00:02:02.500	4.01	20.5	0.13	18.81	9.69	0.52	21.4	47.4
30650	00:02:02.600	4.01	20.5	0.13	18.83	9.7	0.52	21.4	47.4
30675	00:02:02.700	4.01	20.5	0.13	18.87	9.73	0.52	21.4	47.4
30700	00:02:02.800	4.01	20.5	0.13	18.88	9.76	0.52	21.4	47.4
30725	00:02:02.900	4.01	20.5	0.13	18.88	9.77	0.52	21.4	47.4
30750	00:02:03.000	4.01	20.5	0.13	18.89	9.76	0.52	21.4	47.4
30775	00:02:03.100	4.01	20.5	0.13	18.91	9.76	0.52	21.4	47.4
30800	00:02:03.200	4.02	20.5	0.13	18.91	9.73	0.51	21.4	47.4
30825	00:02:03.300	4.02	20.5	0.13	18.92	9.75	0.52	21.4	47.4
30850	00:02:03.400	4.02	20.5	0.13	18.91	9.76	0.52	21.4	47.4
30875	00:02:03.500	4.02	20.5	0.13	18.93	9.79	0.52	21.4	47.4
30900	00:02:03.600	4.02	20.5	0.13	18.92	9.79	0.52	21.4	47.4
30925	00:02:03.700	4.02	20.5	0.13	18.93	9.75	0.52	21.4	47.4
30950	00:02:03.800	4.02	20.5	0.13	18.96	9.76	0.51	21.4	47.4
30975	00:02:03.900	4.02	20.5	0.13	19	9.76	0.51	21.4	47.4
31000	00:02:04.000	4.02	20.5	0.13	19.01	9.75	0.51	21.4	47.4
31025	00:02:04.100	4.02	20.5	0.13	19.02	9.74	0.51	21.4	47.4
31050	00:02:04.200	4.02	20.5	0.13	19.07	9.74	0.51	21.4	47.4
31075	00:02:04.300	4.02	20.5	0.13	19.05	9.72	0.51	21.4	47.4
31100	00:02:04.400	4.02	20.5	0.13	19.09	9.74	0.51	21.4	47.4
31125	00:02:04.500	4.02	20.5	0.13	19.09	9.72	0.51	21.4	47.4
31150	00:02:04.600	4.02	20.5	0.13	19.11	9.76	0.51	21.4	47.4
31175	00:02:04.700	4.02	20.5	0.13	19.09	9.79	0.51	21.4	47.4
31200	00:02:04.800	4.02	20.5	0.13	19.11	9.8	0.51	21.4	47.4
31225	00:02:04.900	4.02	20.5	0.13	19.11	9.81	0.51	21.4	47.4
31250	00:02:05.000	4.02	20.5	0.13	19.14	9.84	0.51	21.4	47.4
31275	00:02:05.100	4.02	20.5	0.13	19.14	9.84	0.51	21.4	47.4
31300	00:02:05.200	4.02	20.5	0.13	19.13	9.89	0.52	21.4	47.4
31325	00:02:05.300	4.02	20.5	0.13	19.13	9.92	0.52	21.4	47.4
31350	00:02:05.400	4.02	20.5	0.13	19.13	9.97	0.52	21.4	47.4
31375	00:02:05.500	4.02	20.5	0.13	19.14	10	0.52	21.4	47.4
31400	00:02:05.600	4.02	20.5	0.13	19.16	9.99	0.52	21.4	47.4
31425	00:02:05.700	4.02	20.5	0.13	19.15	10.01	0.52	21.4	47.4
31450	00:02:05.800	4.02	20.5	0.13	19.11	10	0.52	21.4	47.4
31475	00:02:05.900	4.02	20.5	0.13	19.14	10.01	0.52	21.4	47.4
31500	00:02:06.000	4.02	20.5	0.13	19.11	10.02	0.52	21.4	47.4
31525	00:02:06.100	4.02	20.5	0.13	19.14	10.04	0.52	21.4	47.4
31550	00:02:06.200	4.02	20.5	0.13	19.13	10.03	0.52	21.4	47.4
31575	00:02:06.300	4.02	20.5	0.13	19.12	10.02	0.52	21.4	47.4
31600	00:02:06.400	4.02	20.5	0.13	19.11	10	0.52	21.4	47.4
31625	00:02:06.500	4.02	20.5	0.13	19.11	9.99	0.52	21.4	47.4
31650	00:02:06.600	4.02	20.5	0.13	19.08	10	0.52	21.4	47.4
31675	00:02:06.700	4.02	20.5	0.13	19.09	9.96	0.52	21.4	47.4
31700	00:02:06.800	4.02	20.5	0.13	19.1	9.98	0.52	21.4	47.4
31725	00:02:06.900	4.02	20.5	0.13	19.04	10.01	0.53	21.4	47.4
31750	00:02:07.000	4.02	20.5	0.13	19.02	9.98	0.52	21.4	47.4
31775	00:02:07.100	4.02	20.5	0.13	18.99	9.97	0.53	21.4	47.4
31800	00:02:07.200	4.02	20.5	0.13	18.99	10	0.53	21.4	47.4
31825	00:02:07.300	4.02	20.5	0.13	19.01	9.98	0.53	21.4	47.4
31850	00:02:07.400	4.02	20.5	0.13	19.03	9.99	0.52	21.4	47.4
31875	00:02:07.500	4.02	20.5	0.13	19.01	10.03	0.53	21.4	47.4
31900	00:02:07.600	4.02	20.5	0.13	19.01	10.02	0.53	21.4	47.4
31925	00:02:07.700	4.02	20.5	0.13	19.01	10.06	0.53	21.4	47.4
31950	00:02:07.800	4.02	20.5	0.13	19.01	10.07	0.53	21.4	47.4
31975	00:02:07.900	4.02	20.5	0.13	19.04	10.01	0.53	21.4	47.4
32000	00:02:08.000	4.02	20.5	0.13	19.06	10.03	0.53	21.4	47.4
32025	00:02:08.100	4.02	20.5	0.13	19.07	10.03	0.53	21.4	47.4
32050	00:02:08.200	4.02	20.5	0.13	19.06	9.99	0.52	21.4	47.4
32075	00:02:08.300	4.02	20.5	0.13	19.04	10.01	0.53	21.4	47.4
32100	00:02:08.400	4.02	20.5	0.13	19.03	10	0.53	21.4	47.4
32125	00:02:08.500	4.02	20.5	0.13	19.06	9.91	0.52	21.4	47.4
32150	00:02:08.600	4.02	20.5	0.13	19.06	9.9	0.52	21.4	47.4
32175	00:02:08.700	4.02	20.5	0.13	19.06	9.87	0.52	21.4	47.4
32200	00:02:08.800	4.02	20.5	0.13	19.04	9.85	0.52	21.4	47.4
32225	00:02:08.900	4.02	20.5	0.13	19.01	9.85	0.52	21.4	47.4
32250	00:02:09.000	4.02	20.5	0.13	18.99	9.84	0.52	21.4	47.3
32275	00:02:09.100	4.02	20.5	0.13	19.03	9.84	0.52	21.4	47.3
32300	00:02:09.200	4.02	20.5	0.13	19.06	9.86	0.52	21.4	47.3
32325	00:02:09.300	4.02	20.5	0.13	19.07	9.88	0.52	21.4	47.3
32350	00:02:09.400	4.02	20.5	0.13	19.1	9.91	0.52	21.4	47.3
32375	00:02:09.500	4.01	20.5	0.13	19.11	9.96	0.52	21.4	47.3
32400	00:02:09.600	4.01	20.5	0.13	19.12	9.98	0.52	21.4	47.3
32425	00:02:09.700	4.01	20.5	0.13	19.15	9.97	0.52	21.4	47.3
32450	00:02:09.800	4.01	20.5	0.13	19.16	10	0.52	21.4	47.3
32475	00:02:09.900	4.01	20.5	0.13	19.18	10.01	0.52	21.4	47.3
32500	00:02:10.000	4.01	20.5	0.13	19.22	10.01	0.52	21.4	47.3
32525	00:02:10.100	4.01	20.5	0.13	19.19	10.03	0.52	21.4	47.3
32550	00:02:10.200	4.01	20.5	0.13	19.22	10.03	0.52	21.4	47.3
32575	00:02:10.300	4.01	20.5	0.13	19.27	10.02	0.52	21.4	47.3
32600	00:02:10.400	4.01	20.5	0.13	19.28	10.02	0.52	21.4	47.3
32625	00:02:10.500	4.01	20.5	0.13	19.29	10.07	0.52	21.4	47.3
32650	00:02:10.600	4.01	20.5	0.13	19.3	10.07	0.52	21.4	47.3
32675	00:02:10.700	4.01	20.5	0.13	19.34	10.13	0.52	21.4	47.3
32700	00:02:10.800	4.01	20.5	0.13	19.35	10.13	0.52	21.4	47.3
32725	00:02:10.900	4.01	20.5	0.13	19.43	10.18	0.52	21.4	47.3
32750	00:02:11.000	4.01	20.5	0.13	19.46	10.25	0.53	21.4	47.3
32775	00:02:11.100	4.01	20.5	0.14	19.49	10.27	0.53	21.4	47.3
32800	00:02:11.200	4.01	20.49	0.14	19.51	10.29	0.53	21.4	47.3
32825	00:02:11.300	4.01	20.5	0.14	19.48	10.33	0.53	21.4	47.3
32850	00:02:11.400	4.01	20.5	0.14	19.49	10.35	0.53	21.4	47.3
32875	00:02:11.500	4.01	20.49	0.14	19.54	10.37	0.53	21.4	47.3
32900	00:02:11.600	4.01	20.49	0.14	19.55	10.41	0.53	21.4	47.3
32925	00:02:11.700	4.01	20.49	0.14	19.55	10.42	0.53	21.4	47.3
32950	00:02:11.800	4.01	20.49	0.14	19.6	10.4	0.53	21.4	47.3
32975	00:02:11.900	4.01	20.49	0.14	19.56	10.36	0.53	21.4	47.3
33000	00:02:12.000	4.01	20.49	0.14	19.56	10.38	0.53	21.4	47.3
33025	00:02:12.100	4.01	20.49	0.14	19.58	10.38	0.53	21.4	47.3
33050	00:02:12.200	4.01	20.49	0.14	19.54	10.37	0.53	21.4	47.3
33075	00:02:12.300	4.01	20.49	0.14	19.54	10.39	0.53	21.4	47.3
33100	00:02:12.400	4.01	20.49	0.14	19.52	10.38	0.53	21.4	47.3
33125	00:02:12.500	4.01	20.49	0.14	19.49	10.33	0.53	21.4	47.3
33150	00:02:12.600	4.01	20.49	0.14	19.5	10.29	0.53	21.4	47.3
33175	00:02:12.700	4.01	20.49	0.14	19.5	10.28	0.53	21.4	47.3
33200	00:02:12.800	4.01	20.49	0.14	19.48	10.32	0.53	21.4	47.3
33225	00:02:12.900	4.01	20.5	0.14	19.45	10.36	0.53	21.4	47.3
33250	00:02:13.000	4.01	20.5	0.14	19.43	10.33	0.53	21.4	47.3
33275	00:02:13.100	4.01	20.5	0.14	19.42	10.32	0.53	21.4	47.3
33300	00:02:13.200	4.01	20.5	0.14	19.46	10.31	0.53	21.4	47.3
33325	00:02:13.300	4.01	20.49	0.14	19.5	10.28	0.53	21.4	47.3
33350	00:02:13.400	4.01	20.49	0.14	19.56	10.3	0.53	21.4	47.3
33375	00:02:13.500	4.01	20.49	0.14	19.55	10.3	0.53	21.4	47.3
33400	00:02:13.600	4.01	20.49	0.14	19.54	10.32	0.53	21.4	47.3
33425	00:02:13.700	4.01	20.49	0.14	19.52	10.33	0.53	21.4	47.3
33450	00:02:13.800	4.01	20.49	0.14	19.52	10.32	0.53	21.4	47.3
33475	00:02:13.900	4.01	20.49	0.14	19.54	10.3	0.53	21.4	47.3
33500	00:02:14.000	4.01	20.49	0.14	19.52	10.28	0.53	21.4	47.3
33525	00:02:14.100	4.01	20.49	0.14	19.51	10.31	0.53	21.4	47.3
33550	00:02:14.200	4.01	20.49	0.14	19.5	10.3	0.53	21.4	47.3
33575	00:02:14.300	4.01	20.5	0.14	19.46	10.27	0.53	21.4	47.3
33600	00:02:14.400	4.01	20.5	0.13	19.43	10.23	0.53	21.4	47.3
33625	00:02:14.500	4.01	20.5	0.14	19.41	10.26	0.53	21.4	47.3
33650	00:02:14.600	4.01	20.5	0.14	19.41	10.27	0.53	21.4	47.3
33675	00:02:14.700	4.01	20.5	0.14	19.41	10.3	0.53	21.4	47.3
33700	00:02:14.800	4.01	20.5	0.14	19.38	10.34	0.53	21.4	47.3
33725	00:02:14.900	4.01	20.5	0.14	19.36	10.36	0.53	21.4	47.3
33750	00:02:15.000	4.01	20.5	0.14	19.39	10.38	0.54	21.4	47.3
33775	00:02:15.100	4	20.5	0.14	19.39	10.35	0.53	21.4	47.3
33800	00:02:15.200	4	20.5	0.14	19.37	10.35	0.53	21.4	47.3
33825	00:02:15.300	4	20.5	0.14	19.38	10.38	0.54	21.4	47.3
33850	00:02:15.400	4	20.5	0.14	19.37	10.44	0.54	21.4	47.3
33875	00:02:15.500	4	20.5	0.14	19.39	10.43	0.54	21.4	47.3
33900	00:02:15.600	4	20.5	0.14	19.39	10.42	0.54	21.4	47.3
33925	00:02:15.700	4	20.5	0.14	19.4	10.41	0.54	21.4	47.3
33950	00:02:15.800	4	20.5	0.14	19.45	10.41	0.54	21.4	47.3
33975	00:02:15.900	4	20.5	0.14	19.44	10.36	0.53	21.4	47.3
34000	00:02:16.000	4	20.5	0.14	19.44	10.37	0.53	21.4	47.3
34025	00:02:16.100	4	20.5	0.14	19.45	10.37	0.53	21.4	47.3
34050	00:02:16.200	4	20.5	0.14	19.45	10.34	0.53	21.4	47.3
34075	00:02:16.300	4	20.5	0.14	19.43	10.35	0.53	21.4	47.3
34100	00:02:16.400	4	20.49	0.14	19.47	10.35	0.53	21.4	47.3
34125	00:02:16.500	4	20.49	0.14	19.48	10.34	0.53	21.4	47.3
34150	00:02:16.600	4	20.49	0.14	19.46	10.35	0.53	21.4	47.3
34175	00:02:16.700	4	20.49	0.14	19.46	10.3	0.53	21.4	47.3
34200	00:02:16.800	4	20.5	0.14	19.44	10.29	0.53	21.4	47.3
34225	00:02:16.900	4	20.49	0.14	19.46	10.29	0.53	21.4	47.3
34250	00:02:17.000	4	20.5	0.14	19.44	10.28	0.53	21.4	47.3
34275	00:02:17.100	4	20.5	0.14	19.41	10.31	0.53	21.4	47.3
34300	00:02:17.200	4	20.5	0.14	19.44	10.33	0.53	21.4	47.3
34325	00:02:17.300	4	20.5	0.14	19.42	10.36	0.53	21.4	47.3
34350	00:02:17.400	4	20.5	0.14	19.42	10.3	0.53	21.4	47.3
34375	00:02:17.500	4	20.5	0.14	19.43	10.29	0.53	21.4	47.3
34400	00:02:17.600	4	20.5	0.14	19.43	10.26	0.53	21.4	47.3
34425	00:02:17.700	4	20.5	0.14	19.41	10.29	0.53	21.4	47.3
34450	00:02:17.800	4	20.5	0.14	19.44	10.31	0.53	21.4	47.3
34475	00:02:17.900	4	20.5	0.14	19.44	10.31	0.53	21.4	47.3
34500	00:02:18.000	4	20.5	0.14	19.44	10.3	0.53	21.4	47.3
34525	00:02:18.100	4	20.49	0.14	19.47	10.28	0.53	21.4	47.3
34550	00:02:18.200	4	20.49	0.14	19.47	10.29	0.53	21.4	47.3
34575	00:02:18.300	4	20.49	0.14	19.51	10.24	0.52	21.4	47.3
34600	00:02:18.400	4	20.49	0.14	19.51	10.27	0.53	21.4	47.3
34625	00:02:18.500	4	20.49	0.14	19.52	10.32	0.53	21.4	47.3
34650	00:02:18.600	4	20.49	0.14	19.52	10.35	0.53	21.4	47.3
34675	00:02:18.700	4	20.49	0.14	19.56	10.38	0.53	21.4	47.3
34700	00:02:18.800	4	20.49	0.14	19.59	10.34	0.53	21.4	47.3
34725	00:02:18.900	4	20.49	0.14	19.62	10.38	0.53	21.4	47.3
34750	00:02:19.000	4	20.49	0.14	19.65	10.38	0.53	21.4	47.3
34775	00:02:19.100	4	20.49	0.14	19.66	10.39	0.53	21.4	47.3
34800	00:02:19.200	4	20.49	0.14	19.71	10.44	0.53	21.4	47.3
34825	00:02:19.300	4	20.49	0.14	19.71	10.46	0.53	21.4	47.3
34850	00:02:19.400	4	20.49	0.14	19.71	10.46	0.53	21.4	47.3
34875	00:02:19.500	4	20.49	0.14	19.71	10.47	0.53	21.4	47.3
34900	00:02:19.600	4	20.49	0.14	19.76	10.47	0.53	21.4	47.3
34925	00:02:19.700	4	20.49	0.14	19.73	10.44	0.53	21.4	47.3
34950	00:02:19.800	4	20.49	0.14	19.74	10.48	0.53	21.4	47.3
34975	00:02:19.900	4	20.49	0.14	19.75	10.5	0.53	21.4	47.3
35000	00:02:20.000	4	20.49	0.14	19.74	10.51	0.53	21.4	47.3
35025	00:02:20.100	4	20.49	0.14	19.75	10.52	0.53	21.4	47.3
35050	00:02:20.200	4	20.49	0.14	19.74	10.51	0.53	21.4	47.3
35075	00:02:20.300	4	20.49	0.14	19.7	10.53	0.53	21.4	47.3
35100	00:02:20.400	4	20.49	0.14	19.73	10.51	0.53	21.4	47.3
35125	00:02:20.500	4	20.49	0.14	19.73	10.5	0.53	21.4	47.3
35150	00:02:20.600	4	20.49	0.14	19.76	10.54	0.53	21.4	47.3
35175	00:02:20.700	4	20.49	0.14	19.81	10.56	0.53	21.4	47.3
35200	00:02:20.800	4	20.49	0.14	19.79	10.55	0.53	21.4	47.3
35225	00:02:20.900	4	20.49	0.14	19.77	10.53	0.53	21.4	47.3
35250	00:02:21.000	4	20.49	0.14	19.81	10.54	0.53	21.4	47.3
35275	00:02:21.100	4	20.49	0.14	19.83	10.58	0.53	21.4	47.3
35300	00:02:21.200	4	20.49	0.14	19.84	10.56	0.53	21.4	47.3
35325	00:02:21.300	4	20.49	0.14	19.88	10.56	0.53	21.4	47.3
35350	00:02:21.400	4	20.49	0.14	19.88	10.58	0.53	21.4	47.3
35375	00:02:21.500	4	20.49	0.14	19.9	10.58	0.53	21.4	47.3
35400	00:02:21.600	4	20.49	0.14	19.88	10.54	0.53	21.4	47.3
35425	00:02:21.700	4	20.49	0.14	19.86	10.53	0.53	21.4	47.3
35450	00:02:21.800	4	20.49	0.14	19.85	10.52	0.53	21.4	47.3
35475	00:02:21.900	4	20.49	0.14	19.86	10.56	0.53	21.4	47.3
35500	00:02:22.000	4	20.49	0.14	19.84	10.53	0.53	21.4	47.3
35525	00:02:22.100	4	20.49	0.14	19.85	10.49	0.53	21.4	47.3
35550	00:02:22.200	4	20.49	0.14	19.82	10.48	0.53	21.4	47.3
35575	00:02:22.300	4	20.49	0.14	19.82	10.51	0.53	21.4	47.3
35600	00:02:22.400	4	20.49	0.14	19.85	10.51	0.53	21.4	47.3
35625	00:02:22.500	4	20.49	0.14	19.86	10.49	0.53	21.4	47.3
35650	00:02:22.600	4	20.49	0.14	19.83	10.51	0.53	21.4	47.3
35675	00:02:22.700	4	20.49	0.14	19.87	10.52	0.53	21.4	47.3
35700	00:02:22.800	4	20.49	0.14	19.86	10.51	0.53	21.4	47.3
35725	00:02:22.900	4	20.49	0.14	19.88	10.49	0.53	21.4	47.3
35750	00:02:23.000	4	20.49	0.14	19.88	10.52	0.53	21.4	47.3
35775	00:02:23.100	4	20.49	0.14	19.9	10.55	0.53	21.4	47.3
35800	00:02:23.200	4	20.49	0.14	19.92	10.55	0.53	21.4	47.3
35825	00:02:23.300	4	20.49	0.14	19.91	10.54	0.53	21.4	47.3
35850	00:02:23.400	4	20.49	0.14	19.88	10.56	0.53	21.4	47.3
35875	00:02:23.500	4	20.49	0.14	19.84	10.58	0.53	21.4	47.3
35900	00:02:23.600	4	20.49	0.14	19.84	10.58	0.53	21.4	47.3
35925	00:02:23.700	4	20.49	0.14	19.81	10.58	0.53	21.4	47.3
35950	00:02:23.800	4	20.49	0.14	19.85	10.6	0.53	21.4	47.3
35975	00:02:23.900	4	20.49	0.14	19.82	10.64	0.54	21.4	47.3
36000	00:02:24.000	4	20.49	0.14	19.84	10.63	0.54	21.4	47.3
36025	00:02:24.100	4	20.49	0.14	19.79	10.59	0.54	21.4	47.3
36050	00:02:24.200	4	20.49	0.14	19.76	10.62	0.54	21.4	47.3
36075	00:02:24.300	4	20.49	0.14	19.78	10.61	0.54	21.4	47.3
36100	00:02:24.400	4	20.49	0.14	19.77	10.61	0.54	21.4	47.3
36125	00:02:24.500	4	20.49	0.14	19.8	10.6	0.54	21.4	47.3
36150	00:02:24.600	4	20.49	0.14	19.78	10.59	0.54	21.4	47.3
36175	00:02:24.700	4	20.49	0.14	19.79	10.59	0.54	21.4	47.3
36200	00:02:24.800	4	20.49	0.14	19.78	10.59	0.54	21.4	47.3
36225	00:02:24.900	4	20.49	0.14	19.78	10.58	0.53	21.4	47.3
36250	00:02:25.000	4	20.49	0.14	19.78	10.57	0.53	21.4	47.3
36275	00:02:25.100	4	20.49	0.14	19.78	10.58	0.53	21.4	47.3
36300	00:02:25.200	4	20.49	0.14	19.75	10.6	0.54	21.4	47.3
36325	00:02:25.300	4	20.49	0.14	19.75	10.61	0.54	21.4	47.3
36350	00:02:25.400	4	20.49	0.14	19.76	10.6	0.54	21.4	47.3
36375	00:02:25.500	4	20.49	0.14	19.78	10.59	0.54	21.4	47.3
36400	00:02:25.600	4	20.49	0.14	19.79	10.61	0.54	21.4	47.3
36425	00:02:25.700	4	20.49	0.14	19.78	10.62	0.54	21.4	47.3
36450	00:02:25.800	4	20.49	0.14	19.76	10.62	0.54	21.4	47.3
36475	00:02:25.900	4	20.49	0.14	19.77	10.63	0.54	21.4	47.3
36500	00:02:26.000	4	20.49	0.14	19.78	10.65	0.54	21.4	47.3
36525	00:02:26.100	4	20.49	0.14	19.82	10.66	0.54	21.4	47.3
36550	00:02:26.200	4	20.49	0.14	19.87	10.64	0.54	21.4	47.3
36575	00:02:26.300	4	20.49	0.14	19.88	10.62	0.53	21.4	47.3
36600	00:02:26.400	4	20.49	0.14	19.91	10.61	0.53	21.4	47.3
36625	00:02:26.500	4	20.49	0.14	19.9	10.6	0.53	21.4	47.3
36650	00:02:26.600	4	20.49	0.14	19.95	10.61	0.53	21.4	47.3
36675	00:02:26.700	4	20.49	0.14	19.98	10.63	0.53	21.4	47.3
36700	00:02:26.800	4	20.49	0.14	20.01	10.64	0.53	21.4	47.3
36725	00:02:26.900	4	20.49	0.14	20.01	10.65	0.53	21.4	47.3
36750	00:02:27.000	4	20.49	0.14	20.02	10.65	0.53	21.4	47.3
36775	00:02:27.100	4	20.49	0.14	20.05	10.63	0.53	21.4	47.3
36800	00:02:27.200	4	20.49	0.14	20.06	10.63	0.53	21.4	47.3
36825	00:02:27.300	4	20.49	0.14	20.05	10.63	0.53	21.4	47.3
36850	00:02:27.400	4	20.49	0.14	20.02	10.64	0.53	21.4	47.3
36875	00:02:27.500	4	20.49	0.14	20.01	10.66	0.53	21.4	47.3
36900	00:02:27.600	4	20.49	0.14	20.02	10.67	0.53	21.4	47.3
36925	00:02:27.700	4	20.49	0.14	19.99	10.65	0.53	21.4	47.3
36950	00:02:27.800	4	20.49	0.14	19.99	10.63	0.53	21.4	47.3
36975	00:02:27.900	4	20.49	0.14	19.98	10.62	0.53	21.4	47.3
37000	00:02:28.000	4	20.49	0.14	20.03	10.62	0.53	21.4	47.3
37025	00:02:28.100	4	20.49	0.14	19.97	10.61	0.53	21.4	47.3
37050	00:02:28.200	4	20.49	0.14	19.97	10.63	0.53	21.4	47.3
37075	00:02:28.300	4	20.49	0.14	19.97	10.66	0.53	21.4	47.3
37100	00:02:28.400	4	20.49	0.14	19.99	10.66	0.53	21.4	47.3
37125	00:02:28.500	4	20.49	0.14	19.98	10.69	0.53	21.4	47.3
37150	00:02:28.600	4	20.49	0.14	19.97	10.68	0.53	21.4	47.3
37175	00:02:28.700	4	20.49	0.14	20.02	10.69	0.53	21.4	47.3
37200	00:02:28.800	4	20.49	0.14	20.01	10.74	0.54	21.4	47.3
37225	00:02:28.900	4	20.49	0.14	20.01	10.73	0.54	21.4	47.3
37250	00:02:29.000	4	20.49	0.14	19.93	10.74	0.54	21.4	47.3
37275	00:02:29.100	4	20.49	0.14	20	10.78	0.54	21.4	47.3
37300	00:02:29.200	4	20.49	0.14	20	10.78	0.54	21.4	47.3
37325	00:02:29.300	4	20.49	0.14	19.97	10.76	0.54	21.4	47.3
37350	00:02:29.400	4	20.49	0.14	19.99	10.78	0.54	21.4	47.3
37375	00:02:29.500	4	20.49	0.14	20.02	10.76	0.54	21.4	47.3
37400	00:02:29.600	4	20.49	0.14	20.01	10.76	0.54	21.4	47.3
37425	00:02:29.700	4	20.49	0.14	19.97	10.77	0.54	21.4	47.3
37450	00:02:29.800	4	20.49	0.14	20.01	10.73	0.54	21.4	47.3
37475	00:02:29.900	4	20.49	0.14	20.02	10.75	0.54	21.4	47.3
37500	00:02:30.000	4	20.49	0.14	20.06	10.79	0.54	21.4	47.3
37525	00:02:30.100	4	20.49	0.14	20.03	10.79	0.54	21.4	47.3
37550	00:02:30.200	4	20.49	0.14	20.01	10.79	0.54	21.4	47.3
37575	00:02:30.300	4	20.49	0.14	20.05	10.79	0.54	21.4	47.3
37600	00:02:30.400	4	20.49	0.14	20.04	10.78	0.54	21.4	47.3
37625	00:02:30.500	4	20.49	0.14	20.05	10.79	0.54	21.4	47.3
37650	00:02:30.600	4	20.49	0.14	20.06	10.78	0.54	21.4	47.3
37675	00:02:30.700	4	20.49	0.14	20.07	10.75	0.54	21.4	47.3
37700	00:02:30.800	4	20.49	0.14	20.07	10.76	0.54	21.4	47.3
37725	00:02:30.900	4	20.49	0.14	20.06	10.75	0.54	21.4	47.3
37750	00:02:31.000	4	20.49	0.14	20.02	10.7	0.53	21.4	47.3
37775	00:02:31.100	4	20.49	0.14	20.06	10.69	0.53	21.4	47.3
37800	00:02:31.200	4	20.49	0.14	20.1	10.68	0.53	21.4	47.3
37825	00:02:31.300	4	20.49	0.14	20.08	10.69	0.53	21.4	47.3
37850	00:02:31.400	4	20.49	0.14	20.07	10.69	0.53	21.4	47.3
37875	00:02:31.500	4	20.49	0.14	20.05	10.71	0.53	21.4	47.3
37900	00:02:31.600	4	20.49	0.14	20.08	10.7	0.53	21.4	47.3
37925	00:02:31.700	4	20.49	0.14	20.09	10.72	0.53	21.4	47.3
37950	00:02:31.800	4	20.49	0.14	20.1	10.75	0.53	21.4	47.3
37975	00:02:31.900	4	20.49	0.14	20.11	10.74	0.53	21.4	47.3
38000	00:02:32.000	4	20.49	0.14	20.18	10.8	0.54	21.4	47.2
38025	00:02:32.100	4	20.49	0.14	20.11	10.78	0.54	21.4	47.2
38050	00:02:32.200	4	20.49	0.14	20.09	10.81	0.54	21.4	47.2
38075	00:02:32.300	4	20.49	0.14	20.11	10.86	0.54	21.4	47.2
38100	00:02:32.400	4	20.49	0.14	20.14	10.87	0.54	21.4	47.2
38125	00:02:32.500	4	20.49	0.14	20.18	10.86	0.54	21.4	47.2
38150	00:02:32.600	4	20.49	0.14	20.15	10.9	0.54	21.4	47.2
38175	00:02:32.700	4	20.49	0.14	20.14	10.92	0.54	21.4	47.2
38200	00:02:32.800	4	20.49	0.14	20.15	10.9	0.54	21.4	47.2
38225	00:02:32.900	4	20.49	0.14	20.18	10.92	0.54	21.4	47.2
38250	00:02:33.000	4	20.49	0.14	20.2	10.9	0.54	21.4	47.2
38275	00:02:33.100	4	20.49	0.14	20.26	10.92	0.54	21.4	47.2
38300	00:02:33.200	4	20.49	0.14	20.28	10.93	0.54	21.4	47.2
38325	00:02:33.300	4	20.49	0.14	20.31	10.91	0.54	21.4	47.2
38350	00:02:33.400	4	20.49	0.14	20.37	10.88	0.53	21.4	47.2
38375	00:02:33.500	4	20.49	0.14	20.37	10.9	0.54	21.4	47.2
38400	00:02:33.600	4	20.49	0.14	20.39	10.87	0.53	21.4	47.2
38425	00:02:33.700	4	20.49	0.14	20.41	10.87	0.53	21.4	47.2
38450	00:02:33.800	4	20.49	0.14	20.37	10.9	0.54	21.4	47.2
38475	00:02:33.900	4	20.49	0.14	20.37	10.91	0.54	21.4	47.2
38500	00:02:34.000	4	20.49	0.14	20.36	10.92	0.54	21.4	47.2
38525	00:02:34.100	4	20.49	0.14	20.35	10.94	0.54	21.4	47.2
38550	00:02:34.200	4	20.49	0.14	20.37	10.95	0.54	21.4	47.2
38575	00:02:34.300	4	20.49	0.14	20.36	10.97	0.54	21.4	47.2
38600	00:02:34.400	4	20.49	0.14	20.34	10.99	0.54	21.4	47.2
38625	00:02:34.500	4	20.49	0.14	20.34	11	0.54	21.4	47.2
38650	00:02:34.600	4	20.49	0.14	20.37	11.04	0.54	21.4	47.2
38675	00:02:34.700	4	20.49	0.14	20.4	11.03	0.54	21.4	47.2
38700	00:02:34.800	4	20.49	0.14	20.45	11.04	0.54	21.4	47.2
38725	00:02:34.900	4	20.49	0.14	20.45	11.06	0.54	21.4	47.2
38750	00:02:35.000	4	20.48	0.14	20.51	11.07	0.54	21.4	47.2
38775	00:02:35.100	4	20.48	0.14	20.56	11.08	0.54	21.4	47.2
38800	00:02:35.200	4	20.48	0.14	20.55	11.06	0.54	21.4	47.2
38825	00:02:35.300	4	20.48	0.14	20.59	11.06	0.54	21.4	47.2
38850	00:02:35.400	4	20.48	0.14	20.64	11.09	0.54	21.4	47.2
38875	00:02:35.500	4	20.48	0.14	20.67	11.09	0.54	21.4	47.2
38900	00:02:35.600	4	20.48	0.14	20.68	11.09	0.54	21.4	47.2
38925	00:02:35.700	4	20.48	0.14	20.67	11.13	0.54	21.4	47.2
38950	00:02:35.800	4	20.48	0.14	20.69	11.14	0.54	21.4	47.2
38975	00:02:35.900	4	20.48	0.14	20.74	11.13	0.54	21.4	47.2
39000	00:02:36.000	4	20.48	0.14	20.7	11.13	0.54	21.4	47.2
39025	00:02:36.100	4	20.48	0.14	20.71	11.14	0.54	21.4	47.2
39050	00:02:36.200	4	20.48	0.14	20.73	11.14	0.54	21.4	47.2
39075	00:02:36.300	4	20.48	0.14	20.71	11.12	0.54	21.4	47.2
39100	00:02:36.400	4	20.48	0.14	20.67	11.14	0.54	21.4	47.2
39125	00:02:36.500	4	20.48	0.14	20.65	11.15	0.54	21.4	47.2
39150	00:02:36.600	4	20.48	0.14	20.63	11.14	0.54	21.4	47.2
39175	00:02:36.700	4	20.48	0.14	20.63	11.1	0.54	21.4	47.2
39200	00:02:36.800	4	20.48	0.14	20.66	11.09	0.54	21.4	47.2
39225	00:02:36.900	4	20.48	0.14	20.67	11.09	0.54	21.4	47.2
39250	00:02:37.000	4	20.48	0.14	20.66	11.12	0.54	21.4	47.2
39275	00:02:37.100	4	20.48	0.14	20.68	11.12	0.54	21.4	47.2
39300	00:02:37.200	4	20.48	0.14	20.7	11.14	0.54	21.4	47.2
39325	00:02:37.300	4	20.48	0.14	20.72	11.18	0.54	21.4	47.2
39350	00:02:37.400	4	20.48	0.14	20.77	11.17	0.54	21.4	47.2
39375	00:02:37.500	4	20.48	0.14	20.78	11.16	0.54	21.4	47.2
39400	00:02:37.600	4	20.48	0.14	20.79	11.17	0.54	21.4	47.2
39425	00:02:37.700	4	20.48	0.14	20.84	11.2	0.54	21.4	47.2
39450	00:02:37.800	4	20.48	0.14	20.85	11.17	0.54	21.4	47.2
39475	00:02:37.900	4	20.48	0.14	20.82	11.19	0.54	21.4	47.2
39500	00:02:38.000	4	20.48	0.14	20.87	11.18	0.54	21.4	47.2
39525	00:02:38.100	4	20.48	0.14	20.82	11.19	0.54	21.4	47.2
39550	00:02:38.200	4	20.48	0.14	20.81	11.19	0.54	21.4	47.2
39575	00:02:38.300	4	20.48	0.14	20.82	11.18	0.54	21.4	47.2
39600	00:02:38.400	4	20.48	0.14	20.81	11.18	0.54	21.4	47.2
39625	00:02:38.500	4	20.48	0.14	20.79	11.23	0.54	21.4	47.2
39650	00:02:38.600	4	20.48	0.14	20.83	11.24	0.54	21.4	47.2
39675	00:02:38.700	4	20.48	0.14	20.83	11.26	0.54	21.4	47.2
39700	00:02:38.800	4	20.48	0.15	20.8	11.3	0.54	21.4	47.2
39725	00:02:38.900	4	20.48	0.15	20.85	11.32	0.54	21.4	47.2
39750	00:02:39.000	4	20.48	0.15	20.82	11.35	0.55	21.4	47.1
39775	00:02:39.100	4	20.48	0.15	20.82	11.36	0.55	21.4	47.1
39800	00:02:39.200	4	20.48	0.15	20.85	11.37	0.55	21.4	47.1
39825	00:02:39.300	4	20.48	0.15	20.84	11.38	0.55	21.4	47.1
39850	00:02:39.400	4	20.48	0.15	20.83	11.42	0.55	21.4	47.1
39875	00:02:39.500	4	20.48	0.15	20.84	11.44	0.55	21.4	47.1
39900	00:02:39.600	4	20.48	0.15	20.85	11.45	0.55	21.4	47.1
39925	00:02:39.700	4.01	20.48	0.15	20.83	11.45	0.55	21.4	47.1
39950	00:02:39.800	4	20.48	0.15	20.84	11.46	0.55	21.4	47.1
39975	00:02:39.900	4	20.48	0.15	20.82	11.46	0.55	21.4	47.1
40000	00:02:40.000	4	20.48	0.15	20.83	11.43	0.55	21.4	47.1
40025	00:02:40.100	4	20.48	0.15	20.85	11.43	0.55	21.4	47.1
40050	00:02:40.200	4	20.48	0.15	20.85	11.44	0.55	21.4	47.1
40075	00:02:40.300	4	20.48	0.15	20.86	11.46	0.55	21.4	47.1
40100	00:02:40.400	4	20.48	0.15	20.86	11.43	0.55	21.4	47.1
40125	00:02:40.500	4	20.48	0.15	20.89	11.4	0.55	21.4	47.1
40150	00:02:40.600	4	20.48	0.15	20.89	11.41	0.55	21.4	47.1
40175	00:02:40.700	4	20.48	0.15	20.91	11.41	0.55	21.4	47.1
40200	00:02:40.800	4	20.48	0.15	20.94	11.43	0.55	21.4	47.1
40225	00:02:40.900	4	20.48	0.15	20.96	11.42	0.54	21.4	47.1
40250	00:02:41.000	4	20.48	0.15	20.99	11.43	0.54	21.4	47.1
40275	00:02:41.100	4	20.48	0.15	21.04	11.43	0.54	21.4	47.1
40300	00:02:41.200	4	20.48	0.15	21	11.44	0.54	21.4	47.1
40325	00:02:41.300	4	20.48	0.15	21.03	11.45	0.54	21.4	47.1
40350	00:02:41.400	4	20.48	0.15	21	11.5	0.55	21.4	47.1
40375	00:02:41.500	4	20.48	0.15	21.01	11.53	0.55	21.4	47.1
40400	00:02:41.600	4	20.48	0.15	21.02	11.54	0.55	21.4	47.1
40425	00:02:41.700	4	20.48	0.15	21.02	11.55	0.55	21.4	47.1
40450	00:02:41.800	4	20.48	0.15	20.99	11.55	0.55	21.4	47.1
40475	00:02:41.900	4	20.48	0.15	21	11.57	0.55	21.4	47.1
40500	00:02:42.000	4	20.48	0.15	21	11.58	0.55	21.4	47.1
40525	00:02:42.100	4	20.48	0.15	21.01	11.61	0.55	21.4	47.1
40550	00:02:42.200	4	20.48	0.15	21.02	11.59	0.55	21.4	47.1
40575	00:02:42.300	4	20.48	0.15	20.99	11.59	0.55	21.4	47.1
40600	00:02:42.400	4	20.48	0.15	21.01	11.58	0.55	21.4	47.1
40625	00:02:42.500	4	20.48	0.15	20.96	11.59	0.55	21.4	47.1
40650	00:02:42.600	4	20.48	0.15	20.97	11.6	0.55	21.4	47.1
40675	00:02:42.700	4	20.48	0.15	20.96	11.61	0.55	21.4	47.1
40700	00:02:42.800	4	20.48	0.15	20.94	11.6	0.55	21.4	47.1
40725	00:02:42.900	4	20.48	0.15	20.93	11.61	0.55	21.4	47.1
40750	00:02:43.000	4	20.48	0.15	20.93	11.64	0.56	21.4	47.1
40775	00:02:43.100	4	20.48	0.15	20.93	11.62	0.56	21.4	47.1
40800	00:02:43.200	4	20.48	0.15	20.92	11.67	0.56	21.4	47.1
40825	00:02:43.300	4	20.48	0.15	20.94	11.69	0.56	21.4	47.1
40850	00:02:43.400	4	20.48	0.15	20.97	11.68	0.56	21.4	47.1
40875	00:02:43.500	4	20.48	0.15	21.01	11.66	0.55	21.4	47.1
40900	00:02:43.600	4	20.48	0.15	21.05	11.64	0.55	21.4	47.1
40925	00:02:43.700	4	20.48	0.15	21.03	11.64	0.55	21.4	47.1
40950	00:02:43.800	4	20.48	0.15	21.04	11.67	0.55	21.4	47.1
40975	00:02:43.900	4	20.48	0.15	21.05	11.67	0.55	21.4	47.1
41000	00:02:44.000	4	20.48	0.15	21.05	11.65	0.55	21.4	47.1
41025	00:02:44.100	4	20.48	0.15	21.05	11.68	0.55	21.4	47.1
41050	00:02:44.200	4	20.48	0.15	21.06	11.68	0.55	21.4	47.1
41075	00:02:44.300	4	20.48	0.15	21.09	11.66	0.55	21.4	47.1
41100	00:02:44.400	4	20.48	0.15	21.1	11.69	0.55	21.4	47.1
41125	00:02:44.500	4	20.48	0.15	21.1	11.69	0.55	21.4	47.1
41150	00:02:44.600	4	20.48	0.15	21.06	11.7	0.56	21.4	47.1
41175	00:02:44.700	4	20.48	0.15	21.08	11.68	0.55	21.4	47.1
41200	00:02:44.800	4	20.48	0.15	21.11	11.67	0.55	21.4	47.1
41225	00:02:44.900	4	20.48	0.15	21.1	11.69	0.55	21.4	47.1
41250	00:02:45.000	4	20.48	0.15	21.07	11.69	0.55	21.4	47.1
41275	00:02:45.100	4	20.48	0.15	21.03	11.7	0.56	21.4	47.1
41300	00:02:45.200	4	20.48	0.15	21.03	11.68	0.56	21.4	47.1
41325	00:02:45.300	4	20.48	0.15	21.05	11.69	0.56	21.4	47.1
41350	00:02:45.400	4	20.48	0.15	21.04	11.66	0.55	21.4	47.1
41375	00:02:45.500	4.01	20.48	0.15	21.03	11.67	0.55	21.4	47.1
41400	00:02:45.600	4.01	20.48	0.15	21.02	11.69	0.56	21.4	47.1
41425	00:02:45.700	4.01	20.48	0.15	21.03	11.74	0.56	21.4	47.1
41450	00:02:45.800	4.01	20.48	0.15	21.03	11.74	0.56	21.4	47.1
41475	00:02:45.900	4.01	20.48	0.15	21	11.74	0.56	21.4	47.1
41500	00:02:46.000	4.01	20.48	0.15	21.08	11.73	0.56	21.4	47.1
41525	00:02:46.100	4.01	20.48	0.15	21.09	11.68	0.55	21.4	47.1
41550	00:02:46.200	4.01	20.48	0.15	21.11	11.68	0.55	21.4	47.1
41575	00:02:46.300	4.01	20.48	0.15	21.1	11.64	0.55	21.4	47.1
41600	00:02:46.400	4.01	20.48	0.15	21.08	11.66	0.55	21.4	47.1
41625	00:02:46.500	4	20.48	0.15	21.14	11.65	0.55	21.4	47.1
41650	00:02:46.600	4	20.48	0.15	21.11	11.61	0.55	21.4	47.1
41675	00:02:46.700	4	20.48	0.15	21.14	11.63	0.55	21.4	47.1
41700	00:02:46.800	4	20.48	0.15	21.14	11.64	0.55	21.4	47.1
41725	00:02:46.900	4	20.48	0.15	21.17	11.64	0.55	21.4	47.1
41750	00:02:47.000	4	20.48	0.15	21.16	11.66	0.55	21.4	47.1
41775	00:02:47.100	4	20.48	0.15	21.15	11.7	0.55	21.4	47.1
41800	00:02:47.200	4	20.48	0.15	21.16	11.73	0.55	21.4	47.1
41825	00:02:47.300	4	20.48	0.15	21.16	11.78	0.56	21.4	47.1
41850	00:02:47.400	4	20.48	0.15	21.18	11.79	0.56	21.4	47.1
41875	00:02:47.500	4	20.48	0.15	21.19	11.8	0.56	21.4	47.1
41900	00:02:47.600	4	20.48	0.15	21.18	11.83	0.56	21.4	47.1
41925	00:02:47.700	4	20.48	0.15	21.18	11.81	0.56	21.4	47.1
41950	00:02:47.800	4	20.48	0.15	21.15	11.8	0.56	21.4	47.1
41975	00:02:47.900	4	20.48	0.15	21.17	11.81	0.56	21.4	47.1
42000	00:02:48.000	4.01	20.48	0.15	21.15	11.81	0.56	21.4	47.1
42025	00:02:48.100	4.01	20.48	0.15	21.17	11.79	0.56	21.4	47.1
42050	00:02:48.200	4.01	20.48	0.15	21.18	11.78	0.56	21.4	47.1
42075	00:02:48.300	4.01	20.48	0.15	21.18	11.77	0.56	21.4	47.1
42100	00:02:48.400	4.01	20.48	0.15	21.18	11.73	0.55	21.4	47.1
42125	00:02:48.500	4.01	20.48	0.15	21.12	11.74	0.56	21.4	47.1
42150	00:02:48.600	4.01	20.48	0.15	21.16	11.74	0.55	21.4	47.1
42175	00:02:48.700	4	20.48	0.15	21.16	11.76	0.56	21.4	47.1
42200	00:02:48.800	4	20.48	0.15	21.21	11.79	0.56	21.4	47.1
42225	00:02:48.900	4	20.48	0.15	21.2	11.8	0.56	21.4	47.1
42250	00:02:49.000	4	20.48	0.15	21.18	11.81	0.56	21.4	47.1
42275	00:02:49.100	4	20.48	0.15	21.2	11.82	0.56	21.4	47.1
42300	00:02:49.200	4	20.48	0.15	21.2	11.84	0.56	21.4	47.1
42325	00:02:49.300	4	20.48	0.15	21.2	11.84	0.56	21.4	47.1
42350	00:02:49.400	4	20.48	0.15	21.21	11.87	0.56	21.4	47.1
42375	00:02:49.500	4	20.48	0.15	21.23	11.88	0.56	21.4	47.1
42400	00:02:49.600	4	20.48	0.15	21.26	11.89	0.56	21.4	47.1
42425	00:02:49.700	4	20.48	0.15	21.24	11.85	0.56	21.4	47.1
42450	00:02:49.800	4	20.48	0.15	21.22	11.85	0.56	21.4	47.1
42475	00:02:49.900	4	20.48	0.15	21.2	11.82	0.56	21.4	47.1
42500	00:02:50.000	4	20.48	0.15	21.25	11.79	0.55	21.4	47.1
42525	00:02:50.100	4	20.48	0.15	21.21	11.8	0.56	21.4	47.1
42550	00:02:50.200	4	20.48	0.15	21.22	11.75	0.55	21.4	47.1
42575	00:02:50.300	4.01	20.48	0.15	21.24	11.73	0.55	21.4	47.1
42600	00:02:50.400	4.01	20.48	0.15	21.21	11.71	0.55	21.4	47.1
42625	00:02:50.500	4.01	20.48	0.15	21.21	11.67	0.55	21.4	47.1
42650	00:02:50.600	4.01	20.48	0.15	21.2	11.68	0.55	21.4	47.1
42675	00:02:50.700	4.01	20.48	0.15	21.24	11.7	0.55	21.4	47.1
42700	00:02:50.800	4.01	20.48	0.15	21.23	11.7	0.55	21.4	47.1
42725	00:02:50.900	4.01	20.48	0.15	21.26	11.73	0.55	21.4	47.1
42750	00:02:51.000	4.01	20.48	0.15	21.24	11.75	0.55	21.4	47
42775	00:02:51.100	4.01	20.48	0.15	21.27	11.78	0.55	21.4	47
42800	00:02:51.200	4.01	20.48	0.15	21.24	11.81	0.56	21.4	47
42825	00:02:51.300	4.01	20.48	0.15	21.27	11.83	0.56	21.4	47
42850	00:02:51.400	4.01	20.48	0.15	21.3	11.85	0.56	21.4	47
42875	00:02:51.500	4.01	20.48	0.15	21.3	11.91	0.56	21.4	47
42900	00:02:51.600	4	20.48	0.15	21.28	11.88	0.56	21.4	47
42925	00:02:51.700	4	20.48	0.15	21.31	11.86	0.56	21.4	47
42950	00:02:51.800	4	20.48	0.15	21.32	11.87	0.56	21.4	47
42975	00:02:51.900	4	20.48	0.15	21.31	11.87	0.56	21.4	47
43000	00:02:52.000	4	20.48	0.15	21.34	11.87	0.56	21.4	47
43025	00:02:52.100	4	20.48	0.15	21.32	11.86	0.56	21.4	47
43050	00:02:52.200	4	20.48	0.15	21.35	11.85	0.56	21.4	47
43075	00:02:52.300	4	20.48	0.15	21.29	11.86	0.56	21.4	47
43100	00:02:52.400	4	20.48	0.15	21.28	11.86	0.56	21.4	47
43125	00:02:52.500	4	20.48	0.15	21.3	11.84	0.56	21.4	47
43150	00:02:52.600	4	20.48	0.15	21.32	11.85	0.56	21.4	47
43175	00:02:52.700	4.01	20.48	0.15	21.27	11.87	0.56	21.4	47
43200	00:02:52.800	4.01	20.48	0.15	21.26	11.87	0.56	21.4	47
43225	00:02:52.900	4.01	20.48	0.15	21.26	11.86	0.56	21.4	47
43250	00:02:53.000	4.01	20.48	0.15	21.23	11.86	0.56	21.4	47
43275	00:02:53.100	4.01	20.48	0.15	21.22	11.86	0.56	21.4	47
43300	00:02:53.200	4.01	20.48	0.15	21.22	11.9	0.56	21.4	47
43325	00:02:53.300	4	20.48	0.15	21.23	11.91	0.56	21.4	47
43350	00:02:53.400	4	20.48	0.15	21.23	11.9	0.56	21.4	47
43375	00:02:53.500	4	20.48	0.15	21.23	11.91	0.56	21.4	47
43400	00:02:53.600	4	20.48	0.15	21.2	11.89	0.56	21.4	47
43425	00:02:53.700	4	20.48	0.15	21.2	11.85	0.56	21.4	47
43450	00:02:53.800	4	20.48	0.15	21.17	11.82	0.56	21.4	47
43475	00:02:53.900	4	20.48	0.15	21.23	11.86	0.56	21.4	47
43500	00:02:54.000	4	20.48	0.15	21.2	11.9	0.56	21.4	47
43525	00:02:54.100	4	20.48	0.15	21.23	11.9	0.56	21.4	47
43550	00:02:54.200	4	20.48	0.15	21.2	11.84	0.56	21.4	47
43575	00:02:54.300	4	20.48	0.15	21.24	11.83	0.56	21.4	47
43600	00:02:54.400	4	20.48	0.15	21.23	11.86	0.56	21.4	47
43625	00:02:54.500	4	20.48	0.15	21.23	11.85	0.56	21.4	47
43650	00:02:54.600	4	20.48	0.15	21.26	11.87	0.56	21.4	47
43675	00:02:54.700	4	20.48	0.15	21.27	11.92	0.56	21.4	47
43700	00:02:54.800	4	20.48	0.15	21.33	11.98	0.56	21.4	47
43725	00:02:54.900	4.01	20.48	0.15	21.29	11.97	0.56	21.4	47
43750	00:02:55.000	4.01	20.48	0.15	21.35	11.96	0.56	21.4	47
43775	00:02:55.100	4.01	20.48	0.15	21.33	11.98	0.56	21.4	47
43800	00:02:55.200	4.01	20.48	0.15	21.4	12.05	0.56	21.4	47
43825	00:02:55.300	4.01	20.48	0.15	21.39	12.07	0.56	21.4	47
43850	00:02:55.400	4.01	20.48	0.15	21.43	12.06	0.56	21.4	47
43875	00:02:55.500	4.01	20.48	0.15	21.42	12.04	0.56	21.4	47
43900	00:02:55.600	4.01	20.48	0.15	21.43	12.06	0.56	21.4	47
43925	00:02:55.700	4.01	20.48	0.15	21.42	12.03	0.56	21.4	47
43950	00:02:55.800	4.01	20.48	0.15	21.42	12	0.56	21.4	47
43975	00:02:55.900	4.01	20.48	0.15	21.43	11.98	0.56	21.4	47
44000	00:02:56.000	4.01	20.48	0.15	21.39	11.97	0.56	21.4	47
44025	00:02:56.100	4.01	20.48	0.15	21.39	11.91	0.56	21.4	47
44050	00:02:56.200	4.01	20.48	0.15	21.35	11.83	0.55	21.4	47
44075	00:02:56.300	4.01	20.48	0.15	21.31	11.81	0.55	21.4	47
44100	00:02:56.400	4.01	20.48	0.15	21.33	11.84	0.56	21.4	47
44125	00:02:56.500	4.01	20.48	0.15	21.34	11.87	0.56	21.4	47
44150	00:02:56.600	4.01	20.48	0.15	21.33	11.89	0.56	21.4	47
44175	00:02:56.700	4.01	20.48	0.15	21.35	11.92	0.56	21.4	47
44200	00:02:56.800	4.01	20.48	0.15	21.34	11.91	0.56	21.4	47
44225	00:02:56.900	4.01	20.48	0.15	21.38	11.88	0.56	21.4	47
44250	00:02:57.000	4.01	20.48	0.15	21.38	11.85	0.55	21.4	47
44275	00:02:57.100	4.01	20.48	0.15	21.42	11.88	0.55	21.4	47
44300	00:02:57.200	4.01	20.48	0.15	21.47	11.94	0.56	21.4	47
44325	00:02:57.300	4.02	20.48	0.15	21.47	11.97	0.56	21.4	47
44350	00:02:57.400	4.02	20.48	0.15	21.45	11.96	0.56	21.4	47
44375	00:02:57.500	4.02	20.48	0.15	21.45	11.96	0.56	21.4	47
44400	00:02:57.600	4.02	20.48	0.15	21.46	11.95	0.56	21.4	47
44425	00:02:57.700	4.02	20.48	0.15	21.49	11.97	0.56	21.4	47
44450	00:02:57.800	4.02	20.48	0.15	21.49	11.99	0.56	21.4	47
44475	00:02:57.900	4.02	20.48	0.15	21.49	12	0.56	21.4	47
44500	00:02:58.000	4.02	20.48	0.15	21.51	12.05	0.56	21.4	47
44525	00:02:58.100	4.02	20.48	0.15	21.49	12.06	0.56	21.4	47
44550	00:02:58.200	4.02	20.48	0.15	21.43	12.03	0.56	21.4	47
44575	00:02:58.300	4.02	20.48	0.15	21.45	12.01	0.56	21.4	47
44600	00:02:58.400	4.02	20.48	0.15	21.45	11.98	0.56	21.4	47
44625	00:02:58.500	4.02	20.48	0.15	21.5	11.96	0.56	21.4	47
44650	00:02:58.600	4.02	20.48	0.15	21.52	11.96	0.56	21.4	47
44675	00:02:58.700	4.02	20.48	0.15	21.52	11.97	0.56	21.4	47
44700	00:02:58.800	4.02	20.48	0.15	21.56	11.99	0.56	21.4	47
44725	00:02:58.900	4.02	20.48	0.15	21.54	12	0.56	21.4	47
44750	00:02:59.000	4.02	20.48	0.15	21.54	11.96	0.56	21.4	47
44775	00:02:59.100	4.02	20.48	0.15	21.6	11.97	0.55	21.4	47
44800	00:02:59.200	4.02	20.48	0.15	21.62	12.02	0.56	21.4	47
44825	00:02:59.300	4.02	20.48	0.15	21.65	12	0.55	21.4	47
44850	00:02:59.400	4.02	20.48	0.15	21.65	12	0.55	21.4	47
44875	00:02:59.500	4.02	20.48	0.15	21.6	11.99	0.56	21.4	47
44900	00:02:59.600	4.02	20.48	0.15	21.6	11.95	0.55	21.4	47
44925	00:02:59.700	4.02	20.48	0.15	21.59	11.88	0.55	21.4	47
44950	00:02:59.800	4.02	20.48	0.15	21.59	11.85	0.55	21.4	47
44975	00:02:59.900	4.02	20.48	0.15	21.62	11.84	0.55	21.4	47
45000	00:03:00.000	4.02	20.48	0.15	21.61	11.84	0.55	21.4	47.1
45025	00:03:00.100	4.02	20.48	0.15	21.63	11.85	0.55	21.4	47.1
45050	00:03:00.200	4.02	20.48	0.15	21.64	11.79	0.54	21.4	47.1
45075	00:03:00.300	4.02	20.47	0.15	21.66	11.86	0.55	21.4	47.1
45100	00:03:00.400	4.02	20.47	0.15	21.68	11.89	0.55	21.4	47.1
45125	00:03:00.500	4.02	20.47	0.15	21.76	11.91	0.55	21.4	47.1
45150	00:03:00.600	4.02	20.47	0.15	21.75	11.9	0.55	21.4	47.1
45175	00:03:00.700	4.02	20.47	0.15	21.81	11.95	0.55	21.4	47.1
45200	00:03:00.800	4.02	20.47	0.15	21.79	12	0.55	21.4	47.1
45225	00:03:00.900	4.02	20.47	0.15	21.79	12.07	0.55	21.4	47.1
45250	00:03:01.000	4.01	20.47	0.15	21.82	12.11	0.55	21.4	47.1
45275	00:03:01.100	4.01	20.47	0.15	21.79	12.07	0.55	21.4	47.1
45300	00:03:01.200	4.01	20.47	0.15	21.81	12.13	0.56	21.4	47.1
45325	00:03:01.300	4.01	20.47	0.15	21.8	12.1	0.55	21.4	47.1
45350	00:03:01.400	4.01	20.47	0.15	21.8	12.09	0.55	21.4	47.1
45375	00:03:01.500	4.01	20.47	0.15	21.78	12.09	0.55	21.4	47.1
45400	00:03:01.600	4.01	20.47	0.15	21.81	12.08	0.55	21.4	47.1
45425	00:03:01.700	4.01	20.47	0.15	21.74	12.08	0.56	21.4	47.1
45450	00:03:01.800	4.01	20.47	0.15	21.77	12.03	0.55	21.4	47.1
45475	00:03:01.900	4.01	20.47	0.15	21.74	12.01	0.55	21.4	47.1
45500	00:03:02.000	4.01	20.47	0.15	21.76	12	0.55	21.4	47.2
45525	00:03:02.100	4.01	20.47	0.15	21.77	12.03	0.55	21.4	47.2
45550	00:03:02.200	4.01	20.47	0.15	21.77	11.99	0.55	21.4	47.2
45575	00:03:02.300	4.01	20.47	0.15	21.8	12.03	0.55	21.4	47.2
45600	00:03:02.400	4.01	20.47	0.15	21.81	12.05	0.55	21.4	47.2
45625	00:03:02.500	4.01	20.47	0.15	21.81	12.05	0.55	21.4	47.2
45650	00:03:02.600	4.01	20.47	0.15	21.78	12.14	0.56	21.4	47.2
45675	00:03:02.700	4.01	20.47	0.15	21.83	12.14	0.56	21.4	47.2
45700	00:03:02.800	4.01	20.47	0.15	21.84	12.14	0.56	21.4	47.2
45725	00:03:02.900	4.01	20.47	0.15	21.91	12.14	0.55	21.4	47.2
45750	00:03:03.000	4.01	20.47	0.15	21.89	12.16	0.56	21.4	47.2
45775	00:03:03.100	4.01	20.47	0.15	21.93	12.2	0.56	21.4	47.2
45800	00:03:03.200	4.01	20.47	0.15	21.96	12.23	0.56	21.4	47.2
45825	00:03:03.300	4.01	20.47	0.15	21.94	12.21	0.56	21.4	47.2
45850	00:03:03.400	4.01	20.47	0.15	21.96	12.24	0.56	21.4	47.2
45875	00:03:03.500	4.01	20.47	0.15	22.02	12.27	0.56	21.4	47.2
45900	00:03:03.600	4.01	20.47	0.15	22.04	12.29	0.56	21.4	47.2
45925	00:03:03.700	4.02	20.47	0.15	22.05	12.27	0.56	21.4	47.2
45950	00:03:03.800	4.02	20.47	0.15	22.03	12.29	0.56	21.4	47.2
45975	00:03:03.900	4.02	20.47	0.15	22.01	12.33	0.56	21.4	47.2
46000	00:03:04.000	4.02	20.47	0.15	22.03	12.39	0.56	21.4	47.2
46025	00:03:04.100	4.02	20.47	0.15	22.01	12.34	0.56	21.4	47.2
46050	00:03:04.200	4.02	20.47	0.15	22.01	12.34	0.56	21.4	47.2
46075	00:03:04.300	4.02	20.47	0.16	22.06	12.4	0.56	21.4	47.2
46100	00:03:04.400	4.02	20.47	0.16	22.06	12.41	0.56	21.4	47.2
46125	00:03:04.500	4.02	20.47	0.16	22.06	12.43	0.56	21.4	47.2
46150	00:03:04.600	4.02	20.47	0.16	22.08	12.42	0.56	21.4	47.2
46175	00:03:04.700	4.02	20.47	0.16	22.12	12.46	0.56	21.4	47.2
46200	00:03:04.800	4.02	20.47	0.16	22.15	12.48	0.56	21.4	47.2
46225	00:03:04.900	4.02	20.47	0.16	22.16	12.46	0.56	21.4	47.2
46250	00:03:05.000	4.02	20.47	0.16	22.21	12.45	0.56	21.4	47.3
46275	00:03:05.100	4.02	20.47	0.16	22.24	12.52	0.56	21.4	47.3
46300	00:03:05.200	4.02	20.47	0.16	22.24	12.53	0.56	21.4	47.3
46325	00:03:05.300	4.02	20.47	0.16	22.2	12.49	0.56	21.4	47.3
46350	00:03:05.400	4.02	20.47	0.16	22.28	12.49	0.56	21.4	47.3
46375	00:03:05.500	4.02	20.47	0.16	22.28	12.53	0.56	21.4	47.3
46400	00:03:05.600	4.02	20.47	0.16	22.29	12.55	0.56	21.4	47.3
46425	00:03:05.700	4.02	20.47	0.16	22.28	12.56	0.56	21.4	47.3
46450	00:03:05.800	4.02	20.47	0.16	22.28	12.58	0.56	21.4	47.3
46475	00:03:05.900	4.02	20.47	0.16	22.28	12.58	0.56	21.4	47.3
46500	00:03:06.000	4.02	20.47	0.16	22.26	12.55	0.56	21.4	47.3
46525	00:03:06.100	4.02	20.47	0.16	22.27	12.55	0.56	21.4	47.3
46550	00:03:06.200	4.02	20.47	0.16	22.26	12.59	0.57	21.4	47.3
46575	00:03:06.300	4.02	20.47	0.16	22.29	12.61	0.57	21.4	47.3
46600	00:03:06.400	4.02	20.47	0.16	22.26	12.62	0.57	21.4	47.3
46625	00:03:06.500	4.02	20.47	0.16	22.26	12.63	0.57	21.4	47.3
46650	00:03:06.600	4.02	20.47	0.16	22.24	12.63	0.57	21.4	47.3
46675	00:03:06.700	4.02	20.47	0.16	22.28	12.65	0.57	21.4	47.3
46700	00:03:06.800	4.02	20.47	0.16	22.3	12.63	0.57	21.4	47.3
46725	00:03:06.900	4.02	20.47	0.16	22.34	12.65	0.57	21.4	47.3
46750	00:03:07.000	4.02	20.47	0.16	22.32	12.7	0.57	21.4	47.3
46775	00:03:07.100	4.02	20.47	0.16	22.34	12.74	0.57	21.4	47.3
46800	00:03:07.200	4.02	20.47	0.16	22.38	12.75	0.57	21.4	47.3
46825	00:03:07.300	4.02	20.47	0.16	22.39	12.78	0.57	21.4	47.3
46850	00:03:07.400	4.02	20.47	0.16	22.43	12.83	0.57	21.4	47.3
46875	00:03:07.500	4.02	20.47	0.16	22.41	12.83	0.57	21.4	47.3
46900	00:03:07.600	4.02	20.47	0.16	22.44	12.83	0.57	21.4	47.3
46925	00:03:07.700	4.02	20.47	0.16	22.49	12.86	0.57	21.4	47.3
46950	00:03:07.800	4.02	20.47	0.16	22.46	12.94	0.58	21.4	47.3
46975	00:03:07.900	4.02	20.47	0.16	22.47	12.95	0.58	21.4	47.3
47000	00:03:08.000	4.02	20.47	0.16	22.49	12.94	0.58	21.4	47.3
47025	00:03:08.100	4.02	20.47	0.16	22.52	12.89	0.57	21.4	47.3
47050	00:03:08.200	4.02	20.47	0.16	22.48	12.93	0.58	21.4	47.3
47075	00:03:08.300	4.02	20.47	0.16	22.5	12.93	0.57	21.4	47.3
47100	00:03:08.400	4.02	20.47	0.16	22.49	12.87	0.57	21.4	47.3
47125	00:03:08.500	4.02	20.47	0.16	22.54	12.85	0.57	21.4	47.3
47150	00:03:08.600	4.02	20.47	0.16	22.55	12.84	0.57	21.4	47.3
47175	00:03:08.700	4.02	20.47	0.16	22.53	12.84	0.57	21.4	47.3
47200	00:03:08.800	4.02	20.47	0.16	22.61	12.8	0.57	21.4	47.3
47225	00:03:08.900	4.02	20.47	0.16	22.62	12.85	0.57	21.4	47.3
47250	00:03:09.000	4.02	20.47	0.16	22.66	12.86	0.57	21.4	47.4
47275	00:03:09.100	4.02	20.47	0.16	22.62	12.87	0.57	21.4	47.4
47300	00:03:09.200	4.02	20.47	0.16	22.69	12.86	0.57	21.4	47.4
47325	00:03:09.300	4.02	20.46	0.16	22.72	12.9	0.57	21.4	47.4
47350	00:03:09.400	4.02	20.46	0.16	22.76	12.92	0.57	21.4	47.4
47375	00:03:09.500	4.02	20.46	0.16	22.76	12.96	0.57	21.4	47.4
47400	00:03:09.600	4.02	20.46	0.16	22.8	12.99	0.57	21.4	47.4
47425	00:03:09.700	4.02	20.46	0.16	22.79	13.04	0.57	21.4	47.4
47450	00:03:09.800	4.02	20.46	0.16	22.78	13.05	0.57	21.4	47.4
47475	00:03:09.900	4.02	20.46	0.16	22.78	13.07	0.57	21.4	47.4
47500	00:03:10.000	4.02	20.46	0.16	22.78	13.09	0.57	21.4	47.4
47525	00:03:10.100	4.02	20.46	0.16	22.77	13.16	0.58	21.4	47.4
47550	00:03:10.200	4.02	20.46	0.16	22.79	13.14	0.58	21.4	47.4
47575	00:03:10.300	4.02	20.46	0.16	22.78	13.12	0.58	21.4	47.4
47600	00:03:10.400	4.02	20.46	0.16	22.77	13.17	0.58	21.4	47.4
47625	00:03:10.500	4.02	20.46	0.16	22.76	13.23	0.58	21.4	47.4
47650	00:03:10.600	4.02	20.46	0.16	22.76	13.2	0.58	21.4	47.4
47675	00:03:10.700	4.02	20.46	0.16	22.76	13.17	0.58	21.4	47.4
47700	00:03:10.800	4.02	20.46	0.16	22.8	13.22	0.58	21.4	47.4
47725	00:03:10.900	4.02	20.46	0.16	22.8	13.23	0.58	21.4	47.4
47750	00:03:11.000	4.02	20.46	0.16	22.85	13.23	0.58	21.4	47.4
47775	00:03:11.100	4.02	20.46	0.16	22.88	13.21	0.58	21.4	47.4
47800	00:03:11.200	4.02	20.46	0.16	22.89	13.24	0.58	21.4	47.4
47825	00:03:11.300	4.02	20.46	0.16	22.89	13.32	0.58	21.4	47.4
47850	00:03:11.400	4.02	20.46	0.16	22.9	13.32	0.58	21.4	47.4
47875	00:03:11.500	4.02	20.46	0.16	22.95	13.28	0.58	21.4	47.4
47900	00:03:11.600	4.02	20.46	0.16	22.95	13.33	0.58	21.4	47.4
47925	00:03:11.700	4.02	20.46	0.16	22.97	13.36	0.58	21.4	47.4
47950	00:03:11.800	4.02	20.46	0.16	22.98	13.34	0.58	21.4	47.4
47975	00:03:11.900	4.02	20.46	0.16	22.98	13.39	0.58	21.4	47.4
48000	00:03:12.000	4.02	20.46	0.16	22.96	13.4	0.58	21.4	47.4
48025	00:03:12.100	4.02	20.46	0.17	22.95	13.47	0.59	21.4	47.4
48050	00:03:12.200	4.02	20.46	0.17	22.93	13.5	0.59	21.4	47.4
48075	00:03:12.300	4.02	20.46	0.17	22.96	13.48	0.59	21.4	47.4
48100	00:03:12.400	4.02	20.46	0.17	22.95	13.47	0.59	21.4	47.4
48125	00:03:12.500	4.02	20.46	0.17	22.93	13.47	0.59	21.4	47.4
48150	00:03:12.600	4.02	20.46	0.17	22.96	13.47	0.59	21.4	47.4
48175	00:03:12.700	4.02	20.46	0.17	22.95	13.49	0.59	21.4	47.4
48200	00:03:12.800	4.02	20.46	0.17	22.93	13.52	0.59	21.4	47.4
48225	00:03:12.900	4.02	20.46	0.16	22.95	13.45	0.59	21.4	47.4
48250	00:03:13.000	4.02	20.46	0.17	22.97	13.47	0.59	21.4	47.3
48275	00:03:13.100	4.02	20.46	0.16	23	13.39	0.58	21.4	47.3
48300	00:03:13.200	4.02	20.46	0.16	23.04	13.42	0.58	21.4	47.3
48325	00:03:13.300	4.02	20.46	0.16	23	13.37	0.58	21.4	47.3
48350	00:03:13.400	4.02	20.46	0.16	23.05	13.36	0.58	21.4	47.3
48375	00:03:13.500	4.02	20.46	0.16	23.03	13.36	0.58	21.4	47.3
48400	00:03:13.600	4.01	20.46	0.16	23.03	13.39	0.58	21.4	47.3
48425	00:03:13.700	4.01	20.46	0.16	23.04	13.37	0.58	21.4	47.3
48450	00:03:13.800	4.01	20.46	0.16	23.04	13.37	0.58	21.4	47.3
48475	00:03:13.900	4.01	20.46	0.16	23.03	13.43	0.58	21.4	47.3
48500	00:03:14.000	4.01	20.46	0.16	23.01	13.41	0.58	21.4	47.3
48525	00:03:14.100	4.02	20.46	0.16	23	13.44	0.58	21.4	47.3
48550	00:03:14.200	4.02	20.46	0.16	22.96	13.39	0.58	21.4	47.3
48575	00:03:14.300	4.02	20.46	0.16	23.01	13.43	0.58	21.4	47.3
48600	00:03:14.400	4.02	20.46	0.17	22.95	13.48	0.59	21.4	47.3
48625	00:03:14.500	4.02	20.46	0.17	22.99	13.49	0.59	21.4	47.3
48650	00:03:14.600	4.02	20.46	0.17	22.99	13.46	0.59	21.4	47.3
48675	00:03:14.700	4.02	20.46	0.17	22.97	13.48	0.59	21.4	47.3
48700	00:03:14.800	4.02	20.46	0.17	23	13.48	0.59	21.4	47.3
48725	00:03:14.900	4.02	20.46	0.17	23.05	13.51	0.59	21.4	47.3
48750	00:03:15.000	4.02	20.46	0.17	23.05	13.52	0.59	21.4	47.3
48775	00:03:15.100	4.02	20.46	0.17	23.08	13.55	0.59	21.4	47.3
48800	00:03:15.200	4.02	20.46	0.17	23.09	13.58	0.59	21.4	47.3
48825	00:03:15.300	4.02	20.46	0.17	23.11	13.56	0.59	21.4	47.3
48850	00:03:15.400	4.02	20.46	0.17	23.16	13.57	0.59	21.4	47.3
48875	00:03:15.500	4.02	20.46	0.17	23.16	13.64	0.59	21.4	47.3
48900	00:03:15.600	4.02	20.46	0.17	23.18	13.68	0.59	21.4	47.3
48925	00:03:15.700	4.02	20.46	0.17	23.2	13.66	0.59	21.4	47.3
48950	00:03:15.800	4.02	20.46	0.17	23.21	13.67	0.59	21.4	47.3
48975	00:03:15.900	4.02	20.46	0.17	23.19	13.64	0.59	21.4	47.3
49000	00:03:16.000	4.02	20.46	0.17	23.22	13.67	0.59	21.4	47.2
49025	00:03:16.100	4.02	20.46	0.17	23.25	13.67	0.59	21.4	47.2
49050	00:03:16.200	4.02	20.46	0.17	23.25	13.7	0.59	21.4	47.2
49075	00:03:16.300	4.02	20.46	0.17	23.29	13.71	0.59	21.4	47.2
49100	00:03:16.400	4.02	20.46	0.17	23.28	13.71	0.59	21.4	47.2
49125	00:03:16.500	4.02	20.46	0.17	23.26	13.68	0.59	21.4	47.2
49150	00:03:16.600	4.02	20.46	0.17	23.2	13.67	0.59	21.4	47.2
49175	00:03:16.700	4.02	20.46	0.17	23.19	13.68	0.59	21.4	47.2
49200	00:03:16.800	4.02	20.46	0.17	23.18	13.68	0.59	21.4	47.2
49225	00:03:16.900	4.02	20.46	0.17	23.2	13.72	0.59	21.4	47.2
49250	00:03:17.000	4.02	20.46	0.17	23.18	13.72	0.59	21.4	47.2
49275	00:03:17.100	4.02	20.46	0.17	23.16	13.71	0.59	21.4	47.2
49300	00:03:17.200	4.02	20.46	0.17	23.14	13.65	0.59	21.4	47.2
49325	00:03:17.300	4.02	20.46	0.17	23.11	13.66	0.59	21.4	47.2
49350	00:03:17.400	4.01	20.46	0.17	23.11	13.67	0.59	21.4	47.2
49375	00:03:17.500	4.01	20.46	0.17	23.12	13.64	0.59	21.4	47.2
49400	00:03:17.600	4.01	20.46	0.17	23.17	13.62	0.59	21.4	47.2
49425	00:03:17.700	4.01	20.46	0.17	23.21	13.65	0.59	21.4	47.2
49450	00:03:17.800	4.01	20.46	0.17	23.22	13.66	0.59	21.4	47.2
49475	00:03:17.900	4.01	20.46	0.17	23.23	13.67	0.59	21.4	47.2
49500	00:03:18.000	4.01	20.46	0.17	23.25	13.67	0.59	21.4	47.2
49525	00:03:18.100	4.01	20.46	0.17	23.26	13.69	0.59	21.4	47.2
49550	00:03:18.200	4.01	20.46	0.17	23.31	13.74	0.59	21.4	47.2
49575	00:03:18.300	4.01	20.46	0.17	23.26	13.74	0.59	21.4	47.2
49600	00:03:18.400	4.01	20.46	0.17	23.29	13.73	0.59	21.4	47.2
49625	00:03:18.500	4.01	20.46	0.17	23.3	13.76	0.59	21.4	47.2
49650	00:03:18.600	4.01	20.46	0.17	23.27	13.8	0.59	21.4	47.2
49675	00:03:18.700	4.01	20.46	0.17	23.22	13.8	0.59	21.4	47.2
49700	00:03:18.800	4.01	20.46	0.17	23.25	13.81	0.59	21.4	47.2
49725	00:03:18.900	4.01	20.46	0.17	23.26	13.79	0.59	21.4	47.2
49750	00:03:19.000	4.01	20.46	0.17	23.25	13.8	0.59	21.4	47.1
49775	00:03:19.100	4.01	20.46	0.17	23.27	13.79	0.59	21.4	47.1
49800	00:03:19.200	4.01	20.46	0.17	23.23	13.81	0.59	21.4	47.1
49825	00:03:19.300	4.01	20.46	0.17	23.26	13.85	0.6	21.4	47.1
49850	00:03:19.400	4.01	20.46	0.17	23.26	13.87	0.6	21.4	47.1
49875	00:03:19.500	4.02	20.46	0.17	23.26	13.86	0.6	21.4	47.1
49900	00:03:19.600	4.02	20.46	0.17	23.24	13.85	0.6	21.4	47.1
49925	00:03:19.700	4.02	20.46	0.17	23.3	13.84	0.59	21.4	47.1
[truncated: 8,097 more rows]
