# Supplementary material for: Long-term iron supplementation combined with vitamin B6 enhances maximal oxygen uptake and promotes skeletal muscle-specific mitochondrial biogenesis in rats
Source: Front Nutr. 2024 Jan 15;10:1335187. doi: 10.3389/fnut.2023.1335187 (PMC10823527; doi:10.3389/fnut.2023.1335187)
Supplement: Supplementary file 1 [file Data_Sheet_1.zip › Supplementary Material/VO2max_Raw data/CONT-NO2-MEASUREMENT.xls]

## Sheet: Export_1980-01-04T0204_CAL
Counter	Time	Flow	Oxigen	CO2	VO2	VCO2	RQ	Temp	Hum
sample	hh:mm:ss.zzz	l/min	%	%	ml/min/kg	ml/min/kg	1	C	%
0	00:00:00.000	3.78	20.59	-0.11	2.77	0	0	21	54
25	00:00:00.100	3.78	20.6	0.04	1.8	0.36	0.2	21	54
50	00:00:00.200	3.78	20.6	0.05	1.7	0.82	0.48	21	54
75	00:00:00.300	3.78	20.6	0.05	1.54	0.96	0.62	21	54
100	00:00:00.400	3.78	20.6	0.05	1.51	1.03	0.68	21	54
125	00:00:00.500	3.78	20.6	0.05	1.62	1.06	0.65	21	54
150	00:00:00.600	3.78	20.6	0.05	1.66	1.1	0.66	21	54
175	00:00:00.700	3.78	20.6	0.05	1.66	1.12	0.67	21	54
200	00:00:00.800	3.78	20.6	0.05	1.69	1.15	0.68	21	54
225	00:00:00.900	3.78	20.6	0.05	1.71	1.16	0.68	21	54
250	00:00:01.000	3.78	20.6	0.05	1.74	1.24	0.71	21	53.9
275	00:00:01.100	3.78	20.6	0.05	1.77	1.28	0.72	21	53.9
300	00:00:01.200	3.78	20.6	0.05	1.8	1.26	0.7	21	53.9
325	00:00:01.300	3.78	20.6	0.05	1.85	1.28	0.69	21	53.9
350	00:00:01.400	3.77	20.6	0.05	1.87	1.29	0.69	21	53.9
375	00:00:01.500	3.77	20.6	0.05	1.84	1.29	0.7	21	53.9
400	00:00:01.600	3.77	20.6	0.05	1.82	1.3	0.72	21	53.9
425	00:00:01.700	3.77	20.6	0.05	1.86	1.31	0.7	21	53.9
450	00:00:01.800	3.77	20.6	0.05	1.81	1.31	0.72	21	53.9
475	00:00:01.900	3.76	20.6	0.05	1.82	1.32	0.73	21	53.9
500	00:00:02.000	3.76	20.6	0.05	1.83	1.33	0.73	21	54
525	00:00:02.100	3.76	20.6	0.05	1.81	1.34	0.74	21	54
550	00:00:02.200	3.77	20.6	0.05	1.8	1.37	0.76	21	54
575	00:00:02.300	3.77	20.6	0.05	1.86	1.36	0.73	21	54
600	00:00:02.400	3.77	20.6	0.05	1.9	1.37	0.72	21	54
625	00:00:02.500	3.77	20.59	0.05	1.94	1.39	0.72	21	54
650	00:00:02.600	3.77	20.59	0.05	1.99	1.39	0.7	21	54
675	00:00:02.700	3.77	20.59	0.05	1.99	1.4	0.7	21	54
700	00:00:02.800	3.77	20.59	0.05	2.04	1.41	0.69	21	54
725	00:00:02.900	3.77	20.59	0.05	2.06	1.4	0.68	21	54
750	00:00:03.000	3.77	20.59	0.05	2.09	1.41	0.67	21	53.9
775	00:00:03.100	3.77	20.59	0.05	2.11	1.41	0.67	21	53.9
800	00:00:03.200	3.77	20.59	0.05	2.16	1.44	0.67	21	53.9
825	00:00:03.300	3.77	20.59	0.05	2.16	1.47	0.68	21	53.9
850	00:00:03.400	3.77	20.59	0.05	2.18	1.49	0.68	21	53.9
875	00:00:03.500	3.77	20.59	0.05	2.17	1.49	0.69	21	53.9
900	00:00:03.600	3.77	20.59	0.05	2.15	1.51	0.7	21	53.9
925	00:00:03.700	3.76	20.59	0.05	2.2	1.51	0.69	21	53.9
950	00:00:03.800	3.76	20.59	0.05	2.24	1.52	0.68	21	53.9
975	00:00:03.900	3.76	20.59	0.05	2.25	1.53	0.68	21	53.9
1000	00:00:04.000	3.76	20.59	0.05	2.26	1.55	0.69	21	53.9
1025	00:00:04.100	3.76	20.59	0.05	2.26	1.55	0.69	21	53.9
1050	00:00:04.200	3.76	20.59	0.05	2.26	1.55	0.69	21	53.9
1075	00:00:04.300	3.76	20.59	0.05	2.28	1.55	0.68	21	53.9
1100	00:00:04.400	3.76	20.59	0.05	2.29	1.55	0.68	21	53.9
1125	00:00:04.500	3.76	20.59	0.05	2.32	1.55	0.67	21	53.9
1150	00:00:04.600	3.76	20.59	0.05	2.39	1.57	0.65	21	53.9
1175	00:00:04.700	3.77	20.59	0.05	2.38	1.59	0.67	21	53.9
1200	00:00:04.800	3.77	20.59	0.05	2.4	1.59	0.66	21	53.9
1225	00:00:04.900	3.77	20.59	0.05	2.39	1.61	0.67	21	53.9
1250	00:00:05.000	3.77	20.59	0.05	2.38	1.62	0.68	21	53.9
1275	00:00:05.100	3.77	20.59	0.05	2.46	1.63	0.66	21	53.9
1300	00:00:05.200	3.77	20.59	0.05	2.5	1.64	0.66	21	53.9
1325	00:00:05.300	3.77	20.59	0.05	2.51	1.65	0.66	21	53.9
1350	00:00:05.400	3.77	20.59	0.06	2.53	1.66	0.66	21	53.9
1375	00:00:05.500	3.77	20.59	0.06	2.55	1.68	0.66	21	53.9
1400	00:00:05.600	3.77	20.59	0.06	2.53	1.71	0.67	21	53.9
1425	00:00:05.700	3.77	20.59	0.06	2.54	1.72	0.68	21	53.9
1450	00:00:05.800	3.77	20.59	0.06	2.53	1.74	0.69	21	53.9
1475	00:00:05.900	3.77	20.59	0.06	2.54	1.76	0.69	21	53.9
1500	00:00:06.000	3.77	20.59	0.06	2.56	1.77	0.69	21	53.9
1525	00:00:06.100	3.77	20.59	0.06	2.58	1.78	0.69	21	53.9
1550	00:00:06.200	3.77	20.59	0.06	2.54	1.8	0.71	21	53.9
1575	00:00:06.300	3.77	20.59	0.06	2.56	1.82	0.71	21	53.9
1600	00:00:06.400	3.77	20.59	0.06	2.58	1.83	0.71	21	53.9
1625	00:00:06.500	3.77	20.59	0.06	2.58	1.82	0.71	21	53.9
1650	00:00:06.600	3.77	20.59	0.06	2.63	1.82	0.69	21	53.9
1675	00:00:06.700	3.77	20.59	0.06	2.65	1.82	0.69	21	53.9
1700	00:00:06.800	3.77	20.59	0.06	2.68	1.83	0.68	21	53.9
1725	00:00:06.900	3.77	20.59	0.06	2.69	1.84	0.68	21	53.9
1750	00:00:07.000	3.78	20.59	0.06	2.72	1.86	0.68	21	53.9
1775	00:00:07.100	3.78	20.59	0.06	2.68	1.86	0.69	21	53.9
1800	00:00:07.200	3.78	20.59	0.06	2.74	1.87	0.68	21	53.9
1825	00:00:07.300	3.78	20.59	0.06	2.74	1.87	0.68	21	53.9
1850	00:00:07.400	3.78	20.59	0.06	2.77	1.89	0.68	21	53.9
1875	00:00:07.500	3.78	20.59	0.06	2.76	1.92	0.69	21	53.9
1900	00:00:07.600	3.78	20.59	0.06	2.76	1.94	0.7	21	53.9
1925	00:00:07.700	3.78	20.59	0.06	2.79	1.96	0.7	21	53.9
1950	00:00:07.800	3.78	20.59	0.06	2.79	1.98	0.71	21	53.9
1975	00:00:07.900	3.78	20.59	0.06	2.84	1.99	0.7	21	53.9
2000	00:00:08.000	3.78	20.59	0.06	2.86	2.01	0.7	21	53.9
2025	00:00:08.100	3.78	20.59	0.06	2.88	2.04	0.71	21	53.9
2050	00:00:08.200	3.78	20.59	0.06	2.89	2.05	0.71	21	53.9
2075	00:00:08.300	3.78	20.59	0.06	2.9	2.08	0.72	21	53.9
2100	00:00:08.400	3.78	20.59	0.06	2.91	2.1	0.72	21	53.9
2125	00:00:08.500	3.78	20.59	0.06	2.93	2.11	0.72	21	53.9
2150	00:00:08.600	3.78	20.58	0.06	2.98	2.12	0.71	21	53.9
2175	00:00:08.700	3.78	20.58	0.06	2.98	2.15	0.72	21	53.9
2200	00:00:08.800	3.78	20.58	0.06	3.02	2.17	0.72	21	53.9
2225	00:00:08.900	3.78	20.58	0.06	3.06	2.19	0.72	21	53.9
2250	00:00:09.000	3.78	20.58	0.06	3.05	2.21	0.72	21	53.9
2275	00:00:09.100	3.78	20.58	0.06	3.13	2.23	0.71	21	53.9
2300	00:00:09.200	3.78	20.58	0.06	3.13	2.25	0.72	21	53.9
2325	00:00:09.300	3.78	20.58	0.06	3.15	2.26	0.72	21	53.9
2350	00:00:09.400	3.78	20.58	0.06	3.16	2.27	0.72	21	53.9
2375	00:00:09.500	3.78	20.58	0.06	3.23	2.29	0.71	21	53.9
2400	00:00:09.600	3.78	20.58	0.06	3.21	2.31	0.72	21	53.9
2425	00:00:09.700	3.78	20.58	0.06	3.27	2.33	0.71	21	53.9
2450	00:00:09.800	3.78	20.58	0.06	3.26	2.35	0.72	21	53.9
2475	00:00:09.900	3.78	20.58	0.06	3.3	2.34	0.71	21	53.9
2500	00:00:10.000	3.78	20.58	0.06	3.32	2.35	0.71	21	53.9
2525	00:00:10.100	3.78	20.58	0.06	3.3	2.36	0.72	21	53.9
2550	00:00:10.200	3.78	20.58	0.06	3.3	2.37	0.72	21	53.9
2575	00:00:10.300	3.78	20.58	0.06	3.33	2.39	0.72	21	53.9
2600	00:00:10.400	3.78	20.58	0.06	3.36	2.41	0.72	21	53.9
2625	00:00:10.500	3.78	20.58	0.06	3.36	2.41	0.72	21	53.9
2650	00:00:10.600	3.78	20.58	0.06	3.4	2.42	0.71	21	53.9
2675	00:00:10.700	3.78	20.58	0.06	3.42	2.42	0.71	21	53.9
2700	00:00:10.800	3.78	20.58	0.06	3.45	2.41	0.7	21	53.9
2725	00:00:10.900	3.78	20.58	0.06	3.44	2.44	0.71	21	53.9
2750	00:00:11.000	3.78	20.58	0.06	3.42	2.44	0.71	21	53.9
2775	00:00:11.100	3.78	20.58	0.06	3.44	2.45	0.71	21	53.9
2800	00:00:11.200	3.78	20.58	0.06	3.52	2.45	0.7	21	53.9
2825	00:00:11.300	3.78	20.58	0.06	3.55	2.45	0.69	21	53.9
2850	00:00:11.400	3.78	20.58	0.06	3.56	2.45	0.69	21	53.9
2875	00:00:11.500	3.78	20.58	0.06	3.57	2.48	0.69	21	53.9
2900	00:00:11.600	3.78	20.58	0.06	3.56	2.48	0.7	21	53.9
2925	00:00:11.700	3.79	20.58	0.06	3.53	2.5	0.71	21	53.9
2950	00:00:11.800	3.78	20.58	0.06	3.55	2.52	0.71	21	53.9
2975	00:00:11.900	3.79	20.58	0.06	3.57	2.53	0.71	21	53.9
3000	00:00:12.000	3.79	20.58	0.06	3.64	2.56	0.7	21	54
3025	00:00:12.100	3.79	20.58	0.06	3.66	2.57	0.7	21	54
3050	00:00:12.200	3.79	20.58	0.06	3.62	2.58	0.71	21	54
3075	00:00:12.300	3.79	20.58	0.06	3.61	2.6	0.72	21	54
3100	00:00:12.400	3.78	20.58	0.06	3.63	2.63	0.72	21	54
3125	00:00:12.500	3.78	20.58	0.06	3.66	2.63	0.72	21	54
3150	00:00:12.600	3.78	20.58	0.06	3.63	2.64	0.73	21	54
3175	00:00:12.700	3.78	20.58	0.06	3.67	2.67	0.73	21	54
3200	00:00:12.800	3.78	20.58	0.06	3.67	2.67	0.73	21	54
3225	00:00:12.900	3.78	20.58	0.07	3.69	2.69	0.73	21	54
3250	00:00:13.000	3.78	20.58	0.07	3.7	2.68	0.72	21	54
3275	00:00:13.100	3.78	20.58	0.07	3.7	2.7	0.73	21	54
3300	00:00:13.200	3.78	20.58	0.07	3.74	2.71	0.72	21	54
3325	00:00:13.300	3.78	20.58	0.07	3.76	2.71	0.72	21	54
3350	00:00:13.400	3.78	20.58	0.07	3.78	2.7	0.72	21	54
3375	00:00:13.500	3.78	20.58	0.07	3.78	2.7	0.71	21	54
3400	00:00:13.600	3.78	20.58	0.07	3.84	2.72	0.71	21	54
3425	00:00:13.700	3.78	20.58	0.07	3.83	2.72	0.71	21	54
3450	00:00:13.800	3.78	20.58	0.07	3.84	2.74	0.71	21	54
3475	00:00:13.900	3.78	20.58	0.07	3.85	2.75	0.71	21	54
3500	00:00:14.000	3.78	20.58	0.07	3.87	2.75	0.71	21	54
3525	00:00:14.100	3.78	20.58	0.07	3.89	2.75	0.71	21	54
3550	00:00:14.200	3.78	20.58	0.07	3.89	2.77	0.71	21	54
3575	00:00:14.300	3.78	20.58	0.07	3.9	2.78	0.71	21	54
3600	00:00:14.400	3.78	20.58	0.07	3.88	2.77	0.71	21	54
3625	00:00:14.500	3.78	20.58	0.07	3.9	2.8	0.72	21	54
3650	00:00:14.600	3.78	20.58	0.07	3.88	2.81	0.72	21	54
3675	00:00:14.700	3.78	20.58	0.07	3.9	2.8	0.72	21	54
3700	00:00:14.800	3.78	20.58	0.07	3.89	2.78	0.71	21	54
3725	00:00:14.900	3.78	20.58	0.07	3.89	2.8	0.72	21	54
3750	00:00:15.000	3.78	20.58	0.07	3.9	2.81	0.72	21	54
3775	00:00:15.100	3.78	20.58	0.07	3.9	2.84	0.73	21	54
3800	00:00:15.200	3.78	20.58	0.07	3.9	2.85	0.73	21	54
3825	00:00:15.300	3.78	20.58	0.07	3.92	2.85	0.73	21	54
3850	00:00:15.400	3.78	20.58	0.07	3.94	2.88	0.73	21	54
3875	00:00:15.500	3.78	20.58	0.07	3.95	2.88	0.73	21	54
3900	00:00:15.600	3.78	20.57	0.07	4	2.89	0.72	21	54
3925	00:00:15.700	3.79	20.57	0.07	4.03	2.92	0.73	21	54
3950	00:00:15.800	3.79	20.57	0.07	4.07	2.95	0.72	21	54
3975	00:00:15.900	3.79	20.57	0.07	4.1	2.97	0.72	21	54
4000	00:00:16.000	3.79	20.57	0.07	4.1	2.99	0.73	21	54
4025	00:00:16.100	3.79	20.57	0.07	4.15	2.99	0.72	21	54
4050	00:00:16.200	3.79	20.57	0.07	4.17	2.99	0.72	21	54
4075	00:00:16.300	3.79	20.57	0.07	4.18	2.99	0.72	21	54
4100	00:00:16.400	3.79	20.57	0.07	4.21	3.02	0.72	21	54
4125	00:00:16.500	3.79	20.57	0.07	4.23	3.02	0.71	21	54
4150	00:00:16.600	3.79	20.57	0.07	4.23	3.04	0.72	21	54
4175	00:00:16.700	3.79	20.57	0.07	4.24	3.04	0.72	21	54
4200	00:00:16.800	3.79	20.57	0.07	4.25	3.06	0.72	21	54
4225	00:00:16.900	3.79	20.57	0.07	4.29	3.07	0.71	21	54
4250	00:00:17.000	3.79	20.57	0.07	4.34	3.08	0.71	21	53.9
4275	00:00:17.100	3.79	20.57	0.07	4.33	3.1	0.72	21	53.9
4300	00:00:17.200	3.79	20.57	0.07	4.34	3.12	0.72	21	53.9
4325	00:00:17.300	3.79	20.57	0.07	4.38	3.14	0.72	21	53.9
4350	00:00:17.400	3.79	20.57	0.07	4.4	3.14	0.71	21	53.9
4375	00:00:17.500	3.79	20.57	0.07	4.44	3.18	0.72	21	53.9
4400	00:00:17.600	3.79	20.57	0.07	4.42	3.19	0.72	21	53.9
4425	00:00:17.700	3.79	20.57	0.07	4.45	3.19	0.72	21	53.9
4450	00:00:17.800	3.79	20.57	0.07	4.41	3.19	0.72	21	53.9
4475	00:00:17.900	3.79	20.57	0.07	4.37	3.21	0.73	21	53.9
4500	00:00:18.000	3.79	20.57	0.07	4.39	3.21	0.73	21	53.9
4525	00:00:18.100	3.79	20.57	0.07	4.4	3.23	0.73	21	53.9
4550	00:00:18.200	3.78	20.57	0.07	4.42	3.22	0.73	21	53.9
4575	00:00:18.300	3.78	20.57	0.07	4.42	3.24	0.73	21	53.9
4600	00:00:18.400	3.78	20.57	0.07	4.45	3.25	0.73	21	53.9
4625	00:00:18.500	3.78	20.57	0.07	4.4	3.24	0.74	21	53.9
4650	00:00:18.600	3.78	20.57	0.07	4.47	3.26	0.73	21	53.9
4675	00:00:18.700	3.78	20.57	0.07	4.47	3.26	0.73	21	53.9
4700	00:00:18.800	3.78	20.57	0.07	4.51	3.27	0.72	21	53.9
4725	00:00:18.900	3.78	20.57	0.07	4.56	3.27	0.72	21	53.9
4750	00:00:19.000	3.78	20.57	0.07	4.55	3.3	0.72	21	54
4775	00:00:19.100	3.78	20.57	0.07	4.6	3.31	0.72	21	54
4800	00:00:19.200	3.78	20.57	0.07	4.6	3.34	0.73	21	54
4825	00:00:19.300	3.78	20.57	0.07	4.58	3.33	0.73	21	54
4850	00:00:19.400	3.78	20.57	0.07	4.56	3.36	0.74	21	54
4875	00:00:19.500	3.78	20.57	0.07	4.59	3.36	0.73	21	54
4900	00:00:19.600	3.78	20.57	0.07	4.59	3.35	0.73	21	54
4925	00:00:19.700	3.78	20.57	0.07	4.63	3.36	0.73	21	54
4950	00:00:19.800	3.78	20.57	0.07	4.67	3.37	0.72	21	54
4975	00:00:19.900	3.78	20.57	0.07	4.69	3.36	0.72	21	54
5000	00:00:20.000	3.78	20.57	0.07	4.67	3.37	0.72	21	54
5025	00:00:20.100	3.78	20.57	0.07	4.68	3.37	0.72	21	54
5050	00:00:20.200	3.78	20.57	0.07	4.7	3.38	0.72	21	54
5075	00:00:20.300	3.78	20.57	0.07	4.74	3.39	0.71	21	54
5100	00:00:20.400	3.78	20.57	0.07	4.78	3.37	0.71	21	54
5125	00:00:20.500	3.78	20.57	0.07	4.78	3.4	0.71	21	54
5150	00:00:20.600	3.78	20.57	0.07	4.77	3.43	0.72	21	54
5175	00:00:20.700	3.78	20.57	0.07	4.76	3.45	0.73	21	54
5200	00:00:20.800	3.78	20.57	0.07	4.75	3.46	0.73	21	54
5225	00:00:20.900	3.78	20.57	0.07	4.73	3.47	0.73	21	54
5250	00:00:21.000	3.78	20.57	0.07	4.75	3.48	0.73	21	54
5275	00:00:21.100	3.78	20.57	0.07	4.75	3.48	0.73	21	54
5300	00:00:21.200	3.78	20.57	0.07	4.75	3.47	0.73	21	54
5325	00:00:21.300	3.78	20.57	0.07	4.72	3.48	0.74	21	54
5350	00:00:21.400	3.78	20.57	0.07	4.71	3.51	0.75	21	54
5375	00:00:21.500	3.78	20.57	0.07	4.72	3.52	0.74	21	54
5400	00:00:21.600	3.78	20.57	0.07	4.75	3.51	0.74	21	54
5425	00:00:21.700	3.79	20.57	0.07	4.77	3.52	0.74	21	54
5450	00:00:21.800	3.79	20.57	0.07	4.77	3.56	0.75	21	54
5475	00:00:21.900	3.79	20.57	0.07	4.82	3.58	0.74	21	54
5500	00:00:22.000	3.79	20.57	0.07	4.85	3.57	0.74	21	54
5525	00:00:22.100	3.79	20.57	0.07	4.81	3.6	0.75	21	54
5550	00:00:22.200	3.79	20.57	0.07	4.83	3.63	0.75	21	54
5575	00:00:22.300	3.78	20.57	0.07	4.85	3.64	0.75	21	54
5600	00:00:22.400	3.78	20.57	0.07	4.88	3.65	0.75	21	54
5625	00:00:22.500	3.78	20.57	0.07	4.89	3.66	0.75	21	54
5650	00:00:22.600	3.78	20.57	0.07	4.89	3.68	0.75	21	54
5675	00:00:22.700	3.78	20.57	0.08	4.9	3.71	0.76	21	54
5700	00:00:22.800	3.78	20.57	0.08	4.92	3.72	0.76	21	54
5725	00:00:22.900	3.78	20.57	0.08	4.9	3.73	0.76	21	54
5750	00:00:23.000	3.78	20.57	0.08	4.93	3.75	0.76	21	54
5775	00:00:23.100	3.78	20.56	0.08	5	3.76	0.75	21	54
5800	00:00:23.200	3.78	20.56	0.08	5	3.8	0.76	21	54
5825	00:00:23.300	3.78	20.56	0.08	5.02	3.82	0.76	21	54
5850	00:00:23.400	3.78	20.56	0.08	5.01	3.82	0.76	21	54
5875	00:00:23.500	3.78	20.56	0.08	5.07	3.83	0.76	21	54
5900	00:00:23.600	3.78	20.56	0.08	5.1	3.83	0.75	21	54
5925	00:00:23.700	3.78	20.56	0.08	5.12	3.83	0.75	21	54
5950	00:00:23.800	3.78	20.56	0.08	5.14	3.81	0.74	21	54
5975	00:00:23.900	3.78	20.56	0.08	5.14	3.8	0.74	21	54
6000	00:00:24.000	3.78	20.56	0.08	5.17	3.82	0.74	21	54
6025	00:00:24.100	3.78	20.56	0.08	5.18	3.82	0.74	21	54
6050	00:00:24.200	3.78	20.56	0.08	5.2	3.81	0.73	21	54
6075	00:00:24.300	3.78	20.56	0.08	5.26	3.8	0.72	21	54
6100	00:00:24.400	3.78	20.56	0.08	5.28	3.82	0.72	21	54
6125	00:00:24.500	3.78	20.56	0.08	5.26	3.82	0.73	21	54
6150	00:00:24.600	3.78	20.56	0.08	5.29	3.83	0.72	21	54
6175	00:00:24.700	3.78	20.56	0.08	5.24	3.82	0.73	21	54
6200	00:00:24.800	3.78	20.56	0.08	5.27	3.86	0.73	21	54
6225	00:00:24.900	3.78	20.56	0.08	5.28	3.88	0.74	21	54
6250	00:00:25.000	3.78	20.56	0.08	5.26	3.89	0.74	21	54
6275	00:00:25.100	3.78	20.56	0.08	5.28	3.91	0.74	21	54
6300	00:00:25.200	3.78	20.56	0.08	5.29	3.91	0.74	21	54
6325	00:00:25.300	3.78	20.56	0.08	5.25	3.92	0.75	21	54
6350	00:00:25.400	3.78	20.56	0.08	5.28	3.93	0.74	21	54
6375	00:00:25.500	3.78	20.56	0.08	5.26	3.95	0.75	21	54
6400	00:00:25.600	3.78	20.56	0.08	5.23	3.96	0.76	21	54
6425	00:00:25.700	3.78	20.56	0.08	5.29	3.99	0.75	21	54
6450	00:00:25.800	3.78	20.56	0.08	5.28	3.99	0.76	21	54
6475	00:00:25.900	3.78	20.56	0.08	5.27	3.98	0.76	21	54
6500	00:00:26.000	3.78	20.56	0.08	5.3	3.98	0.75	21	54
6525	00:00:26.100	3.78	20.56	0.08	5.32	4	0.75	21	54
6550	00:00:26.200	3.78	20.56	0.08	5.36	4.02	0.75	21	54
6575	00:00:26.300	3.78	20.56	0.08	5.43	4.03	0.74	21	54
6600	00:00:26.400	3.78	20.56	0.08	5.4	4.03	0.75	21	54
6625	00:00:26.500	3.78	20.56	0.08	5.43	4.04	0.74	21	54
6650	00:00:26.600	3.78	20.56	0.08	5.44	4.05	0.74	21	54
6675	00:00:26.700	3.78	20.56	0.08	5.47	4.06	0.74	21	54
6700	00:00:26.800	3.78	20.56	0.08	5.49	4.07	0.74	21	54
6725	00:00:26.900	3.78	20.56	0.08	5.55	4.09	0.74	21	54
6750	00:00:27.000	3.78	20.56	0.08	5.51	4.08	0.74	21	54
6775	00:00:27.100	3.78	20.56	0.08	5.49	4.07	0.74	21	54
6800	00:00:27.200	3.78	20.56	0.08	5.51	4.07	0.74	21	54
6825	00:00:27.300	3.78	20.56	0.08	5.47	4.09	0.75	21	54
6850	00:00:27.400	3.78	20.56	0.08	5.57	4.1	0.74	21	54
6875	00:00:27.500	3.78	20.56	0.08	5.56	4.11	0.74	21	54
6900	00:00:27.600	3.78	20.56	0.08	5.56	4.12	0.74	21	54
6925	00:00:27.700	3.78	20.56	0.08	5.59	4.14	0.74	21	54
6950	00:00:27.800	3.78	20.56	0.08	5.58	4.14	0.74	21	54
6975	00:00:27.900	3.77	20.56	0.08	5.61	4.15	0.74	21	54
7000	00:00:28.000	3.77	20.56	0.08	5.63	4.18	0.74	21	54
7025	00:00:28.100	3.78	20.56	0.08	5.62	4.2	0.75	21	54
7050	00:00:28.200	3.78	20.56	0.08	5.61	4.2	0.75	21	54
7075	00:00:28.300	3.78	20.56	0.08	5.6	4.19	0.75	21	54
7100	00:00:28.400	3.78	20.56	0.08	5.54	4.2	0.76	21	54
7125	00:00:28.500	3.78	20.56	0.08	5.57	4.21	0.75	21	54
7150	00:00:28.600	3.78	20.56	0.08	5.62	4.21	0.75	21	54
7175	00:00:28.700	3.78	20.56	0.08	5.58	4.21	0.76	21	54
7200	00:00:28.800	3.78	20.56	0.08	5.62	4.21	0.75	21	54
7225	00:00:28.900	3.78	20.56	0.08	5.59	4.22	0.76	21	54
7250	00:00:29.000	3.78	20.56	0.08	5.59	4.23	0.76	21	54
7275	00:00:29.100	3.78	20.56	0.08	5.65	4.24	0.75	21	54
7300	00:00:29.200	3.78	20.56	0.08	5.68	4.24	0.75	21	54
7325	00:00:29.300	3.78	20.56	0.08	5.71	4.27	0.75	21	54
7350	00:00:29.400	3.78	20.56	0.08	5.78	4.28	0.74	21	54
7375	00:00:29.500	3.78	20.56	0.08	5.79	4.28	0.74	21	54
7400	00:00:29.600	3.78	20.56	0.08	5.82	4.28	0.74	21	54
7425	00:00:29.700	3.78	20.56	0.08	5.84	4.3	0.74	21	54
7450	00:00:29.800	3.78	20.56	0.08	5.83	4.32	0.74	21	54
7475	00:00:29.900	3.78	20.56	0.08	5.89	4.34	0.74	21	54
7500	00:00:30.000	3.78	20.56	0.08	5.93	4.37	0.74	21	54
7525	00:00:30.100	3.78	20.56	0.08	5.9	4.39	0.74	21	54
7550	00:00:30.200	3.78	20.56	0.08	5.92	4.41	0.74	21	54
7575	00:00:30.300	3.78	20.56	0.08	5.95	4.42	0.74	21	54
7600	00:00:30.400	3.78	20.56	0.08	5.96	4.43	0.74	21	54
7625	00:00:30.500	3.78	20.56	0.08	5.98	4.45	0.74	21	54
7650	00:00:30.600	3.78	20.55	0.08	6	4.48	0.75	21	54
7675	00:00:30.700	3.78	20.55	0.08	6.08	4.49	0.74	21	54
7700	00:00:30.800	3.78	20.55	0.08	6.09	4.49	0.74	21	54
7725	00:00:30.900	3.78	20.55	0.08	6.09	4.5	0.74	21	54
7750	00:00:31.000	3.78	20.55	0.08	6.12	4.51	0.74	21	54
7775	00:00:31.100	3.78	20.55	0.08	6.17	4.52	0.73	21	54
7800	00:00:31.200	3.78	20.55	0.08	6.17	4.52	0.73	21	54
7825	00:00:31.300	3.78	20.55	0.08	6.15	4.54	0.74	21	54
7850	00:00:31.400	3.78	20.55	0.08	6.12	4.58	0.75	21	54
7875	00:00:31.500	3.78	20.55	0.08	6.15	4.61	0.75	21	54
7900	00:00:31.600	3.78	20.55	0.08	6.14	4.63	0.75	21	54
7925	00:00:31.700	3.78	20.55	0.08	6.15	4.63	0.75	21	54
7950	00:00:31.800	3.78	20.55	0.08	6.12	4.64	0.76	21	54
7975	00:00:31.900	3.78	20.55	0.08	6.17	4.64	0.75	21	54
8000	00:00:32.000	3.78	20.55	0.08	6.2	4.64	0.75	21	54
8025	00:00:32.100	3.78	20.55	0.08	6.21	4.66	0.75	21	54
8050	00:00:32.200	3.78	20.55	0.08	6.15	4.68	0.76	21	54
8075	00:00:32.300	3.78	20.55	0.08	6.2	4.68	0.75	21	54
8100	00:00:32.400	3.77	20.55	0.08	6.24	4.66	0.75	21	54
8125	00:00:32.500	3.77	20.55	0.08	6.22	4.66	0.75	21	54
8150	00:00:32.600	3.77	20.55	0.08	6.24	4.66	0.75	21	54
8175	00:00:32.700	3.77	20.55	0.08	6.18	4.67	0.75	21	54
8200	00:00:32.800	3.77	20.55	0.08	6.26	4.69	0.75	21	54
8225	00:00:32.900	3.77	20.55	0.09	6.22	4.72	0.76	21	54
8250	00:00:33.000	3.77	20.55	0.09	6.23	4.72	0.76	21	54
8275	00:00:33.100	3.77	20.55	0.09	6.23	4.73	0.76	21	54
8300	00:00:33.200	3.77	20.55	0.09	6.3	4.74	0.75	21	54
8325	00:00:33.300	3.77	20.55	0.09	6.29	4.75	0.76	21	54
8350	00:00:33.400	3.77	20.55	0.09	6.26	4.77	0.76	21	54
8375	00:00:33.500	3.78	20.55	0.09	6.23	4.77	0.77	21	54
8400	00:00:33.600	3.78	20.55	0.09	6.23	4.78	0.77	21	54
8425	00:00:33.700	3.78	20.55	0.09	6.26	4.79	0.76	21	54
8450	00:00:33.800	3.78	20.55	0.09	6.24	4.79	0.77	21	54
8475	00:00:33.900	3.78	20.55	0.09	6.3	4.79	0.76	21	54
8500	00:00:34.000	3.78	20.55	0.09	6.37	4.79	0.75	21	54
8525	00:00:34.100	3.78	20.55	0.09	6.42	4.79	0.75	21	54
8550	00:00:34.200	3.78	20.55	0.09	6.43	4.78	0.74	21	54
8575	00:00:34.300	3.78	20.55	0.09	6.44	4.79	0.74	21	54
8600	00:00:34.400	3.78	20.55	0.09	6.47	4.81	0.74	21	54
8625	00:00:34.500	3.78	20.55	0.09	6.52	4.82	0.74	21	54
8650	00:00:34.600	3.78	20.55	0.09	6.56	4.8	0.73	21	54
8675	00:00:34.700	3.78	20.55	0.09	6.57	4.79	0.73	21	54
8700	00:00:34.800	3.78	20.55	0.09	6.58	4.81	0.73	21	54
8725	00:00:34.900	3.78	20.55	0.09	6.56	4.8	0.73	21	54
8750	00:00:35.000	3.78	20.55	0.09	6.48	4.81	0.74	21	54
8775	00:00:35.100	3.78	20.55	0.09	6.47	4.83	0.75	21	54
8800	00:00:35.200	3.78	20.55	0.09	6.48	4.85	0.75	21	54
8825	00:00:35.300	3.78	20.55	0.09	6.51	4.85	0.75	21	54
8850	00:00:35.400	3.78	20.55	0.09	6.54	4.82	0.74	21	54
8875	00:00:35.500	3.78	20.55	0.09	6.57	4.8	0.73	21	54
8900	00:00:35.600	3.78	20.55	0.09	6.55	4.81	0.73	21	54
8925	00:00:35.700	3.77	20.55	0.09	6.58	4.87	0.74	21	54
8950	00:00:35.800	3.77	20.55	0.09	6.58	4.87	0.74	21	54
8975	00:00:35.900	3.77	20.55	0.09	6.61	4.87	0.74	21	54
9000	00:00:36.000	3.77	20.55	0.09	6.65	4.87	0.73	21	54
9025	00:00:36.100	3.77	20.55	0.09	6.59	4.85	0.74	21	54
9050	00:00:36.200	3.77	20.55	0.09	6.63	4.85	0.73	21	54
9075	00:00:36.300	3.77	20.55	0.09	6.59	4.86	0.74	21	54
9100	00:00:36.400	3.77	20.55	0.09	6.6	4.88	0.74	21	54
9125	00:00:36.500	3.77	20.55	0.09	6.62	4.9	0.74	21	54
9150	00:00:36.600	3.77	20.55	0.09	6.64	4.91	0.74	21	54
9175	00:00:36.700	3.77	20.55	0.09	6.59	4.92	0.75	21	54
9200	00:00:36.800	3.77	20.55	0.09	6.6	4.94	0.75	21	54
9225	00:00:36.900	3.77	20.55	0.09	6.6	4.95	0.75	21	54
9250	00:00:37.000	3.77	20.55	0.09	6.6	4.97	0.75	21	54
9275	00:00:37.100	3.77	20.55	0.09	6.65	5.01	0.75	21	54
9300	00:00:37.200	3.77	20.55	0.09	6.67	5.03	0.75	21	54
9325	00:00:37.300	3.77	20.55	0.09	6.73	5.04	0.75	21	54
9350	00:00:37.400	3.77	20.55	0.09	6.75	5.07	0.75	21	54
9375	00:00:37.500	3.77	20.55	0.09	6.73	5.1	0.76	21	54
9400	00:00:37.600	3.78	20.55	0.09	6.72	5.12	0.76	21	54
9425	00:00:37.700	3.78	20.55	0.09	6.8	5.12	0.75	21	54
9450	00:00:37.800	3.78	20.55	0.09	6.81	5.11	0.75	21	54
9475	00:00:37.900	3.78	20.55	0.09	6.82	5.13	0.75	21	54
9500	00:00:38.000	3.78	20.55	0.09	6.85	5.15	0.75	21	54
9525	00:00:38.100	3.78	20.55	0.09	6.86	5.14	0.75	21	54
9550	00:00:38.200	3.78	20.55	0.09	6.84	5.15	0.75	21	54
9575	00:00:38.300	3.78	20.55	0.09	6.86	5.17	0.75	21	54
9600	00:00:38.400	3.78	20.55	0.09	6.87	5.16	0.75	21	54
9625	00:00:38.500	3.78	20.55	0.09	6.9	5.17	0.75	21	54
9650	00:00:38.600	3.78	20.55	0.09	6.94	5.17	0.74	21	54
9675	00:00:38.700	3.78	20.55	0.09	6.96	5.17	0.74	21	54
9700	00:00:38.800	3.78	20.55	0.09	6.97	5.17	0.74	21	54
9725	00:00:38.900	3.78	20.55	0.09	6.99	5.21	0.75	21	54
9750	00:00:39.000	3.78	20.54	0.09	7.01	5.22	0.74	21	54
9775	00:00:39.100	3.78	20.54	0.09	7.02	5.24	0.75	21	54
9800	00:00:39.200	3.78	20.54	0.09	7.06	5.27	0.75	21	54
9825	00:00:39.300	3.78	20.54	0.09	7.1	5.28	0.74	21	54
9850	00:00:39.400	3.78	20.54	0.09	7.11	5.32	0.75	21	54
9875	00:00:39.500	3.78	20.54	0.09	7.12	5.33	0.75	21	54
9900	00:00:39.600	3.78	20.54	0.09	7.13	5.34	0.75	21	54
9925	00:00:39.700	3.78	20.54	0.09	7.13	5.36	0.75	21	54
9950	00:00:39.800	3.78	20.54	0.09	7.17	5.39	0.75	21	54
9975	00:00:39.900	3.78	20.54	0.09	7.17	5.39	0.75	21	54
10000	00:00:40.000	3.78	20.54	0.09	7.2	5.41	0.75	21	54
10025	00:00:40.100	3.78	20.54	0.09	7.24	5.43	0.75	21	54
10050	00:00:40.200	3.78	20.54	0.09	7.23	5.42	0.75	21	54
10075	00:00:40.300	3.78	20.54	0.09	7.21	5.42	0.75	21	54
10100	00:00:40.400	3.77	20.54	0.09	7.21	5.41	0.75	21	54
10125	00:00:40.500	3.77	20.54	0.09	7.24	5.41	0.75	21	54
10150	00:00:40.600	3.77	20.54	0.09	7.25	5.41	0.75	21	54
10175	00:00:40.700	3.77	20.54	0.09	7.28	5.42	0.74	21	54
10200	00:00:40.800	3.77	20.54	0.09	7.29	5.44	0.75	21	54
10225	00:00:40.900	3.77	20.54	0.09	7.32	5.46	0.75	21	54
10250	00:00:41.000	3.77	20.54	0.09	7.31	5.45	0.75	21	54
10275	00:00:41.100	3.77	20.54	0.09	7.34	5.47	0.74	21	54
10300	00:00:41.200	3.77	20.54	0.09	7.39	5.48	0.74	21	54
10325	00:00:41.300	3.77	20.54	0.09	7.39	5.5	0.74	21	54
10350	00:00:41.400	3.77	20.54	0.09	7.41	5.5	0.74	21	54
10375	00:00:41.500	3.77	20.54	0.09	7.41	5.54	0.75	21	54
10400	00:00:41.600	3.77	20.54	0.09	7.41	5.56	0.75	21	54
10425	00:00:41.700	3.77	20.54	0.09	7.42	5.57	0.75	21	54
10450	00:00:41.800	3.77	20.54	0.09	7.43	5.56	0.75	21	54
10475	00:00:41.900	3.77	20.54	0.09	7.39	5.55	0.75	21	54
10500	00:00:42.000	3.77	20.54	0.09	7.39	5.56	0.75	21	54
10525	00:00:42.100	3.77	20.54	0.09	7.37	5.58	0.76	21	54
10550	00:00:42.200	3.77	20.54	0.09	7.35	5.59	0.76	21	54
10575	00:00:42.300	3.77	20.54	0.09	7.36	5.58	0.76	21	54
10600	00:00:42.400	3.77	20.54	0.09	7.37	5.6	0.76	21	54
10625	00:00:42.500	3.77	20.54	0.09	7.35	5.59	0.76	21	54
10650	00:00:42.600	3.77	20.54	0.09	7.37	5.6	0.76	21	54
10675	00:00:42.700	3.77	20.54	0.09	7.39	5.62	0.76	21	54
10700	00:00:42.800	3.77	20.54	0.09	7.4	5.6	0.76	21	54
10725	00:00:42.900	3.77	20.54	0.09	7.43	5.61	0.76	21	54
10750	00:00:43.000	3.77	20.54	0.09	7.48	5.62	0.75	21	54
10775	00:00:43.100	3.77	20.54	0.09	7.51	5.61	0.75	21	54
10800	00:00:43.200	3.77	20.54	0.09	7.54	5.61	0.74	21	54
10825	00:00:43.300	3.77	20.54	0.09	7.58	5.63	0.74	21	54
10850	00:00:43.400	3.77	20.54	0.09	7.62	5.61	0.74	21	54
10875	00:00:43.500	3.77	20.54	0.09	7.66	5.61	0.73	21	54
10900	00:00:43.600	3.77	20.54	0.09	7.63	5.63	0.74	21	54
10925	00:00:43.700	3.77	20.54	0.09	7.59	5.63	0.74	21	54
10950	00:00:43.800	3.77	20.54	0.09	7.62	5.65	0.74	21	54
10975	00:00:43.900	3.77	20.54	0.09	7.64	5.66	0.74	21	54
11000	00:00:44.000	3.77	20.54	0.09	7.62	5.68	0.75	21	54
11025	00:00:44.100	3.77	20.54	0.09	7.62	5.69	0.75	21	54
11050	00:00:44.200	3.77	20.54	0.09	7.63	5.68	0.74	21	54
11075	00:00:44.300	3.77	20.54	0.09	7.64	5.67	0.74	21	54
11100	00:00:44.400	3.77	20.54	0.09	7.57	5.7	0.75	21	54
11125	00:00:44.500	3.77	20.54	0.09	7.56	5.71	0.76	21	54
11150	00:00:44.600	3.77	20.54	0.1	7.58	5.72	0.75	21	54
11175	00:00:44.700	3.77	20.54	0.1	7.6	5.73	0.75	21	54
11200	00:00:44.800	3.77	20.54	0.1	7.61	5.74	0.75	21	54
11225	00:00:44.900	3.77	20.54	0.1	7.61	5.73	0.75	21	54
11250	00:00:45.000	3.77	20.54	0.1	7.59	5.74	0.76	21	54
11275	00:00:45.100	3.77	20.54	0.1	7.59	5.74	0.76	21	54
11300	00:00:45.200	3.77	20.54	0.1	7.59	5.77	0.76	21	54
11325	00:00:45.300	3.77	20.54	0.1	7.57	5.78	0.76	21	54
11350	00:00:45.400	3.77	20.54	0.1	7.63	5.77	0.76	21	54
11375	00:00:45.500	3.77	20.54	0.1	7.66	5.78	0.75	21	54
11400	00:00:45.600	3.77	20.54	0.1	7.71	5.75	0.75	21	54
11425	00:00:45.700	3.77	20.54	0.1	7.74	5.77	0.75	21	54
11450	00:00:45.800	3.77	20.54	0.1	7.74	5.75	0.74	21	54
11475	00:00:45.900	3.77	20.54	0.1	7.72	5.75	0.74	21	54
11500	00:00:46.000	3.77	20.54	0.1	7.78	5.73	0.74	21	54
11525	00:00:46.100	3.77	20.54	0.1	7.8	5.74	0.74	21	54
11550	00:00:46.200	3.77	20.54	0.1	7.8	5.73	0.73	21	54
11575	00:00:46.300	3.77	20.54	0.1	7.84	5.76	0.73	21	54
11600	00:00:46.400	3.77	20.54	0.1	7.79	5.77	0.74	21	54
11625	00:00:46.500	3.77	20.54	0.1	7.78	5.76	0.74	21	54
11650	00:00:46.600	3.77	20.54	0.1	7.8	5.77	0.74	21	54
11675	00:00:46.700	3.77	20.54	0.1	7.79	5.75	0.74	21	54
11700	00:00:46.800	3.77	20.54	0.1	7.76	5.75	0.74	21	54
11725	00:00:46.900	3.77	20.54	0.1	7.8	5.77	0.74	21	54
11750	00:00:47.000	3.77	20.54	0.1	7.8	5.8	0.74	21	54
11775	00:00:47.100	3.77	20.54	0.1	7.8	5.8	0.74	21	54
11800	00:00:47.200	3.77	20.54	0.1	7.82	5.82	0.74	21	54
11825	00:00:47.300	3.77	20.54	0.1	7.84	5.84	0.75	21	54
11850	00:00:47.400	3.78	20.54	0.1	7.88	5.87	0.74	21	54
11875	00:00:47.500	3.78	20.54	0.1	7.9	5.9	0.75	21	54
11900	00:00:47.600	3.78	20.54	0.1	7.85	5.92	0.75	21	54
11925	00:00:47.700	3.78	20.54	0.1	7.9	5.94	0.75	21	54
11950	00:00:47.800	3.78	20.54	0.1	7.94	5.96	0.75	21	54
11975	00:00:47.900	3.78	20.54	0.1	7.92	5.95	0.75	21	54
12000	00:00:48.000	3.78	20.54	0.1	7.94	5.96	0.75	21	54.1
12025	00:00:48.100	3.78	20.54	0.1	7.95	5.99	0.75	21	54.1
12050	00:00:48.200	3.78	20.54	0.1	7.97	6.01	0.75	21	54.1
12075	00:00:48.300	3.78	20.54	0.1	7.96	5.98	0.75	21	54.1
12100	00:00:48.400	3.78	20.54	0.1	7.98	5.97	0.75	21	54.1
12125	00:00:48.500	3.78	20.54	0.1	7.98	5.96	0.75	21	54.1
12150	00:00:48.600	3.78	20.54	0.1	8.01	5.98	0.75	21	54.1
12175	00:00:48.700	3.78	20.53	0.1	8.03	5.98	0.75	21	54.1
12200	00:00:48.800	3.78	20.54	0.1	8	5.99	0.75	21	54.1
12225	00:00:48.900	3.78	20.53	0.1	8.05	6.02	0.75	21	54.1
12250	00:00:49.000	3.78	20.53	0.1	8.08	6.03	0.75	21	54.1
12275	00:00:49.100	3.78	20.53	0.1	8.05	6	0.74	21	54.1
12300	00:00:49.200	3.78	20.53	0.1	8.04	6.01	0.75	21	54.1
12325	00:00:49.300	3.78	20.53	0.1	8.08	6.02	0.75	21	54.1
12350	00:00:49.400	3.78	20.53	0.1	8.09	6.03	0.74	21	54.1
12375	00:00:49.500	3.78	20.53	0.1	8.12	6.04	0.74	21	54.1
12400	00:00:49.600	3.78	20.53	0.1	8.15	6.03	0.74	21	54.1
12425	00:00:49.700	3.78	20.53	0.1	8.11	6.04	0.75	21	54.1
12450	00:00:49.800	3.78	20.53	0.1	8.14	6.06	0.74	21	54.1
12475	00:00:49.900	3.77	20.53	0.1	8.11	6.04	0.74	21	54.1
12500	00:00:50.000	3.77	20.53	0.1	8.06	6.03	0.75	21	54.1
12525	00:00:50.100	3.77	20.53	0.1	8.09	6.05	0.75	21	54.1
12550	00:00:50.200	3.77	20.53	0.1	8.08	6.01	0.74	21	54.1
12575	00:00:50.300	3.77	20.53	0.1	8.07	6.01	0.75	21	54.1
12600	00:00:50.400	3.77	20.53	0.1	8.06	6.03	0.75	21	54.1
12625	00:00:50.500	3.77	20.54	0.1	8.01	6.05	0.76	21	54.1
12650	00:00:50.600	3.77	20.53	0.1	8.06	6.05	0.75	21	54.1
12675	00:00:50.700	3.77	20.53	0.1	8.09	6.06	0.75	21	54.1
12700	00:00:50.800	3.77	20.53	0.1	8.13	6.06	0.75	21	54.1
12725	00:00:50.900	3.77	20.53	0.1	8.14	6.04	0.74	21	54.1
12750	00:00:51.000	3.77	20.53	0.1	8.19	6.03	0.74	21	54.1
12775	00:00:51.100	3.77	20.53	0.1	8.22	6.04	0.73	21	54.1
12800	00:00:51.200	3.78	20.53	0.1	8.26	6.06	0.73	21	54.1
12825	00:00:51.300	3.78	20.53	0.1	8.26	6.06	0.73	21	54.1
12850	00:00:51.400	3.78	20.53	0.1	8.29	6.08	0.73	21	54.1
12875	00:00:51.500	3.78	20.53	0.1	8.37	6.08	0.73	21	54.1
12900	00:00:51.600	3.78	20.53	0.1	8.36	6.09	0.73	21	54.1
12925	00:00:51.700	3.78	20.53	0.1	8.33	6.1	0.73	21	54.1
12950	00:00:51.800	3.78	20.53	0.1	8.34	6.11	0.73	21	54.1
12975	00:00:51.900	3.78	20.53	0.1	8.35	6.15	0.74	21	54.1
13000	00:00:52.000	3.78	20.53	0.1	8.36	6.19	0.74	21	54.1
13025	00:00:52.100	3.78	20.53	0.1	8.38	6.21	0.74	21	54.1
13050	00:00:52.200	3.78	20.53	0.1	8.41	6.23	0.74	21	54.1
13075	00:00:52.300	3.78	20.53	0.1	8.47	6.23	0.74	21	54.1
13100	00:00:52.400	3.78	20.53	0.1	8.47	6.2	0.73	21	54.1
13125	00:00:52.500	3.78	20.53	0.1	8.45	6.22	0.74	21	54.1
13150	00:00:52.600	3.78	20.53	0.1	8.46	6.23	0.74	21	54.1
13175	00:00:52.700	3.78	20.53	0.1	8.5	6.25	0.73	21	54.1
13200	00:00:52.800	3.78	20.53	0.1	8.46	6.26	0.74	21	54.1
13225	00:00:52.900	3.78	20.53	0.1	8.52	6.28	0.74	21	54.1
13250	00:00:53.000	3.78	20.53	0.1	8.55	6.29	0.74	21	54.1
13275	00:00:53.100	3.78	20.53	0.1	8.59	6.29	0.73	21	54.1
13300	00:00:53.200	3.78	20.53	0.1	8.59	6.3	0.73	21	54.1
13325	00:00:53.300	3.78	20.53	0.1	8.61	6.33	0.73	21	54.1
13350	00:00:53.400	3.78	20.53	0.1	8.68	6.37	0.73	21	54.1
13375	00:00:53.500	3.78	20.53	0.1	8.72	6.36	0.73	21	54.1
13400	00:00:53.600	3.78	20.53	0.1	8.73	6.36	0.73	21	54.1
13425	00:00:53.700	3.78	20.53	0.1	8.78	6.35	0.72	21	54.1
13450	00:00:53.800	3.78	20.53	0.1	8.8	6.37	0.72	21	54.1
13475	00:00:53.900	3.78	20.53	0.1	8.77	6.38	0.73	21	54.1
13500	00:00:54.000	3.78	20.53	0.1	8.72	6.4	0.73	21	54.1
13525	00:00:54.100	3.78	20.53	0.1	8.69	6.44	0.74	21	54.1
13550	00:00:54.200	3.77	20.53	0.1	8.68	6.44	0.74	21	54.1
13575	00:00:54.300	3.77	20.53	0.1	8.67	6.45	0.74	21	54.1
13600	00:00:54.400	3.77	20.53	0.1	8.64	6.45	0.75	21	54.1
13625	00:00:54.500	3.77	20.53	0.1	8.6	6.48	0.75	21	54.1
13650	00:00:54.600	3.77	20.53	0.1	8.59	6.5	0.76	21	54.1
13675	00:00:54.700	3.77	20.53	0.1	8.55	6.52	0.76	21	54.1
13700	00:00:54.800	3.77	20.53	0.1	8.61	6.49	0.75	21	54.1
13725	00:00:54.900	3.77	20.53	0.1	8.65	6.47	0.75	21	54.1
13750	00:00:55.000	3.77	20.53	0.1	8.71	6.47	0.74	21	54.1
13775	00:00:55.100	3.77	20.53	0.1	8.69	6.45	0.74	21	54.1
13800	00:00:55.200	3.77	20.53	0.1	8.72	6.44	0.74	21	54.1
13825	00:00:55.300	3.77	20.53	0.1	8.7	6.43	0.74	21	54.1
13850	00:00:55.400	3.77	20.53	0.1	8.71	6.45	0.74	21	54.1
13875	00:00:55.500	3.77	20.53	0.1	8.75	6.44	0.74	21	54.1
13900	00:00:55.600	3.77	20.53	0.1	8.79	6.43	0.73	21	54.1
13925	00:00:55.700	3.77	20.53	0.1	8.82	6.44	0.73	21	54.1
13950	00:00:55.800	3.77	20.53	0.1	8.81	6.46	0.73	21	54.1
13975	00:00:55.900	3.77	20.53	0.1	8.81	6.47	0.73	21	54.1
14000	00:00:56.000	3.77	20.53	0.1	8.8	6.47	0.74	21	54.1
14025	00:00:56.100	3.77	20.53	0.1	8.86	6.49	0.73	21	54.1
14050	00:00:56.200	3.77	20.53	0.1	8.85	6.51	0.74	21	54.1
14075	00:00:56.300	3.77	20.53	0.1	8.86	6.54	0.74	21	54.1
14100	00:00:56.400	3.77	20.53	0.1	8.86	6.54	0.74	21	54.1
14125	00:00:56.500	3.77	20.53	0.1	8.86	6.55	0.74	21	54.1
14150	00:00:56.600	3.77	20.53	0.1	8.89	6.56	0.74	21	54.1
14175	00:00:56.700	3.77	20.53	0.1	8.91	6.56	0.74	21	54.1
14200	00:00:56.800	3.77	20.53	0.1	8.9	6.6	0.74	21	54.1
14225	00:00:56.900	3.77	20.53	0.1	8.92	6.63	0.74	21	54.1
14250	00:00:57.000	3.77	20.53	0.1	8.95	6.65	0.74	21	54.1
14275	00:00:57.100	3.77	20.53	0.1	8.95	6.63	0.74	21	54.1
14300	00:00:57.200	3.77	20.53	0.1	8.94	6.61	0.74	21	54.1
14325	00:00:57.300	3.77	20.53	0.1	8.99	6.62	0.74	21	54.1
14350	00:00:57.400	3.77	20.53	0.1	9	6.62	0.74	21	54.1
14375	00:00:57.500	3.77	20.53	0.1	9	6.65	0.74	21	54.1
14400	00:00:57.600	3.77	20.53	0.1	9	6.67	0.74	21	54.1
14425	00:00:57.700	3.77	20.53	0.1	9.03	6.66	0.74	21	54.1
14450	00:00:57.800	3.77	20.52	0.1	9.04	6.65	0.74	21	54.1
14475	00:00:57.900	3.77	20.53	0.1	9.03	6.64	0.74	21	54.1
14500	00:00:58.000	3.77	20.52	0.1	9.03	6.63	0.73	21	54.1
14525	00:00:58.100	3.77	20.53	0.1	9.01	6.67	0.74	21	54.1
14550	00:00:58.200	3.77	20.52	0.11	9.05	6.73	0.74	21	54.1
14575	00:00:58.300	3.78	20.52	0.1	9.05	6.71	0.74	21	54.1
14600	00:00:58.400	3.78	20.52	0.1	9.07	6.7	0.74	21	54.1
14625	00:00:58.500	3.78	20.52	0.1	9.09	6.7	0.74	21	54.1
14650	00:00:58.600	3.77	20.52	0.1	9.1	6.7	0.74	21	54.1
14675	00:00:58.700	3.77	20.52	0.11	9.1	6.74	0.74	21	54.1
14700	00:00:58.800	3.77	20.52	0.11	9.12	6.74	0.74	21	54.1
14725	00:00:58.900	3.77	20.52	0.11	9.14	6.76	0.74	21	54.1
14750	00:00:59.000	3.77	20.52	0.11	9.13	6.77	0.74	21.1	54.1
14775	00:00:59.100	3.77	20.52	0.11	9.16	6.77	0.74	21.1	54.1
14800	00:00:59.200	3.77	20.52	0.11	9.19	6.76	0.74	21.1	54.1
14825	00:00:59.300	3.77	20.52	0.11	9.17	6.76	0.74	21.1	54.1
14850	00:00:59.400	3.77	20.52	0.11	9.16	6.81	0.74	21.1	54.1
14875	00:00:59.500	3.77	20.52	0.11	9.19	6.8	0.74	21.1	54.1
14900	00:00:59.600	3.77	20.52	0.11	9.2	6.82	0.74	21.1	54.1
14925	00:00:59.700	3.77	20.52	0.11	9.21	6.81	0.74	21.1	54.1
14950	00:00:59.800	3.77	20.52	0.11	9.22	6.81	0.74	21.1	54.1
14975	00:00:59.900	3.77	20.52	0.11	9.23	6.82	0.74	21.1	54.1
15000	00:01:00.000	3.77	20.52	0.11	9.25	6.83	0.74	21	54.1
15025	00:01:00.100	3.77	20.52	0.11	9.23	6.81	0.74	21	54.1
15050	00:01:00.200	3.78	20.52	0.11	9.26	6.84	0.74	21	54.1
15075	00:01:00.300	3.78	20.52	0.11	9.27	6.88	0.74	21	54.1
15100	00:01:00.400	3.78	20.52	0.11	9.3	6.86	0.74	21	54.1
15125	00:01:00.500	3.78	20.52	0.11	9.31	6.87	0.74	21	54.1
15150	00:01:00.600	3.78	20.52	0.11	9.3	6.88	0.74	21	54.1
15175	00:01:00.700	3.78	20.52	0.11	9.29	6.86	0.74	21	54.1
15200	00:01:00.800	3.78	20.52	0.11	9.31	6.86	0.74	21	54.1
15225	00:01:00.900	3.78	20.52	0.11	9.33	6.86	0.74	21	54.1
15250	00:01:01.000	3.78	20.52	0.11	9.34	6.87	0.74	21	54.1
15275	00:01:01.100	3.78	20.52	0.11	9.38	6.9	0.74	21	54.1
15300	00:01:01.200	3.78	20.52	0.11	9.36	6.88	0.73	21	54.1
15325	00:01:01.300	3.78	20.52	0.11	9.36	6.85	0.73	21	54.1
15350	00:01:01.400	3.78	20.52	0.11	9.35	6.88	0.74	21	54.1
15375	00:01:01.500	3.78	20.52	0.11	9.36	6.89	0.74	21	54.1
15400	00:01:01.600	3.78	20.52	0.11	9.37	6.92	0.74	21	54.1
15425	00:01:01.700	3.78	20.52	0.11	9.38	6.95	0.74	21	54.1
15450	00:01:01.800	3.78	20.52	0.11	9.39	6.96	0.74	21	54.1
15475	00:01:01.900	3.78	20.52	0.11	9.42	6.98	0.74	21	54.1
15500	00:01:02.000	3.78	20.52	0.11	9.45	6.98	0.74	21.1	54.1
15525	00:01:02.100	3.78	20.52	0.11	9.44	6.98	0.74	21.1	54.1
15550	00:01:02.200	3.78	20.52	0.11	9.42	7	0.74	21.1	54.1
15575	00:01:02.300	3.78	20.52	0.11	9.44	7.05	0.75	21.1	54.1
15600	00:01:02.400	3.77	20.52	0.11	9.47	7.04	0.74	21.1	54.1
15625	00:01:02.500	3.77	20.52	0.11	9.44	7.02	0.74	21.1	54.1
15650	00:01:02.600	3.77	20.52	0.11	9.46	7.01	0.74	21.1	54.1
15675	00:01:02.700	3.77	20.52	0.11	9.48	7.02	0.74	21.1	54.1
15700	00:01:02.800	3.77	20.52	0.11	9.48	7.03	0.74	21.1	54.1
15725	00:01:02.900	3.77	20.52	0.11	9.44	7.03	0.75	21.1	54.1
15750	00:01:03.000	3.77	20.52	0.11	9.42	7.03	0.75	21	54.1
15775	00:01:03.100	3.77	20.52	0.11	9.44	7.05	0.75	21	54.1
15800	00:01:03.200	3.77	20.52	0.11	9.45	7.07	0.75	21	54.1
15825	00:01:03.300	3.77	20.52	0.11	9.46	7.05	0.74	21	54.1
15850	00:01:03.400	3.77	20.52	0.11	9.46	7.06	0.75	21	54.1
15875	00:01:03.500	3.77	20.52	0.11	9.48	7.07	0.75	21	54.1
15900	00:01:03.600	3.77	20.52	0.11	9.5	7.09	0.75	21	54.1
15925	00:01:03.700	3.77	20.52	0.11	9.5	7.09	0.75	21	54.1
15950	00:01:03.800	3.77	20.52	0.11	9.51	7.1	0.75	21	54.1
15975	00:01:03.900	3.77	20.52	0.11	9.53	7.08	0.74	21	54.1
16000	00:01:04.000	3.77	20.52	0.11	9.53	7.09	0.74	21	54.1
16025	00:01:04.100	3.77	20.52	0.11	9.52	7.08	0.74	21	54.1
16050	00:01:04.200	3.77	20.52	0.11	9.55	7.07	0.74	21	54.1
16075	00:01:04.300	3.77	20.52	0.11	9.54	7.06	0.74	21	54.1
16100	00:01:04.400	3.77	20.52	0.11	9.5	7.07	0.74	21	54.1
16125	00:01:04.500	3.77	20.52	0.11	9.55	7.08	0.74	21	54.1
16150	00:01:04.600	3.77	20.52	0.11	9.52	7.09	0.74	21	54.1
16175	00:01:04.700	3.77	20.52	0.11	9.5	7.08	0.74	21	54.1
16200	00:01:04.800	3.77	20.52	0.11	9.52	7.08	0.74	21	54.1
16225	00:01:04.900	3.77	20.52	0.11	9.51	7.13	0.75	21	54.1
16250	00:01:05.000	3.77	20.52	0.11	9.54	7.15	0.75	21	54.1
16275	00:01:05.100	3.77	20.52	0.11	9.55	7.15	0.75	21	54.1
16300	00:01:05.200	3.77	20.52	0.11	9.56	7.16	0.75	21	54.1
16325	00:01:05.300	3.77	20.52	0.11	9.54	7.15	0.75	21	54.1
16350	00:01:05.400	3.77	20.52	0.11	9.59	7.17	0.75	21	54.1
16375	00:01:05.500	3.77	20.52	0.11	9.58	7.16	0.75	21	54.1
16400	00:01:05.600	3.77	20.52	0.11	9.6	7.15	0.74	21	54.1
16425	00:01:05.700	3.77	20.52	0.11	9.62	7.18	0.75	21	54.1
16450	00:01:05.800	3.77	20.52	0.11	9.6	7.17	0.75	21	54.1
16475	00:01:05.900	3.77	20.52	0.11	9.62	7.14	0.74	21	54.1
16500	00:01:06.000	3.77	20.52	0.11	9.64	7.13	0.74	21	54.1
16525	00:01:06.100	3.77	20.52	0.11	9.64	7.13	0.74	21	54.1
16550	00:01:06.200	3.77	20.52	0.11	9.66	7.12	0.74	21	54.1
16575	00:01:06.300	3.77	20.52	0.11	9.72	7.14	0.73	21	54.1
16600	00:01:06.400	3.77	20.52	0.11	9.71	7.14	0.73	21	54.1
16625	00:01:06.500	3.77	20.52	0.11	9.73	7.15	0.74	21	54.1
16650	00:01:06.600	3.77	20.52	0.11	9.75	7.16	0.73	21	54.1
16675	00:01:06.700	3.77	20.52	0.11	9.71	7.17	0.74	21	54.1
16700	00:01:06.800	3.77	20.52	0.11	9.73	7.16	0.74	21	54.1
16725	00:01:06.900	3.77	20.52	0.11	9.73	7.18	0.74	21	54.1
16750	00:01:07.000	3.77	20.52	0.11	9.72	7.19	0.74	21.1	54.1
16775	00:01:07.100	3.77	20.52	0.11	9.74	7.21	0.74	21.1	54.1
16800	00:01:07.200	3.77	20.52	0.11	9.72	7.21	0.74	21.1	54.1
16825	00:01:07.300	3.77	20.52	0.11	9.71	7.22	0.74	21.1	54.1
16850	00:01:07.400	3.77	20.52	0.11	9.75	7.21	0.74	21.1	54.1
16875	00:01:07.500	3.77	20.52	0.11	9.77	7.21	0.74	21.1	54.1
16900	00:01:07.600	3.77	20.52	0.11	9.73	7.21	0.74	21.1	54.1
16925	00:01:07.700	3.77	20.52	0.11	9.8	7.2	0.74	21.1	54.1
16950	00:01:07.800	3.77	20.52	0.11	9.81	7.22	0.74	21.1	54.1
16975	00:01:07.900	3.77	20.52	0.11	9.81	7.23	0.74	21.1	54.1
17000	00:01:08.000	3.77	20.52	0.11	9.85	7.25	0.74	21.1	54.1
17025	00:01:08.100	3.77	20.52	0.11	9.86	7.23	0.73	21.1	54.1
17050	00:01:08.200	3.77	20.52	0.11	9.86	7.24	0.73	21.1	54.1
17075	00:01:08.300	3.77	20.52	0.11	9.9	7.23	0.73	21.1	54.1
17100	00:01:08.400	3.77	20.52	0.11	9.89	7.23	0.73	21.1	54.1
17125	00:01:08.500	3.77	20.52	0.11	9.87	7.24	0.73	21.1	54.1
17150	00:01:08.600	3.77	20.52	0.11	9.93	7.24	0.73	21.1	54.1
17175	00:01:08.700	3.77	20.52	0.11	9.94	7.26	0.73	21.1	54.1
17200	00:01:08.800	3.77	20.52	0.11	9.98	7.28	0.73	21.1	54.1
17225	00:01:08.900	3.77	20.52	0.11	10.01	7.28	0.73	21.1	54.1
17250	00:01:09.000	3.77	20.52	0.11	10.01	7.28	0.73	21	54.1
17275	00:01:09.100	3.78	20.51	0.11	10.07	7.28	0.72	21	54.1
17300	00:01:09.200	3.78	20.51	0.11	10.09	7.32	0.73	21	54.1
17325	00:01:09.300	3.78	20.51	0.11	10.08	7.35	0.73	21	54.1
17350	00:01:09.400	3.78	20.51	0.11	10.07	7.37	0.73	21	54.1
17375	00:01:09.500	3.78	20.51	0.11	10.08	7.37	0.73	21	54.1
17400	00:01:09.600	3.78	20.52	0.11	10.05	7.36	0.73	21	54.1
17425	00:01:09.700	3.78	20.52	0.11	10.05	7.37	0.73	21	54.1
17450	00:01:09.800	3.78	20.52	0.11	10.05	7.36	0.73	21	54.1
17475	00:01:09.900	3.78	20.52	0.11	10.04	7.39	0.74	21	54.1
17500	00:01:10.000	3.77	20.52	0.11	10.01	7.42	0.74	21	54.1
17525	00:01:10.100	3.77	20.52	0.11	10	7.43	0.74	21	54.1
17550	00:01:10.200	3.77	20.52	0.11	10.04	7.4	0.74	21	54.1
17575	00:01:10.300	3.77	20.52	0.11	10.01	7.41	0.74	21	54.1
17600	00:01:10.400	3.77	20.52	0.11	10.01	7.41	0.74	21	54.1
17625	00:01:10.500	3.77	20.51	0.11	10.06	7.44	0.74	21	54.1
17650	00:01:10.600	3.77	20.51	0.11	10.07	7.45	0.74	21	54.1
17675	00:01:10.700	3.77	20.51	0.11	10.07	7.44	0.74	21	54.1
17700	00:01:10.800	3.77	20.51	0.11	10.1	7.43	0.74	21	54.1
17725	00:01:10.900	3.77	20.51	0.11	10.12	7.41	0.73	21	54.1
17750	00:01:11.000	3.77	20.51	0.11	10.14	7.4	0.73	21	54.1
17775	00:01:11.100	3.77	20.51	0.11	10.11	7.41	0.73	21	54.1
17800	00:01:11.200	3.77	20.51	0.11	10.11	7.44	0.74	21	54.1
17825	00:01:11.300	3.77	20.51	0.11	10.16	7.42	0.73	21	54.1
17850	00:01:11.400	3.77	20.51	0.11	10.2	7.41	0.73	21	54.1
17875	00:01:11.500	3.77	20.51	0.11	10.2	7.4	0.73	21	54.1
17900	00:01:11.600	3.76	20.51	0.11	10.21	7.39	0.72	21	54.1
17925	00:01:11.700	3.76	20.51	0.11	10.22	7.4	0.72	21	54.1
17950	00:01:11.800	3.76	20.51	0.11	10.24	7.42	0.72	21	54.1
17975	00:01:11.900	3.76	20.51	0.11	10.25	7.41	0.72	21	54.1
18000	00:01:12.000	3.76	20.51	0.11	10.3	7.4	0.72	21.1	54.1
18025	00:01:12.100	3.76	20.51	0.11	10.3	7.4	0.72	21.1	54.1
18050	00:01:12.200	3.76	20.51	0.11	10.29	7.4	0.72	21.1	54.1
18075	00:01:12.300	3.76	20.51	0.11	10.28	7.41	0.72	21.1	54.1
18100	00:01:12.400	3.76	20.51	0.11	10.3	7.42	0.72	21.1	54.1
18125	00:01:12.500	3.77	20.51	0.11	10.32	7.44	0.72	21.1	54.1
18150	00:01:12.600	3.77	20.51	0.11	10.35	7.47	0.72	21.1	54.1
18175	00:01:12.700	3.77	20.51	0.11	10.36	7.47	0.72	21.1	54.1
18200	00:01:12.800	3.77	20.51	0.11	10.35	7.47	0.72	21.1	54.1
18225	00:01:12.900	3.77	20.51	0.11	10.37	7.48	0.72	21.1	54.1
18250	00:01:13.000	3.77	20.51	0.11	10.41	7.52	0.72	21.1	54.1
18275	00:01:13.100	3.77	20.51	0.11	10.44	7.5	0.72	21.1	54.1
18300	00:01:13.200	3.77	20.51	0.11	10.45	7.51	0.72	21.1	54.1
18325	00:01:13.300	3.77	20.51	0.11	10.5	7.5	0.71	21.1	54.1
18350	00:01:13.400	3.77	20.51	0.11	10.53	7.5	0.71	21.1	54.1
18375	00:01:13.500	3.77	20.51	0.11	10.52	7.49	0.71	21.1	54.1
18400	00:01:13.600	3.77	20.51	0.11	10.53	7.48	0.71	21.1	54.1
18425	00:01:13.700	3.77	20.51	0.11	10.52	7.51	0.71	21.1	54.1
18450	00:01:13.800	3.77	20.51	0.11	10.5	7.53	0.72	21.1	54.1
18475	00:01:13.900	3.77	20.51	0.11	10.52	7.54	0.72	21.1	54.1
18500	00:01:14.000	3.77	20.51	0.11	10.5	7.53	0.72	21.1	54.1
18525	00:01:14.100	3.77	20.51	0.11	10.51	7.55	0.72	21.1	54.1
18550	00:01:14.200	3.77	20.51	0.11	10.51	7.58	0.72	21.1	54.1
18575	00:01:14.300	3.77	20.51	0.11	10.5	7.6	0.72	21.1	54.1
18600	00:01:14.400	3.77	20.51	0.11	10.53	7.63	0.73	21.1	54.1
18625	00:01:14.500	3.77	20.51	0.11	10.51	7.64	0.73	21.1	54.1
18650	00:01:14.600	3.77	20.51	0.11	10.53	7.66	0.73	21.1	54.1
18675	00:01:14.700	3.77	20.51	0.11	10.54	7.66	0.73	21.1	54.1
18700	00:01:14.800	3.77	20.51	0.11	10.56	7.7	0.73	21.1	54.1
18725	00:01:14.900	3.77	20.51	0.11	10.58	7.69	0.73	21.1	54.1
18750	00:01:15.000	3.77	20.51	0.11	10.61	7.7	0.73	21.1	54.1
18775	00:01:15.100	3.77	20.51	0.11	10.62	7.7	0.72	21.1	54.1
18800	00:01:15.200	3.77	20.51	0.11	10.66	7.67	0.72	21.1	54.1
18825	00:01:15.300	3.77	20.51	0.11	10.67	7.68	0.72	21.1	54.1
18850	00:01:15.400	3.77	20.51	0.11	10.64	7.67	0.72	21.1	54.1
18875	00:01:15.500	3.77	20.51	0.11	10.65	7.71	0.72	21.1	54.1
18900	00:01:15.600	3.77	20.51	0.11	10.65	7.71	0.72	21.1	54.1
18925	00:01:15.700	3.77	20.51	0.11	10.69	7.71	0.72	21.1	54.1
18950	00:01:15.800	3.77	20.51	0.11	10.72	7.7	0.72	21.1	54.1
18975	00:01:15.900	3.77	20.51	0.12	10.65	7.74	0.73	21.1	54.1
19000	00:01:16.000	3.77	20.51	0.12	10.61	7.75	0.73	21	54.1
19025	00:01:16.100	3.77	20.51	0.12	10.61	7.76	0.73	21	54.1
19050	00:01:16.200	3.77	20.51	0.12	10.59	7.78	0.73	21	54.1
19075	00:01:16.300	3.77	20.51	0.12	10.6	7.81	0.74	21	54.1
19100	00:01:16.400	3.77	20.51	0.12	10.61	7.82	0.74	21	54.1
19125	00:01:16.500	3.77	20.51	0.12	10.67	7.83	0.73	21	54.1
19150	00:01:16.600	3.77	20.51	0.12	10.65	7.83	0.73	21	54.1
19175	00:01:16.700	3.77	20.51	0.12	10.66	7.85	0.74	21	54.1
19200	00:01:16.800	3.77	20.51	0.12	10.7	7.84	0.73	21	54.1
19225	00:01:16.900	3.77	20.51	0.12	10.77	7.84	0.73	21	54.1
19250	00:01:17.000	3.77	20.51	0.12	10.79	7.83	0.73	21.1	54.1
19275	00:01:17.100	3.77	20.51	0.12	10.83	7.85	0.73	21.1	54.1
19300	00:01:17.200	3.77	20.51	0.12	10.85	7.85	0.72	21.1	54.1
19325	00:01:17.300	3.77	20.51	0.12	10.82	7.85	0.73	21.1	54.1
19350	00:01:17.400	3.77	20.51	0.12	10.81	7.83	0.72	21.1	54.1
19375	00:01:17.500	3.78	20.51	0.12	10.81	7.82	0.72	21.1	54.1
19400	00:01:17.600	3.78	20.51	0.12	10.82	7.83	0.72	21.1	54.1
19425	00:01:17.700	3.78	20.51	0.12	10.84	7.83	0.72	21.1	54.1
19450	00:01:17.800	3.78	20.51	0.12	10.79	7.84	0.73	21.1	54.1
19475	00:01:17.900	3.78	20.51	0.12	10.75	7.87	0.73	21.1	54.1
19500	00:01:18.000	3.78	20.51	0.12	10.76	7.86	0.73	21.1	54.1
19525	00:01:18.100	3.78	20.51	0.12	10.74	7.88	0.73	21.1	54.1
19550	00:01:18.200	3.78	20.51	0.12	10.74	7.85	0.73	21.1	54.1
19575	00:01:18.300	3.77	20.51	0.12	10.73	7.85	0.73	21.1	54.1
19600	00:01:18.400	3.78	20.51	0.12	10.74	7.86	0.73	21.1	54.1
19625	00:01:18.500	3.77	20.51	0.12	10.73	7.86	0.73	21.1	54.1
19650	00:01:18.600	3.77	20.51	0.12	10.73	7.86	0.73	21.1	54.1
19675	00:01:18.700	3.77	20.51	0.12	10.72	7.85	0.73	21.1	54.1
19700	00:01:18.800	3.78	20.51	0.12	10.71	7.85	0.73	21.1	54.1
19725	00:01:18.900	3.77	20.51	0.12	10.74	7.84	0.73	21.1	54.1
19750	00:01:19.000	3.77	20.51	0.12	10.76	7.83	0.73	21.1	54.1
19775	00:01:19.100	3.77	20.51	0.12	10.8	7.84	0.73	21.1	54.1
19800	00:01:19.200	3.77	20.51	0.12	10.82	7.86	0.73	21.1	54.1
19825	00:01:19.300	3.78	20.51	0.12	10.86	7.85	0.72	21.1	54.1
19850	00:01:19.400	3.78	20.51	0.12	10.89	7.87	0.72	21.1	54.1
19875	00:01:19.500	3.78	20.51	0.12	10.86	7.88	0.73	21.1	54.1
19900	00:01:19.600	3.77	20.51	0.12	10.87	7.89	0.73	21.1	54.1
19925	00:01:19.700	3.77	20.51	0.12	10.87	7.89	0.73	21.1	54.1
19950	00:01:19.800	3.77	20.51	0.12	10.88	7.87	0.72	21.1	54.1
19975	00:01:19.900	3.77	20.51	0.12	10.86	7.86	0.72	21.1	54.1
20000	00:01:20.000	3.77	20.51	0.12	10.86	7.9	0.73	21.1	54.1
20025	00:01:20.100	3.77	20.51	0.12	10.84	7.87	0.73	21.1	54.1
20050	00:01:20.200	3.77	20.51	0.12	10.85	7.88	0.73	21.1	54.1
20075	00:01:20.300	3.77	20.51	0.12	10.83	7.89	0.73	21.1	54.1
20100	00:01:20.400	3.77	20.51	0.12	10.8	7.91	0.73	21.1	54.1
20125	00:01:20.500	3.77	20.51	0.12	10.82	7.91	0.73	21.1	54.1
20150	00:01:20.600	3.77	20.51	0.12	10.89	7.92	0.73	21.1	54.1
20175	00:01:20.700	3.77	20.51	0.12	10.86	7.91	0.73	21.1	54.1
20200	00:01:20.800	3.77	20.51	0.12	10.87	7.94	0.73	21.1	54.1
20225	00:01:20.900	3.77	20.51	0.12	10.92	7.93	0.73	21.1	54.1
20250	00:01:21.000	3.77	20.51	0.12	10.93	7.91	0.72	21.1	54.1
20275	00:01:21.100	3.77	20.51	0.12	10.93	7.91	0.72	21.1	54.1
20300	00:01:21.200	3.77	20.51	0.12	10.94	7.91	0.72	21.1	54.1
20325	00:01:21.300	3.77	20.51	0.12	10.98	7.91	0.72	21.1	54.1
20350	00:01:21.400	3.77	20.51	0.12	11.02	7.9	0.72	21.1	54.1
20375	00:01:21.500	3.77	20.51	0.12	11.03	7.91	0.72	21.1	54.1
20400	00:01:21.600	3.77	20.51	0.12	11.02	7.93	0.72	21.1	54.1
20425	00:01:21.700	3.78	20.51	0.12	11.06	7.95	0.72	21.1	54.1
20450	00:01:21.800	3.78	20.5	0.12	11.08	7.94	0.72	21.1	54.1
20475	00:01:21.900	3.78	20.5	0.12	11.08	7.95	0.72	21.1	54.1
20500	00:01:22.000	3.78	20.5	0.12	11.07	8	0.72	21.1	54.1
20525	00:01:22.100	3.78	20.5	0.12	11.08	8	0.72	21.1	54.1
20550	00:01:22.200	3.78	20.5	0.12	11.08	8.03	0.72	21.1	54.1
20575	00:01:22.300	3.78	20.51	0.12	11.05	8.05	0.73	21.1	54.1
20600	00:01:22.400	3.78	20.51	0.12	11.05	8.04	0.73	21.1	54.1
20625	00:01:22.500	3.78	20.51	0.12	11.07	8.06	0.73	21.1	54.1
20650	00:01:22.600	3.78	20.51	0.12	11.03	8.05	0.73	21.1	54.1
20675	00:01:22.700	3.78	20.51	0.12	11.03	8.07	0.73	21.1	54.1
20700	00:01:22.800	3.78	20.5	0.12	11.08	8.07	0.73	21.1	54.1
20725	00:01:22.900	3.78	20.5	0.12	11.07	8.09	0.73	21.1	54.1
20750	00:01:23.000	3.78	20.5	0.12	11.08	8.07	0.73	21.1	54.1
20775	00:01:23.100	3.78	20.5	0.12	11.1	8.09	0.73	21.1	54.1
20800	00:01:23.200	3.78	20.5	0.12	11.1	8.07	0.73	21.1	54.1
20825	00:01:23.300	3.78	20.5	0.12	11.13	8.04	0.72	21.1	54.1
20850	00:01:23.400	3.78	20.5	0.12	11.09	8.08	0.73	21.1	54.1
20875	00:01:23.500	3.78	20.5	0.12	11.1	8.06	0.73	21.1	54.1
20900	00:01:23.600	3.78	20.5	0.12	11.14	8.1	0.73	21.1	54.1
20925	00:01:23.700	3.78	20.5	0.12	11.18	8.08	0.72	21.1	54.1
20950	00:01:23.800	3.78	20.5	0.12	11.12	8.1	0.73	21.1	54.1
20975	00:01:23.900	3.78	20.5	0.12	11.19	8.15	0.73	21.1	54.1
21000	00:01:24.000	3.78	20.5	0.12	11.19	8.14	0.73	21.1	54.1
21025	00:01:24.100	3.78	20.5	0.12	11.2	8.14	0.73	21.1	54.1
21050	00:01:24.200	3.78	20.5	0.12	11.21	8.12	0.72	21.1	54.1
21075	00:01:24.300	3.78	20.5	0.12	11.22	8.19	0.73	21.1	54.1
21100	00:01:24.400	3.78	20.5	0.12	11.27	8.17	0.72	21.1	54.1
21125	00:01:24.500	3.78	20.5	0.12	11.28	8.18	0.73	21.1	54.1
21150	00:01:24.600	3.78	20.5	0.12	11.25	8.15	0.72	21.1	54.1
21175	00:01:24.700	3.78	20.5	0.12	11.25	8.15	0.72	21.1	54.1
21200	00:01:24.800	3.78	20.5	0.12	11.32	8.14	0.72	21.1	54.1
21225	00:01:24.900	3.78	20.5	0.12	11.28	8.11	0.72	21.1	54.1
21250	00:01:25.000	3.78	20.5	0.12	11.29	8.12	0.72	21.1	54.1
21275	00:01:25.100	3.78	20.5	0.12	11.31	8.12	0.72	21.1	54.1
21300	00:01:25.200	3.78	20.5	0.12	11.35	8.17	0.72	21.1	54.1
21325	00:01:25.300	3.78	20.5	0.12	11.37	8.14	0.72	21.1	54.1
21350	00:01:25.400	3.78	20.5	0.12	11.37	8.18	0.72	21.1	54.1
21375	00:01:25.500	3.78	20.5	0.12	11.39	8.17	0.72	21.1	54.1
21400	00:01:25.600	3.78	20.5	0.12	11.41	8.22	0.72	21.1	54.1
21425	00:01:25.700	3.78	20.5	0.12	11.46	8.26	0.72	21.1	54.1
21450	00:01:25.800	3.78	20.5	0.12	11.43	8.28	0.72	21.1	54.1
21475	00:01:25.900	3.78	20.5	0.12	11.46	8.29	0.72	21.1	54.1
21500	00:01:26.000	3.78	20.5	0.12	11.46	8.3	0.72	21.1	54.1
21525	00:01:26.100	3.78	20.5	0.12	11.48	8.35	0.73	21.1	54.1
21550	00:01:26.200	3.78	20.5	0.12	11.47	8.35	0.73	21.1	54.1
21575	00:01:26.300	3.78	20.5	0.12	11.49	8.36	0.73	21.1	54.1
21600	00:01:26.400	3.78	20.5	0.12	11.51	8.36	0.73	21.1	54.1
21625	00:01:26.500	3.78	20.5	0.12	11.53	8.36	0.73	21.1	54.1
21650	00:01:26.600	3.78	20.5	0.12	11.54	8.34	0.72	21.1	54.1
21675	00:01:26.700	3.78	20.5	0.12	11.55	8.33	0.72	21.1	54.1
21700	00:01:26.800	3.78	20.5	0.12	11.58	8.34	0.72	21.1	54.1
21725	00:01:26.900	3.78	20.5	0.12	11.53	8.36	0.72	21.1	54.1
21750	00:01:27.000	3.78	20.5	0.12	11.54	8.37	0.73	21.1	54.1
21775	00:01:27.100	3.78	20.5	0.12	11.54	8.35	0.72	21.1	54.1
21800	00:01:27.200	3.78	20.5	0.12	11.55	8.35	0.72	21.1	54.1
21825	00:01:27.300	3.78	20.5	0.12	11.56	8.39	0.73	21.1	54.1
21850	00:01:27.400	3.78	20.5	0.12	11.55	8.44	0.73	21.1	54.1
21875	00:01:27.500	3.78	20.5	0.12	11.52	8.48	0.74	21.1	54.1
21900	00:01:27.600	3.78	20.5	0.12	11.5	8.49	0.74	21.1	54.1
21925	00:01:27.700	3.78	20.5	0.12	11.49	8.53	0.74	21.1	54.1
21950	00:01:27.800	3.78	20.5	0.12	11.53	8.52	0.74	21.1	54.1
21975	00:01:27.900	3.78	20.5	0.12	11.55	8.5	0.74	21.1	54.1
22000	00:01:28.000	3.78	20.5	0.12	11.59	8.5	0.73	21.1	54.1
22025	00:01:28.100	3.78	20.5	0.12	11.59	8.53	0.74	21.1	54.1
22050	00:01:28.200	3.78	20.5	0.12	11.56	8.53	0.74	21.1	54.1
22075	00:01:28.300	3.78	20.5	0.12	11.53	8.51	0.74	21.1	54.1
22100	00:01:28.400	3.78	20.5	0.12	11.55	8.48	0.73	21.1	54.1
22125	00:01:28.500	3.78	20.5	0.12	11.6	8.46	0.73	21.1	54.1
22150	00:01:28.600	3.78	20.5	0.12	11.65	8.45	0.73	21.1	54.1
22175	00:01:28.700	3.78	20.5	0.12	11.65	8.42	0.72	21.1	54.1
22200	00:01:28.800	3.78	20.5	0.12	11.61	8.44	0.73	21.1	54.1
22225	00:01:28.900	3.78	20.5	0.12	11.66	8.46	0.73	21.1	54.1
22250	00:01:29.000	3.78	20.5	0.12	11.64	8.45	0.73	21.1	54.1
22275	00:01:29.100	3.78	20.5	0.12	11.67	8.46	0.72	21.1	54.1
22300	00:01:29.200	3.78	20.5	0.12	11.7	8.46	0.72	21.1	54.1
22325	00:01:29.300	3.78	20.5	0.12	11.75	8.47	0.72	21.1	54.1
22350	00:01:29.400	3.78	20.5	0.12	11.78	8.48	0.72	21.1	54.1
22375	00:01:29.500	3.78	20.5	0.12	11.79	8.48	0.72	21.1	54.1
22400	00:01:29.600	3.78	20.5	0.12	11.76	8.5	0.72	21.1	54.1
22425	00:01:29.700	3.78	20.5	0.12	11.75	8.52	0.72	21.1	54.1
22450	00:01:29.800	3.78	20.5	0.12	11.78	8.53	0.72	21.1	54.1
22475	00:01:29.900	3.78	20.5	0.12	11.77	8.55	0.73	21.1	54.1
22500	00:01:30.000	3.78	20.5	0.12	11.82	8.57	0.73	21.1	54.1
22525	00:01:30.100	3.78	20.5	0.12	11.82	8.54	0.72	21.1	54.1
22550	00:01:30.200	3.78	20.5	0.12	11.83	8.53	0.72	21.1	54.1
22575	00:01:30.300	3.79	20.5	0.12	11.86	8.52	0.72	21.1	54.1
22600	00:01:30.400	3.79	20.5	0.12	11.85	8.55	0.72	21.1	54.1
22625	00:01:30.500	3.79	20.5	0.12	11.88	8.58	0.72	21.1	54.1
22650	00:01:30.600	3.79	20.5	0.12	11.91	8.57	0.72	21.1	54.1
22675	00:01:30.700	3.79	20.5	0.12	11.93	8.59	0.72	21.1	54.1
22700	00:01:30.800	3.79	20.5	0.12	11.94	8.61	0.72	21.1	54.1
22725	00:01:30.900	3.79	20.5	0.12	11.94	8.6	0.72	21.1	54.1
22750	00:01:31.000	3.79	20.5	0.12	11.89	8.63	0.73	21.1	54
22775	00:01:31.100	3.79	20.5	0.12	11.89	8.67	0.73	21.1	54
22800	00:01:31.200	3.79	20.5	0.12	11.87	8.71	0.73	21.1	54
22825	00:01:31.300	3.79	20.5	0.12	11.82	8.74	0.74	21.1	54
22850	00:01:31.400	3.79	20.5	0.12	11.83	8.73	0.74	21.1	54
22875	00:01:31.500	3.78	20.5	0.12	11.77	8.74	0.74	21.1	54
22900	00:01:31.600	3.78	20.5	0.12	11.78	8.75	0.74	21.1	54
22925	00:01:31.700	3.78	20.5	0.12	11.78	8.74	0.74	21.1	54
22950	00:01:31.800	3.78	20.5	0.12	11.77	8.74	0.74	21.1	54
22975	00:01:31.900	3.78	20.5	0.12	11.79	8.77	0.74	21.1	54
23000	00:01:32.000	3.78	20.5	0.12	11.86	8.77	0.74	21.1	54
23025	00:01:32.100	3.78	20.5	0.12	11.85	8.75	0.74	21.1	54
23050	00:01:32.200	3.78	20.5	0.12	11.92	8.73	0.73	21.1	54
23075	00:01:32.300	3.78	20.5	0.12	11.98	8.74	0.73	21.1	54
23100	00:01:32.400	3.78	20.5	0.12	11.99	8.77	0.73	21.1	54
23125	00:01:32.500	3.78	20.5	0.12	12.05	8.77	0.73	21.1	54
23150	00:01:32.600	3.78	20.5	0.13	12.06	8.78	0.73	21.1	54
23175	00:01:32.700	3.78	20.5	0.13	12	8.78	0.73	21.1	54
23200	00:01:32.800	3.78	20.5	0.13	12.02	8.79	0.73	21.1	54
23225	00:01:32.900	3.78	20.5	0.13	11.99	8.79	0.73	21.1	54
23250	00:01:33.000	3.78	20.5	0.13	11.96	8.77	0.73	21.1	54
23275	00:01:33.100	3.78	20.5	0.13	11.98	8.8	0.73	21.1	54
23300	00:01:33.200	3.78	20.5	0.13	11.94	8.81	0.74	21.1	54
23325	00:01:33.300	3.78	20.5	0.13	11.93	8.8	0.74	21.1	54
23350	00:01:33.400	3.78	20.5	0.13	11.9	8.79	0.74	21.1	54
23375	00:01:33.500	3.78	20.5	0.13	11.9	8.78	0.74	21.1	54
23400	00:01:33.600	3.78	20.5	0.12	11.9	8.77	0.74	21.1	54
23425	00:01:33.700	3.78	20.5	0.12	11.97	8.76	0.73	21.1	54
23450	00:01:33.800	3.78	20.5	0.12	12.01	8.75	0.73	21.1	54
23475	00:01:33.900	3.78	20.5	0.12	12.06	8.75	0.73	21.1	54
23500	00:01:34.000	3.78	20.5	0.13	12.07	8.78	0.73	21.1	54
23525	00:01:34.100	3.78	20.5	0.13	12.04	8.81	0.73	21.1	54
23550	00:01:34.200	3.78	20.5	0.13	12.06	8.8	0.73	21.1	54
23575	00:01:34.300	3.78	20.5	0.12	12.07	8.77	0.73	21.1	54
23600	00:01:34.400	3.78	20.49	0.12	12.11	8.77	0.72	21.1	54
23625	00:01:34.500	3.78	20.49	0.12	12.14	8.78	0.72	21.1	54
23650	00:01:34.600	3.78	20.49	0.13	12.19	8.79	0.72	21.1	54
23675	00:01:34.700	3.78	20.49	0.13	12.23	8.8	0.72	21.1	54
23700	00:01:34.800	3.78	20.49	0.13	12.24	8.8	0.72	21.1	54
23725	00:01:34.900	3.78	20.49	0.13	12.25	8.8	0.72	21.1	54
23750	00:01:35.000	3.78	20.49	0.12	12.3	8.77	0.71	21.1	54
23775	00:01:35.100	3.78	20.49	0.12	12.37	8.75	0.71	21.1	54
23800	00:01:35.200	3.78	20.49	0.13	12.42	8.79	0.71	21.1	54
23825	00:01:35.300	3.78	20.49	0.13	12.45	8.85	0.71	21.1	54
23850	00:01:35.400	3.78	20.49	0.13	12.49	8.9	0.71	21.1	54
23875	00:01:35.500	3.78	20.49	0.13	12.49	8.95	0.72	21.1	54
23900	00:01:35.600	3.78	20.49	0.13	12.45	8.98	0.72	21.1	54
23925	00:01:35.700	3.78	20.49	0.13	12.42	8.97	0.72	21.1	54
23950	00:01:35.800	3.78	20.49	0.13	12.4	8.98	0.72	21.1	54
23975	00:01:35.900	3.78	20.49	0.13	12.43	8.99	0.72	21.1	54
24000	00:01:36.000	3.78	20.49	0.13	12.43	9.03	0.73	21.1	54
24025	00:01:36.100	3.78	20.49	0.13	12.43	9.04	0.73	21.1	54
24050	00:01:36.200	3.78	20.49	0.13	12.42	9.01	0.73	21.1	54
24075	00:01:36.300	3.78	20.49	0.13	12.37	9.02	0.73	21.1	54
24100	00:01:36.400	3.78	20.49	0.13	12.35	8.99	0.73	21.1	54
24125	00:01:36.500	3.78	20.49	0.13	12.33	8.95	0.73	21.1	54
24150	00:01:36.600	3.78	20.49	0.13	12.37	8.95	0.72	21.1	54
24175	00:01:36.700	3.78	20.49	0.13	12.42	8.99	0.72	21.1	54
24200	00:01:36.800	3.78	20.49	0.13	12.41	9	0.73	21.1	54
24225	00:01:36.900	3.78	20.49	0.13	12.39	8.99	0.73	21.1	54
24250	00:01:37.000	3.78	20.49	0.13	12.38	8.99	0.73	21.1	54
24275	00:01:37.100	3.78	20.49	0.13	12.39	8.96	0.72	21.1	54
24300	00:01:37.200	3.78	20.49	0.13	12.43	8.98	0.72	21.1	54
24325	00:01:37.300	3.78	20.49	0.13	12.53	8.97	0.72	21.1	54
24350	00:01:37.400	3.78	20.49	0.13	12.54	8.95	0.71	21.1	54
24375	00:01:37.500	3.78	20.49	0.13	12.58	8.96	0.71	21.1	54
24400	00:01:37.600	3.78	20.49	0.13	12.55	8.95	0.71	21.1	54
24425	00:01:37.700	3.78	20.49	0.13	12.48	8.96	0.72	21.1	54
24450	00:01:37.800	3.78	20.49	0.13	12.48	8.94	0.72	21.1	54
24475	00:01:37.900	3.78	20.49	0.13	12.46	8.98	0.72	21.1	54
24500	00:01:38.000	3.78	20.49	0.13	12.44	8.96	0.72	21.1	54
24525	00:01:38.100	3.79	20.49	0.13	12.41	8.99	0.72	21.1	54
24550	00:01:38.200	3.79	20.49	0.13	12.4	9.01	0.73	21.1	54
24575	00:01:38.300	3.79	20.49	0.13	12.39	8.99	0.73	21.1	54
24600	00:01:38.400	3.79	20.49	0.13	12.45	9.04	0.73	21.1	54
24625	00:01:38.500	3.79	20.49	0.13	12.43	9.06	0.73	21.1	54
24650	00:01:38.600	3.78	20.49	0.13	12.47	9.08	0.73	21.1	54
24675	00:01:38.700	3.78	20.49	0.13	12.53	9.09	0.73	21.1	54
24700	00:01:38.800	3.78	20.49	0.13	12.56	9.11	0.73	21.1	54
24725	00:01:38.900	3.78	20.49	0.13	12.62	9.13	0.72	21.1	54
24750	00:01:39.000	3.78	20.49	0.13	12.62	9.16	0.73	21.1	54
24775	00:01:39.100	3.78	20.49	0.13	12.64	9.18	0.73	21.1	54
24800	00:01:39.200	3.78	20.49	0.13	12.63	9.18	0.73	21.1	54
24825	00:01:39.300	3.78	20.49	0.13	12.63	9.21	0.73	21.1	54
24850	00:01:39.400	3.78	20.49	0.13	12.59	9.2	0.73	21.1	54
24875	00:01:39.500	3.78	20.49	0.13	12.64	9.21	0.73	21.1	54
24900	00:01:39.600	3.78	20.49	0.13	12.67	9.19	0.73	21.1	54
24925	00:01:39.700	3.78	20.49	0.13	12.69	9.21	0.73	21.1	54
24950	00:01:39.800	3.78	20.49	0.13	12.69	9.24	0.73	21.1	54
24975	00:01:39.900	3.78	20.49	0.13	12.69	9.23	0.73	21.1	54
25000	00:01:40.000	3.78	20.49	0.13	12.73	9.25	0.73	21.1	53.9
25025	00:01:40.100	3.78	20.49	0.13	12.75	9.28	0.73	21.1	53.9
25050	00:01:40.200	3.78	20.49	0.13	12.78	9.27	0.73	21.1	53.9
25075	00:01:40.300	3.78	20.49	0.13	12.8	9.28	0.73	21.1	53.9
25100	00:01:40.400	3.78	20.49	0.13	12.82	9.3	0.73	21.1	53.9
25125	00:01:40.500	3.78	20.49	0.13	12.82	9.34	0.73	21.1	53.9
25150	00:01:40.600	3.78	20.49	0.13	12.8	9.36	0.73	21.1	53.9
25175	00:01:40.700	3.78	20.49	0.13	12.77	9.37	0.73	21.1	53.9
25200	00:01:40.800	3.78	20.49	0.13	12.8	9.37	0.73	21.1	53.9
25225	00:01:40.900	3.78	20.49	0.13	12.8	9.36	0.73	21.1	53.9
25250	00:01:41.000	3.78	20.49	0.13	12.82	9.39	0.73	21.1	53.9
25275	00:01:41.100	3.78	20.49	0.13	12.87	9.39	0.73	21.1	53.9
25300	00:01:41.200	3.78	20.49	0.13	12.91	9.4	0.73	21.1	53.9
25325	00:01:41.300	3.78	20.49	0.13	12.91	9.4	0.73	21.1	53.9
25350	00:01:41.400	3.78	20.49	0.13	12.91	9.39	0.73	21.1	53.9
25375	00:01:41.500	3.78	20.49	0.13	12.91	9.41	0.73	21.1	53.9
25400	00:01:41.600	3.78	20.49	0.13	12.93	9.42	0.73	21.1	53.9
25425	00:01:41.700	3.78	20.49	0.13	12.94	9.43	0.73	21.1	53.9
25450	00:01:41.800	3.78	20.49	0.13	12.94	9.47	0.73	21.1	53.9
25475	00:01:41.900	3.78	20.49	0.13	12.98	9.49	0.73	21.1	53.9
25500	00:01:42.000	3.78	20.49	0.13	13.01	9.52	0.73	21.1	54
25525	00:01:42.100	3.78	20.49	0.13	12.98	9.52	0.73	21.1	54
25550	00:01:42.200	3.78	20.49	0.13	12.95	9.57	0.74	21.1	54
25575	00:01:42.300	3.78	20.49	0.13	12.95	9.61	0.74	21.1	54
25600	00:01:42.400	3.78	20.49	0.13	12.92	9.63	0.75	21.1	54
25625	00:01:42.500	3.79	20.49	0.13	12.95	9.64	0.74	21.1	54
25650	00:01:42.600	3.79	20.49	0.13	13	9.65	0.74	21.1	54
25675	00:01:42.700	3.78	20.49	0.13	13	9.67	0.74	21.1	54
25700	00:01:42.800	3.78	20.49	0.13	12.99	9.64	0.74	21.1	54
25725	00:01:42.900	3.79	20.49	0.13	12.94	9.64	0.75	21.1	54
25750	00:01:43.000	3.79	20.49	0.13	12.95	9.61	0.74	21.1	54
25775	00:01:43.100	3.79	20.49	0.13	13.02	9.59	0.74	21.1	54
25800	00:01:43.200	3.79	20.49	0.13	13.04	9.58	0.73	21.1	54
25825	00:01:43.300	3.79	20.49	0.13	13.07	9.56	0.73	21.1	54
25850	00:01:43.400	3.79	20.49	0.13	13.08	9.58	0.73	21.1	54
25875	00:01:43.500	3.79	20.49	0.13	13.06	9.56	0.73	21.1	54
25900	00:01:43.600	3.79	20.49	0.13	13.07	9.6	0.73	21.1	54
25925	00:01:43.700	3.79	20.48	0.13	13.13	9.61	0.73	21.1	54
25950	00:01:43.800	3.79	20.48	0.13	13.15	9.62	0.73	21.1	54
25975	00:01:43.900	3.78	20.48	0.13	13.2	9.62	0.73	21.1	54
26000	00:01:44.000	3.78	20.48	0.13	13.19	9.63	0.73	21.1	54
26025	00:01:44.100	3.78	20.48	0.13	13.16	9.64	0.73	21.1	54
26050	00:01:44.200	3.78	20.48	0.13	13.16	9.64	0.73	21.1	54
26075	00:01:44.300	3.78	20.48	0.13	13.14	9.63	0.73	21.1	54
26100	00:01:44.400	3.78	20.48	0.13	13.14	9.62	0.73	21.1	54
26125	00:01:44.500	3.78	20.48	0.13	13.16	9.64	0.73	21.1	54
26150	00:01:44.600	3.77	20.48	0.13	13.13	9.61	0.73	21.1	54
26175	00:01:44.700	3.77	20.48	0.13	13.12	9.61	0.73	21.1	54
26200	00:01:44.800	3.77	20.49	0.13	13.08	9.62	0.74	21.1	54
26225	00:01:44.900	3.77	20.48	0.13	13.14	9.62	0.73	21.1	54
26250	00:01:45.000	3.77	20.48	0.13	13.12	9.62	0.73	21.1	54
26275	00:01:45.100	3.77	20.49	0.13	13.08	9.64	0.74	21.1	54
26300	00:01:45.200	3.77	20.48	0.13	13.1	9.65	0.74	21.1	54
26325	00:01:45.300	3.77	20.49	0.13	13.08	9.67	0.74	21.1	54
26350	00:01:45.400	3.77	20.49	0.13	13.09	9.7	0.74	21.1	54
26375	00:01:45.500	3.78	20.49	0.13	13.07	9.69	0.74	21.1	54
26400	00:01:45.600	3.78	20.49	0.13	13.05	9.69	0.74	21.1	54
26425	00:01:45.700	3.78	20.49	0.13	13.05	9.71	0.74	21.1	54
26450	00:01:45.800	3.78	20.49	0.13	13.07	9.7	0.74	21.1	54
26475	00:01:45.900	3.78	20.49	0.13	13.05	9.73	0.75	21.1	54
26500	00:01:46.000	3.78	20.49	0.13	13.04	9.74	0.75	21.1	54
26525	00:01:46.100	3.78	20.49	0.13	13.07	9.75	0.75	21.1	54
26550	00:01:46.200	3.78	20.49	0.13	13.05	9.75	0.75	21.1	54
26575	00:01:46.300	3.78	20.49	0.13	13.08	9.75	0.75	21.1	54
26600	00:01:46.400	3.78	20.48	0.13	13.13	9.72	0.74	21.1	54
26625	00:01:46.500	3.78	20.48	0.13	13.11	9.73	0.74	21.1	54
26650	00:01:46.600	3.78	20.48	0.13	13.12	9.7	0.74	21.1	54
26675	00:01:46.700	3.78	20.48	0.13	13.11	9.69	0.74	21.1	54
26700	00:01:46.800	3.78	20.48	0.13	13.15	9.67	0.74	21.1	54
26725	00:01:46.900	3.78	20.48	0.13	13.11	9.66	0.74	21.1	54
26750	00:01:47.000	3.78	20.49	0.13	13.11	9.67	0.74	21.1	53.9
26775	00:01:47.100	3.78	20.49	0.13	13.1	9.67	0.74	21.1	53.9
26800	00:01:47.200	3.78	20.48	0.13	13.13	9.68	0.74	21.1	53.9
26825	00:01:47.300	3.78	20.48	0.13	13.14	9.69	0.74	21.1	53.9
26850	00:01:47.400	3.78	20.48	0.13	13.12	9.7	0.74	21.1	53.9
26875	00:01:47.500	3.78	20.49	0.13	13.09	9.71	0.74	21.1	53.9
26900	00:01:47.600	3.78	20.48	0.13	13.13	9.73	0.74	21.1	53.9
26925	00:01:47.700	3.78	20.48	0.13	13.16	9.72	0.74	21.1	53.9
26950	00:01:47.800	3.78	20.48	0.13	13.18	9.76	0.74	21.1	53.9
26975	00:01:47.900	3.78	20.48	0.13	13.23	9.77	0.74	21.1	53.9
27000	00:01:48.000	3.78	20.48	0.13	13.24	9.74	0.74	21.1	53.9
27025	00:01:48.100	3.78	20.48	0.13	13.22	9.77	0.74	21.1	53.9
27050	00:01:48.200	3.78	20.48	0.13	13.21	9.76	0.74	21.1	53.9
27075	00:01:48.300	3.78	20.48	0.13	13.23	9.78	0.74	21.1	53.9
27100	00:01:48.400	3.78	20.48	0.13	13.19	9.77	0.74	21.1	53.9
27125	00:01:48.500	3.78	20.48	0.13	13.26	9.78	0.74	21.1	53.9
27150	00:01:48.600	3.78	20.48	0.14	13.3	9.81	0.74	21.1	53.9
27175	00:01:48.700	3.78	20.48	0.14	13.29	9.82	0.74	21.1	53.9
27200	00:01:48.800	3.78	20.48	0.14	13.32	9.8	0.74	21.1	53.9
27225	00:01:48.900	3.78	20.48	0.13	13.29	9.76	0.73	21.1	53.9
27250	00:01:49.000	3.78	20.48	0.13	13.3	9.77	0.73	21.1	53.9
27275	00:01:49.100	3.78	20.48	0.13	13.32	9.71	0.73	21.1	53.9
27300	00:01:49.200	3.78	20.48	0.13	13.31	9.72	0.73	21.1	53.9
27325	00:01:49.300	3.78	20.48	0.13	13.28	9.69	0.73	21.1	53.9
27350	00:01:49.400	3.78	20.48	0.13	13.33	9.69	0.73	21.1	53.9
27375	00:01:49.500	3.78	20.48	0.13	13.37	9.66	0.72	21.1	53.9
27400	00:01:49.600	3.78	20.48	0.13	13.32	9.66	0.73	21.1	53.9
27425	00:01:49.700	3.78	20.48	0.13	13.28	9.69	0.73	21.1	53.9
27450	00:01:49.800	3.78	20.48	0.13	13.25	9.68	0.73	21.1	53.9
27475	00:01:49.900	3.78	20.48	0.13	13.24	9.73	0.73	21.1	53.9
27500	00:01:50.000	3.78	20.48	0.13	13.24	9.75	0.74	21.1	53.9
27525	00:01:50.100	3.78	20.48	0.14	13.33	9.78	0.73	21.1	53.9
27550	00:01:50.200	3.78	20.48	0.14	13.29	9.8	0.74	21.1	53.9
27575	00:01:50.300	3.78	20.48	0.14	13.28	9.83	0.74	21.1	53.9
27600	00:01:50.400	3.78	20.48	0.14	13.27	9.86	0.74	21.1	53.9
27625	00:01:50.500	3.77	20.48	0.14	13.19	9.91	0.75	21.1	53.9
27650	00:01:50.600	3.77	20.48	0.14	13.23	9.9	0.75	21.1	53.9
27675	00:01:50.700	3.78	20.48	0.14	13.28	9.85	0.74	21.1	53.9
27700	00:01:50.800	3.78	20.48	0.14	13.26	9.88	0.75	21.1	53.9
27725	00:01:50.900	3.78	20.48	0.14	13.35	9.88	0.74	21.1	53.9
27750	00:01:51.000	3.78	20.48	0.14	13.39	9.89	0.74	21.1	53.9
27775	00:01:51.100	3.78	20.48	0.14	13.31	9.92	0.75	21.1	53.9
27800	00:01:51.200	3.78	20.48	0.14	13.36	9.9	0.74	21.1	53.9
27825	00:01:51.300	3.78	20.48	0.14	13.4	9.89	0.74	21.1	53.9
27850	00:01:51.400	3.78	20.48	0.14	13.41	9.88	0.74	21.1	53.9
27875	00:01:51.500	3.78	20.48	0.14	13.47	9.83	0.73	21.1	53.9
27900	00:01:51.600	3.78	20.48	0.14	13.46	9.83	0.73	21.1	53.9
27925	00:01:51.700	3.78	20.48	0.14	13.47	9.86	0.73	21.1	53.9
27950	00:01:51.800	3.78	20.48	0.14	13.47	9.83	0.73	21.1	53.9
27975	00:01:51.900	3.77	20.48	0.14	13.42	9.83	0.73	21.1	53.9
28000	00:01:52.000	3.77	20.48	0.14	13.42	9.84	0.73	21.1	53.9
28025	00:01:52.100	3.77	20.48	0.14	13.43	9.81	0.73	21.1	53.9
28050	00:01:52.200	3.78	20.48	0.14	13.42	9.82	0.73	21.1	53.9
28075	00:01:52.300	3.78	20.48	0.14	13.43	9.84	0.73	21.1	53.9
28100	00:01:52.400	3.78	20.48	0.14	13.48	9.83	0.73	21.1	53.9
28125	00:01:52.500	3.78	20.48	0.14	13.46	9.86	0.73	21.1	53.9
28150	00:01:52.600	3.78	20.48	0.14	13.5	9.85	0.73	21.1	53.9
28175	00:01:52.700	3.78	20.48	0.14	13.43	9.85	0.73	21.1	53.9
28200	00:01:52.800	3.78	20.48	0.14	13.45	9.84	0.73	21.1	53.9
28225	00:01:52.900	3.78	20.48	0.14	13.48	9.82	0.73	21.1	53.9
28250	00:01:53.000	3.78	20.48	0.14	13.5	9.83	0.73	21.1	53.9
28275	00:01:53.100	3.78	20.48	0.14	13.56	9.83	0.73	21.1	53.9
28300	00:01:53.200	3.78	20.48	0.14	13.55	9.82	0.72	21.1	53.9
28325	00:01:53.300	3.78	20.48	0.14	13.54	9.8	0.72	21.1	53.9
28350	00:01:53.400	3.78	20.48	0.14	13.47	9.81	0.73	21.1	53.9
28375	00:01:53.500	3.78	20.48	0.13	13.43	9.78	0.73	21.1	53.9
28400	00:01:53.600	3.78	20.48	0.14	13.38	9.79	0.73	21.1	53.9
28425	00:01:53.700	3.78	20.48	0.13	13.43	9.77	0.73	21.1	53.9
28450	00:01:53.800	3.78	20.48	0.14	13.43	9.8	0.73	21.1	53.9
28475	00:01:53.900	3.78	20.48	0.14	13.41	9.84	0.73	21.1	53.9
28500	00:01:54.000	3.78	20.48	0.14	13.37	9.85	0.74	21.1	53.9
28525	00:01:54.100	3.78	20.48	0.14	13.33	9.85	0.74	21.1	53.9
28550	00:01:54.200	3.78	20.48	0.14	13.35	9.84	0.74	21.1	53.9
28575	00:01:54.300	3.78	20.48	0.14	13.38	9.83	0.73	21.1	53.9
28600	00:01:54.400	3.78	20.48	0.14	13.39	9.84	0.73	21.1	53.9
28625	00:01:54.500	3.78	20.48	0.14	13.44	9.87	0.73	21.1	53.9
28650	00:01:54.600	3.78	20.48	0.14	13.47	9.87	0.73	21.1	53.9
28675	00:01:54.700	3.78	20.48	0.14	13.49	9.89	0.73	21.1	53.9
28700	00:01:54.800	3.78	20.48	0.14	13.48	9.89	0.73	21.1	53.9
28725	00:01:54.900	3.78	20.48	0.14	13.46	9.85	0.73	21.1	53.9
28750	00:01:55.000	3.78	20.48	0.14	13.45	9.82	0.73	21.1	53.9
28775	00:01:55.100	3.78	20.48	0.14	13.46	9.84	0.73	21.1	53.9
28800	00:01:55.200	3.78	20.48	0.14	13.47	9.86	0.73	21.1	53.9
28825	00:01:55.300	3.78	20.48	0.14	13.44	9.86	0.73	21.1	53.9
28850	00:01:55.400	3.78	20.48	0.14	13.44	9.82	0.73	21.1	53.9
28875	00:01:55.500	3.78	20.48	0.14	13.47	9.8	0.73	21.1	53.9
28900	00:01:55.600	3.78	20.48	0.14	13.48	9.8	0.73	21.1	53.9
28925	00:01:55.700	3.78	20.48	0.14	13.43	9.81	0.73	21.1	53.9
28950	00:01:55.800	3.78	20.48	0.14	13.47	9.81	0.73	21.1	53.9
28975	00:01:55.900	3.78	20.48	0.14	13.54	9.82	0.72	21.1	53.9
29000	00:01:56.000	3.78	20.48	0.14	13.53	9.81	0.73	21.1	53.9
29025	00:01:56.100	3.78	20.48	0.14	13.58	9.78	0.72	21.1	53.9
29050	00:01:56.200	3.78	20.48	0.13	13.55	9.76	0.72	21.1	53.9
29075	00:01:56.300	3.78	20.48	0.13	13.6	9.78	0.72	21.1	53.9
29100	00:01:56.400	3.78	20.48	0.14	13.6	9.82	0.72	21.1	53.9
29125	00:01:56.500	3.78	20.48	0.14	13.58	9.83	0.72	21.1	53.9
29150	00:01:56.600	3.78	20.48	0.14	13.57	9.8	0.72	21.1	53.9
29175	00:01:56.700	3.77	20.48	0.14	13.63	9.79	0.72	21.1	53.9
29200	00:01:56.800	3.77	20.48	0.14	13.62	9.8	0.72	21.1	53.9
29225	00:01:56.900	3.77	20.48	0.14	13.53	9.81	0.72	21.1	53.9
29250	00:01:57.000	3.77	20.48	0.14	13.6	9.82	0.72	21.1	53.9
29275	00:01:57.100	3.77	20.48	0.14	13.58	9.84	0.72	21.1	53.9
29300	00:01:57.200	3.77	20.48	0.14	13.61	9.87	0.73	21.1	53.9
29325	00:01:57.300	3.77	20.48	0.14	13.54	9.85	0.73	21.1	53.9
29350	00:01:57.400	3.77	20.48	0.14	13.59	9.83	0.72	21.1	53.9
29375	00:01:57.500	3.77	20.48	0.14	13.6	9.83	0.72	21.1	53.9
29400	00:01:57.600	3.78	20.48	0.14	13.59	9.87	0.73	21.1	53.9
29425	00:01:57.700	3.78	20.48	0.14	13.56	9.84	0.73	21.1	53.9
29450	00:01:57.800	3.78	20.48	0.14	13.54	9.84	0.73	21.1	53.9
29475	00:01:57.900	3.78	20.48	0.14	13.58	9.86	0.73	21.1	53.9
29500	00:01:58.000	3.78	20.48	0.14	13.55	9.84	0.73	21.1	53.9
29525	00:01:58.100	3.78	20.48	0.14	13.53	9.85	0.73	21.1	53.9
29550	00:01:58.200	3.78	20.48	0.14	13.59	9.86	0.73	21.1	53.9
29575	00:01:58.300	3.78	20.48	0.14	13.63	9.91	0.73	21.1	53.9
29600	00:01:58.400	3.78	20.48	0.14	13.63	9.94	0.73	21.1	53.9
29625	00:01:58.500	3.78	20.48	0.14	13.65	9.94	0.73	21.1	53.9
29650	00:01:58.600	3.78	20.48	0.14	13.65	9.95	0.73	21.1	53.9
29675	00:01:58.700	3.78	20.48	0.14	13.69	9.99	0.73	21.1	53.9
29700	00:01:58.800	3.78	20.48	0.14	13.71	9.98	0.73	21.1	53.9
29725	00:01:58.900	3.78	20.48	0.14	13.75	10	0.73	21.1	53.9
29750	00:01:59.000	3.78	20.48	0.14	13.72	10.04	0.73	21.1	53.8
29775	00:01:59.100	3.78	20.48	0.14	13.76	10.03	0.73	21.1	53.8
29800	00:01:59.200	3.78	20.48	0.14	13.68	10.03	0.73	21.1	53.8
29825	00:01:59.300	3.78	20.48	0.14	13.68	10.01	0.73	21.1	53.8
29850	00:01:59.400	3.78	20.48	0.14	13.67	10.01	0.73	21.1	53.8
29875	00:01:59.500	3.78	20.48	0.14	13.67	10.01	0.73	21.1	53.8
29900	00:01:59.600	3.78	20.48	0.14	13.68	10	0.73	21.1	53.8
29925	00:01:59.700	3.78	20.48	0.14	13.7	10.02	0.73	21.1	53.8
29950	00:01:59.800	3.78	20.48	0.14	13.71	10.05	0.73	21.1	53.8
29975	00:01:59.900	3.78	20.48	0.14	13.71	10.05	0.73	21.1	53.8
30000	00:02:00.000	3.78	20.48	0.14	13.73	10.03	0.73	21.1	53.8
30025	00:02:00.100	3.78	20.48	0.14	13.73	10.04	0.73	21.1	53.8
30050	00:02:00.200	3.78	20.48	0.14	13.78	10.06	0.73	21.1	53.8
30075	00:02:00.300	3.77	20.48	0.14	13.78	10.06	0.73	21.1	53.8
30100	00:02:00.400	3.77	20.48	0.14	13.82	10.04	0.73	21.1	53.8
30125	00:02:00.500	3.77	20.48	0.14	13.77	10.05	0.73	21.1	53.8
30150	00:02:00.600	3.77	20.48	0.14	13.83	10.03	0.73	21.1	53.8
30175	00:02:00.700	3.77	20.48	0.14	13.8	10.01	0.73	21.1	53.8
30200	00:02:00.800	3.77	20.48	0.14	13.8	10.01	0.72	21.1	53.8
30225	00:02:00.900	3.77	20.48	0.14	13.77	9.97	0.72	21.1	53.8
30250	00:02:01.000	3.78	20.48	0.14	13.79	9.97	0.72	21.1	53.8
30275	00:02:01.100	3.78	20.48	0.14	13.82	9.95	0.72	21.1	53.8
30300	00:02:01.200	3.78	20.48	0.14	13.79	9.93	0.72	21.1	53.8
30325	00:02:01.300	3.78	20.48	0.14	13.81	9.95	0.72	21.1	53.8
30350	00:02:01.400	3.78	20.48	0.14	13.78	9.99	0.72	21.1	53.8
30375	00:02:01.500	3.78	20.48	0.14	13.83	9.97	0.72	21.1	53.8
30400	00:02:01.600	3.78	20.48	0.14	13.79	9.98	0.72	21.1	53.8
30425	00:02:01.700	3.78	20.48	0.14	13.81	10.01	0.72	21.1	53.8
30450	00:02:01.800	3.78	20.48	0.14	13.79	10.02	0.73	21.1	53.8
30475	00:02:01.900	3.78	20.48	0.14	13.79	10.05	0.73	21.1	53.8
30500	00:02:02.000	3.78	20.48	0.14	13.82	10.02	0.73	21.1	53.8
30525	00:02:02.100	3.78	20.48	0.14	13.78	10.03	0.73	21.1	53.8
30550	00:02:02.200	3.78	20.48	0.14	13.84	10.04	0.73	21.1	53.8
30575	00:02:02.300	3.78	20.48	0.14	13.88	10.04	0.72	21.1	53.8
30600	00:02:02.400	3.78	20.48	0.14	13.88	10.01	0.72	21.1	53.8
30625	00:02:02.500	3.78	20.48	0.14	13.84	10.07	0.73	21.1	53.8
30650	00:02:02.600	3.78	20.48	0.14	13.86	10.07	0.73	21.1	53.8
30675	00:02:02.700	3.78	20.48	0.14	13.86	10.07	0.73	21.1	53.8
30700	00:02:02.800	3.78	20.48	0.14	13.91	10.08	0.72	21.1	53.8
30725	00:02:02.900	3.78	20.48	0.14	13.93	10.07	0.72	21.1	53.8
30750	00:02:03.000	3.78	20.48	0.14	13.96	10.12	0.72	21.1	53.8
30775	00:02:03.100	3.78	20.48	0.14	13.96	10.13	0.73	21.1	53.8
30800	00:02:03.200	3.78	20.48	0.14	13.95	10.16	0.73	21.1	53.8
30825	00:02:03.300	3.78	20.48	0.14	13.93	10.15	0.73	21.1	53.8
30850	00:02:03.400	3.78	20.48	0.14	13.97	10.18	0.73	21.1	53.8
30875	00:02:03.500	3.78	20.48	0.14	14	10.15	0.72	21.1	53.8
30900	00:02:03.600	3.78	20.48	0.14	14.02	10.14	0.72	21.1	53.8
30925	00:02:03.700	3.78	20.48	0.14	14.05	10.18	0.72	21.1	53.8
30950	00:02:03.800	3.78	20.48	0.14	14.06	10.16	0.72	21.1	53.8
30975	00:02:03.900	3.78	20.48	0.14	14.06	10.16	0.72	21.1	53.8
31000	00:02:04.000	3.78	20.48	0.14	14.05	10.16	0.72	21.1	53.8
31025	00:02:04.100	3.78	20.48	0.14	14.11	10.15	0.72	21.1	53.8
31050	00:02:04.200	3.78	20.47	0.14	14.11	10.17	0.72	21.1	53.8
31075	00:02:04.300	3.78	20.47	0.14	14.12	10.2	0.72	21.1	53.8
31100	00:02:04.400	3.78	20.47	0.14	14.14	10.21	0.72	21.1	53.8
31125	00:02:04.500	3.78	20.47	0.14	14.14	10.24	0.72	21.1	53.8
31150	00:02:04.600	3.78	20.47	0.14	14.2	10.26	0.72	21.1	53.8
31175	00:02:04.700	3.78	20.47	0.14	14.16	10.22	0.72	21.1	53.8
31200	00:02:04.800	3.78	20.47	0.14	14.15	10.25	0.72	21.1	53.8
31225	00:02:04.900	3.78	20.47	0.14	14.18	10.26	0.72	21.1	53.8
31250	00:02:05.000	3.78	20.47	0.14	14.17	10.25	0.72	21.1	53.8
31275	00:02:05.100	3.78	20.47	0.14	14.16	10.27	0.73	21.1	53.8
31300	00:02:05.200	3.78	20.47	0.14	14.17	10.31	0.73	21.1	53.8
31325	00:02:05.300	3.78	20.47	0.14	14.16	10.29	0.73	21.1	53.8
31350	00:02:05.400	3.78	20.47	0.14	14.18	10.27	0.72	21.1	53.8
31375	00:02:05.500	3.78	20.47	0.14	14.22	10.24	0.72	21.1	53.8
31400	00:02:05.600	3.78	20.47	0.14	14.16	10.25	0.72	21.1	53.8
31425	00:02:05.700	3.78	20.47	0.14	14.24	10.29	0.72	21.1	53.8
31450	00:02:05.800	3.78	20.47	0.14	14.27	10.26	0.72	21.1	53.8
31475	00:02:05.900	3.78	20.47	0.14	14.23	10.29	0.72	21.1	53.8
31500	00:02:06.000	3.78	20.47	0.14	14.27	10.33	0.72	21.1	53.8
31525	00:02:06.100	3.78	20.47	0.14	14.26	10.3	0.72	21.1	53.8
31550	00:02:06.200	3.78	20.47	0.14	14.25	10.28	0.72	21.1	53.8
31575	00:02:06.300	3.78	20.47	0.14	14.3	10.28	0.72	21.1	53.8
31600	00:02:06.400	3.78	20.47	0.14	14.26	10.3	0.72	21.1	53.8
31625	00:02:06.500	3.78	20.47	0.14	14.23	10.32	0.73	21.1	53.8
31650	00:02:06.600	3.78	20.47	0.14	14.27	10.34	0.72	21.1	53.8
31675	00:02:06.700	3.78	20.47	0.14	14.27	10.32	0.72	21.1	53.8
31700	00:02:06.800	3.78	20.47	0.14	14.24	10.38	0.73	21.1	53.8
31725	00:02:06.900	3.78	20.47	0.14	14.32	10.38	0.72	21.1	53.8
31750	00:02:07.000	3.78	20.47	0.14	14.31	10.41	0.73	21.1	53.8
31775	00:02:07.100	3.78	20.47	0.14	14.35	10.45	0.73	21.1	53.8
31800	00:02:07.200	3.78	20.47	0.14	14.4	10.44	0.73	21.1	53.8
31825	00:02:07.300	3.78	20.47	0.14	14.38	10.45	0.73	21.1	53.8
31850	00:02:07.400	3.78	20.47	0.14	14.39	10.46	0.73	21.1	53.8
31875	00:02:07.500	3.78	20.47	0.14	14.4	10.46	0.73	21.1	53.8
31900	00:02:07.600	3.78	20.47	0.14	14.4	10.48	0.73	21.1	53.8
31925	00:02:07.700	3.78	20.47	0.14	14.36	10.5	0.73	21.1	53.8
31950	00:02:07.800	3.78	20.47	0.14	14.39	10.49	0.73	21.1	53.8
31975	00:02:07.900	3.78	20.47	0.14	14.37	10.52	0.73	21.1	53.8
32000	00:02:08.000	3.78	20.47	0.14	14.41	10.51	0.73	21.1	53.8
32025	00:02:08.100	3.78	20.47	0.14	14.45	10.53	0.73	21.1	53.8
32050	00:02:08.200	3.78	20.47	0.14	14.44	10.5	0.73	21.1	53.8
32075	00:02:08.300	3.78	20.47	0.14	14.39	10.52	0.73	21.1	53.8
32100	00:02:08.400	3.78	20.47	0.14	14.39	10.53	0.73	21.1	53.8
32125	00:02:08.500	3.78	20.47	0.14	14.41	10.55	0.73	21.1	53.8
32150	00:02:08.600	3.78	20.47	0.14	14.46	10.54	0.73	21.1	53.8
32175	00:02:08.700	3.78	20.47	0.14	14.5	10.57	0.73	21.1	53.8
32200	00:02:08.800	3.78	20.47	0.14	14.52	10.56	0.73	21.1	53.8
32225	00:02:08.900	3.78	20.47	0.14	14.51	10.53	0.73	21.1	53.8
32250	00:02:09.000	3.78	20.47	0.14	14.44	10.52	0.73	21.1	53.8
32275	00:02:09.100	3.78	20.47	0.14	14.42	10.49	0.73	21.1	53.8
32300	00:02:09.200	3.78	20.47	0.14	14.42	10.52	0.73	21.1	53.8
32325	00:02:09.300	3.78	20.47	0.14	14.5	10.53	0.73	21.1	53.8
32350	00:02:09.400	3.78	20.47	0.14	14.48	10.55	0.73	21.1	53.8
32375	00:02:09.500	3.78	20.47	0.14	14.48	10.54	0.73	21.1	53.8
32400	00:02:09.600	3.78	20.47	0.14	14.47	10.56	0.73	21.1	53.8
32425	00:02:09.700	3.78	20.47	0.14	14.46	10.54	0.73	21.1	53.8
32450	00:02:09.800	3.79	20.47	0.14	14.47	10.56	0.73	21.1	53.8
32475	00:02:09.900	3.79	20.47	0.14	14.47	10.57	0.73	21.1	53.8
32500	00:02:10.000	3.79	20.47	0.14	14.52	10.59	0.73	21.1	53.8
32525	00:02:10.100	3.79	20.47	0.14	14.49	10.61	0.73	21.1	53.8
32550	00:02:10.200	3.79	20.47	0.14	14.48	10.59	0.73	21.1	53.8
32575	00:02:10.300	3.79	20.47	0.14	14.42	10.58	0.73	21.1	53.8
32600	00:02:10.400	3.79	20.47	0.14	14.49	10.55	0.73	21.1	53.8
32625	00:02:10.500	3.79	20.47	0.14	14.48	10.55	0.73	21.1	53.8
32650	00:02:10.600	3.79	20.47	0.14	14.46	10.51	0.73	21.1	53.8
32675	00:02:10.700	3.79	20.47	0.14	14.48	10.49	0.72	21.1	53.8
32700	00:02:10.800	3.79	20.47	0.14	14.5	10.47	0.72	21.1	53.8
32725	00:02:10.900	3.79	20.47	0.14	14.5	10.48	0.72	21.1	53.8
32750	00:02:11.000	3.79	20.47	0.14	14.48	10.45	0.72	21.1	53.8
32775	00:02:11.100	3.79	20.47	0.14	14.5	10.44	0.72	21.1	53.8
32800	00:02:11.200	3.79	20.47	0.14	14.52	10.43	0.72	21.1	53.8
32825	00:02:11.300	3.79	20.47	0.14	14.53	10.44	0.72	21.1	53.8
32850	00:02:11.400	3.78	20.47	0.14	14.49	10.44	0.72	21.1	53.8
32875	00:02:11.500	3.78	20.47	0.14	14.5	10.45	0.72	21.1	53.8
32900	00:02:11.600	3.78	20.47	0.14	14.51	10.46	0.72	21.1	53.8
32925	00:02:11.700	3.78	20.47	0.14	14.54	10.48	0.72	21.1	53.8
32950	00:02:11.800	3.78	20.47	0.14	14.52	10.5	0.72	21.1	53.8
32975	00:02:11.900	3.78	20.47	0.14	14.5	10.49	0.72	21.1	53.8
33000	00:02:12.000	3.78	20.47	0.14	14.56	10.49	0.72	21.1	53.8
33025	00:02:12.100	3.78	20.47	0.14	14.54	10.49	0.72	21.1	53.8
33050	00:02:12.200	3.78	20.47	0.14	14.53	10.5	0.72	21.1	53.8
33075	00:02:12.300	3.78	20.47	0.14	14.58	10.51	0.72	21.1	53.8
33100	00:02:12.400	3.78	20.47	0.14	14.6	10.5	0.72	21.1	53.8
33125	00:02:12.500	3.78	20.47	0.14	14.6	10.5	0.72	21.1	53.8
33150	00:02:12.600	3.78	20.47	0.14	14.58	10.55	0.72	21.1	53.8
33175	00:02:12.700	3.78	20.47	0.14	14.53	10.54	0.73	21.1	53.8
33200	00:02:12.800	3.78	20.47	0.14	14.55	10.52	0.72	21.1	53.8
33225	00:02:12.900	3.78	20.47	0.14	14.56	10.53	0.72	21.1	53.8
33250	00:02:13.000	3.78	20.47	0.14	14.54	10.53	0.72	21.1	53.7
33275	00:02:13.100	3.78	20.47	0.14	14.55	10.55	0.73	21.1	53.7
33300	00:02:13.200	3.78	20.47	0.14	14.61	10.56	0.72	21.1	53.7
33325	00:02:13.300	3.78	20.47	0.14	14.62	10.56	0.72	21.1	53.7
33350	00:02:13.400	3.78	20.47	0.14	14.61	10.59	0.72	21.1	53.7
33375	00:02:13.500	3.78	20.47	0.14	14.59	10.6	0.73	21.1	53.7
33400	00:02:13.600	3.78	20.47	0.14	14.65	10.54	0.72	21.1	53.7
33425	00:02:13.700	3.78	20.47	0.14	14.66	10.54	0.72	21.1	53.7
33450	00:02:13.800	3.78	20.47	0.14	14.64	10.58	0.72	21.1	53.7
33475	00:02:13.900	3.78	20.47	0.14	14.62	10.58	0.72	21.1	53.7
33500	00:02:14.000	3.78	20.47	0.14	14.65	10.57	0.72	21.1	53.7
33525	00:02:14.100	3.78	20.47	0.14	14.71	10.6	0.72	21.1	53.7
33550	00:02:14.200	3.79	20.47	0.14	14.72	10.61	0.72	21.1	53.7
33575	00:02:14.300	3.79	20.47	0.14	14.73	10.61	0.72	21.1	53.7
33600	00:02:14.400	3.79	20.47	0.14	14.77	10.63	0.72	21.1	53.7
33625	00:02:14.500	3.79	20.47	0.14	14.79	10.63	0.72	21.1	53.7
33650	00:02:14.600	3.78	20.47	0.14	14.84	10.66	0.72	21.1	53.7
33675	00:02:14.700	3.78	20.47	0.14	14.87	10.68	0.72	21.1	53.7
33700	00:02:14.800	3.78	20.47	0.14	14.88	10.71	0.72	21.1	53.7
33725	00:02:14.900	3.78	20.47	0.14	14.94	10.75	0.72	21.1	53.7
33750	00:02:15.000	3.78	20.47	0.14	14.93	10.79	0.72	21.1	53.7
33775	00:02:15.100	3.78	20.47	0.14	14.94	10.79	0.72	21.1	53.7
33800	00:02:15.200	3.78	20.47	0.15	14.91	10.83	0.73	21.1	53.7
33825	00:02:15.300	3.78	20.47	0.15	14.9	10.85	0.73	21.1	53.7
33850	00:02:15.400	3.78	20.47	0.15	14.93	10.88	0.73	21.1	53.7
33875	00:02:15.500	3.78	20.47	0.15	14.96	10.9	0.73	21.1	53.7
33900	00:02:15.600	3.78	20.47	0.15	14.95	10.87	0.73	21.1	53.7
33925	00:02:15.700	3.78	20.47	0.15	14.97	10.87	0.73	21.1	53.7
33950	00:02:15.800	3.78	20.47	0.15	15.02	10.88	0.72	21.1	53.7
33975	00:02:15.900	3.78	20.47	0.15	15.06	10.88	0.72	21.1	53.7
34000	00:02:16.000	3.78	20.47	0.15	15.07	10.93	0.73	21.1	53.7
34025	00:02:16.100	3.78	20.47	0.15	15.08	10.95	0.73	21.1	53.7
34050	00:02:16.200	3.78	20.47	0.15	15.14	10.96	0.72	21.1	53.7
34075	00:02:16.300	3.78	20.46	0.15	15.16	10.99	0.72	21.1	53.7
34100	00:02:16.400	3.78	20.46	0.15	15.15	10.99	0.73	21.1	53.7
34125	00:02:16.500	3.78	20.46	0.15	15.2	10.98	0.72	21.1	53.7
34150	00:02:16.600	3.78	20.46	0.15	15.15	11.07	0.73	21.1	53.7
34175	00:02:16.700	3.78	20.46	0.15	15.2	11.11	0.73	21.1	53.7
34200	00:02:16.800	3.78	20.46	0.15	15.21	11.12	0.73	21.1	53.7
34225	00:02:16.900	3.78	20.46	0.15	15.22	11.12	0.73	21.1	53.7
34250	00:02:17.000	3.78	20.46	0.15	15.23	11.11	0.73	21.1	53.7
34275	00:02:17.100	3.78	20.46	0.15	15.25	11.11	0.73	21.1	53.7
34300	00:02:17.200	3.78	20.46	0.15	15.23	11.12	0.73	21.1	53.7
34325	00:02:17.300	3.78	20.46	0.15	15.22	11.13	0.73	21.1	53.7
34350	00:02:17.400	3.78	20.46	0.15	15.23	11.15	0.73	21.1	53.7
34375	00:02:17.500	3.78	20.46	0.15	15.25	11.16	0.73	21.1	53.7
34400	00:02:17.600	3.78	20.46	0.15	15.32	11.16	0.73	21.1	53.7
34425	00:02:17.700	3.78	20.46	0.15	15.3	11.15	0.73	21.1	53.7
34450	00:02:17.800	3.78	20.46	0.15	15.29	11.14	0.73	21.1	53.7
34475	00:02:17.900	3.78	20.46	0.15	15.27	11.18	0.73	21.1	53.7
34500	00:02:18.000	3.78	20.46	0.15	15.27	11.19	0.73	21.1	53.7
34525	00:02:18.100	3.78	20.46	0.15	15.28	11.21	0.73	21.1	53.7
34550	00:02:18.200	3.78	20.46	0.15	15.32	11.25	0.73	21.1	53.7
34575	00:02:18.300	3.78	20.46	0.15	15.33	11.24	0.73	21.1	53.7
34600	00:02:18.400	3.78	20.46	0.15	15.35	11.23	0.73	21.1	53.7
34625	00:02:18.500	3.78	20.46	0.15	15.31	11.28	0.74	21.1	53.7
34650	00:02:18.600	3.78	20.46	0.15	15.3	11.26	0.74	21.1	53.7
34675	00:02:18.700	3.78	20.46	0.15	15.27	11.25	0.74	21.1	53.7
34700	00:02:18.800	3.78	20.46	0.15	15.27	11.24	0.74	21.1	53.7
34725	00:02:18.900	3.78	20.46	0.15	15.26	11.2	0.73	21.1	53.7
34750	00:02:19.000	3.78	20.46	0.15	15.26	11.19	0.73	21.1	53.7
34775	00:02:19.100	3.78	20.46	0.15	15.26	11.17	0.73	21.1	53.7
34800	00:02:19.200	3.78	20.46	0.15	15.23	11.13	0.73	21.1	53.7
34825	00:02:19.300	3.78	20.46	0.15	15.23	11.11	0.73	21.1	53.7
34850	00:02:19.400	3.78	20.46	0.15	15.2	11.11	0.73	21.1	53.7
34875	00:02:19.500	3.78	20.46	0.15	15.24	11.07	0.73	21.1	53.7
34900	00:02:19.600	3.78	20.46	0.15	15.24	11.07	0.73	21.1	53.7
34925	00:02:19.700	3.78	20.46	0.15	15.26	11.09	0.73	21.1	53.7
34950	00:02:19.800	3.78	20.46	0.15	15.27	11.09	0.73	21.1	53.7
34975	00:02:19.900	3.78	20.46	0.15	15.29	11.1	0.73	21.1	53.7
35000	00:02:20.000	3.78	20.46	0.15	15.27	11.09	0.73	21.1	53.7
35025	00:02:20.100	3.78	20.46	0.15	15.25	11.09	0.73	21.1	53.7
35050	00:02:20.200	3.78	20.46	0.15	15.26	11.07	0.73	21.1	53.7
35075	00:02:20.300	3.78	20.46	0.15	15.25	11.07	0.73	21.1	53.7
35100	00:02:20.400	3.78	20.46	0.15	15.22	11.07	0.73	21.1	53.7
35125	00:02:20.500	3.78	20.46	0.15	15.17	11.09	0.73	21.1	53.7
35150	00:02:20.600	3.78	20.46	0.15	15.18	11.07	0.73	21.1	53.7
35175	00:02:20.700	3.78	20.47	0.15	15.14	11.05	0.73	21.1	53.7
35200	00:02:20.800	3.78	20.47	0.15	15.13	11.05	0.73	21.1	53.7
35225	00:02:20.900	3.78	20.47	0.15	15.14	11.02	0.73	21.1	53.7
35250	00:02:21.000	3.78	20.46	0.15	15.17	11.02	0.73	21.1	53.7
35275	00:02:21.100	3.78	20.46	0.15	15.17	11	0.73	21.1	53.7
35300	00:02:21.200	3.78	20.46	0.15	15.17	11.03	0.73	21.1	53.7
35325	00:02:21.300	3.78	20.46	0.15	15.21	11.04	0.73	21.1	53.7
35350	00:02:21.400	3.78	20.46	0.15	15.23	11.02	0.72	21.1	53.7
35375	00:02:21.500	3.78	20.46	0.15	15.27	11.03	0.72	21.1	53.7
35400	00:02:21.600	3.78	20.46	0.15	15.24	11.05	0.72	21.1	53.7
35425	00:02:21.700	3.78	20.46	0.15	15.25	11.03	0.72	21.1	53.7
35450	00:02:21.800	3.78	20.46	0.15	15.27	11.04	0.72	21.1	53.7
35475	00:02:21.900	3.78	20.46	0.15	15.23	11.06	0.73	21.1	53.7
35500	00:02:22.000	3.78	20.46	0.15	15.19	11.02	0.73	21.1	53.7
35525	00:02:22.100	3.78	20.46	0.15	15.16	11.05	0.73	21.1	53.7
35550	00:02:22.200	3.78	20.47	0.15	15.14	11.05	0.73	21.1	53.7
35575	00:02:22.300	3.78	20.47	0.15	15.11	11.04	0.73	21.1	53.7
35600	00:02:22.400	3.78	20.47	0.15	15.12	11.04	0.73	21.1	53.7
35625	00:02:22.500	3.78	20.47	0.15	15.08	11.01	0.73	21.1	53.7
35650	00:02:22.600	3.78	20.47	0.15	15.1	10.96	0.73	21.1	53.7
35675	00:02:22.700	3.78	20.47	0.15	15.08	10.94	0.73	21.1	53.7
35700	00:02:22.800	3.78	20.47	0.15	15.09	10.92	0.72	21.1	53.7
35725	00:02:22.900	3.78	20.47	0.15	15.12	10.9	0.72	21.1	53.7
35750	00:02:23.000	3.78	20.46	0.15	15.14	10.95	0.72	21.1	53.7
35775	00:02:23.100	3.78	20.46	0.15	15.16	10.94	0.72	21.1	53.7
35800	00:02:23.200	3.78	20.46	0.15	15.2	10.89	0.72	21.1	53.7
35825	00:02:23.300	3.78	20.46	0.15	15.19	10.87	0.72	21.1	53.7
35850	00:02:23.400	3.78	20.46	0.15	15.22	10.88	0.71	21.1	53.7
35875	00:02:23.500	3.78	20.46	0.15	15.23	10.89	0.71	21.1	53.7
35900	00:02:23.600	3.78	20.46	0.15	15.24	10.93	0.72	21.1	53.7
35925	00:02:23.700	3.77	20.46	0.15	15.29	10.96	0.72	21.1	53.7
35950	00:02:23.800	3.77	20.46	0.15	15.24	10.97	0.72	21.1	53.7
35975	00:02:23.900	3.77	20.46	0.15	15.21	10.99	0.72	21.1	53.7
36000	00:02:24.000	3.77	20.46	0.15	15.19	10.98	0.72	21.1	53.7
36025	00:02:24.100	3.77	20.46	0.15	15.2	10.97	0.72	21.1	53.7
36050	00:02:24.200	3.77	20.46	0.15	15.18	11	0.72	21.1	53.7
36075	00:02:24.300	3.77	20.46	0.15	15.17	10.98	0.72	21.1	53.7
36100	00:02:24.400	3.77	20.46	0.15	15.17	10.99	0.72	21.1	53.7
36125	00:02:24.500	3.77	20.46	0.15	15.21	10.97	0.72	21.1	53.7
36150	00:02:24.600	3.77	20.46	0.15	15.24	10.98	0.72	21.1	53.7
36175	00:02:24.700	3.77	20.46	0.15	15.22	10.98	0.72	21.1	53.7
36200	00:02:24.800	3.77	20.46	0.15	15.28	10.97	0.72	21.1	53.7
36225	00:02:24.900	3.77	20.46	0.15	15.32	10.96	0.72	21.1	53.7
36250	00:02:25.000	3.77	20.46	0.15	15.34	10.95	0.71	21.1	53.7
36275	00:02:25.100	3.77	20.46	0.15	15.31	10.95	0.72	21.1	53.7
36300	00:02:25.200	3.77	20.46	0.15	15.33	10.97	0.72	21.1	53.7
36325	00:02:25.300	3.77	20.46	0.15	15.33	10.99	0.72	21.1	53.7
36350	00:02:25.400	3.78	20.46	0.15	15.33	11.01	0.72	21.1	53.7
36375	00:02:25.500	3.78	20.46	0.15	15.31	11.02	0.72	21.1	53.7
36400	00:02:25.600	3.78	20.46	0.15	15.26	11.03	0.72	21.1	53.7
36425	00:02:25.700	3.78	20.46	0.15	15.3	11.01	0.72	21.1	53.7
36450	00:02:25.800	3.78	20.46	0.15	15.29	11.02	0.72	21.1	53.7
36475	00:02:25.900	3.78	20.46	0.15	15.3	11.03	0.72	21.1	53.7
36500	00:02:26.000	3.78	20.46	0.15	15.33	11.02	0.72	21.1	53.7
36525	00:02:26.100	3.78	20.46	0.15	15.36	11.01	0.72	21.1	53.7
36550	00:02:26.200	3.78	20.46	0.15	15.37	10.99	0.72	21.1	53.7
36575	00:02:26.300	3.78	20.46	0.15	15.38	10.98	0.71	21.1	53.7
36600	00:02:26.400	3.78	20.46	0.15	15.39	10.95	0.71	21.1	53.7
36625	00:02:26.500	3.78	20.46	0.15	15.42	10.97	0.71	21.1	53.7
36650	00:02:26.600	3.78	20.46	0.15	15.44	10.96	0.71	21.1	53.7
36675	00:02:26.700	3.78	20.46	0.15	15.45	10.97	0.71	21.1	53.7
36700	00:02:26.800	3.77	20.46	0.15	15.48	10.99	0.71	21.1	53.7
36725	00:02:26.900	3.77	20.46	0.15	15.47	10.96	0.71	21.1	53.7
36750	00:02:27.000	3.77	20.46	0.15	15.46	10.97	0.71	21.1	53.7
36775	00:02:27.100	3.78	20.46	0.15	15.51	11.01	0.71	21.1	53.7
36800	00:02:27.200	3.78	20.46	0.15	15.5	11	0.71	21.1	53.7
36825	00:02:27.300	3.78	20.46	0.15	15.51	11.02	0.71	21.1	53.7
36850	00:02:27.400	3.78	20.46	0.15	15.51	11.02	0.71	21.1	53.7
36875	00:02:27.500	3.78	20.46	0.15	15.49	10.98	0.71	21.1	53.7
36900	00:02:27.600	3.78	20.46	0.15	15.52	10.99	0.71	21.1	53.7
36925	00:02:27.700	3.78	20.46	0.15	15.5	11	0.71	21.1	53.7
36950	00:02:27.800	3.78	20.46	0.15	15.51	10.98	0.71	21.1	53.7
36975	00:02:27.900	3.77	20.46	0.15	15.51	10.98	0.71	21.1	53.7
37000	00:02:28.000	3.77	20.46	0.15	15.55	10.97	0.71	21.1	53.7
37025	00:02:28.100	3.77	20.46	0.15	15.54	10.96	0.71	21.1	53.7
37050	00:02:28.200	3.77	20.46	0.15	15.54	11.01	0.71	21.1	53.7
37075	00:02:28.300	3.77	20.46	0.15	15.56	11.02	0.71	21.1	53.7
37100	00:02:28.400	3.77	20.46	0.15	15.6	11.05	0.71	21.1	53.7
37125	00:02:28.500	3.77	20.46	0.15	15.59	11.1	0.71	21.1	53.7
37150	00:02:28.600	3.77	20.46	0.15	15.57	11.09	0.71	21.1	53.7
37175	00:02:28.700	3.77	20.46	0.15	15.58	11.08	0.71	21.1	53.7
37200	00:02:28.800	3.77	20.46	0.15	15.58	11.11	0.71	21.1	53.7
37225	00:02:28.900	3.77	20.46	0.15	15.6	11.16	0.72	21.1	53.7
37250	00:02:29.000	3.78	20.46	0.15	15.58	11.21	0.72	21.1	53.7
37275	00:02:29.100	3.78	20.46	0.15	15.6	11.23	0.72	21.1	53.7
37300	00:02:29.200	3.78	20.46	0.15	15.62	11.22	0.72	21.1	53.7
37325	00:02:29.300	3.78	20.46	0.15	15.64	11.24	0.72	21.1	53.7
37350	00:02:29.400	3.78	20.46	0.15	15.63	11.26	0.72	21.1	53.7
37375	00:02:29.500	3.78	20.46	0.15	15.7	11.28	0.72	21.1	53.7
37400	00:02:29.600	3.78	20.46	0.15	15.74	11.27	0.72	21.1	53.7
37425	00:02:29.700	3.78	20.46	0.15	15.77	11.3	0.72	21.1	53.7
37450	00:02:29.800	3.78	20.46	0.15	15.76	11.3	0.72	21.1	53.7
37475	00:02:29.900	3.78	20.46	0.15	15.77	11.26	0.71	21.1	53.7
37500	00:02:30.000	3.78	20.46	0.15	15.76	11.21	0.71	21.1	53.7
37525	00:02:30.100	3.78	20.46	0.15	15.76	11.2	0.71	21.1	53.7
37550	00:02:30.200	3.78	20.46	0.15	15.77	11.23	0.71	21.1	53.7
37575	00:02:30.300	3.78	20.46	0.15	15.79	11.2	0.71	21.1	53.7
37600	00:02:30.400	3.78	20.46	0.15	15.8	11.16	0.71	21.1	53.7
37625	00:02:30.500	3.78	20.46	0.15	15.78	11.14	0.71	21.1	53.7
37650	00:02:30.600	3.78	20.46	0.15	15.77	11.17	0.71	21.1	53.7
37675	00:02:30.700	3.78	20.46	0.15	15.77	11.17	0.71	21.1	53.7
37700	00:02:30.800	3.78	20.46	0.15	15.75	11.14	0.71	21.1	53.7
37725	00:02:30.900	3.78	20.46	0.15	15.74	11.18	0.71	21.1	53.7
37750	00:02:31.000	3.78	20.46	0.15	15.8	11.18	0.71	21.1	53.7
37775	00:02:31.100	3.78	20.46	0.15	15.82	11.19	0.71	21.1	53.7
37800	00:02:31.200	3.78	20.46	0.15	15.81	11.19	0.71	21.1	53.7
37825	00:02:31.300	3.78	20.46	0.15	15.8	11.19	0.71	21.1	53.7
37850	00:02:31.400	3.78	20.46	0.15	15.82	11.22	0.71	21.1	53.7
37875	00:02:31.500	3.78	20.46	0.15	15.83	11.23	0.71	21.1	53.7
37900	00:02:31.600	3.78	20.46	0.15	15.87	11.23	0.71	21.1	53.7
37925	00:02:31.700	3.78	20.46	0.15	15.91	11.25	0.71	21.1	53.7
37950	00:02:31.800	3.78	20.46	0.15	15.95	11.28	0.71	21.1	53.7
37975	00:02:31.900	3.78	20.46	0.15	15.96	11.26	0.71	21.1	53.7
38000	00:02:32.000	3.78	20.46	0.15	15.93	11.26	0.71	21.1	53.7
38025	00:02:32.100	3.78	20.46	0.15	15.9	11.26	0.71	21.1	53.7
38050	00:02:32.200	3.78	20.46	0.15	15.91	11.22	0.71	21.1	53.7
38075	00:02:32.300	3.78	20.46	0.15	15.91	11.22	0.71	21.1	53.7
38100	00:02:32.400	3.78	20.46	0.15	15.92	11.21	0.7	21.1	53.7
38125	00:02:32.500	3.78	20.46	0.15	15.95	11.2	0.7	21.1	53.7
38150	00:02:32.600	3.78	20.46	0.15	15.96	11.19	0.7	21.1	53.7
38175	00:02:32.700	3.78	20.46	0.15	15.97	11.19	0.7	21.1	53.7
38200	00:02:32.800	3.78	20.46	0.15	16	11.19	0.7	21.1	53.7
38225	00:02:32.900	3.78	20.46	0.15	16.03	11.22	0.7	21.1	53.7
38250	00:02:33.000	3.78	20.46	0.15	16.06	11.24	0.7	21.1	53.7
38275	00:02:33.100	3.78	20.46	0.15	16.1	11.25	0.7	21.1	53.7
38300	00:02:33.200	3.78	20.46	0.15	16.13	11.29	0.7	21.1	53.7
38325	00:02:33.300	3.78	20.45	0.15	16.16	11.29	0.7	21.1	53.7
38350	00:02:33.400	3.78	20.45	0.15	16.16	11.3	0.7	21.1	53.7
38375	00:02:33.500	3.78	20.45	0.15	16.15	11.35	0.7	21.1	53.7
38400	00:02:33.600	3.78	20.45	0.15	16.17	11.36	0.7	21.1	53.7
38425	00:02:33.700	3.78	20.46	0.15	16.14	11.35	0.7	21.1	53.7
38450	00:02:33.800	3.78	20.45	0.15	16.15	11.32	0.7	21.1	53.7
38475	00:02:33.900	3.78	20.46	0.15	16.14	11.33	0.7	21.1	53.7
38500	00:02:34.000	3.78	20.46	0.15	16.11	11.35	0.7	21.1	53.7
38525	00:02:34.100	3.78	20.46	0.15	16.1	11.33	0.7	21.1	53.7
38550	00:02:34.200	3.78	20.46	0.15	16.12	11.32	0.7	21.1	53.7
38575	00:02:34.300	3.78	20.46	0.15	16.11	11.33	0.7	21.1	53.7
38600	00:02:34.400	3.78	20.46	0.15	16.1	11.35	0.71	21.1	53.7
38625	00:02:34.500	3.78	20.46	0.15	16.13	11.31	0.7	21.1	53.7
38650	00:02:34.600	3.78	20.46	0.15	16.1	11.3	0.7	21.1	53.7
38675	00:02:34.700	3.78	20.46	0.15	16.11	11.3	0.7	21.1	53.7
38700	00:02:34.800	3.78	20.46	0.15	16.12	11.32	0.7	21.1	53.7
38725	00:02:34.900	3.78	20.46	0.15	16.14	11.31	0.7	21.1	53.7
38750	00:02:35.000	3.78	20.46	0.15	16.14	11.3	0.7	21.1	53.7
38775	00:02:35.100	3.78	20.46	0.15	16.13	11.31	0.7	21.1	53.7
38800	00:02:35.200	3.78	20.46	0.15	16.1	11.33	0.7	21.1	53.7
38825	00:02:35.300	3.78	20.46	0.15	16.07	11.32	0.7	21.1	53.7
38850	00:02:35.400	3.78	20.46	0.15	16.07	11.31	0.7	21.1	53.7
38875	00:02:35.500	3.78	20.46	0.15	16.04	11.34	0.71	21.1	53.7
38900	00:02:35.600	3.78	20.46	0.15	16.07	11.37	0.71	21.1	53.7
38925	00:02:35.700	3.78	20.46	0.15	16.08	11.38	0.71	21.1	53.7
38950	00:02:35.800	3.78	20.46	0.15	16.07	11.4	0.71	21.1	53.7
38975	00:02:35.900	3.78	20.46	0.15	16.09	11.4	0.71	21.1	53.7
39000	00:02:36.000	3.78	20.46	0.15	16.1	11.43	0.71	21.1	53.7
39025	00:02:36.100	3.78	20.46	0.15	16.12	11.41	0.71	21.1	53.7
39050	00:02:36.200	3.78	20.45	0.15	16.15	11.41	0.71	21.1	53.7
39075	00:02:36.300	3.78	20.45	0.15	16.18	11.44	0.71	21.1	53.7
39100	00:02:36.400	3.78	20.45	0.15	16.19	11.44	0.71	21.1	53.7
39125	00:02:36.500	3.78	20.45	0.15	16.19	11.42	0.71	21.1	53.7
39150	00:02:36.600	3.78	20.45	0.15	16.17	11.38	0.7	21.1	53.7
39175	00:02:36.700	3.78	20.45	0.15	16.19	11.41	0.7	21.1	53.7
39200	00:02:36.800	3.78	20.45	0.15	16.17	11.41	0.71	21.1	53.7
39225	00:02:36.900	3.78	20.46	0.15	16.15	11.41	0.71	21.1	53.7
39250	00:02:37.000	3.78	20.45	0.15	16.17	11.38	0.7	21.1	53.7
39275	00:02:37.100	3.78	20.45	0.15	16.17	11.41	0.71	21.1	53.7
39300	00:02:37.200	3.78	20.45	0.15	16.19	11.41	0.71	21.1	53.7
39325	00:02:37.300	3.78	20.45	0.15	16.19	11.38	0.7	21.1	53.7
39350	00:02:37.400	3.78	20.45	0.15	16.17	11.39	0.7	21.1	53.7
39375	00:02:37.500	3.78	20.45	0.15	16.21	11.41	0.7	21.1	53.7
39400	00:02:37.600	3.78	20.45	0.15	16.24	11.44	0.7	21.1	53.7
39425	00:02:37.700	3.78	20.45	0.15	16.25	11.43	0.7	21.1	53.7
39450	00:02:37.800	3.78	20.45	0.15	16.28	11.44	0.7	21.1	53.7
39475	00:02:37.900	3.78	20.45	0.15	16.27	11.44	0.7	21.1	53.7
39500	00:02:38.000	3.78	20.45	0.15	16.31	11.46	0.7	21.1	53.7
39525	00:02:38.100	3.78	20.45	0.15	16.33	11.48	0.7	21.1	53.7
39550	00:02:38.200	3.78	20.45	0.15	16.33	11.48	0.7	21.1	53.7
39575	00:02:38.300	3.78	20.45	0.15	16.37	11.52	0.7	21.1	53.7
39600	00:02:38.400	3.78	20.45	0.15	16.43	11.54	0.7	21.1	53.7
39625	00:02:38.500	3.78	20.45	0.15	16.38	11.54	0.7	21.1	53.7
39650	00:02:38.600	3.78	20.45	0.15	16.41	11.57	0.71	21.1	53.7
39675	00:02:38.700	3.78	20.45	0.15	16.42	11.59	0.71	21.1	53.7
39700	00:02:38.800	3.78	20.45	0.15	16.43	11.58	0.7	21.1	53.7
39725	00:02:38.900	3.78	20.45	0.15	16.47	11.65	0.71	21.1	53.7
39750	00:02:39.000	3.78	20.45	0.15	16.46	11.67	0.71	21.1	53.7
39775	00:02:39.100	3.78	20.45	0.15	16.51	11.69	0.71	21.1	53.7
39800	00:02:39.200	3.78	20.45	0.15	16.53	11.73	0.71	21.1	53.7
39825	00:02:39.300	3.78	20.45	0.15	16.49	11.72	0.71	21.1	53.7
39850	00:02:39.400	3.78	20.45	0.15	16.51	11.69	0.71	21.1	53.7
39875	00:02:39.500	3.78	20.45	0.15	16.59	11.7	0.71	21.1	53.7
39900	00:02:39.600	3.78	20.45	0.15	16.58	11.71	0.71	21.1	53.7
39925	00:02:39.700	3.78	20.45	0.15	16.57	11.74	0.71	21.1	53.7
39950	00:02:39.800	3.78	20.45	0.15	16.62	11.74	0.71	21.1	53.7
39975	00:02:39.900	3.78	20.45	0.15	16.64	11.72	0.7	21.1	53.7
40000	00:02:40.000	3.78	20.45	0.15	16.63	11.72	0.7	21.1	53.7
40025	00:02:40.100	3.78	20.45	0.15	16.64	11.73	0.7	21.1	53.7
40050	00:02:40.200	3.78	20.45	0.15	16.7	11.74	0.7	21.1	53.7
40075	00:02:40.300	3.78	20.45	0.15	16.74	11.77	0.7	21.1	53.7
40100	00:02:40.400	3.78	20.45	0.15	16.74	11.81	0.71	21.1	53.7
40125	00:02:40.500	3.78	20.45	0.16	16.78	11.85	0.71	21.1	53.7
40150	00:02:40.600	3.78	20.45	0.16	16.82	11.9	0.71	21.1	53.7
40175	00:02:40.700	3.78	20.45	0.16	16.9	11.91	0.7	21.1	53.7
40200	00:02:40.800	3.78	20.45	0.16	16.87	11.93	0.71	21.1	53.7
40225	00:02:40.900	3.78	20.45	0.16	16.86	11.97	0.71	21.1	53.7
40250	00:02:41.000	3.78	20.45	0.16	16.94	12	0.71	21.1	53.6
40275	00:02:41.100	3.78	20.45	0.16	16.93	12.04	0.71	21.1	53.6
40300	00:02:41.200	3.78	20.45	0.16	16.92	12.07	0.71	21.1	53.6
40325	00:02:41.300	3.78	20.45	0.16	16.93	12.1	0.71	21.1	53.6
40350	00:02:41.400	3.78	20.45	0.16	16.96	12.13	0.72	21.1	53.6
40375	00:02:41.500	3.78	20.45	0.16	16.93	12.1	0.71	21.1	53.6
40400	00:02:41.600	3.78	20.45	0.16	16.93	12.08	0.71	21.1	53.6
40425	00:02:41.700	3.78	20.45	0.16	16.89	12.08	0.72	21.1	53.6
40450	00:02:41.800	3.78	20.45	0.16	16.92	12.12	0.72	21.1	53.6
40475	00:02:41.900	3.78	20.45	0.16	16.98	12.15	0.72	21.1	53.6
40500	00:02:42.000	3.78	20.45	0.16	16.99	12.15	0.71	21.1	53.6
40525	00:02:42.100	3.78	20.45	0.16	17.02	12.16	0.71	21.1	53.6
40550	00:02:42.200	3.78	20.45	0.16	17.05	12.15	0.71	21.1	53.6
40575	00:02:42.300	3.78	20.45	0.16	17.08	12.18	0.71	21.1	53.6
40600	00:02:42.400	3.78	20.45	0.16	17.03	12.19	0.72	21.1	53.6
40625	00:02:42.500	3.78	20.45	0.16	17.05	12.22	0.72	21.1	53.6
40650	00:02:42.600	3.78	20.45	0.16	17.07	12.24	0.72	21.1	53.6
40675	00:02:42.700	3.78	20.45	0.16	17.07	12.27	0.72	21.1	53.6
40700	00:02:42.800	3.78	20.45	0.16	17.1	12.26	0.72	21.1	53.6
40725	00:02:42.900	3.78	20.45	0.16	17.1	12.21	0.71	21.1	53.6
40750	00:02:43.000	3.78	20.45	0.16	17.11	12.23	0.71	21.1	53.6
40775	00:02:43.100	3.78	20.45	0.16	17.11	12.22	0.71	21.1	53.6
40800	00:02:43.200	3.78	20.45	0.16	17.06	12.22	0.72	21.1	53.6
40825	00:02:43.300	3.78	20.45	0.16	17.07	12.18	0.71	21.1	53.6
40850	00:02:43.400	3.78	20.45	0.16	17.13	12.18	0.71	21.1	53.6
40875	00:02:43.500	3.78	20.45	0.16	17.15	12.19	0.71	21.1	53.6
40900	00:02:43.600	3.78	20.45	0.16	17.15	12.18	0.71	21.1	53.6
40925	00:02:43.700	3.78	20.44	0.16	17.19	12.17	0.71	21.1	53.6
40950	00:02:43.800	3.78	20.44	0.16	17.19	12.17	0.71	21.1	53.6
40975	00:02:43.900	3.78	20.44	0.16	17.19	12.22	0.71	21.1	53.6
41000	00:02:44.000	3.78	20.44	0.16	17.18	12.19	0.71	21.1	53.7
41025	00:02:44.100	3.78	20.44	0.16	17.23	12.21	0.71	21.1	53.7
41050	00:02:44.200	3.78	20.44	0.16	17.26	12.21	0.71	21.1	53.7
41075	00:02:44.300	3.78	20.44	0.16	17.28	12.25	0.71	21.1	53.7
41100	00:02:44.400	3.78	20.44	0.16	17.26	12.26	0.71	21.1	53.7
41125	00:02:44.500	3.78	20.44	0.16	17.26	12.25	0.71	21.1	53.7
41150	00:02:44.600	3.78	20.44	0.16	17.28	12.28	0.71	21.1	53.7
41175	00:02:44.700	3.78	20.44	0.16	17.32	12.32	0.71	21.1	53.7
41200	00:02:44.800	3.78	20.44	0.16	17.33	12.32	0.71	21.1	53.7
41225	00:02:44.900	3.78	20.44	0.16	17.31	12.34	0.71	21.1	53.7
41250	00:02:45.000	3.78	20.44	0.16	17.27	12.37	0.72	21.1	53.6
41275	00:02:45.100	3.78	20.44	0.16	17.22	12.37	0.72	21.1	53.6
41300	00:02:45.200	3.78	20.44	0.16	17.26	12.37	0.72	21.1	53.6
41325	00:02:45.300	3.78	20.44	0.16	17.25	12.37	0.72	21.1	53.6
41350	00:02:45.400	3.78	20.44	0.16	17.25	12.39	0.72	21.1	53.6
41375	00:02:45.500	3.78	20.44	0.16	17.26	12.38	0.72	21.1	53.6
41400	00:02:45.600	3.78	20.44	0.16	17.22	12.4	0.72	21.1	53.6
41425	00:02:45.700	3.78	20.45	0.16	17.16	12.37	0.72	21.1	53.6
41450	00:02:45.800	3.78	20.45	0.16	17.15	12.35	0.72	21.1	53.6
41475	00:02:45.900	3.78	20.45	0.16	17.15	12.35	0.72	21.1	53.6
41500	00:02:46.000	3.78	20.45	0.16	17.16	12.35	0.72	21.1	53.6
41525	00:02:46.100	3.78	20.45	0.16	17.19	12.36	0.72	21.1	53.6
41550	00:02:46.200	3.79	20.45	0.16	17.15	12.37	0.72	21.1	53.6
41575	00:02:46.300	3.79	20.45	0.16	17.19	12.39	0.72	21.1	53.6
41600	00:02:46.400	3.79	20.44	0.16	17.22	12.37	0.72	21.1	53.6
41625	00:02:46.500	3.79	20.44	0.16	17.23	12.42	0.72	21.1	53.6
41650	00:02:46.600	3.79	20.44	0.16	17.26	12.42	0.72	21.1	53.6
41675	00:02:46.700	3.79	20.44	0.16	17.28	12.45	0.72	21.1	53.6
41700	00:02:46.800	3.79	20.44	0.16	17.33	12.46	0.72	21.1	53.6
41725	00:02:46.900	3.79	20.44	0.16	17.33	12.44	0.72	21.1	53.6
41750	00:02:47.000	3.79	20.44	0.16	17.37	12.41	0.71	21.1	53.6
41775	00:02:47.100	3.79	20.44	0.16	17.37	12.38	0.71	21.1	53.6
41800	00:02:47.200	3.79	20.44	0.16	17.41	12.36	0.71	21.1	53.6
41825	00:02:47.300	3.79	20.44	0.16	17.35	12.36	0.71	21.1	53.6
41850	00:02:47.400	3.79	20.44	0.16	17.36	12.36	0.71	21.1	53.6
41875	00:02:47.500	3.79	20.44	0.16	17.35	12.35	0.71	21.1	53.6
41900	00:02:47.600	3.79	20.44	0.16	17.37	12.35	0.71	21.1	53.6
41925	00:02:47.700	3.79	20.44	0.16	17.41	12.33	0.71	21.1	53.6
41950	00:02:47.800	3.79	20.44	0.16	17.38	12.33	0.71	21.1	53.6
41975	00:02:47.900	3.79	20.44	0.16	17.45	12.35	0.71	21.1	53.6
42000	00:02:48.000	3.79	20.44	0.16	17.46	12.37	0.71	21.1	53.6
42025	00:02:48.100	3.79	20.44	0.16	17.49	12.39	0.71	21.1	53.6
42050	00:02:48.200	3.79	20.44	0.16	17.48	12.4	0.71	21.1	53.6
42075	00:02:48.300	3.79	20.44	0.16	17.52	12.38	0.71	21.1	53.6
42100	00:02:48.400	3.79	20.44	0.16	17.54	12.39	0.71	21.1	53.6
42125	00:02:48.500	3.79	20.44	0.16	17.54	12.37	0.71	21.1	53.6
42150	00:02:48.600	3.79	20.44	0.16	17.54	12.37	0.71	21.1	53.6
42175	00:02:48.700	3.79	20.44	0.16	17.57	12.39	0.7	21.1	53.6
42200	00:02:48.800	3.79	20.44	0.16	17.58	12.41	0.71	21.1	53.6
42225	00:02:48.900	3.79	20.44	0.16	17.54	12.39	0.71	21.1	53.6
42250	00:02:49.000	3.79	20.44	0.16	17.5	12.42	0.71	21.1	53.6
42275	00:02:49.100	3.79	20.44	0.16	17.52	12.43	0.71	21.1	53.6
42300	00:02:49.200	3.79	20.44	0.16	17.53	12.43	0.71	21.1	53.6
42325	00:02:49.300	3.79	20.44	0.16	17.51	12.46	0.71	21.1	53.6
42350	00:02:49.400	3.79	20.44	0.16	17.54	12.51	0.71	21.1	53.6
42375	00:02:49.500	3.79	20.44	0.16	17.56	12.54	0.71	21.1	53.6
42400	00:02:49.600	3.79	20.44	0.16	17.56	12.53	0.71	21.1	53.6
42425	00:02:49.700	3.79	20.44	0.16	17.53	12.53	0.71	21.1	53.6
42450	00:02:49.800	3.78	20.44	0.16	17.53	12.58	0.72	21.1	53.6
42475	00:02:49.900	3.78	20.44	0.16	17.54	12.63	0.72	21.1	53.6
42500	00:02:50.000	3.78	20.44	0.16	17.6	12.62	0.72	21.1	53.6
42525	00:02:50.100	3.78	20.44	0.16	17.6	12.66	0.72	21.1	53.6
42550	00:02:50.200	3.78	20.44	0.16	17.6	12.68	0.72	21.1	53.6
42575	00:02:50.300	3.78	20.44	0.16	17.64	12.69	0.72	21.1	53.6
42600	00:02:50.400	3.78	20.44	0.16	17.62	12.7	0.72	21.1	53.6
42625	00:02:50.500	3.78	20.44	0.16	17.63	12.72	0.72	21.1	53.6
42650	00:02:50.600	3.78	20.44	0.16	17.65	12.77	0.72	21.1	53.6
42675	00:02:50.700	3.78	20.44	0.16	17.68	12.76	0.72	21.1	53.6
42700	00:02:50.800	3.78	20.44	0.16	17.74	12.75	0.72	21.1	53.6
42725	00:02:50.900	3.78	20.44	0.16	17.77	12.79	0.72	21.1	53.6
42750	00:02:51.000	3.78	20.44	0.16	17.78	12.82	0.72	21.1	53.6
42775	00:02:51.100	3.78	20.44	0.16	17.82	12.83	0.72	21.1	53.6
42800	00:02:51.200	3.78	20.44	0.16	17.82	12.84	0.72	21.1	53.6
42825	00:02:51.300	3.78	20.44	0.17	17.82	12.85	0.72	21.1	53.6
42850	00:02:51.400	3.78	20.44	0.16	17.82	12.83	0.72	21.1	53.6
42875	00:02:51.500	3.78	20.44	0.17	17.8	12.84	0.72	21.1	53.6
42900	00:02:51.600	3.78	20.44	0.17	17.84	12.84	0.72	21.1	53.6
42925	00:02:51.700	3.78	20.44	0.17	17.88	12.86	0.72	21.1	53.6
42950	00:02:51.800	3.78	20.44	0.17	17.88	12.89	0.72	21.1	53.6
42975	00:02:51.900	3.78	20.44	0.17	17.94	12.9	0.72	21.1	53.6
43000	00:02:52.000	3.78	20.44	0.17	17.94	12.92	0.72	21.1	53.6
43025	00:02:52.100	3.78	20.44	0.17	17.96	12.93	0.72	21.1	53.6
43050	00:02:52.200	3.78	20.44	0.17	18.01	12.99	0.72	21.1	53.6
43075	00:02:52.300	3.78	20.44	0.17	18.1	13.01	0.72	21.1	53.6
43100	00:02:52.400	3.78	20.44	0.17	18.13	13.04	0.72	21.1	53.6
43125	00:02:52.500	3.78	20.43	0.17	18.21	13.04	0.72	21.1	53.6
43150	00:02:52.600	3.78	20.43	0.17	18.21	13.08	0.72	21.1	53.6
43175	00:02:52.700	3.78	20.43	0.17	18.22	13.12	0.72	21.1	53.6
43200	00:02:52.800	3.78	20.43	0.17	18.28	13.13	0.72	21.1	53.6
43225	00:02:52.900	3.78	20.43	0.17	18.24	13.13	0.72	21.1	53.6
43250	00:02:53.000	3.78	20.43	0.17	18.3	13.15	0.72	21.1	53.6
43275	00:02:53.100	3.78	20.43	0.17	18.29	13.16	0.72	21.1	53.6
43300	00:02:53.200	3.78	20.43	0.17	18.3	13.15	0.72	21.1	53.6
43325	00:02:53.300	3.78	20.43	0.17	18.26	13.17	0.72	21.1	53.6
43350	00:02:53.400	3.78	20.43	0.17	18.27	13.17	0.72	21.1	53.6
43375	00:02:53.500	3.78	20.43	0.17	18.22	13.19	0.72	21.1	53.6
43400	00:02:53.600	3.78	20.43	0.17	18.26	13.17	0.72	21.1	53.6
43425	00:02:53.700	3.78	20.43	0.17	18.26	13.2	0.72	21.1	53.6
43450	00:02:53.800	3.78	20.43	0.17	18.24	13.21	0.72	21.1	53.6
43475	00:02:53.900	3.78	20.43	0.17	18.25	13.22	0.72	21.1	53.6
43500	00:02:54.000	3.78	20.43	0.17	18.22	13.2	0.72	21.1	53.6
43525	00:02:54.100	3.78	20.44	0.17	18.18	13.22	0.73	21.1	53.6
43550	00:02:54.200	3.78	20.44	0.17	18.18	13.2	0.73	21.1	53.6
43575	00:02:54.300	3.78	20.43	0.17	18.23	13.21	0.72	21.1	53.6
43600	00:02:54.400	3.78	20.43	0.17	18.24	13.24	0.73	21.1	53.6
43625	00:02:54.500	3.78	20.43	0.17	18.27	13.25	0.73	21.1	53.6
43650	00:02:54.600	3.78	20.43	0.17	18.26	13.28	0.73	21.1	53.6
43675	00:02:54.700	3.78	20.43	0.17	18.24	13.25	0.73	21.1	53.6
43700	00:02:54.800	3.78	20.43	0.17	18.25	13.27	0.73	21.1	53.6
43725	00:02:54.900	3.78	20.43	0.17	18.27	13.29	0.73	21.1	53.6
43750	00:02:55.000	3.78	20.43	0.17	18.27	13.33	0.73	21.1	53.6
43775	00:02:55.100	3.78	20.43	0.17	18.32	13.35	0.73	21.1	53.6
43800	00:02:55.200	3.78	20.43	0.17	18.31	13.37	0.73	21.1	53.6
43825	00:02:55.300	3.78	20.43	0.17	18.26	13.39	0.73	21.1	53.6
43850	00:02:55.400	3.78	20.43	0.17	18.27	13.37	0.73	21.1	53.6
43875	00:02:55.500	3.78	20.43	0.17	18.3	13.36	0.73	21.1	53.6
43900	00:02:55.600	3.78	20.43	0.17	18.3	13.35	0.73	21.1	53.6
43925	00:02:55.700	3.78	20.43	0.17	18.34	13.39	0.73	21.1	53.6
43950	00:02:55.800	3.78	20.43	0.17	18.33	13.38	0.73	21.1	53.6
43975	00:02:55.900	3.78	20.43	0.17	18.34	13.37	0.73	21.1	53.6
44000	00:02:56.000	3.78	20.43	0.17	18.33	13.37	0.73	21.1	53.6
44025	00:02:56.100	3.78	20.43	0.17	18.34	13.35	0.73	21.1	53.6
44050	00:02:56.200	3.78	20.43	0.17	18.36	13.38	0.73	21.1	53.6
44075	00:02:56.300	3.78	20.43	0.17	18.41	13.37	0.73	21.1	53.6
44100	00:02:56.400	3.78	20.43	0.17	18.45	13.39	0.73	21.1	53.6
44125	00:02:56.500	3.78	20.43	0.17	18.43	13.42	0.73	21.1	53.6
44150	00:02:56.600	3.78	20.43	0.17	18.44	13.45	0.73	21.1	53.6
44175	00:02:56.700	3.78	20.43	0.17	18.43	13.46	0.73	21.1	53.6
44200	00:02:56.800	3.78	20.43	0.17	18.45	13.49	0.73	21.1	53.6
44225	00:02:56.900	3.78	20.43	0.17	18.45	13.48	0.73	21.1	53.6
44250	00:02:57.000	3.78	20.43	0.17	18.47	13.52	0.73	21.1	53.6
44275	00:02:57.100	3.78	20.43	0.17	18.51	13.52	0.73	21.1	53.6
44300	00:02:57.200	3.78	20.43	0.17	18.51	13.52	0.73	21.1	53.6
44325	00:02:57.300	3.78	20.43	0.17	18.5	13.56	0.73	21.1	53.6
44350	00:02:57.400	3.78	20.43	0.17	18.46	13.57	0.74	21.1	53.6
44375	00:02:57.500	3.78	20.43	0.17	18.51	13.57	0.73	21.1	53.6
44400	00:02:57.600	3.78	20.43	0.17	18.52	13.57	0.73	21.1	53.6
44425	00:02:57.700	3.78	20.43	0.17	18.54	13.57	0.73	21.1	53.6
44450	00:02:57.800	3.78	20.43	0.17	18.54	13.57	0.73	21.1	53.6
44475	00:02:57.900	3.78	20.43	0.17	18.56	13.62	0.73	21.1	53.6
44500	00:02:58.000	3.78	20.43	0.17	18.58	13.6	0.73	21.1	53.6
44525	00:02:58.100	3.78	20.43	0.17	18.59	13.65	0.73	21.1	53.6
44550	00:02:58.200	3.78	20.43	0.17	18.63	13.66	0.73	21.1	53.6
44575	00:02:58.300	3.78	20.43	0.17	18.65	13.66	0.73	21.1	53.6
44600	00:02:58.400	3.78	20.43	0.17	18.67	13.69	0.73	21.1	53.6
44625	00:02:58.500	3.78	20.43	0.17	18.66	13.72	0.74	21.1	53.6
44650	00:02:58.600	3.78	20.43	0.17	18.7	13.71	0.73	21.1	53.6
44675	00:02:58.700	3.78	20.43	0.17	18.7	13.72	0.73	21.1	53.6
44700	00:02:58.800	3.78	20.43	0.17	18.72	13.73	0.73	21.1	53.6
44725	00:02:58.900	3.78	20.43	0.17	18.75	13.73	0.73	21.1	53.6
44750	00:02:59.000	3.78	20.43	0.17	18.73	13.73	0.73	21.1	53.6
44775	00:02:59.100	3.78	20.43	0.17	18.76	13.73	0.73	21.1	53.6
44800	00:02:59.200	3.78	20.43	0.17	18.74	13.72	0.73	21.1	53.6
44825	00:02:59.300	3.78	20.43	0.17	18.74	13.71	0.73	21.1	53.6
44850	00:02:59.400	3.78	20.43	0.17	18.77	13.71	0.73	21.1	53.6
44875	00:02:59.500	3.78	20.43	0.17	18.81	13.72	0.73	21.1	53.6
44900	00:02:59.600	3.78	20.43	0.17	18.78	13.74	0.73	21.1	53.6
44925	00:02:59.700	3.78	20.43	0.17	18.81	13.77	0.73	21.1	53.6
44950	00:02:59.800	3.78	20.43	0.17	18.78	13.76	0.73	21.1	53.6
44975	00:02:59.900	3.78	20.43	0.17	18.79	13.78	0.73	21.1	53.6
45000	00:03:00.000	3.78	20.43	0.18	18.81	13.85	0.74	21.1	53.6
45025	00:03:00.100	3.78	20.43	0.17	18.76	13.84	0.74	21.1	53.6
45050	00:03:00.200	3.78	20.43	0.17	18.75	13.84	0.74	21.1	53.6
45075	00:03:00.300	3.78	20.43	0.18	18.75	13.87	0.74	21.1	53.6
45100	00:03:00.400	3.78	20.43	0.18	18.74	13.85	0.74	21.1	53.6
45125	00:03:00.500	3.78	20.43	0.18	18.7	13.88	0.74	21.1	53.6
45150	00:03:00.600	3.78	20.43	0.18	18.73	13.92	0.74	21.1	53.6
45175	00:03:00.700	3.78	20.43	0.18	18.68	13.9	0.74	21.1	53.6
45200	00:03:00.800	3.78	20.43	0.18	18.75	13.93	0.74	21.1	53.6
45225	00:03:00.900	3.78	20.43	0.18	18.73	13.94	0.74	21.1	53.6
45250	00:03:01.000	3.78	20.43	0.18	18.77	13.92	0.74	21.1	53.6
45275	00:03:01.100	3.78	20.43	0.18	18.81	13.93	0.74	21.1	53.6
45300	00:03:01.200	3.78	20.43	0.18	18.86	13.95	0.74	21.1	53.6
45325	00:03:01.300	3.78	20.43	0.18	18.84	13.93	0.74	21.1	53.6
45350	00:03:01.400	3.78	20.43	0.18	18.88	13.95	0.74	21.1	53.6
45375	00:03:01.500	3.78	20.43	0.18	18.85	13.92	0.74	21.1	53.6
45400	00:03:01.600	3.78	20.43	0.18	18.9	13.91	0.74	21.1	53.6
45425	00:03:01.700	3.78	20.43	0.18	18.93	13.92	0.74	21.1	53.6
45450	00:03:01.800	3.78	20.43	0.18	18.9	13.94	0.74	21.1	53.6
45475	00:03:01.900	3.78	20.43	0.18	18.94	13.93	0.74	21.1	53.6
45500	00:03:02.000	3.78	20.43	0.18	18.96	13.94	0.74	21.1	53.6
45525	00:03:02.100	3.78	20.43	0.18	18.95	13.93	0.73	21.1	53.6
45550	00:03:02.200	3.78	20.43	0.18	18.93	13.92	0.74	21.1	53.6
45575	00:03:02.300	3.78	20.43	0.18	18.98	13.97	0.74	21.1	53.6
45600	00:03:02.400	3.78	20.43	0.18	19	13.99	0.74	21.1	53.6
45625	00:03:02.500	3.78	20.43	0.18	19.04	14.02	0.74	21.1	53.6
45650	00:03:02.600	3.78	20.43	0.18	18.98	14.02	0.74	21.1	53.6
45675	00:03:02.700	3.78	20.43	0.18	19.01	14.04	0.74	21.1	53.6
45700	00:03:02.800	3.78	20.43	0.18	19.02	14.03	0.74	21.1	53.6
45725	00:03:02.900	3.78	20.43	0.18	19.01	14.08	0.74	21.1	53.6
45750	00:03:03.000	3.78	20.43	0.18	18.97	14.09	0.74	21.1	53.6
45775	00:03:03.100	3.78	20.43	0.18	18.99	14.16	0.75	21.1	53.6
45800	00:03:03.200	3.78	20.43	0.18	19.03	14.2	0.75	21.1	53.6
45825	00:03:03.300	3.78	20.43	0.18	19.01	14.19	0.75	21.1	53.6
45850	00:03:03.400	3.78	20.43	0.18	19.04	14.24	0.75	21.1	53.6
45875	00:03:03.500	3.78	20.43	0.18	19.08	14.23	0.75	21.1	53.6
45900	00:03:03.600	3.78	20.43	0.18	19.07	14.25	0.75	21.1	53.6
45925	00:03:03.700	3.78	20.43	0.18	19.12	14.25	0.75	21.1	53.6
45950	00:03:03.800	3.78	20.43	0.18	19.12	14.29	0.75	21.1	53.6
45975	00:03:03.900	3.78	20.43	0.18	19.14	14.29	0.75	21.1	53.6
46000	00:03:04.000	3.78	20.43	0.18	19.19	14.28	0.74	21.1	53.6
46025	00:03:04.100	3.78	20.43	0.18	19.18	14.26	0.74	21.1	53.6
46050	00:03:04.200	3.78	20.43	0.18	19.15	14.24	0.74	21.1	53.6
46075	00:03:04.300	3.78	20.43	0.18	19.18	14.25	0.74	21.1	53.6
46100	00:03:04.400	3.78	20.43	0.18	19.11	14.22	0.74	21.1	53.6
46125	00:03:04.500	3.78	20.43	0.18	19.07	14.22	0.75	21.1	53.6
46150	00:03:04.600	3.78	20.43	0.18	19.1	14.25	0.75	21.1	53.6
46175	00:03:04.700	3.78	20.43	0.18	19.04	14.26	0.75	21.1	53.6
46200	00:03:04.800	3.78	20.43	0.18	19.07	14.24	0.75	21.1	53.6
46225	00:03:04.900	3.78	20.43	0.18	19.04	14.25	0.75	21.1	53.6
46250	00:03:05.000	3.78	20.43	0.18	19.02	14.23	0.75	21.1	53.6
46275	00:03:05.100	3.78	20.43	0.18	19	14.24	0.75	21.1	53.6
46300	00:03:05.200	3.78	20.43	0.18	19.04	14.24	0.75	21.1	53.6
46325	00:03:05.300	3.78	20.43	0.18	19.03	14.22	0.75	21.1	53.6
46350	00:03:05.400	3.78	20.43	0.18	19.05	14.22	0.75	21.1	53.6
46375	00:03:05.500	3.78	20.43	0.18	19.11	14.23	0.74	21.1	53.6
46400	00:03:05.600	3.78	20.43	0.18	19.11	14.24	0.75	21.1	53.6
46425	00:03:05.700	3.78	20.43	0.18	19.11	14.25	0.75	21.1	53.6
46450	00:03:05.800	3.78	20.43	0.18	19.12	14.25	0.75	21.1	53.6
46475	00:03:05.900	3.78	20.43	0.18	19.11	14.24	0.75	21.1	53.6
46500	00:03:06.000	3.78	20.43	0.18	19.1	14.29	0.75	21.1	53.6
46525	00:03:06.100	3.78	20.43	0.18	19.1	14.28	0.75	21.1	53.6
46550	00:03:06.200	3.78	20.43	0.18	19.1	14.3	0.75	21.1	53.6
46575	00:03:06.300	3.78	20.43	0.18	19.1	14.31	0.75	21.1	53.6
46600	00:03:06.400	3.78	20.43	0.18	19.1	14.3	0.75	21.1	53.6
46625	00:03:06.500	3.78	20.43	0.18	19.1	14.32	0.75	21.1	53.6
46650	00:03:06.600	3.78	20.43	0.18	19.14	14.31	0.75	21.1	53.6
46675	00:03:06.700	3.78	20.43	0.18	19.16	14.29	0.75	21.1	53.6
46700	00:03:06.800	3.78	20.43	0.18	19.12	14.27	0.75	21.1	53.6
46725	00:03:06.900	3.78	20.43	0.18	19.14	14.28	0.75	21.1	53.6
46750	00:03:07.000	3.78	20.43	0.18	19.18	14.23	0.74	21.1	53.6
46775	00:03:07.100	3.78	20.43	0.18	19.19	14.25	0.74	21.1	53.6
46800	00:03:07.200	3.78	20.43	0.18	19.16	14.24	0.74	21.1	53.6
46825	00:03:07.300	3.78	20.43	0.18	19.18	14.24	0.74	21.1	53.6
46850	00:03:07.400	3.78	20.42	0.18	19.23	14.25	0.74	21.1	53.6
46875	00:03:07.500	3.78	20.42	0.18	19.23	14.26	0.74	21.1	53.6
46900	00:03:07.600	3.78	20.42	0.18	19.21	14.24	0.74	21.1	53.6
46925	00:03:07.700	3.78	20.42	0.18	19.21	14.29	0.74	21.1	53.6
46950	00:03:07.800	3.78	20.42	0.18	19.23	14.35	0.75	21.1	53.6
46975	00:03:07.900	3.78	20.42	0.18	19.25	14.36	0.75	21.1	53.6
47000	00:03:08.000	3.78	20.42	0.18	19.26	14.42	0.75	21.1	53.6
47025	00:03:08.100	3.78	20.42	0.18	19.29	14.43	0.75	21.1	53.6
47050	00:03:08.200	3.78	20.42	0.18	19.32	14.44	0.75	21.1	53.6
47075	00:03:08.300	3.78	20.42	0.18	19.33	14.46	0.75	21.1	53.6
47100	00:03:08.400	3.78	20.42	0.18	19.32	14.45	0.75	21.1	53.6
47125	00:03:08.500	3.78	20.42	0.18	19.32	14.44	0.75	21.1	53.6
47150	00:03:08.600	3.78	20.42	0.18	19.31	14.48	0.75	21.1	53.6
47175	00:03:08.700	3.78	20.42	0.18	19.31	14.47	0.75	21.1	53.6
47200	00:03:08.800	3.78	20.42	0.18	19.29	14.45	0.75	21.1	53.6
47225	00:03:08.900	3.78	20.42	0.18	19.29	14.45	0.75	21.1	53.6
47250	00:03:09.000	3.78	20.42	0.18	19.29	14.41	0.75	21.1	53.6
47275	00:03:09.100	3.78	20.42	0.18	19.3	14.38	0.75	21.1	53.6
47300	00:03:09.200	3.78	20.42	0.18	19.28	14.43	0.75	21.1	53.6
47325	00:03:09.300	3.78	20.42	0.18	19.23	14.42	0.75	21.1	53.6
47350	00:03:09.400	3.78	20.42	0.18	19.23	14.43	0.75	21.1	53.6
47375	00:03:09.500	3.78	20.43	0.18	19.18	14.44	0.75	21.1	53.6
47400	00:03:09.600	3.78	20.43	0.18	19.22	14.44	0.75	21.1	53.6
47425	00:03:09.700	3.78	20.43	0.18	19.19	14.45	0.75	21.1	53.6
47450	00:03:09.800	3.78	20.42	0.18	19.25	14.45	0.75	21.1	53.6
47475	00:03:09.900	3.78	20.42	0.18	19.25	14.45	0.75	21.1	53.6
47500	00:03:10.000	3.78	20.42	0.18	19.23	14.45	0.75	21.1	53.6
47525	00:03:10.100	3.78	20.43	0.18	19.17	14.5	0.76	21.1	53.6
47550	00:03:10.200	3.78	20.43	0.18	19.21	14.45	0.75	21.1	53.6
47575	00:03:10.300	3.78	20.42	0.18	19.25	14.47	0.75	21.1	53.6
47600	00:03:10.400	3.78	20.42	0.18	19.23	14.45	0.75	21.1	53.6
47625	00:03:10.500	3.78	20.42	0.18	19.26	14.46	0.75	21.1	53.6
47650	00:03:10.600	3.78	20.42	0.18	19.24	14.41	0.75	21.1	53.6
47675	00:03:10.700	3.78	20.42	0.18	19.28	14.4	0.75	21.1	53.6
47700	00:03:10.800	3.79	20.43	0.18	19.23	14.4	0.75	21.1	53.6
47725	00:03:10.900	3.78	20.43	0.18	19.23	14.42	0.75	21.1	53.6
47750	00:03:11.000	3.78	20.43	0.18	19.22	14.41	0.75	21.1	53.6
47775	00:03:11.100	3.78	20.42	0.18	19.28	14.37	0.75	21.1	53.6
47800	00:03:11.200	3.78	20.42	0.18	19.3	14.41	0.75	21.1	53.6
47825	00:03:11.300	3.79	20.42	0.18	19.27	14.39	0.75	21.1	53.6
47850	00:03:11.400	3.79	20.42	0.18	19.28	14.44	0.75	21.1	53.6
47875	00:03:11.500	3.79	20.42	0.18	19.27	14.44	0.75	21.1	53.6
47900	00:03:11.600	3.79	20.42	0.18	19.28	14.45	0.75	21.1	53.6
47925	00:03:11.700	3.79	20.42	0.18	19.28	14.44	0.75	21.1	53.6
47950	00:03:11.800	3.79	20.42	0.18	19.33	14.43	0.75	21.1	53.6
47975	00:03:11.900	3.79	20.42	0.18	19.31	14.42	0.75	21.1	53.6
48000	00:03:12.000	3.79	20.42	0.18	19.31	14.44	0.75	21.1	53.6
48025	00:03:12.100	3.79	20.42	0.18	19.34	14.45	0.75	21.1	53.6
48050	00:03:12.200	3.79	20.42	0.18	19.32	14.43	0.75	21.1	53.6
48075	00:03:12.300	3.79	20.42	0.18	19.35	14.47	0.75	21.1	53.6
48100	00:03:12.400	3.78	20.42	0.18	19.34	14.47	0.75	21.1	53.6
48125	00:03:12.500	3.78	20.42	0.18	19.39	14.47	0.75	21.1	53.6
48150	00:03:12.600	3.78	20.42	0.18	19.4	14.48	0.75	21.1	53.6
48175	00:03:12.700	3.78	20.42	0.18	19.42	14.5	0.75	21.1	53.6
48200	00:03:12.800	3.78	20.42	0.18	19.37	14.56	0.75	21.1	53.6
48225	00:03:12.900	3.78	20.42	0.18	19.38	14.56	0.75	21.1	53.6
48250	00:03:13.000	3.78	20.42	0.18	19.44	14.56	0.75	21.1	53.6
48275	00:03:13.100	3.78	20.42	0.18	19.42	14.59	0.75	21.1	53.6
48300	00:03:13.200	3.78	20.42	0.18	19.44	14.59	0.75	21.1	53.6
48325	00:03:13.300	3.78	20.42	0.18	19.48	14.56	0.75	21.1	53.6
48350	00:03:13.400	3.78	20.42	0.18	19.49	14.55	0.75	21.1	53.6
48375	00:03:13.500	3.78	20.42	0.18	19.46	14.55	0.75	21.1	53.6
48400	00:03:13.600	3.78	20.42	0.18	19.53	14.56	0.75	21.1	53.6
48425	00:03:13.700	3.78	20.42	0.18	19.5	14.58	0.75	21.1	53.6
48450	00:03:13.800	3.78	20.42	0.18	19.56	14.58	0.75	21.1	53.6
48475	00:03:13.900	3.78	20.42	0.18	19.61	14.57	0.74	21.1	53.6
48500	00:03:14.000	3.79	20.42	0.18	19.59	14.56	0.74	21.1	53.6
48525	00:03:14.100	3.79	20.42	0.18	19.6	14.56	0.74	21.1	53.6
48550	00:03:14.200	3.79	20.42	0.18	19.61	14.55	0.74	21.1	53.6
48575	00:03:14.300	3.79	20.42	0.18	19.6	14.57	0.74	21.1	53.6
48600	00:03:14.400	3.79	20.42	0.18	19.67	14.57	0.74	21.1	53.6
48625	00:03:14.500	3.79	20.42	0.18	19.7	14.55	0.74	21.1	53.6
48650	00:03:14.600	3.79	20.42	0.18	19.69	14.55	0.74	21.1	53.6
48675	00:03:14.700	3.79	20.42	0.18	19.72	14.53	0.74	21.1	53.6
48700	00:03:14.800	3.79	20.42	0.18	19.72	14.51	0.74	21.1	53.6
48725	00:03:14.900	3.79	20.42	0.18	19.72	14.53	0.74	21.1	53.6
48750	00:03:15.000	3.79	20.42	0.18	19.76	14.55	0.74	21.1	53.6
48775	00:03:15.100	3.79	20.42	0.18	19.75	14.56	0.74	21.1	53.6
48800	00:03:15.200	3.79	20.42	0.18	19.76	14.57	0.74	21.1	53.6
48825	00:03:15.300	3.79	20.42	0.18	19.77	14.54	0.74	21.1	53.6
48850	00:03:15.400	3.79	20.42	0.18	19.74	14.55	0.74	21.1	53.6
48875	00:03:15.500	3.79	20.42	0.18	19.71	14.58	0.74	21.1	53.6
48900	00:03:15.600	3.79	20.42	0.18	19.66	14.57	0.74	21.1	53.6
48925	00:03:15.700	3.79	20.42	0.18	19.71	14.56	0.74	21.1	53.6
48950	00:03:15.800	3.79	20.42	0.18	19.71	14.56	0.74	21.1	53.6
48975	00:03:15.900	3.79	20.42	0.18	19.69	14.53	0.74	21.1	53.6
49000	00:03:16.000	3.79	20.42	0.18	19.64	14.53	0.74	21.1	53.6
49025	00:03:16.100	3.79	20.42	0.18	19.63	14.54	0.74	21.1	53.6
49050	00:03:16.200	3.79	20.42	0.18	19.65	14.55	0.74	21.1	53.6
49075	00:03:16.300	3.78	20.42	0.18	19.64	14.57	0.74	21.1	53.6
49100	00:03:16.400	3.78	20.42	0.18	19.66	14.58	0.74	21.1	53.6
49125	00:03:16.500	3.78	20.42	0.18	19.69	14.57	0.74	21.1	53.6
49150	00:03:16.600	3.78	20.42	0.18	19.7	14.6	0.74	21.1	53.6
49175	00:03:16.700	3.78	20.42	0.18	19.65	14.61	0.74	21.1	53.6
49200	00:03:16.800	3.78	20.42	0.18	19.63	14.6	0.74	21.1	53.6
49225	00:03:16.900	3.78	20.42	0.18	19.59	14.61	0.75	21.1	53.6
49250	00:03:17.000	3.78	20.42	0.18	19.59	14.63	0.75	21.1	53.6
49275	00:03:17.100	3.78	20.42	0.18	19.61	14.62	0.75	21.1	53.6
49300	00:03:17.200	3.78	20.42	0.18	19.53	14.64	0.75	21.1	53.6
49325	00:03:17.300	3.78	20.42	0.18	19.55	14.64	0.75	21.1	53.6
49350	00:03:17.400	3.78	20.42	0.18	19.52	14.59	0.75	21.1	53.6
49375	00:03:17.500	3.78	20.42	0.18	19.51	14.58	0.75	21.1	53.6
49400	00:03:17.600	3.78	20.42	0.18	19.54	14.55	0.74	21.1	53.6
49425	00:03:17.700	3.78	20.42	0.18	19.53	14.55	0.74	21.1	53.6
49450	00:03:17.800	3.78	20.42	0.18	19.54	14.52	0.74	21.1	53.6
49475	00:03:17.900	3.78	20.42	0.18	19.62	14.53	0.74	21.1	53.6
49500	00:03:18.000	3.79	20.42	0.18	19.65	14.49	0.74	21.1	53.6
49525	00:03:18.100	3.79	20.42	0.18	19.64	14.49	0.74	21.1	53.6
49550	00:03:18.200	3.79	20.42	0.18	19.65	14.5	0.74	21.1	53.6
49575	00:03:18.300	3.79	20.42	0.18	19.64	14.5	0.74	21.1	53.6
49600	00:03:18.400	3.79	20.42	0.18	19.65	14.52	0.74	21.1	53.6
49625	00:03:18.500	3.79	20.42	0.18	19.65	14.54	0.74	21.1	53.6
49650	00:03:18.600	3.79	20.42	0.18	19.63	14.54	0.74	21.1	53.6
49675	00:03:18.700	3.79	20.42	0.18	19.65	14.57	0.74	21.1	53.6
49700	00:03:18.800	3.79	20.42	0.18	19.69	14.58	0.74	21.1	53.6
49725	00:03:18.900	3.79	20.42	0.18	19.64	14.57	0.74	21.1	53.6
49750	00:03:19.000	3.79	20.42	0.18	19.64	14.59	0.74	21.1	53.6
49775	00:03:19.100	3.79	20.42	0.18	19.6	14.6	0.74	21.1	53.6
49800	00:03:19.200	3.79	20.42	0.18	19.63	14.59	0.74	21.1	53.6
49825	00:03:19.300	3.78	20.42	0.18	19.63	14.59	0.74	21.1	53.6
49850	00:03:19.400	3.78	20.42	0.18	19.65	14.59	0.74	21.1	53.6
49875	00:03:19.500	3.78	20.42	0.18	19.63	14.6	0.74	21.1	53.6
49900	00:03:19.600	3.78	20.42	0.18	19.63	14.62	0.74	21.1	53.6
49925	00:03:19.700	3.78	20.42	0.18	19.63	14.62	0.74	21.1	53.6
[truncated: 5,564 more rows]
