# Supplementary material for: Long-term iron supplementation combined with vitamin B6 enhances maximal oxygen uptake and promotes skeletal muscle-specific mitochondrial biogenesis in rats
Source: Front Nutr. 2024 Jan 15;10:1335187. doi: 10.3389/fnut.2023.1335187 (PMC10823527; doi:10.3389/fnut.2023.1335187)
Supplement: Supplementary file 1 [file Data_Sheet_1.zip › Supplementary Material/VO2max_Raw data/CONT-NO3-MEASUREMENT.xls]

## Sheet: Export_1980-01-04T0317_CAL
Counter	Time	Flow	Oxigen	CO2	VO2	VCO2	RQ	Temp	Hum
sample	hh:mm:ss.zzz	l/min	%	%	ml/min/kg	ml/min/kg	1	C	%
0	00:00:00.000	4.01	20.57	-0.11	6.29	0	0	21.1	52.6
25	00:00:00.100	4	20.57	0.04	6.29	0.36	0.06	21.1	52.6
50	00:00:00.200	4	20.57	0.06	5.99	1.81	0.3	21.1	52.6
75	00:00:00.300	4.01	20.57	0.06	6.15	2.32	0.38	21.1	52.6
100	00:00:00.400	4.01	20.57	0.07	6.13	2.58	0.42	21.1	52.6
125	00:00:00.500	4.01	20.57	0.07	6.09	2.76	0.45	21.1	52.6
150	00:00:00.600	4.01	20.57	0.07	6.09	2.84	0.47	21.1	52.6
175	00:00:00.700	4.01	20.57	0.07	6.08	2.93	0.48	21.1	52.6
200	00:00:00.800	4.01	20.57	0.07	6.06	3	0.49	21.1	52.6
225	00:00:00.900	4.01	20.57	0.07	6.02	3.03	0.5	21.1	52.6
250	00:00:01.000	4.02	20.57	0.07	6.01	3.14	0.52	21.1	52.6
275	00:00:01.100	4.02	20.57	0.07	5.98	3.4	0.57	21.1	52.6
300	00:00:01.200	4.02	20.57	0.07	6.01	3.42	0.57	21.1	52.6
325	00:00:01.300	4.02	20.57	0.07	5.98	3.42	0.57	21.1	52.6
350	00:00:01.400	4.02	20.57	0.07	6.03	3.45	0.57	21.1	52.6
375	00:00:01.500	4.02	20.57	0.07	6.04	3.45	0.57	21.1	52.6
400	00:00:01.600	4.02	20.57	0.07	6.07	3.5	0.58	21.1	52.6
425	00:00:01.700	4.02	20.57	0.07	6.12	3.52	0.58	21.1	52.6
450	00:00:01.800	4.02	20.57	0.07	6.14	3.54	0.58	21.1	52.6
475	00:00:01.900	4.02	20.57	0.08	6.24	3.59	0.58	21.1	52.6
500	00:00:02.000	4.02	20.57	0.08	6.27	3.61	0.58	21.1	52.6
525	00:00:02.100	4.02	20.57	0.08	6.33	3.61	0.57	21.1	52.6
550	00:00:02.200	4.02	20.57	0.08	6.36	3.62	0.57	21.1	52.6
575	00:00:02.300	4.02	20.57	0.08	6.36	3.64	0.57	21.1	52.6
600	00:00:02.400	4.02	20.57	0.08	6.32	3.63	0.58	21.1	52.6
625	00:00:02.500	4.02	20.57	0.08	6.36	3.65	0.57	21.1	52.6
650	00:00:02.600	4.02	20.57	0.08	6.37	3.65	0.57	21.1	52.6
675	00:00:02.700	4.02	20.57	0.08	6.35	3.66	0.58	21.1	52.6
700	00:00:02.800	4.02	20.57	0.08	6.39	3.65	0.57	21.1	52.6
725	00:00:02.900	4.02	20.57	0.08	6.39	3.66	0.57	21.1	52.6
750	00:00:03.000	4.02	20.57	0.08	6.4	3.67	0.57	21.1	52.6
775	00:00:03.100	4.02	20.57	0.08	6.36	3.69	0.58	21.1	52.6
800	00:00:03.200	4.02	20.57	0.08	6.41	3.71	0.58	21.1	52.6
825	00:00:03.300	4.02	20.57	0.08	6.42	3.72	0.58	21.1	52.6
850	00:00:03.400	4.02	20.57	0.08	6.44	3.76	0.58	21.1	52.6
875	00:00:03.500	4.02	20.57	0.08	6.43	3.77	0.59	21.1	52.6
900	00:00:03.600	4.02	20.57	0.08	6.41	3.8	0.59	21.1	52.6
925	00:00:03.700	4.02	20.57	0.08	6.43	3.79	0.59	21.1	52.6
950	00:00:03.800	4.02	20.57	0.08	6.48	3.83	0.59	21.1	52.6
975	00:00:03.900	4.02	20.57	0.08	6.48	3.84	0.59	21.1	52.6
1000	00:00:04.000	4.02	20.57	0.08	6.51	3.86	0.59	21.1	52.6
1025	00:00:04.100	4.02	20.57	0.08	6.51	3.88	0.6	21.1	52.6
1050	00:00:04.200	4.02	20.57	0.08	6.45	3.89	0.6	21.1	52.6
1075	00:00:04.300	4.02	20.57	0.08	6.5	3.91	0.6	21.1	52.6
1100	00:00:04.400	4.02	20.57	0.08	6.51	3.9	0.6	21.1	52.6
1125	00:00:04.500	4.02	20.57	0.08	6.51	3.92	0.6	21.1	52.6
1150	00:00:04.600	4.02	20.57	0.08	6.55	3.92	0.6	21.1	52.6
1175	00:00:04.700	4.02	20.57	0.08	6.55	3.94	0.6	21.1	52.6
1200	00:00:04.800	4.02	20.57	0.08	6.52	3.93	0.6	21.1	52.6
1225	00:00:04.900	4.02	20.57	0.08	6.52	3.94	0.6	21.1	52.6
1250	00:00:05.000	4.02	20.57	0.08	6.57	3.95	0.6	21.1	52.6
1275	00:00:05.100	4.02	20.57	0.08	6.63	3.96	0.6	21.1	52.6
1300	00:00:05.200	4.02	20.56	0.08	6.73	3.96	0.59	21.1	52.6
1325	00:00:05.300	4.02	20.57	0.08	6.71	3.98	0.59	21.1	52.6
1350	00:00:05.400	4.02	20.56	0.08	6.78	3.98	0.59	21.1	52.6
1375	00:00:05.500	4.02	20.56	0.08	6.78	3.99	0.59	21.1	52.6
1400	00:00:05.600	4.02	20.56	0.08	6.78	3.99	0.59	21.1	52.6
1425	00:00:05.700	4.02	20.56	0.08	6.81	4	0.59	21.1	52.6
1450	00:00:05.800	4.02	20.56	0.08	6.85	4.02	0.59	21.1	52.6
1475	00:00:05.900	4.02	20.56	0.08	6.84	4.03	0.59	21.1	52.6
1500	00:00:06.000	4.02	20.56	0.08	6.82	4.02	0.59	21.1	52.6
1525	00:00:06.100	4.02	20.56	0.08	6.83	4.05	0.59	21.1	52.6
1550	00:00:06.200	4.02	20.56	0.08	6.79	4.06	0.6	21.1	52.6
1575	00:00:06.300	4.02	20.56	0.08	6.83	4.07	0.6	21.1	52.6
1600	00:00:06.400	4.02	20.56	0.08	6.78	4.09	0.6	21.1	52.6
1625	00:00:06.500	4.02	20.56	0.08	6.84	4.11	0.6	21.1	52.6
1650	00:00:06.600	4.02	20.56	0.08	6.86	4.13	0.6	21.1	52.6
1675	00:00:06.700	4.02	20.56	0.08	6.86	4.15	0.61	21.1	52.6
1700	00:00:06.800	4.02	20.56	0.08	6.83	4.17	0.61	21.1	52.6
1725	00:00:06.900	4.02	20.56	0.08	6.85	4.18	0.61	21.1	52.6
1750	00:00:07.000	4.02	20.56	0.08	6.88	4.19	0.61	21.1	52.6
1775	00:00:07.100	4.02	20.56	0.08	6.86	4.2	0.61	21.1	52.6
1800	00:00:07.200	4.02	20.56	0.08	6.93	4.21	0.61	21.1	52.6
1825	00:00:07.300	4.02	20.56	0.08	6.92	4.19	0.61	21.1	52.6
1850	00:00:07.400	4.02	20.56	0.08	6.96	4.2	0.6	21.1	52.6
1875	00:00:07.500	4.02	20.56	0.08	6.99	4.23	0.61	21.1	52.6
1900	00:00:07.600	4.02	20.56	0.08	7.05	4.25	0.6	21.1	52.6
1925	00:00:07.700	4.02	20.56	0.08	7.11	4.25	0.6	21.1	52.6
1950	00:00:07.800	4.02	20.56	0.08	7.15	4.27	0.6	21.1	52.6
1975	00:00:07.900	4.02	20.56	0.08	7.2	4.28	0.59	21.1	52.6
2000	00:00:08.000	4.02	20.56	0.08	7.2	4.31	0.6	21.1	52.6
2025	00:00:08.100	4.02	20.56	0.08	7.25	4.31	0.59	21.1	52.6
2050	00:00:08.200	4.02	20.56	0.08	7.25	4.35	0.6	21.1	52.6
2075	00:00:08.300	4.02	20.56	0.08	7.28	4.38	0.6	21.1	52.6
2100	00:00:08.400	4.02	20.56	0.08	7.31	4.4	0.6	21.1	52.6
2125	00:00:08.500	4.01	20.56	0.08	7.34	4.38	0.6	21.1	52.6
2150	00:00:08.600	4.01	20.56	0.08	7.33	4.4	0.6	21.1	52.6
2175	00:00:08.700	4.01	20.56	0.08	7.3	4.41	0.6	21.1	52.6
2200	00:00:08.800	4.01	20.56	0.08	7.34	4.44	0.61	21.1	52.6
2225	00:00:08.900	4.01	20.56	0.08	7.37	4.47	0.61	21.1	52.6
2250	00:00:09.000	4.02	20.56	0.08	7.39	4.48	0.61	21.1	52.6
2275	00:00:09.100	4.02	20.56	0.08	7.39	4.5	0.61	21.1	52.6
2300	00:00:09.200	4.02	20.56	0.08	7.41	4.49	0.61	21.1	52.6
2325	00:00:09.300	4.02	20.56	0.08	7.45	4.48	0.6	21.1	52.6
2350	00:00:09.400	4.02	20.56	0.08	7.47	4.49	0.6	21.1	52.6
2375	00:00:09.500	4.02	20.56	0.08	7.47	4.53	0.61	21.1	52.6
2400	00:00:09.600	4.02	20.56	0.09	7.51	4.54	0.6	21.1	52.6
2425	00:00:09.700	4.02	20.56	0.09	7.53	4.57	0.61	21.1	52.6
2450	00:00:09.800	4.02	20.56	0.09	7.49	4.56	0.61	21.1	52.6
2475	00:00:09.900	4.02	20.56	0.09	7.5	4.56	0.61	21.1	52.6
2500	00:00:10.000	4.02	20.56	0.09	7.56	4.57	0.6	21.1	52.6
2525	00:00:10.100	4.02	20.56	0.09	7.59	4.58	0.6	21.1	52.6
2550	00:00:10.200	4.02	20.56	0.09	7.62	4.62	0.61	21.1	52.6
2575	00:00:10.300	4.02	20.56	0.09	7.62	4.68	0.61	21.1	52.6
2600	00:00:10.400	4.02	20.56	0.09	7.63	4.72	0.62	21.1	52.6
2625	00:00:10.500	4.02	20.56	0.09	7.65	4.72	0.62	21.1	52.6
2650	00:00:10.600	4.02	20.56	0.09	7.61	4.73	0.62	21.1	52.6
2675	00:00:10.700	4.01	20.56	0.09	7.65	4.75	0.62	21.1	52.6
2700	00:00:10.800	4.01	20.55	0.09	7.69	4.78	0.62	21.1	52.6
2725	00:00:10.900	4.01	20.56	0.09	7.66	4.81	0.63	21.1	52.6
2750	00:00:11.000	4.01	20.56	0.09	7.61	4.83	0.63	21.1	52.6
2775	00:00:11.100	4.02	20.56	0.09	7.61	4.84	0.64	21.1	52.6
2800	00:00:11.200	4.02	20.56	0.09	7.6	4.86	0.64	21.1	52.6
2825	00:00:11.300	4.02	20.56	0.09	7.66	4.85	0.63	21.1	52.6
2850	00:00:11.400	4.02	20.56	0.09	7.67	4.84	0.63	21.1	52.6
2875	00:00:11.500	4.02	20.56	0.09	7.67	4.86	0.63	21.1	52.6
2900	00:00:11.600	4.02	20.55	0.09	7.73	4.87	0.63	21.1	52.6
2925	00:00:11.700	4.02	20.55	0.09	7.79	4.89	0.63	21.1	52.6
2950	00:00:11.800	4.02	20.55	0.09	7.81	4.9	0.63	21.1	52.6
2975	00:00:11.900	4.02	20.55	0.09	7.85	4.89	0.62	21.1	52.6
3000	00:00:12.000	4.02	20.55	0.09	7.9	4.91	0.62	21.1	52.6
3025	00:00:12.100	4.02	20.55	0.09	7.9	4.93	0.62	21.1	52.6
3050	00:00:12.200	4.02	20.55	0.09	7.94	4.95	0.62	21.1	52.6
3075	00:00:12.300	4.02	20.55	0.09	7.9	4.94	0.63	21.1	52.6
3100	00:00:12.400	4.02	20.55	0.09	7.89	4.97	0.63	21.1	52.6
3125	00:00:12.500	4.02	20.55	0.09	7.92	4.99	0.63	21.1	52.6
3150	00:00:12.600	4.02	20.55	0.09	7.95	4.99	0.63	21.1	52.6
3175	00:00:12.700	4.02	20.55	0.09	7.93	4.98	0.63	21.1	52.6
3200	00:00:12.800	4.02	20.55	0.09	7.93	4.96	0.63	21.1	52.6
3225	00:00:12.900	4.02	20.55	0.09	7.96	4.99	0.63	21.1	52.6
3250	00:00:13.000	4.02	20.55	0.09	8.02	5	0.62	21.1	52.6
3275	00:00:13.100	4.02	20.55	0.09	8.07	5.02	0.62	21.1	52.6
3300	00:00:13.200	4.02	20.55	0.09	8.08	5.03	0.62	21.1	52.6
3325	00:00:13.300	4.02	20.55	0.09	8.11	5.04	0.62	21.1	52.6
3350	00:00:13.400	4.02	20.55	0.09	8.15	5.03	0.62	21.1	52.6
3375	00:00:13.500	4.02	20.55	0.09	8.18	5.03	0.61	21.1	52.6
3400	00:00:13.600	4.02	20.55	0.09	8.15	5.06	0.62	21.1	52.6
3425	00:00:13.700	4.02	20.55	0.09	8.14	5.09	0.62	21.1	52.6
3450	00:00:13.800	4.02	20.55	0.09	8.15	5.1	0.63	21.1	52.6
3475	00:00:13.900	4.02	20.55	0.09	8.17	5.13	0.63	21.1	52.6
3500	00:00:14.000	4.02	20.55	0.09	8.11	5.16	0.64	21.1	52.6
3525	00:00:14.100	4.02	20.55	0.09	8.08	5.16	0.64	21.1	52.6
3550	00:00:14.200	4.02	20.55	0.09	8.1	5.16	0.64	21.1	52.6
3575	00:00:14.300	4.02	20.55	0.09	8.12	5.19	0.64	21.1	52.6
3600	00:00:14.400	4.02	20.55	0.09	8.13	5.19	0.64	21.1	52.6
3625	00:00:14.500	4.02	20.55	0.09	8.12	5.21	0.64	21.1	52.6
3650	00:00:14.600	4.02	20.55	0.09	8.17	5.22	0.64	21.1	52.6
3675	00:00:14.700	4.02	20.55	0.09	8.19	5.24	0.64	21.1	52.6
3700	00:00:14.800	4.02	20.55	0.09	8.23	5.25	0.64	21.1	52.6
3725	00:00:14.900	4.02	20.55	0.09	8.27	5.25	0.63	21.1	52.6
3750	00:00:15.000	4.02	20.55	0.09	8.27	5.24	0.63	21.1	52.6
3775	00:00:15.100	4.02	20.55	0.09	8.32	5.25	0.63	21.1	52.6
3800	00:00:15.200	4.02	20.55	0.09	8.32	5.29	0.64	21.1	52.6
3825	00:00:15.300	4.02	20.55	0.09	8.31	5.29	0.64	21.1	52.6
3850	00:00:15.400	4.02	20.55	0.09	8.31	5.3	0.64	21.1	52.6
3875	00:00:15.500	4.02	20.55	0.09	8.31	5.31	0.64	21.1	52.6
3900	00:00:15.600	4.02	20.55	0.09	8.3	5.32	0.64	21.1	52.6
3925	00:00:15.700	4.02	20.55	0.09	8.32	5.32	0.64	21.1	52.6
3950	00:00:15.800	4.02	20.55	0.09	8.32	5.33	0.64	21.1	52.6
3975	00:00:15.900	4.01	20.55	0.09	8.3	5.37	0.65	21.1	52.6
4000	00:00:16.000	4.01	20.55	0.09	8.35	5.37	0.64	21.1	52.6
4025	00:00:16.100	4.01	20.55	0.09	8.36	5.36	0.64	21.1	52.6
4050	00:00:16.200	4.01	20.55	0.09	8.38	5.35	0.64	21.1	52.6
4075	00:00:16.300	4.01	20.55	0.09	8.4	5.37	0.64	21.1	52.6
4100	00:00:16.400	4.01	20.55	0.09	8.44	5.41	0.64	21.1	52.6
4125	00:00:16.500	4.01	20.55	0.09	8.48	5.43	0.64	21.1	52.6
4150	00:00:16.600	4.01	20.55	0.09	8.5	5.45	0.64	21.1	52.6
4175	00:00:16.700	4.02	20.55	0.09	8.53	5.47	0.64	21.1	52.6
4200	00:00:16.800	4.02	20.55	0.09	8.59	5.5	0.64	21.1	52.6
4225	00:00:16.900	4.02	20.55	0.09	8.63	5.46	0.63	21.1	52.6
4250	00:00:17.000	4.02	20.54	0.09	8.67	5.48	0.63	21.1	52.6
4275	00:00:17.100	4.02	20.54	0.09	8.67	5.51	0.64	21.1	52.6
4300	00:00:17.200	4.02	20.54	0.09	8.69	5.51	0.63	21.1	52.6
4325	00:00:17.300	4.02	20.54	0.09	8.73	5.51	0.63	21.1	52.6
4350	00:00:17.400	4.02	20.54	0.1	8.7	5.52	0.63	21.1	52.6
4375	00:00:17.500	4.02	20.54	0.1	8.75	5.55	0.63	21.1	52.6
4400	00:00:17.600	4.02	20.54	0.1	8.72	5.54	0.64	21.1	52.6
4425	00:00:17.700	4.02	20.54	0.1	8.7	5.52	0.63	21.1	52.6
4450	00:00:17.800	4.02	20.54	0.1	8.69	5.54	0.64	21.1	52.6
4475	00:00:17.900	4.02	20.55	0.1	8.65	5.56	0.64	21.1	52.6
4500	00:00:18.000	4.02	20.54	0.1	8.67	5.56	0.64	21.1	52.6
4525	00:00:18.100	4.02	20.54	0.1	8.69	5.57	0.64	21.1	52.6
4550	00:00:18.200	4.02	20.54	0.1	8.72	5.58	0.64	21.1	52.6
4575	00:00:18.300	4.02	20.54	0.1	8.72	5.6	0.64	21.1	52.6
4600	00:00:18.400	4.02	20.54	0.1	8.77	5.6	0.64	21.1	52.6
4625	00:00:18.500	4.02	20.54	0.1	8.76	5.61	0.64	21.1	52.6
4650	00:00:18.600	4.02	20.54	0.1	8.85	5.63	0.64	21.1	52.6
4675	00:00:18.700	4.02	20.54	0.1	8.86	5.71	0.64	21.1	52.6
4700	00:00:18.800	4.02	20.54	0.1	8.91	5.74	0.64	21.1	52.6
4725	00:00:18.900	4.02	20.54	0.1	8.99	5.77	0.64	21.1	52.6
4750	00:00:19.000	4.02	20.54	0.1	8.99	5.79	0.64	21.1	52.6
4775	00:00:19.100	4.02	20.54	0.1	9.01	5.81	0.64	21.1	52.6
4800	00:00:19.200	4.02	20.54	0.1	9.01	5.83	0.65	21.1	52.6
4825	00:00:19.300	4.02	20.54	0.1	9.04	5.84	0.65	21.1	52.6
4850	00:00:19.400	4.02	20.54	0.1	9.04	5.85	0.65	21.1	52.6
4875	00:00:19.500	4.02	20.54	0.1	9.09	5.86	0.65	21.1	52.6
4900	00:00:19.600	4.02	20.54	0.1	9.05	5.87	0.65	21.1	52.6
4925	00:00:19.700	4.02	20.54	0.1	9.11	5.83	0.64	21.1	52.6
4950	00:00:19.800	4.02	20.54	0.1	9.13	5.82	0.64	21.1	52.6
4975	00:00:19.900	4.02	20.54	0.1	9.14	5.84	0.64	21.1	52.6
5000	00:00:20.000	4.02	20.54	0.1	9.17	5.86	0.64	21.1	52.6
5025	00:00:20.100	4.02	20.54	0.1	9.17	5.88	0.64	21.1	52.6
5050	00:00:20.200	4.02	20.54	0.1	9.21	5.89	0.64	21.1	52.6
5075	00:00:20.300	4.02	20.54	0.1	9.26	5.9	0.64	21.1	52.6
5100	00:00:20.400	4.02	20.54	0.1	9.29	5.9	0.64	21.1	52.6
5125	00:00:20.500	4.02	20.54	0.1	9.3	5.91	0.64	21.1	52.6
5150	00:00:20.600	4.02	20.54	0.1	9.36	5.92	0.63	21.1	52.6
5175	00:00:20.700	4.02	20.54	0.1	9.35	5.95	0.64	21.1	52.6
5200	00:00:20.800	4.02	20.54	0.1	9.34	5.98	0.64	21.1	52.6
5225	00:00:20.900	4.02	20.54	0.1	9.36	5.99	0.64	21.1	52.6
5250	00:00:21.000	4.02	20.54	0.1	9.35	6	0.64	21.1	52.6
5275	00:00:21.100	4.02	20.54	0.1	9.41	6.01	0.64	21.1	52.6
5300	00:00:21.200	4.02	20.54	0.1	9.42	6.01	0.64	21.1	52.6
5325	00:00:21.300	4.03	20.54	0.1	9.39	6.03	0.64	21.1	52.6
5350	00:00:21.400	4.02	20.54	0.1	9.45	6.05	0.64	21.1	52.6
5375	00:00:21.500	4.02	20.54	0.1	9.43	6.06	0.64	21.1	52.6
5400	00:00:21.600	4.02	20.54	0.1	9.43	6.07	0.64	21.1	52.6
5425	00:00:21.700	4.02	20.54	0.1	9.43	6.08	0.64	21.1	52.6
5450	00:00:21.800	4.02	20.54	0.1	9.46	6.09	0.64	21.1	52.6
5475	00:00:21.900	4.02	20.54	0.1	9.45	6.08	0.64	21.1	52.6
5500	00:00:22.000	4.02	20.54	0.1	9.48	6.08	0.64	21.1	52.6
5525	00:00:22.100	4.02	20.54	0.1	9.45	6.1	0.65	21.1	52.6
5550	00:00:22.200	4.02	20.54	0.1	9.43	6.13	0.65	21.1	52.6
5575	00:00:22.300	4.02	20.54	0.1	9.46	6.13	0.65	21.1	52.6
5600	00:00:22.400	4.02	20.54	0.1	9.41	6.16	0.65	21.1	52.6
5625	00:00:22.500	4.02	20.54	0.1	9.47	6.17	0.65	21.1	52.6
5650	00:00:22.600	4.02	20.54	0.1	9.47	6.17	0.65	21.1	52.6
5675	00:00:22.700	4.02	20.54	0.1	9.48	6.19	0.65	21.1	52.6
5700	00:00:22.800	4.02	20.54	0.1	9.47	6.19	0.65	21.1	52.6
5725	00:00:22.900	4.02	20.54	0.1	9.5	6.21	0.65	21.1	52.6
5750	00:00:23.000	4.02	20.54	0.1	9.51	6.25	0.66	21.1	52.6
5775	00:00:23.100	4.02	20.54	0.1	9.5	6.26	0.66	21.1	52.6
5800	00:00:23.200	4.02	20.54	0.1	9.55	6.27	0.66	21.1	52.6
5825	00:00:23.300	4.02	20.54	0.1	9.58	6.29	0.66	21.1	52.6
5850	00:00:23.400	4.02	20.53	0.1	9.65	6.28	0.65	21.1	52.6
5875	00:00:23.500	4.02	20.53	0.1	9.65	6.3	0.65	21.1	52.6
5900	00:00:23.600	4.02	20.53	0.1	9.68	6.3	0.65	21.1	52.6
5925	00:00:23.700	4.02	20.53	0.1	9.7	6.33	0.65	21.1	52.6
5950	00:00:23.800	4.02	20.53	0.1	9.66	6.35	0.66	21.1	52.6
5975	00:00:23.900	4.02	20.53	0.1	9.72	6.37	0.65	21.1	52.6
6000	00:00:24.000	4.02	20.53	0.1	9.75	6.37	0.65	21.1	52.6
6025	00:00:24.100	4.02	20.53	0.1	9.81	6.38	0.65	21.1	52.6
6050	00:00:24.200	4.02	20.53	0.1	9.79	6.39	0.65	21.1	52.6
6075	00:00:24.300	4.02	20.53	0.1	9.71	6.4	0.66	21.1	52.6
6100	00:00:24.400	4.02	20.54	0.1	9.65	6.43	0.67	21.1	52.6
6125	00:00:24.500	4.02	20.54	0.1	9.58	6.46	0.67	21.1	52.6
6150	00:00:24.600	4.02	20.54	0.1	9.57	6.5	0.68	21.1	52.6
6175	00:00:24.700	4.02	20.54	0.1	9.59	6.49	0.68	21.1	52.6
6200	00:00:24.800	4.02	20.54	0.1	9.63	6.49	0.67	21.1	52.6
6225	00:00:24.900	4.02	20.54	0.1	9.64	6.49	0.67	21.1	52.6
6250	00:00:25.000	4.02	20.54	0.1	9.62	6.5	0.68	21.1	52.6
6275	00:00:25.100	4.02	20.54	0.1	9.6	6.49	0.68	21.1	52.6
6300	00:00:25.200	4.02	20.54	0.11	9.65	6.53	0.68	21.1	52.6
6325	00:00:25.300	4.02	20.53	0.11	9.77	6.55	0.67	21.1	52.6
6350	00:00:25.400	4.02	20.53	0.11	9.83	6.56	0.67	21.1	52.6
6375	00:00:25.500	4.02	20.53	0.11	9.95	6.56	0.66	21.1	52.6
6400	00:00:25.600	4.02	20.53	0.11	9.94	6.54	0.66	21.1	52.6
6425	00:00:25.700	4.02	20.53	0.11	10	6.57	0.66	21.1	52.6
6450	00:00:25.800	4.02	20.53	0.11	10.07	6.59	0.65	21.1	52.6
6475	00:00:25.900	4.02	20.53	0.11	10.07	6.62	0.66	21.1	52.6
6500	00:00:26.000	4.02	20.53	0.11	10.11	6.62	0.65	21.1	52.6
6525	00:00:26.100	4.03	20.53	0.11	10.16	6.64	0.65	21.1	52.6
6550	00:00:26.200	4.03	20.53	0.11	10.2	6.66	0.65	21.1	52.6
6575	00:00:26.300	4.03	20.53	0.11	10.19	6.66	0.65	21.1	52.6
6600	00:00:26.400	4.03	20.53	0.11	10.26	6.67	0.65	21.1	52.6
6625	00:00:26.500	4.03	20.53	0.11	10.3	6.69	0.65	21.1	52.6
6650	00:00:26.600	4.03	20.53	0.11	10.37	6.73	0.65	21.1	52.6
6675	00:00:26.700	4.03	20.53	0.11	10.4	6.72	0.65	21.1	52.6
6700	00:00:26.800	4.03	20.53	0.11	10.43	6.74	0.65	21.1	52.6
6725	00:00:26.900	4.03	20.53	0.11	10.41	6.75	0.65	21.1	52.6
6750	00:00:27.000	4.03	20.53	0.11	10.49	6.77	0.65	21.1	52.6
6775	00:00:27.100	4.02	20.53	0.11	10.52	6.8	0.65	21.1	52.6
6800	00:00:27.200	4.02	20.53	0.11	10.54	6.82	0.65	21.1	52.6
6825	00:00:27.300	4.02	20.53	0.11	10.58	6.84	0.65	21.1	52.6
6850	00:00:27.400	4.02	20.53	0.11	10.56	6.86	0.65	21.1	52.6
6875	00:00:27.500	4.02	20.53	0.11	10.53	6.88	0.65	21.1	52.6
6900	00:00:27.600	4.02	20.53	0.11	10.53	6.88	0.65	21.1	52.6
6925	00:00:27.700	4.02	20.53	0.11	10.52	6.91	0.66	21.1	52.6
6950	00:00:27.800	4.02	20.53	0.11	10.51	6.93	0.66	21.1	52.6
6975	00:00:27.900	4.02	20.53	0.11	10.58	6.93	0.66	21.1	52.6
7000	00:00:28.000	4.03	20.53	0.11	10.56	6.98	0.66	21.1	52.7
7025	00:00:28.100	4.03	20.53	0.11	10.54	7	0.66	21.1	52.7
7050	00:00:28.200	4.03	20.53	0.11	10.55	7.01	0.66	21.1	52.7
7075	00:00:28.300	4.03	20.53	0.11	10.53	7.02	0.67	21.1	52.7
7100	00:00:28.400	4.03	20.53	0.11	10.56	7.04	0.67	21.1	52.7
7125	00:00:28.500	4.03	20.53	0.11	10.56	7.04	0.67	21.1	52.7
7150	00:00:28.600	4.03	20.53	0.11	10.62	7.07	0.67	21.1	52.7
7175	00:00:28.700	4.03	20.53	0.11	10.62	7.11	0.67	21.1	52.7
7200	00:00:28.800	4.03	20.53	0.11	10.61	7.11	0.67	21.1	52.7
7225	00:00:28.900	4.03	20.53	0.11	10.6	7.13	0.67	21.1	52.7
7250	00:00:29.000	4.03	20.53	0.11	10.59	7.13	0.67	21.1	52.7
7275	00:00:29.100	4.03	20.53	0.11	10.62	7.17	0.67	21.1	52.7
7300	00:00:29.200	4.03	20.53	0.11	10.61	7.15	0.67	21.1	52.7
7325	00:00:29.300	4.03	20.53	0.11	10.64	7.18	0.68	21.1	52.7
7350	00:00:29.400	4.03	20.53	0.11	10.63	7.19	0.68	21.1	52.7
7375	00:00:29.500	4.03	20.52	0.11	10.71	7.22	0.67	21.1	52.7
7400	00:00:29.600	4.03	20.52	0.11	10.67	7.22	0.68	21.1	52.7
7425	00:00:29.700	4.03	20.52	0.11	10.7	7.19	0.67	21.1	52.7
7450	00:00:29.800	4.03	20.52	0.11	10.69	7.23	0.68	21.1	52.7
7475	00:00:29.900	4.03	20.52	0.11	10.72	7.27	0.68	21.1	52.7
7500	00:00:30.000	4.03	20.52	0.11	10.73	7.26	0.68	21.1	52.6
7525	00:00:30.100	4.03	20.52	0.11	10.76	7.27	0.68	21.1	52.6
7550	00:00:30.200	4.03	20.52	0.11	10.76	7.29	0.68	21.1	52.6
7575	00:00:30.300	4.03	20.52	0.11	10.8	7.29	0.68	21.1	52.6
7600	00:00:30.400	4.03	20.52	0.11	10.83	7.31	0.68	21.1	52.6
7625	00:00:30.500	4.03	20.52	0.11	10.79	7.32	0.68	21.1	52.6
7650	00:00:30.600	4.03	20.52	0.11	10.86	7.33	0.68	21.1	52.6
7675	00:00:30.700	4.03	20.52	0.11	10.86	7.36	0.68	21.1	52.6
7700	00:00:30.800	4.03	20.52	0.11	10.92	7.37	0.68	21.1	52.6
7725	00:00:30.900	4.03	20.52	0.11	10.9	7.38	0.68	21.1	52.6
7750	00:00:31.000	4.03	20.52	0.11	10.93	7.39	0.68	21.1	52.6
7775	00:00:31.100	4.03	20.52	0.11	10.92	7.38	0.68	21.1	52.6
7800	00:00:31.200	4.03	20.52	0.11	10.98	7.36	0.67	21.1	52.6
7825	00:00:31.300	4.03	20.52	0.11	10.94	7.36	0.67	21.1	52.6
7850	00:00:31.400	4.03	20.52	0.11	10.97	7.36	0.67	21.1	52.6
7875	00:00:31.500	4.03	20.52	0.11	10.98	7.4	0.67	21.1	52.6
7900	00:00:31.600	4.03	20.52	0.11	10.95	7.42	0.68	21.1	52.6
7925	00:00:31.700	4.03	20.52	0.11	11.01	7.41	0.67	21.1	52.6
7950	00:00:31.800	4.03	20.52	0.11	11	7.42	0.67	21.1	52.6
7975	00:00:31.900	4.03	20.52	0.11	11.04	7.4	0.67	21.1	52.6
8000	00:00:32.000	4.03	20.52	0.11	11.04	7.43	0.67	21.1	52.7
8025	00:00:32.100	4.03	20.52	0.11	11.08	7.43	0.67	21.1	52.7
8050	00:00:32.200	4.03	20.52	0.11	11.08	7.48	0.68	21.1	52.7
8075	00:00:32.300	4.03	20.52	0.11	11.12	7.48	0.67	21.1	52.7
8100	00:00:32.400	4.03	20.52	0.11	11.12	7.46	0.67	21.1	52.7
8125	00:00:32.500	4.03	20.52	0.11	11.15	7.45	0.67	21.1	52.7
8150	00:00:32.600	4.03	20.52	0.11	11.17	7.45	0.67	21.1	52.7
8175	00:00:32.700	4.03	20.52	0.11	11.17	7.48	0.67	21.1	52.7
8200	00:00:32.800	4.03	20.52	0.11	11.23	7.48	0.67	21.1	52.7
8225	00:00:32.900	4.03	20.52	0.12	11.24	7.52	0.67	21.1	52.7
8250	00:00:33.000	4.03	20.52	0.12	11.26	7.54	0.67	21.1	52.6
8275	00:00:33.100	4.03	20.52	0.12	11.27	7.53	0.67	21.1	52.6
8300	00:00:33.200	4.03	20.52	0.12	11.34	7.55	0.67	21.1	52.6
8325	00:00:33.300	4.03	20.52	0.12	11.39	7.59	0.67	21.1	52.6
8350	00:00:33.400	4.03	20.52	0.12	11.43	7.63	0.67	21.1	52.6
8375	00:00:33.500	4.03	20.52	0.12	11.45	7.65	0.67	21.1	52.6
8400	00:00:33.600	4.03	20.52	0.12	11.52	7.67	0.67	21.1	52.6
8425	00:00:33.700	4.03	20.52	0.12	11.54	7.71	0.67	21.1	52.6
8450	00:00:33.800	4.03	20.52	0.12	11.56	7.73	0.67	21.1	52.6
8475	00:00:33.900	4.03	20.52	0.12	11.57	7.73	0.67	21.1	52.6
8500	00:00:34.000	4.03	20.52	0.12	11.6	7.73	0.67	21.1	52.6
8525	00:00:34.100	4.03	20.52	0.12	11.61	7.78	0.67	21.1	52.6
8550	00:00:34.200	4.03	20.52	0.12	11.6	7.83	0.67	21.1	52.6
8575	00:00:34.300	4.03	20.52	0.12	11.62	7.82	0.67	21.1	52.6
8600	00:00:34.400	4.03	20.51	0.12	11.65	7.85	0.67	21.1	52.6
8625	00:00:34.500	4.03	20.51	0.12	11.68	7.86	0.67	21.1	52.6
8650	00:00:34.600	4.03	20.51	0.12	11.68	7.87	0.67	21.1	52.6
8675	00:00:34.700	4.03	20.51	0.12	11.7	7.85	0.67	21.1	52.6
8700	00:00:34.800	4.03	20.51	0.12	11.66	7.86	0.67	21.1	52.6
8725	00:00:34.900	4.02	20.51	0.12	11.67	7.91	0.68	21.1	52.6
8750	00:00:35.000	4.02	20.51	0.12	11.73	7.91	0.67	21.1	52.6
8775	00:00:35.100	4.03	20.51	0.12	11.74	7.92	0.67	21.1	52.6
8800	00:00:35.200	4.02	20.51	0.12	11.78	7.91	0.67	21.1	52.6
8825	00:00:35.300	4.03	20.51	0.12	11.78	7.95	0.67	21.1	52.6
8850	00:00:35.400	4.03	20.51	0.12	11.76	7.95	0.68	21.1	52.6
8875	00:00:35.500	4.03	20.51	0.12	11.78	7.95	0.68	21.1	52.6
8900	00:00:35.600	4.03	20.51	0.12	11.76	7.98	0.68	21.1	52.6
8925	00:00:35.700	4.03	20.51	0.12	11.79	8.02	0.68	21.1	52.6
8950	00:00:35.800	4.03	20.51	0.12	11.86	8.06	0.68	21.1	52.6
8975	00:00:35.900	4.03	20.51	0.12	11.86	8.04	0.68	21.1	52.6
9000	00:00:36.000	4.03	20.51	0.12	11.84	8.07	0.68	21.1	52.7
9025	00:00:36.100	4.03	20.51	0.12	11.89	8.09	0.68	21.1	52.7
9050	00:00:36.200	4.03	20.51	0.12	11.88	8.06	0.68	21.1	52.7
9075	00:00:36.300	4.03	20.51	0.12	11.85	8.08	0.68	21.1	52.7
9100	00:00:36.400	4.03	20.51	0.12	11.88	8.1	0.68	21.1	52.7
9125	00:00:36.500	4.03	20.51	0.12	11.87	8.14	0.69	21.1	52.7
9150	00:00:36.600	4.03	20.51	0.12	11.91	8.13	0.68	21.1	52.7
9175	00:00:36.700	4.03	20.51	0.12	11.91	8.14	0.68	21.1	52.7
9200	00:00:36.800	4.03	20.51	0.12	11.92	8.16	0.68	21.1	52.7
9225	00:00:36.900	4.03	20.51	0.12	11.96	8.2	0.69	21.1	52.7
9250	00:00:37.000	4.03	20.51	0.12	11.97	8.22	0.69	21.1	52.7
9275	00:00:37.100	4.03	20.51	0.12	11.97	8.24	0.69	21.1	52.7
9300	00:00:37.200	4.03	20.51	0.12	11.98	8.3	0.69	21.1	52.7
9325	00:00:37.300	4.03	20.51	0.12	12.02	8.34	0.69	21.1	52.7
9350	00:00:37.400	4.03	20.51	0.12	12.05	8.34	0.69	21.1	52.7
9375	00:00:37.500	4.03	20.51	0.12	12.09	8.35	0.69	21.1	52.7
9400	00:00:37.600	4.03	20.51	0.12	12.11	8.37	0.69	21.1	52.7
9425	00:00:37.700	4.03	20.51	0.12	12.13	8.4	0.69	21.1	52.7
9450	00:00:37.800	4.03	20.51	0.12	12.14	8.39	0.69	21.1	52.7
9475	00:00:37.900	4.03	20.51	0.12	12.14	8.37	0.69	21.1	52.7
9500	00:00:38.000	4.03	20.51	0.12	12.19	8.36	0.69	21.1	52.7
9525	00:00:38.100	4.03	20.51	0.12	12.21	8.35	0.68	21.1	52.7
9550	00:00:38.200	4.03	20.51	0.12	12.23	8.32	0.68	21.1	52.7
9575	00:00:38.300	4.03	20.51	0.12	12.26	8.29	0.68	21.1	52.7
9600	00:00:38.400	4.03	20.51	0.12	12.26	8.34	0.68	21.1	52.7
9625	00:00:38.500	4.03	20.51	0.12	12.25	8.32	0.68	21.1	52.7
9650	00:00:38.600	4.03	20.51	0.12	12.24	8.35	0.68	21.1	52.7
9675	00:00:38.700	4.03	20.51	0.12	12.24	8.35	0.68	21.1	52.7
9700	00:00:38.800	4.03	20.51	0.12	12.26	8.37	0.68	21.1	52.7
9725	00:00:38.900	4.03	20.51	0.12	12.3	8.39	0.68	21.1	52.7
9750	00:00:39.000	4.03	20.51	0.12	12.3	8.41	0.68	21.1	52.7
9775	00:00:39.100	4.03	20.51	0.12	12.3	8.43	0.69	21.1	52.7
9800	00:00:39.200	4.03	20.51	0.12	12.32	8.45	0.69	21.1	52.7
9825	00:00:39.300	4.03	20.51	0.13	12.3	8.49	0.69	21.1	52.7
9850	00:00:39.400	4.03	20.51	0.12	12.29	8.47	0.69	21.1	52.7
9875	00:00:39.500	4.03	20.51	0.13	12.27	8.51	0.69	21.1	52.7
9900	00:00:39.600	4.03	20.51	0.13	12.31	8.52	0.69	21.1	52.7
9925	00:00:39.700	4.03	20.51	0.13	12.33	8.55	0.69	21.1	52.7
9950	00:00:39.800	4.03	20.51	0.13	12.32	8.54	0.69	21.1	52.7
9975	00:00:39.900	4.03	20.51	0.13	12.35	8.56	0.69	21.1	52.7
10000	00:00:40.000	4.03	20.51	0.13	12.31	8.57	0.7	21.1	52.7
10025	00:00:40.100	4.03	20.51	0.13	12.32	8.59	0.7	21.1	52.7
10050	00:00:40.200	4.03	20.51	0.13	12.32	8.61	0.7	21.1	52.7
10075	00:00:40.300	4.03	20.51	0.13	12.35	8.61	0.7	21.1	52.7
10100	00:00:40.400	4.03	20.51	0.13	12.38	8.63	0.7	21.1	52.7
10125	00:00:40.500	4.03	20.51	0.13	12.42	8.64	0.7	21.1	52.7
10150	00:00:40.600	4.03	20.51	0.13	12.42	8.66	0.7	21.1	52.7
10175	00:00:40.700	4.03	20.51	0.13	12.43	8.66	0.7	21.1	52.7
10200	00:00:40.800	4.03	20.51	0.13	12.47	8.67	0.7	21.1	52.7
10225	00:00:40.900	4.03	20.51	0.13	12.43	8.66	0.7	21.1	52.7
10250	00:00:41.000	4.03	20.51	0.13	12.46	8.68	0.7	21.1	52.7
10275	00:00:41.100	4.03	20.51	0.13	12.48	8.7	0.7	21.1	52.7
10300	00:00:41.200	4.03	20.51	0.13	12.54	8.7	0.69	21.1	52.7
10325	00:00:41.300	4.03	20.51	0.13	12.54	8.7	0.69	21.1	52.7
10350	00:00:41.400	4.03	20.51	0.13	12.55	8.71	0.69	21.1	52.7
10375	00:00:41.500	4.03	20.51	0.13	12.58	8.7	0.69	21.1	52.7
10400	00:00:41.600	4.03	20.51	0.13	12.59	8.69	0.69	21.1	52.7
10425	00:00:41.700	4.03	20.51	0.13	12.61	8.7	0.69	21.1	52.7
10450	00:00:41.800	4.03	20.51	0.13	12.61	8.69	0.69	21.1	52.7
10475	00:00:41.900	4.03	20.51	0.13	12.63	8.7	0.69	21.1	52.7
10500	00:00:42.000	4.03	20.5	0.13	12.65	8.68	0.69	21.1	52.7
10525	00:00:42.100	4.03	20.5	0.13	12.69	8.7	0.69	21.1	52.7
10550	00:00:42.200	4.03	20.5	0.13	12.69	8.7	0.69	21.1	52.7
10575	00:00:42.300	4.03	20.5	0.13	12.71	8.7	0.68	21.1	52.7
10600	00:00:42.400	4.03	20.5	0.13	12.76	8.71	0.68	21.1	52.7
10625	00:00:42.500	4.03	20.5	0.13	12.75	8.73	0.69	21.1	52.7
10650	00:00:42.600	4.03	20.5	0.13	12.75	8.74	0.69	21.1	52.7
10675	00:00:42.700	4.03	20.5	0.13	12.78	8.77	0.69	21.1	52.7
10700	00:00:42.800	4.03	20.5	0.13	12.81	8.81	0.69	21.1	52.7
10725	00:00:42.900	4.03	20.5	0.13	12.83	8.85	0.69	21.1	52.7
10750	00:00:43.000	4.03	20.5	0.13	12.87	8.86	0.69	21.1	52.7
10775	00:00:43.100	4.03	20.5	0.13	12.87	8.84	0.69	21.1	52.7
10800	00:00:43.200	4.03	20.5	0.13	12.88	8.87	0.69	21.1	52.7
10825	00:00:43.300	4.03	20.5	0.13	12.92	8.87	0.69	21.1	52.7
10850	00:00:43.400	4.03	20.5	0.13	12.93	8.89	0.69	21.1	52.7
10875	00:00:43.500	4.03	20.5	0.13	12.95	8.91	0.69	21.1	52.7
10900	00:00:43.600	4.03	20.5	0.13	12.95	8.94	0.69	21.1	52.7
10925	00:00:43.700	4.03	20.5	0.13	12.97	8.92	0.69	21.1	52.7
10950	00:00:43.800	4.03	20.5	0.13	13	8.93	0.69	21.1	52.7
10975	00:00:43.900	4.03	20.5	0.13	13.02	8.96	0.69	21.1	52.7
11000	00:00:44.000	4.03	20.5	0.13	13	9	0.69	21.1	52.7
11025	00:00:44.100	4.03	20.5	0.13	13	9.01	0.69	21.1	52.7
11050	00:00:44.200	4.03	20.5	0.13	13.01	9.03	0.69	21.1	52.7
11075	00:00:44.300	4.03	20.5	0.13	13.05	9.06	0.69	21.1	52.7
11100	00:00:44.400	4.03	20.5	0.13	13.06	9.05	0.69	21.1	52.7
11125	00:00:44.500	4.03	20.5	0.13	13.08	9.04	0.69	21.1	52.7
11150	00:00:44.600	4.03	20.5	0.13	13.11	9.05	0.69	21.1	52.7
11175	00:00:44.700	4.03	20.5	0.13	13.13	9.08	0.69	21.1	52.7
11200	00:00:44.800	4.03	20.5	0.13	13.14	9.09	0.69	21.1	52.7
11225	00:00:44.900	4.03	20.5	0.13	13.14	9.09	0.69	21.1	52.7
11250	00:00:45.000	4.03	20.5	0.13	13.17	9.08	0.69	21.1	52.7
11275	00:00:45.100	4.03	20.5	0.13	13.21	9.1	0.69	21.1	52.7
11300	00:00:45.200	4.03	20.5	0.13	13.18	9.08	0.69	21.1	52.7
11325	00:00:45.300	4.03	20.5	0.13	13.19	9.08	0.69	21.1	52.7
11350	00:00:45.400	4.03	20.5	0.13	13.17	9.1	0.69	21.1	52.7
11375	00:00:45.500	4.03	20.5	0.13	13.2	9.11	0.69	21.1	52.7
11400	00:00:45.600	4.03	20.5	0.13	13.25	9.13	0.69	21.1	52.7
11425	00:00:45.700	4.03	20.5	0.13	13.26	9.14	0.69	21.1	52.7
11450	00:00:45.800	4.03	20.5	0.13	13.27	9.16	0.69	21.1	52.7
11475	00:00:45.900	4.03	20.5	0.13	13.28	9.18	0.69	21.1	52.7
11500	00:00:46.000	4.03	20.5	0.13	13.3	9.2	0.69	21.1	52.6
11525	00:00:46.100	4.03	20.5	0.13	13.29	9.22	0.69	21.1	52.6
11550	00:00:46.200	4.03	20.5	0.13	13.34	9.27	0.7	21.1	52.6
11575	00:00:46.300	4.03	20.5	0.13	13.35	9.27	0.69	21.1	52.6
11600	00:00:46.400	4.03	20.5	0.13	13.37	9.27	0.69	21.1	52.6
11625	00:00:46.500	4.03	20.5	0.13	13.37	9.27	0.69	21.1	52.6
11650	00:00:46.600	4.03	20.5	0.13	13.35	9.28	0.7	21.1	52.6
11675	00:00:46.700	4.03	20.5	0.13	13.39	9.29	0.69	21.1	52.6
11700	00:00:46.800	4.03	20.5	0.13	13.39	9.32	0.7	21.1	52.6
11725	00:00:46.900	4.03	20.5	0.13	13.46	9.32	0.69	21.1	52.6
11750	00:00:47.000	4.03	20.5	0.13	13.45	9.31	0.69	21.1	52.7
11775	00:00:47.100	4.03	20.5	0.13	13.46	9.32	0.69	21.1	52.7
11800	00:00:47.200	4.03	20.5	0.13	13.49	9.3	0.69	21.1	52.7
11825	00:00:47.300	4.03	20.5	0.13	13.51	9.33	0.69	21.1	52.7
11850	00:00:47.400	4.03	20.5	0.13	13.54	9.34	0.69	21.1	52.7
11875	00:00:47.500	4.03	20.5	0.13	13.55	9.35	0.69	21.1	52.7
11900	00:00:47.600	4.03	20.5	0.13	13.56	9.36	0.69	21.1	52.7
11925	00:00:47.700	4.03	20.5	0.13	13.52	9.36	0.69	21.1	52.7
11950	00:00:47.800	4.03	20.5	0.13	13.55	9.36	0.69	21.1	52.7
11975	00:00:47.900	4.03	20.5	0.13	13.56	9.37	0.69	21.1	52.7
12000	00:00:48.000	4.03	20.49	0.13	13.6	9.4	0.69	21.1	52.7
12025	00:00:48.100	4.03	20.49	0.13	13.69	9.42	0.69	21.1	52.7
12050	00:00:48.200	4.03	20.49	0.13	13.68	9.43	0.69	21.1	52.7
12075	00:00:48.300	4.03	20.49	0.13	13.69	9.43	0.69	21.1	52.7
12100	00:00:48.400	4.03	20.49	0.13	13.71	9.44	0.69	21.1	52.7
12125	00:00:48.500	4.03	20.49	0.13	13.77	9.45	0.69	21.1	52.7
12150	00:00:48.600	4.03	20.49	0.13	13.82	9.44	0.68	21.1	52.7
12175	00:00:48.700	4.03	20.49	0.13	13.87	9.47	0.68	21.1	52.7
12200	00:00:48.800	4.03	20.49	0.13	13.89	9.46	0.68	21.1	52.7
12225	00:00:48.900	4.03	20.49	0.14	13.87	9.51	0.69	21.1	52.7
12250	00:00:49.000	4.03	20.49	0.14	13.87	9.53	0.69	21.1	52.7
12275	00:00:49.100	4.04	20.49	0.14	13.83	9.56	0.69	21.1	52.7
12300	00:00:49.200	4.04	20.49	0.14	13.88	9.6	0.69	21.1	52.7
12325	00:00:49.300	4.04	20.49	0.14	13.88	9.66	0.7	21.1	52.7
12350	00:00:49.400	4.04	20.49	0.14	13.88	9.71	0.7	21.1	52.7
12375	00:00:49.500	4.04	20.49	0.14	13.87	9.77	0.7	21.1	52.7
12400	00:00:49.600	4.04	20.49	0.14	13.86	9.81	0.71	21.1	52.7
12425	00:00:49.700	4.04	20.49	0.14	13.87	9.81	0.71	21.1	52.7
12450	00:00:49.800	4.04	20.49	0.14	13.88	9.82	0.71	21.1	52.7
12475	00:00:49.900	4.03	20.49	0.14	13.93	9.8	0.7	21.1	52.7
12500	00:00:50.000	4.03	20.49	0.14	13.96	9.79	0.7	21.1	52.7
12525	00:00:50.100	4.03	20.49	0.14	13.99	9.8	0.7	21.1	52.7
12550	00:00:50.200	4.03	20.49	0.14	14.02	9.8	0.7	21.1	52.7
12575	00:00:50.300	4.03	20.49	0.14	14.06	9.8	0.7	21.1	52.7
12600	00:00:50.400	4.03	20.49	0.14	14.1	9.79	0.69	21.1	52.7
12625	00:00:50.500	4.03	20.49	0.14	14.08	9.77	0.69	21.1	52.7
12650	00:00:50.600	4.03	20.49	0.14	14.1	9.77	0.69	21.1	52.7
12675	00:00:50.700	4.03	20.49	0.14	14.14	9.78	0.69	21.1	52.7
12700	00:00:50.800	4.03	20.49	0.14	14.17	9.77	0.69	21.1	52.7
12725	00:00:50.900	4.04	20.49	0.14	14.13	9.78	0.69	21.1	52.7
12750	00:00:51.000	4.04	20.49	0.14	14.11	9.82	0.7	21.1	52.7
12775	00:00:51.100	4.04	20.49	0.14	14.14	9.83	0.7	21.1	52.7
12800	00:00:51.200	4.04	20.49	0.14	14.17	9.83	0.69	21.1	52.7
12825	00:00:51.300	4.04	20.49	0.14	14.15	9.82	0.69	21.1	52.7
12850	00:00:51.400	4.04	20.49	0.14	14.13	9.83	0.7	21.1	52.7
12875	00:00:51.500	4.04	20.49	0.14	14.19	9.86	0.69	21.1	52.7
12900	00:00:51.600	4.04	20.49	0.14	14.2	9.9	0.7	21.1	52.7
12925	00:00:51.700	4.04	20.49	0.14	14.22	9.92	0.7	21.1	52.7
12950	00:00:51.800	4.04	20.49	0.14	14.23	9.93	0.7	21.1	52.7
12975	00:00:51.900	4.03	20.49	0.14	14.28	9.94	0.7	21.1	52.7
13000	00:00:52.000	4.03	20.49	0.14	14.33	9.96	0.7	21.1	52.7
13025	00:00:52.100	4.03	20.49	0.14	14.33	9.98	0.7	21.1	52.7
13050	00:00:52.200	4.04	20.49	0.14	14.29	10.02	0.7	21.1	52.7
13075	00:00:52.300	4.04	20.49	0.14	14.35	10.05	0.7	21.1	52.7
13100	00:00:52.400	4.04	20.49	0.14	14.39	10.1	0.7	21.1	52.7
13125	00:00:52.500	4.04	20.49	0.14	14.37	10.1	0.7	21.1	52.7
13150	00:00:52.600	4.04	20.49	0.14	14.4	10.11	0.7	21.1	52.7
13175	00:00:52.700	4.04	20.49	0.14	14.39	10.13	0.7	21.1	52.7
13200	00:00:52.800	4.04	20.49	0.14	14.41	10.17	0.71	21.1	52.7
13225	00:00:52.900	4.04	20.49	0.14	14.4	10.22	0.71	21.1	52.7
13250	00:00:53.000	4.04	20.49	0.14	14.43	10.22	0.71	21.2	52.7
13275	00:00:53.100	4.04	20.49	0.14	14.48	10.24	0.71	21.2	52.7
13300	00:00:53.200	4.04	20.49	0.14	14.55	10.23	0.7	21.2	52.7
13325	00:00:53.300	4.04	20.49	0.14	14.59	10.21	0.7	21.2	52.7
13350	00:00:53.400	4.04	20.48	0.14	14.62	10.21	0.7	21.2	52.7
13375	00:00:53.500	4.04	20.48	0.14	14.63	10.23	0.7	21.2	52.7
13400	00:00:53.600	4.04	20.48	0.14	14.68	10.23	0.7	21.2	52.7
13425	00:00:53.700	4.04	20.48	0.14	14.69	10.26	0.7	21.2	52.7
13450	00:00:53.800	4.04	20.48	0.14	14.7	10.28	0.7	21.2	52.7
13475	00:00:53.900	4.04	20.48	0.14	14.77	10.3	0.7	21.2	52.7
13500	00:00:54.000	4.04	20.48	0.14	14.78	10.27	0.7	21.1	52.7
13525	00:00:54.100	4.04	20.48	0.14	14.73	10.29	0.7	21.1	52.7
13550	00:00:54.200	4.04	20.48	0.14	14.75	10.34	0.7	21.1	52.7
13575	00:00:54.300	4.04	20.48	0.14	14.76	10.39	0.7	21.1	52.7
13600	00:00:54.400	4.04	20.48	0.14	14.75	10.41	0.71	21.1	52.7
13625	00:00:54.500	4.04	20.48	0.14	14.82	10.44	0.7	21.1	52.7
13650	00:00:54.600	4.04	20.48	0.14	14.8	10.46	0.71	21.1	52.7
13675	00:00:54.700	4.04	20.48	0.14	14.81	10.46	0.71	21.1	52.7
13700	00:00:54.800	4.04	20.48	0.14	14.85	10.44	0.7	21.1	52.7
13725	00:00:54.900	4.04	20.48	0.14	14.85	10.43	0.7	21.1	52.7
13750	00:00:55.000	4.04	20.48	0.15	14.86	10.48	0.71	21.1	52.7
13775	00:00:55.100	4.04	20.48	0.14	14.88	10.43	0.7	21.1	52.7
13800	00:00:55.200	4.04	20.48	0.14	14.85	10.4	0.7	21.1	52.7
13825	00:00:55.300	4.04	20.48	0.14	14.83	10.4	0.7	21.1	52.7
13850	00:00:55.400	4.04	20.48	0.14	14.85	10.38	0.7	21.1	52.7
13875	00:00:55.500	4.04	20.48	0.14	14.84	10.36	0.7	21.1	52.7
13900	00:00:55.600	4.03	20.48	0.14	14.86	10.38	0.7	21.1	52.7
13925	00:00:55.700	4.03	20.48	0.14	14.86	10.37	0.7	21.1	52.7
13950	00:00:55.800	4.03	20.48	0.14	14.85	10.4	0.7	21.1	52.7
13975	00:00:55.900	4.03	20.48	0.14	14.86	10.42	0.7	21.1	52.7
14000	00:00:56.000	4.03	20.48	0.14	14.87	10.41	0.7	21.1	52.7
14025	00:00:56.100	4.04	20.48	0.14	14.89	10.43	0.7	21.1	52.7
14050	00:00:56.200	4.04	20.48	0.14	14.91	10.45	0.7	21.1	52.7
14075	00:00:56.300	4.04	20.48	0.14	14.89	10.45	0.7	21.1	52.7
14100	00:00:56.400	4.04	20.48	0.14	14.9	10.45	0.7	21.1	52.7
14125	00:00:56.500	4.04	20.48	0.14	14.94	10.45	0.7	21.1	52.7
14150	00:00:56.600	4.04	20.48	0.14	14.95	10.46	0.7	21.1	52.7
14175	00:00:56.700	4.04	20.48	0.15	14.99	10.47	0.7	21.1	52.7
14200	00:00:56.800	4.03	20.48	0.15	15	10.46	0.7	21.1	52.7
14225	00:00:56.900	4.03	20.48	0.15	15.02	10.47	0.7	21.1	52.7
14250	00:00:57.000	4.03	20.48	0.15	15.03	10.46	0.7	21.2	52.7
14275	00:00:57.100	4.02	20.48	0.15	15.05	10.47	0.7	21.2	52.7
14300	00:00:57.200	4.02	20.48	0.15	15.06	10.47	0.69	21.2	52.7
14325	00:00:57.300	4.02	20.48	0.15	15.05	10.48	0.7	21.2	52.7
14350	00:00:57.400	4.01	20.48	0.15	15.02	10.49	0.7	21.2	52.7
14375	00:00:57.500	4.01	20.48	0.15	15.02	10.51	0.7	21.2	52.7
14400	00:00:57.600	4	20.48	0.15	15.01	10.48	0.7	21.2	52.7
14425	00:00:57.700	4	20.48	0.15	15.02	10.49	0.7	21.2	52.7
14450	00:00:57.800	4	20.48	0.15	15.02	10.51	0.7	21.2	52.7
14475	00:00:57.900	4	20.48	0.15	15.01	10.52	0.7	21.2	52.7
14500	00:00:58.000	4	20.48	0.15	15.02	10.55	0.7	21.1	52.7
14525	00:00:58.100	4	20.48	0.15	15.02	10.55	0.7	21.1	52.7
14550	00:00:58.200	4	20.48	0.15	15.03	10.59	0.7	21.1	52.7
14575	00:00:58.300	4	20.48	0.15	15.07	10.56	0.7	21.1	52.7
14600	00:00:58.400	4	20.48	0.15	15.11	10.57	0.7	21.1	52.7
14625	00:00:58.500	4	20.48	0.15	15.06	10.59	0.7	21.1	52.7
14650	00:00:58.600	4	20.48	0.15	15.05	10.59	0.7	21.1	52.7
14675	00:00:58.700	4	20.48	0.15	15.04	10.59	0.7	21.1	52.7
14700	00:00:58.800	4	20.48	0.15	15.06	10.57	0.7	21.1	52.7
14725	00:00:58.900	4	20.48	0.15	15.09	10.56	0.7	21.1	52.7
14750	00:00:59.000	4	20.48	0.15	15.05	10.53	0.7	21.2	52.7
14775	00:00:59.100	4	20.48	0.15	15.06	10.55	0.7	21.2	52.7
14800	00:00:59.200	4	20.48	0.15	15.06	10.57	0.7	21.2	52.7
14825	00:00:59.300	4	20.48	0.15	15.09	10.62	0.7	21.2	52.7
14850	00:00:59.400	4	20.48	0.15	15.09	10.64	0.71	21.2	52.7
14875	00:00:59.500	4	20.48	0.15	15.11	10.62	0.7	21.2	52.7
14900	00:00:59.600	4	20.48	0.15	15.16	10.64	0.7	21.2	52.7
14925	00:00:59.700	4	20.48	0.15	15.19	10.68	0.7	21.2	52.7
14950	00:00:59.800	4	20.48	0.15	15.18	10.71	0.71	21.2	52.7
14975	00:00:59.900	4	20.48	0.15	15.18	10.69	0.7	21.2	52.7
15000	00:01:00.000	4	20.48	0.15	15.21	10.75	0.71	21.1	52.7
15025	00:01:00.100	4	20.48	0.15	15.24	10.77	0.71	21.1	52.7
15050	00:01:00.200	4	20.48	0.15	15.31	10.75	0.7	21.1	52.7
15075	00:01:00.300	4	20.48	0.15	15.29	10.78	0.7	21.1	52.7
15100	00:01:00.400	4	20.48	0.15	15.31	10.78	0.7	21.1	52.7
15125	00:01:00.500	4	20.48	0.15	15.35	10.81	0.7	21.1	52.7
15150	00:01:00.600	4	20.48	0.15	15.38	10.82	0.7	21.1	52.7
15175	00:01:00.700	4	20.48	0.15	15.37	10.81	0.7	21.1	52.7
15200	00:01:00.800	4	20.48	0.15	15.41	10.83	0.7	21.1	52.7
15225	00:01:00.900	4	20.48	0.15	15.42	10.9	0.71	21.1	52.7
15250	00:01:01.000	4	20.48	0.15	15.43	10.9	0.71	21.2	52.7
15275	00:01:01.100	4	20.48	0.15	15.38	10.89	0.71	21.2	52.7
15300	00:01:01.200	3.99	20.48	0.15	15.34	10.89	0.71	21.2	52.7
15325	00:01:01.300	3.99	20.48	0.15	15.36	10.9	0.71	21.2	52.7
15350	00:01:01.400	3.99	20.48	0.15	15.36	10.9	0.71	21.2	52.7
15375	00:01:01.500	3.99	20.48	0.15	15.36	10.9	0.71	21.2	52.7
15400	00:01:01.600	3.99	20.48	0.15	15.35	10.89	0.71	21.2	52.7
15425	00:01:01.700	3.99	20.48	0.15	15.36	10.94	0.71	21.2	52.7
15450	00:01:01.800	3.99	20.48	0.15	15.33	10.93	0.71	21.2	52.7
15475	00:01:01.900	3.99	20.48	0.15	15.33	10.9	0.71	21.2	52.7
15500	00:01:02.000	3.99	20.48	0.15	15.36	10.89	0.71	21.2	52.7
15525	00:01:02.100	3.99	20.48	0.15	15.4	10.91	0.71	21.2	52.7
15550	00:01:02.200	3.99	20.48	0.15	15.42	10.93	0.71	21.2	52.7
15575	00:01:02.300	3.99	20.48	0.15	15.4	10.88	0.71	21.2	52.7
15600	00:01:02.400	3.99	20.47	0.15	15.44	10.9	0.71	21.2	52.7
15625	00:01:02.500	4	20.48	0.15	15.42	10.93	0.71	21.2	52.7
15650	00:01:02.600	4	20.48	0.15	15.42	10.94	0.71	21.2	52.7
15675	00:01:02.700	4	20.48	0.15	15.44	10.92	0.71	21.2	52.7
15700	00:01:02.800	4	20.47	0.15	15.44	10.9	0.71	21.2	52.7
15725	00:01:02.900	4	20.48	0.15	15.43	10.94	0.71	21.2	52.7
15750	00:01:03.000	4	20.48	0.15	15.42	10.93	0.71	21.2	52.7
15775	00:01:03.100	3.99	20.48	0.15	15.42	10.94	0.71	21.2	52.7
15800	00:01:03.200	3.99	20.48	0.15	15.4	10.93	0.71	21.2	52.7
15825	00:01:03.300	3.99	20.47	0.15	15.46	10.95	0.71	21.2	52.7
15850	00:01:03.400	3.99	20.48	0.15	15.42	10.89	0.71	21.2	52.7
15875	00:01:03.500	3.99	20.48	0.15	15.42	10.9	0.71	21.2	52.7
15900	00:01:03.600	3.99	20.48	0.15	15.4	10.91	0.71	21.2	52.7
15925	00:01:03.700	3.99	20.48	0.15	15.36	10.92	0.71	21.2	52.7
15950	00:01:03.800	3.99	20.48	0.15	15.41	10.95	0.71	21.2	52.7
15975	00:01:03.900	3.99	20.47	0.15	15.44	10.91	0.71	21.2	52.7
16000	00:01:04.000	3.99	20.47	0.15	15.47	10.91	0.7	21.2	52.7
16025	00:01:04.100	3.99	20.47	0.15	15.48	10.86	0.7	21.2	52.7
16050	00:01:04.200	3.99	20.47	0.15	15.54	10.87	0.7	21.2	52.7
16075	00:01:04.300	3.99	20.47	0.15	15.49	10.87	0.7	21.2	52.7
16100	00:01:04.400	3.99	20.47	0.15	15.5	10.92	0.7	21.2	52.7
16125	00:01:04.500	3.99	20.47	0.15	15.51	10.89	0.7	21.2	52.7
16150	00:01:04.600	3.99	20.47	0.15	15.52	10.86	0.7	21.2	52.7
16175	00:01:04.700	3.99	20.47	0.15	15.53	10.85	0.7	21.2	52.7
16200	00:01:04.800	3.99	20.47	0.15	15.52	10.85	0.7	21.2	52.7
16225	00:01:04.900	3.99	20.47	0.15	15.48	10.87	0.7	21.2	52.7
16250	00:01:05.000	3.99	20.47	0.15	15.47	10.86	0.7	21.2	52.7
16275	00:01:05.100	3.99	20.47	0.15	15.46	10.88	0.7	21.2	52.7
16300	00:01:05.200	3.99	20.47	0.15	15.47	10.91	0.71	21.2	52.7
16325	00:01:05.300	3.99	20.48	0.15	15.43	10.89	0.71	21.2	52.7
16350	00:01:05.400	3.99	20.47	0.15	15.46	10.86	0.7	21.2	52.7
16375	00:01:05.500	4	20.47	0.15	15.49	10.87	0.7	21.2	52.7
16400	00:01:05.600	3.99	20.47	0.15	15.45	10.87	0.7	21.2	52.7
16425	00:01:05.700	3.99	20.47	0.15	15.5	10.87	0.7	21.2	52.7
16450	00:01:05.800	3.99	20.47	0.15	15.5	10.87	0.7	21.2	52.7
16475	00:01:05.900	3.99	20.47	0.15	15.52	10.85	0.7	21.2	52.7
16500	00:01:06.000	3.99	20.47	0.15	15.5	10.84	0.7	21.2	52.7
16525	00:01:06.100	3.99	20.47	0.15	15.5	10.84	0.7	21.2	52.7
16550	00:01:06.200	3.99	20.47	0.15	15.49	10.83	0.7	21.2	52.7
16575	00:01:06.300	3.99	20.47	0.15	15.5	10.83	0.7	21.2	52.7
16600	00:01:06.400	3.99	20.47	0.15	15.49	10.86	0.7	21.2	52.7
16625	00:01:06.500	3.99	20.47	0.15	15.49	10.88	0.7	21.2	52.7
16650	00:01:06.600	3.99	20.47	0.15	15.53	10.88	0.7	21.2	52.7
16675	00:01:06.700	3.99	20.47	0.15	15.52	10.88	0.7	21.2	52.7
16700	00:01:06.800	3.99	20.47	0.15	15.49	10.89	0.7	21.2	52.7
16725	00:01:06.900	3.99	20.47	0.15	15.51	10.9	0.7	21.2	52.7
16750	00:01:07.000	3.99	20.47	0.15	15.5	10.9	0.7	21.2	52.7
16775	00:01:07.100	3.99	20.47	0.15	15.5	10.91	0.7	21.2	52.7
16800	00:01:07.200	3.99	20.47	0.15	15.49	10.9	0.7	21.2	52.7
16825	00:01:07.300	3.99	20.47	0.15	15.5	10.91	0.7	21.2	52.7
16850	00:01:07.400	3.99	20.47	0.15	15.51	10.9	0.7	21.2	52.7
16875	00:01:07.500	3.99	20.47	0.15	15.49	10.88	0.7	21.2	52.7
16900	00:01:07.600	3.99	20.47	0.15	15.52	10.89	0.7	21.2	52.7
16925	00:01:07.700	4	20.47	0.15	15.5	10.9	0.7	21.2	52.7
16950	00:01:07.800	4	20.47	0.15	15.5	10.87	0.7	21.2	52.7
16975	00:01:07.900	4	20.47	0.15	15.49	10.86	0.7	21.2	52.7
17000	00:01:08.000	4	20.47	0.15	15.52	10.87	0.7	21.2	52.7
17025	00:01:08.100	4	20.47	0.15	15.51	10.83	0.7	21.2	52.7
17050	00:01:08.200	4	20.47	0.15	15.52	10.81	0.7	21.2	52.7
17075	00:01:08.300	4	20.47	0.15	15.53	10.81	0.7	21.2	52.7
17100	00:01:08.400	4	20.47	0.15	15.52	10.79	0.7	21.2	52.7
17125	00:01:08.500	4	20.47	0.15	15.57	10.79	0.69	21.2	52.7
17150	00:01:08.600	4	20.47	0.15	15.52	10.82	0.7	21.2	52.7
17175	00:01:08.700	3.99	20.47	0.15	15.52	10.82	0.7	21.2	52.7
17200	00:01:08.800	3.99	20.47	0.15	15.56	10.82	0.7	21.2	52.7
17225	00:01:08.900	3.99	20.47	0.15	15.56	10.83	0.7	21.2	52.7
17250	00:01:09.000	3.99	20.47	0.15	15.56	10.83	0.7	21.2	52.7
17275	00:01:09.100	3.99	20.47	0.15	15.58	10.89	0.7	21.2	52.7
17300	00:01:09.200	3.99	20.47	0.15	15.58	10.92	0.7	21.2	52.7
17325	00:01:09.300	3.99	20.47	0.15	15.61	10.94	0.7	21.2	52.7
17350	00:01:09.400	3.99	20.47	0.15	15.64	10.94	0.7	21.2	52.7
17375	00:01:09.500	3.99	20.47	0.15	15.62	10.94	0.7	21.2	52.7
17400	00:01:09.600	3.99	20.47	0.15	15.65	10.93	0.7	21.2	52.7
17425	00:01:09.700	3.99	20.47	0.15	15.65	10.95	0.7	21.2	52.7
17450	00:01:09.800	3.99	20.47	0.15	15.66	10.99	0.7	21.2	52.7
17475	00:01:09.900	3.99	20.47	0.15	15.67	10.99	0.7	21.2	52.7
17500	00:01:10.000	3.99	20.47	0.15	15.69	11.02	0.7	21.1	52.7
17525	00:01:10.100	3.99	20.47	0.15	15.71	11.01	0.7	21.1	52.7
17550	00:01:10.200	3.99	20.47	0.15	15.74	11.01	0.7	21.1	52.7
17575	00:01:10.300	3.99	20.47	0.15	15.77	11	0.7	21.1	52.7
17600	00:01:10.400	3.99	20.47	0.15	15.78	11	0.7	21.1	52.7
17625	00:01:10.500	3.99	20.47	0.15	15.8	11.03	0.7	21.1	52.7
17650	00:01:10.600	3.99	20.47	0.15	15.82	11.02	0.7	21.1	52.7
17675	00:01:10.700	3.99	20.47	0.15	15.86	11.03	0.7	21.1	52.7
17700	00:01:10.800	3.99	20.47	0.15	15.91	11.03	0.69	21.1	52.7
17725	00:01:10.900	3.99	20.47	0.15	15.9	11.05	0.7	21.1	52.7
17750	00:01:11.000	3.99	20.47	0.15	15.93	11.01	0.69	21.2	52.7
17775	00:01:11.100	3.99	20.47	0.15	15.94	11.01	0.69	21.2	52.7
17800	00:01:11.200	3.99	20.47	0.15	15.97	11.01	0.69	21.2	52.7
17825	00:01:11.300	3.99	20.47	0.15	15.96	11.02	0.69	21.2	52.7
17850	00:01:11.400	3.99	20.47	0.15	15.99	11.08	0.69	21.2	52.7
17875	00:01:11.500	3.99	20.47	0.15	16.03	11.06	0.69	21.2	52.7
17900	00:01:11.600	3.99	20.47	0.15	16.04	11.09	0.69	21.2	52.7
17925	00:01:11.700	3.99	20.47	0.15	16.07	11.09	0.69	21.2	52.7
17950	00:01:11.800	3.99	20.47	0.15	16.1	11.08	0.69	21.2	52.7
17975	00:01:11.900	3.99	20.47	0.15	16.19	11.07	0.68	21.2	52.7
18000	00:01:12.000	3.99	20.47	0.15	16.19	11.12	0.69	21.1	52.7
18025	00:01:12.100	3.99	20.47	0.15	16.25	11.11	0.68	21.1	52.7
18050	00:01:12.200	3.99	20.47	0.15	16.26	11.13	0.68	21.1	52.7
18075	00:01:12.300	3.99	20.47	0.15	16.32	11.14	0.68	21.1	52.7
18100	00:01:12.400	3.99	20.47	0.15	16.34	11.12	0.68	21.1	52.7
18125	00:01:12.500	3.99	20.47	0.15	16.35	11.16	0.68	21.1	52.7
18150	00:01:12.600	3.99	20.47	0.15	16.35	11.15	0.68	21.1	52.7
18175	00:01:12.700	3.99	20.47	0.15	16.35	11.18	0.68	21.1	52.7
18200	00:01:12.800	3.99	20.47	0.15	16.34	11.2	0.69	21.1	52.7
18225	00:01:12.900	3.99	20.47	0.15	16.31	11.23	0.69	21.1	52.7
18250	00:01:13.000	3.99	20.47	0.15	16.34	11.23	0.69	21.2	52.7
18275	00:01:13.100	3.99	20.47	0.15	16.31	11.26	0.69	21.2	52.7
18300	00:01:13.200	3.99	20.47	0.15	16.3	11.28	0.69	21.2	52.7
18325	00:01:13.300	4	20.47	0.15	16.3	11.31	0.69	21.2	52.7
18350	00:01:13.400	4	20.47	0.15	16.3	11.33	0.69	21.2	52.7
18375	00:01:13.500	4	20.47	0.15	16.29	11.32	0.69	21.2	52.7
18400	00:01:13.600	4	20.47	0.15	16.29	11.33	0.7	21.2	52.7
18425	00:01:13.700	4	20.47	0.15	16.29	11.33	0.7	21.2	52.7
18450	00:01:13.800	4	20.47	0.15	16.35	11.3	0.69	21.2	52.7
18475	00:01:13.900	4	20.47	0.15	16.34	11.32	0.69	21.2	52.7
18500	00:01:14.000	4	20.47	0.15	16.32	11.3	0.69	21.2	52.7
18525	00:01:14.100	4	20.47	0.15	16.37	11.31	0.69	21.2	52.7
18550	00:01:14.200	4	20.47	0.15	16.35	11.32	0.69	21.2	52.7
18575	00:01:14.300	4	20.47	0.15	16.31	11.31	0.69	21.2	52.7
18600	00:01:14.400	4	20.47	0.15	16.33	11.3	0.69	21.2	52.7
18625	00:01:14.500	4	20.47	0.15	16.33	11.32	0.69	21.2	52.7
18650	00:01:14.600	4	20.47	0.15	16.32	11.31	0.69	21.2	52.7
18675	00:01:14.700	4	20.47	0.15	16.31	11.3	0.69	21.2	52.7
18700	00:01:14.800	3.99	20.47	0.15	16.26	11.31	0.7	21.2	52.7
18725	00:01:14.900	3.99	20.47	0.15	16.27	11.3	0.69	21.2	52.7
18750	00:01:15.000	4	20.47	0.15	16.21	11.3	0.7	21.2	52.7
18775	00:01:15.100	4	20.47	0.15	16.2	11.3	0.7	21.2	52.7
18800	00:01:15.200	4	20.47	0.15	16.22	11.28	0.7	21.2	52.7
18825	00:01:15.300	4	20.47	0.15	16.24	11.27	0.69	21.2	52.7
18850	00:01:15.400	4	20.47	0.15	16.24	11.27	0.69	21.2	52.7
18875	00:01:15.500	4	20.47	0.15	16.24	11.26	0.69	21.2	52.7
18900	00:01:15.600	4	20.47	0.15	16.25	11.28	0.69	21.2	52.7
18925	00:01:15.700	4	20.47	0.15	16.22	11.3	0.7	21.2	52.7
18950	00:01:15.800	4	20.47	0.15	16.24	11.32	0.7	21.2	52.7
18975	00:01:15.900	4	20.47	0.15	16.22	11.31	0.7	21.2	52.7
19000	00:01:16.000	4	20.47	0.15	16.28	11.32	0.7	21.2	52.7
19025	00:01:16.100	4	20.47	0.15	16.26	11.31	0.7	21.2	52.7
19050	00:01:16.200	4	20.47	0.15	16.25	11.32	0.7	21.2	52.7
19075	00:01:16.300	4	20.47	0.15	16.26	11.33	0.7	21.2	52.7
19100	00:01:16.400	4	20.47	0.15	16.27	11.32	0.7	21.2	52.7
19125	00:01:16.500	4	20.47	0.15	16.26	11.3	0.69	21.2	52.7
19150	00:01:16.600	4	20.47	0.15	16.29	11.27	0.69	21.2	52.7
19175	00:01:16.700	4	20.47	0.15	16.34	11.22	0.69	21.2	52.7
19200	00:01:16.800	4	20.47	0.15	16.33	11.21	0.69	21.2	52.7
19225	00:01:16.900	4	20.47	0.15	16.32	11.21	0.69	21.2	52.7
19250	00:01:17.000	4	20.47	0.15	16.33	11.22	0.69	21.2	52.7
19275	00:01:17.100	4	20.47	0.15	16.34	11.23	0.69	21.2	52.7
19300	00:01:17.200	4	20.47	0.15	16.33	11.25	0.69	21.2	52.7
19325	00:01:17.300	4	20.47	0.15	16.3	11.25	0.69	21.2	52.7
19350	00:01:17.400	4	20.47	0.15	16.29	11.28	0.69	21.2	52.7
19375	00:01:17.500	4	20.47	0.15	16.29	11.27	0.69	21.2	52.7
19400	00:01:17.600	4	20.47	0.15	16.3	11.3	0.69	21.2	52.7
19425	00:01:17.700	4	20.47	0.16	16.29	11.35	0.7	21.2	52.7
19450	00:01:17.800	4	20.47	0.16	16.3	11.35	0.7	21.2	52.7
19475	00:01:17.900	4	20.47	0.16	16.34	11.37	0.7	21.2	52.7
19500	00:01:18.000	4	20.47	0.16	16.31	11.38	0.7	21.2	52.7
19525	00:01:18.100	4	20.47	0.16	16.31	11.37	0.7	21.2	52.7
19550	00:01:18.200	4	20.47	0.16	16.35	11.36	0.69	21.2	52.7
19575	00:01:18.300	4	20.47	0.15	16.39	11.32	0.69	21.2	52.7
19600	00:01:18.400	4	20.47	0.15	16.39	11.32	0.69	21.2	52.7
19625	00:01:18.500	4	20.47	0.15	16.39	11.33	0.69	21.2	52.7
19650	00:01:18.600	4	20.47	0.15	16.38	11.33	0.69	21.2	52.7
19675	00:01:18.700	4	20.47	0.15	16.41	11.29	0.69	21.2	52.7
19700	00:01:18.800	4	20.47	0.15	16.41	11.28	0.69	21.2	52.7
19725	00:01:18.900	4	20.47	0.15	16.4	11.27	0.69	21.2	52.7
19750	00:01:19.000	4	20.46	0.15	16.48	11.26	0.68	21.1	52.7
19775	00:01:19.100	4	20.46	0.15	16.48	11.28	0.68	21.1	52.7
19800	00:01:19.200	4	20.46	0.15	16.5	11.29	0.68	21.1	52.7
19825	00:01:19.300	4	20.46	0.15	16.5	11.31	0.69	21.1	52.7
19850	00:01:19.400	4	20.46	0.15	16.54	11.34	0.69	21.1	52.7
19875	00:01:19.500	4	20.46	0.16	16.57	11.38	0.69	21.1	52.7
19900	00:01:19.600	4	20.46	0.16	16.6	11.38	0.69	21.1	52.7
19925	00:01:19.700	4	20.46	0.16	16.6	11.43	0.69	21.1	52.7
19950	00:01:19.800	4	20.46	0.16	16.64	11.47	0.69	21.1	52.7
19975	00:01:19.900	4	20.46	0.16	16.65	11.49	0.69	21.1	52.7
20000	00:01:20.000	4	20.46	0.16	16.61	11.52	0.69	21.2	52.7
20025	00:01:20.100	4	20.46	0.16	16.65	11.51	0.69	21.2	52.7
20050	00:01:20.200	4	20.46	0.16	16.65	11.54	0.69	21.2	52.7
20075	00:01:20.300	4	20.46	0.16	16.68	11.56	0.69	21.2	52.7
20100	00:01:20.400	4	20.46	0.16	16.7	11.6	0.69	21.2	52.7
20125	00:01:20.500	4	20.46	0.16	16.73	11.58	0.69	21.2	52.7
20150	00:01:20.600	4	20.46	0.16	16.74	11.59	0.69	21.2	52.7
20175	00:01:20.700	4	20.46	0.16	16.77	11.57	0.69	21.2	52.7
20200	00:01:20.800	4	20.46	0.16	16.75	11.56	0.69	21.2	52.7
20225	00:01:20.900	4	20.46	0.16	16.79	11.56	0.69	21.2	52.7
20250	00:01:21.000	4	20.46	0.16	16.83	11.56	0.69	21.2	52.7
20275	00:01:21.100	4	20.46	0.16	16.81	11.56	0.69	21.2	52.7
20300	00:01:21.200	4	20.46	0.16	16.84	11.56	0.69	21.2	52.7
20325	00:01:21.300	4	20.46	0.16	16.83	11.54	0.69	21.2	52.7
20350	00:01:21.400	4	20.46	0.16	16.81	11.52	0.69	21.2	52.7
20375	00:01:21.500	4	20.46	0.16	16.83	11.54	0.69	21.2	52.7
20400	00:01:21.600	4	20.46	0.16	16.86	11.59	0.69	21.2	52.7
20425	00:01:21.700	4	20.46	0.16	16.86	11.62	0.69	21.2	52.7
20450	00:01:21.800	4	20.46	0.16	16.89	11.65	0.69	21.2	52.7
20475	00:01:21.900	4	20.46	0.16	16.92	11.68	0.69	21.2	52.7
20500	00:01:22.000	4	20.46	0.16	16.93	11.66	0.69	21.2	52.7
20525	00:01:22.100	4.01	20.46	0.16	16.94	11.7	0.69	21.2	52.7
20550	00:01:22.200	4.01	20.46	0.16	16.99	11.68	0.69	21.2	52.7
20575	00:01:22.300	4.01	20.46	0.16	17.02	11.73	0.69	21.2	52.7
20600	00:01:22.400	4.01	20.46	0.16	17.09	11.73	0.69	21.2	52.7
20625	00:01:22.500	4.01	20.46	0.16	17.11	11.74	0.69	21.2	52.7
20650	00:01:22.600	4.01	20.46	0.16	17.1	11.73	0.69	21.2	52.7
20675	00:01:22.700	4.01	20.46	0.16	17.17	11.73	0.68	21.2	52.7
20700	00:01:22.800	4.01	20.46	0.16	17.2	11.71	0.68	21.2	52.7
20725	00:01:22.900	4.01	20.46	0.16	17.21	11.73	0.68	21.2	52.7
20750	00:01:23.000	4.01	20.46	0.16	17.22	11.79	0.68	21.2	52.7
20775	00:01:23.100	4.01	20.46	0.16	17.26	11.82	0.68	21.2	52.7
20800	00:01:23.200	4.01	20.46	0.16	17.28	11.85	0.69	21.2	52.7
20825	00:01:23.300	4.01	20.46	0.16	17.28	11.84	0.69	21.2	52.7
20850	00:01:23.400	4.01	20.46	0.16	17.3	11.87	0.69	21.2	52.7
20875	00:01:23.500	4.01	20.46	0.16	17.3	11.91	0.69	21.2	52.7
20900	00:01:23.600	4.01	20.46	0.16	17.31	11.95	0.69	21.2	52.7
20925	00:01:23.700	4.01	20.46	0.16	17.3	11.98	0.69	21.2	52.7
20950	00:01:23.800	4.01	20.46	0.16	17.31	12	0.69	21.2	52.7
20975	00:01:23.900	4.01	20.46	0.16	17.32	11.97	0.69	21.2	52.7
21000	00:01:24.000	4.01	20.46	0.16	17.35	11.96	0.69	21.2	52.7
21025	00:01:24.100	4.01	20.46	0.16	17.39	11.95	0.69	21.2	52.7
21050	00:01:24.200	4.01	20.46	0.16	17.36	11.98	0.69	21.2	52.7
21075	00:01:24.300	4.01	20.46	0.16	17.43	12	0.69	21.2	52.7
21100	00:01:24.400	4.01	20.46	0.16	17.42	12.02	0.69	21.2	52.7
21125	00:01:24.500	4.01	20.45	0.16	17.44	12.02	0.69	21.2	52.7
21150	00:01:24.600	4.01	20.46	0.16	17.42	12	0.69	21.2	52.7
21175	00:01:24.700	4.01	20.45	0.16	17.47	12.01	0.69	21.2	52.7
21200	00:01:24.800	4.01	20.45	0.16	17.5	12.02	0.69	21.2	52.7
21225	00:01:24.900	4.01	20.45	0.16	17.51	12.07	0.69	21.2	52.7
21250	00:01:25.000	4.01	20.45	0.16	17.55	12.11	0.69	21.2	52.7
21275	00:01:25.100	4.01	20.45	0.16	17.59	12.15	0.69	21.2	52.7
21300	00:01:25.200	4.01	20.45	0.16	17.59	12.17	0.69	21.2	52.7
21325	00:01:25.300	4.01	20.45	0.16	17.53	12.18	0.69	21.2	52.7
21350	00:01:25.400	4.01	20.45	0.16	17.5	12.18	0.7	21.2	52.7
21375	00:01:25.500	4.01	20.45	0.16	17.51	12.16	0.69	21.2	52.7
21400	00:01:25.600	4.01	20.45	0.16	17.55	12.18	0.69	21.2	52.7
21425	00:01:25.700	4.01	20.45	0.16	17.5	12.18	0.7	21.2	52.7
21450	00:01:25.800	4.01	20.45	0.16	17.45	12.19	0.7	21.2	52.7
21475	00:01:25.900	4.01	20.45	0.16	17.46	12.19	0.7	21.2	52.7
21500	00:01:26.000	4.01	20.46	0.16	17.43	12.21	0.7	21.2	52.7
21525	00:01:26.100	4.01	20.46	0.16	17.41	12.17	0.7	21.2	52.7
21550	00:01:26.200	4.01	20.46	0.16	17.43	12.13	0.7	21.2	52.7
21575	00:01:26.300	4.01	20.45	0.16	17.45	12.14	0.7	21.2	52.7
21600	00:01:26.400	4.01	20.45	0.16	17.47	12.14	0.7	21.2	52.7
21625	00:01:26.500	4.01	20.45	0.16	17.48	12.19	0.7	21.2	52.7
21650	00:01:26.600	4.01	20.45	0.16	17.48	12.21	0.7	21.2	52.7
21675	00:01:26.700	4.01	20.45	0.16	17.44	12.2	0.7	21.2	52.7
21700	00:01:26.800	4.01	20.45	0.16	17.49	12.22	0.7	21.2	52.7
21725	00:01:26.900	4.01	20.45	0.16	17.47	12.21	0.7	21.2	52.7
21750	00:01:27.000	4.01	20.45	0.16	17.49	12.18	0.7	21.2	52.7
21775	00:01:27.100	4.01	20.45	0.16	17.46	12.15	0.7	21.2	52.7
21800	00:01:27.200	4.01	20.46	0.16	17.42	12.17	0.7	21.2	52.7
21825	00:01:27.300	4.01	20.45	0.16	17.44	12.19	0.7	21.2	52.7
21850	00:01:27.400	4.01	20.45	0.16	17.45	12.2	0.7	21.2	52.7
21875	00:01:27.500	4.01	20.46	0.16	17.43	12.16	0.7	21.2	52.7
21900	00:01:27.600	4.01	20.46	0.16	17.41	12.15	0.7	21.2	52.7
21925	00:01:27.700	4.01	20.45	0.16	17.48	12.14	0.69	21.2	52.7
21950	00:01:27.800	4.01	20.46	0.16	17.42	12.13	0.7	21.2	52.7
21975	00:01:27.900	4.01	20.45	0.16	17.45	12.11	0.69	21.2	52.7
22000	00:01:28.000	4.01	20.46	0.16	17.42	12.11	0.7	21.2	52.7
22025	00:01:28.100	4.01	20.46	0.16	17.41	12.13	0.7	21.2	52.7
22050	00:01:28.200	4.01	20.46	0.16	17.43	12.11	0.7	21.2	52.7
22075	00:01:28.300	4.01	20.45	0.16	17.46	12.1	0.69	21.2	52.7
22100	00:01:28.400	4.01	20.45	0.16	17.46	12.07	0.69	21.2	52.7
22125	00:01:28.500	4.01	20.45	0.16	17.46	12.07	0.69	21.2	52.7
22150	00:01:28.600	4.01	20.45	0.16	17.52	12.05	0.69	21.2	52.7
22175	00:01:28.700	4.01	20.45	0.16	17.53	12.06	0.69	21.2	52.7
22200	00:01:28.800	4.01	20.45	0.16	17.58	12.09	0.69	21.2	52.7
22225	00:01:28.900	4.01	20.45	0.16	17.57	12.1	0.69	21.2	52.7
22250	00:01:29.000	4.01	20.45	0.16	17.64	12.12	0.69	21.2	52.7
22275	00:01:29.100	4.01	20.45	0.16	17.68	12.15	0.69	21.2	52.7
22300	00:01:29.200	4.01	20.45	0.16	17.72	12.19	0.69	21.2	52.7
22325	00:01:29.300	4.01	20.45	0.16	17.64	12.17	0.69	21.2	52.7
22350	00:01:29.400	4.01	20.45	0.16	17.64	12.2	0.69	21.2	52.7
22375	00:01:29.500	4.01	20.45	0.16	17.62	12.23	0.69	21.2	52.7
22400	00:01:29.600	4.01	20.45	0.16	17.61	12.24	0.69	21.2	52.7
22425	00:01:29.700	4.01	20.45	0.16	17.62	12.27	0.7	21.2	52.7
22450	00:01:29.800	4.01	20.45	0.16	17.64	12.27	0.7	21.2	52.7
22475	00:01:29.900	4.01	20.45	0.16	17.67	12.29	0.7	21.2	52.7
22500	00:01:30.000	4.01	20.45	0.16	17.66	12.28	0.7	21.2	52.7
22525	00:01:30.100	4.01	20.45	0.16	17.66	12.28	0.7	21.2	52.7
22550	00:01:30.200	4.01	20.45	0.16	17.66	12.25	0.69	21.2	52.7
22575	00:01:30.300	4.01	20.45	0.16	17.73	12.25	0.69	21.2	52.7
22600	00:01:30.400	4.01	20.45	0.16	17.73	12.26	0.69	21.2	52.7
22625	00:01:30.500	4.01	20.45	0.16	17.8	12.26	0.69	21.2	52.7
22650	00:01:30.600	4.01	20.45	0.16	17.79	12.31	0.69	21.2	52.7
22675	00:01:30.700	4.01	20.45	0.16	17.81	12.3	0.69	21.2	52.7
22700	00:01:30.800	4.01	20.45	0.16	17.83	12.3	0.69	21.2	52.7
22725	00:01:30.900	4.01	20.45	0.16	17.82	12.29	0.69	21.2	52.7
22750	00:01:31.000	4.01	20.45	0.16	17.83	12.28	0.69	21.2	52.7
22775	00:01:31.100	4.01	20.45	0.16	17.84	12.29	0.69	21.2	52.7
22800	00:01:31.200	4.01	20.45	0.16	17.84	12.31	0.69	21.2	52.7
22825	00:01:31.300	4.01	20.45	0.16	17.87	12.33	0.69	21.2	52.7
22850	00:01:31.400	4.01	20.45	0.16	17.91	12.34	0.69	21.2	52.7
22875	00:01:31.500	4.01	20.45	0.17	17.92	12.36	0.69	21.2	52.7
22900	00:01:31.600	4.01	20.45	0.17	17.96	12.36	0.69	21.2	52.7
22925	00:01:31.700	4.01	20.45	0.17	17.97	12.35	0.69	21.2	52.7
22950	00:01:31.800	4.01	20.45	0.16	17.98	12.35	0.69	21.2	52.7
22975	00:01:31.900	4.01	20.45	0.17	18	12.37	0.69	21.2	52.7
23000	00:01:32.000	4.01	20.45	0.17	18.01	12.36	0.69	21.2	52.7
23025	00:01:32.100	4.01	20.45	0.17	18.01	12.39	0.69	21.2	52.7
23050	00:01:32.200	4.01	20.45	0.17	18.01	12.39	0.69	21.2	52.7
23075	00:01:32.300	4.01	20.45	0.17	18	12.42	0.69	21.2	52.7
23100	00:01:32.400	4.01	20.45	0.17	18	12.41	0.69	21.2	52.7
23125	00:01:32.500	4.01	20.45	0.17	17.95	12.39	0.69	21.2	52.7
23150	00:01:32.600	4.01	20.45	0.17	17.97	12.36	0.69	21.2	52.7
23175	00:01:32.700	4.01	20.45	0.17	18	12.36	0.69	21.2	52.7
23200	00:01:32.800	4.01	20.45	0.17	18	12.42	0.69	21.2	52.7
23225	00:01:32.900	4.01	20.45	0.17	18.04	12.46	0.69	21.2	52.7
23250	00:01:33.000	4.01	20.45	0.17	18.05	12.5	0.69	21.2	52.7
23275	00:01:33.100	4.01	20.45	0.17	18.05	12.48	0.69	21.2	52.7
23300	00:01:33.200	4.01	20.45	0.17	18.07	12.52	0.69	21.2	52.7
23325	00:01:33.300	4.01	20.45	0.17	18.08	12.53	0.69	21.2	52.7
23350	00:01:33.400	4.01	20.45	0.17	18.09	12.54	0.69	21.2	52.7
23375	00:01:33.500	4.01	20.45	0.17	18.13	12.56	0.69	21.2	52.7
23400	00:01:33.600	4.01	20.45	0.17	18.15	12.57	0.69	21.2	52.7
23425	00:01:33.700	4.01	20.45	0.17	18.08	12.61	0.7	21.2	52.7
23450	00:01:33.800	4.01	20.45	0.17	18.09	12.61	0.7	21.2	52.7
23475	00:01:33.900	4.01	20.45	0.17	18.08	12.6	0.7	21.2	52.7
23500	00:01:34.000	4.01	20.45	0.17	18.05	12.61	0.7	21.2	52.7
23525	00:01:34.100	4.01	20.45	0.17	18.11	12.64	0.7	21.2	52.7
23550	00:01:34.200	4.01	20.45	0.17	18.12	12.62	0.7	21.2	52.7
23575	00:01:34.300	4.01	20.45	0.17	18.15	12.61	0.69	21.2	52.7
23600	00:01:34.400	4.01	20.45	0.17	18.16	12.62	0.69	21.2	52.7
23625	00:01:34.500	4.01	20.45	0.17	18.16	12.64	0.7	21.2	52.7
23650	00:01:34.600	4.01	20.45	0.17	18.11	12.66	0.7	21.2	52.7
23675	00:01:34.700	4.01	20.45	0.17	18.18	12.65	0.7	21.2	52.7
23700	00:01:34.800	4.01	20.45	0.17	18.2	12.66	0.7	21.2	52.7
23725	00:01:34.900	4.01	20.45	0.17	18.23	12.67	0.69	21.2	52.7
23750	00:01:35.000	4.01	20.45	0.17	18.28	12.68	0.69	21.2	52.7
23775	00:01:35.100	4.01	20.45	0.17	18.25	12.66	0.69	21.2	52.7
23800	00:01:35.200	4.01	20.45	0.17	18.27	12.67	0.69	21.2	52.7
23825	00:01:35.300	4.01	20.45	0.17	18.29	12.7	0.69	21.2	52.7
23850	00:01:35.400	4.01	20.45	0.17	18.3	12.72	0.7	21.2	52.7
23875	00:01:35.500	4.01	20.45	0.17	18.36	12.74	0.69	21.2	52.7
23900	00:01:35.600	4.01	20.45	0.17	18.39	12.75	0.69	21.2	52.7
23925	00:01:35.700	4.01	20.45	0.17	18.38	12.76	0.69	21.2	52.7
23950	00:01:35.800	4.01	20.45	0.17	18.35	12.78	0.7	21.2	52.7
23975	00:01:35.900	4.01	20.45	0.17	18.34	12.76	0.7	21.2	52.7
24000	00:01:36.000	4.01	20.45	0.17	18.33	12.77	0.7	21.2	52.7
24025	00:01:36.100	4.01	20.45	0.17	18.37	12.8	0.7	21.2	52.7
24050	00:01:36.200	4.01	20.44	0.17	18.44	12.82	0.7	21.2	52.7
24075	00:01:36.300	4.01	20.44	0.17	18.46	12.82	0.69	21.2	52.7
24100	00:01:36.400	4.01	20.44	0.17	18.48	12.82	0.69	21.2	52.7
24125	00:01:36.500	4.01	20.44	0.17	18.46	12.82	0.69	21.2	52.7
24150	00:01:36.600	4.01	20.44	0.17	18.47	12.8	0.69	21.2	52.7
24175	00:01:36.700	4.01	20.44	0.17	18.52	12.77	0.69	21.2	52.7
24200	00:01:36.800	4.01	20.44	0.17	18.59	12.76	0.69	21.2	52.7
24225	00:01:36.900	4.01	20.44	0.17	18.61	12.78	0.69	21.2	52.7
24250	00:01:37.000	4.01	20.44	0.17	18.64	12.8	0.69	21.2	52.7
24275	00:01:37.100	4.01	20.44	0.17	18.66	12.78	0.68	21.2	52.7
24300	00:01:37.200	4.01	20.44	0.17	18.65	12.81	0.69	21.2	52.7
24325	00:01:37.300	4.01	20.44	0.17	18.64	12.79	0.69	21.2	52.7
24350	00:01:37.400	4.01	20.44	0.17	18.65	12.82	0.69	21.2	52.7
24375	00:01:37.500	4.01	20.44	0.17	18.63	12.83	0.69	21.2	52.7
24400	00:01:37.600	4.01	20.44	0.17	18.64	12.85	0.69	21.2	52.7
24425	00:01:37.700	4.01	20.44	0.17	18.62	12.91	0.69	21.2	52.7
24450	00:01:37.800	4.01	20.44	0.17	18.64	12.93	0.69	21.2	52.7
24475	00:01:37.900	4.01	20.44	0.17	18.65	12.97	0.7	21.2	52.7
24500	00:01:38.000	4.01	20.44	0.17	18.66	12.96	0.69	21.2	52.7
24525	00:01:38.100	4.01	20.44	0.17	18.67	12.99	0.7	21.2	52.7
24550	00:01:38.200	4.01	20.44	0.17	18.67	12.98	0.7	21.2	52.7
24575	00:01:38.300	4.01	20.44	0.17	18.69	13	0.7	21.2	52.7
24600	00:01:38.400	4.01	20.44	0.17	18.7	12.99	0.69	21.2	52.7
24625	00:01:38.500	4.01	20.44	0.17	18.81	13.01	0.69	21.2	52.7
24650	00:01:38.600	4.01	20.44	0.17	18.85	13.05	0.69	21.2	52.7
24675	00:01:38.700	4.01	20.44	0.17	18.88	13.07	0.69	21.2	52.7
24700	00:01:38.800	4.01	20.44	0.17	18.87	13.1	0.69	21.2	52.7
24725	00:01:38.900	4.01	20.44	0.17	18.9	13.13	0.69	21.2	52.7
24750	00:01:39.000	4.01	20.44	0.17	18.96	13.17	0.69	21.2	52.7
24775	00:01:39.100	4.01	20.44	0.17	18.98	13.22	0.7	21.2	52.7
24800	00:01:39.200	4.01	20.44	0.17	19.04	13.25	0.7	21.2	52.7
24825	00:01:39.300	4.01	20.44	0.17	19.07	13.28	0.7	21.2	52.7
24850	00:01:39.400	4.01	20.44	0.18	19.11	13.32	0.7	21.2	52.7
24875	00:01:39.500	4.01	20.44	0.18	19.09	13.34	0.7	21.2	52.7
24900	00:01:39.600	4.01	20.44	0.18	19.16	13.35	0.7	21.2	52.7
24925	00:01:39.700	4.01	20.44	0.18	19.18	13.37	0.7	21.2	52.7
24950	00:01:39.800	4.01	20.44	0.18	19.2	13.36	0.7	21.2	52.7
24975	00:01:39.900	4.01	20.44	0.18	19.21	13.37	0.7	21.2	52.7
25000	00:01:40.000	4.01	20.44	0.18	19.2	13.38	0.7	21.2	52.7
25025	00:01:40.100	4.01	20.44	0.18	19.21	13.38	0.7	21.2	52.7
25050	00:01:40.200	4.01	20.44	0.18	19.23	13.41	0.7	21.2	52.7
25075	00:01:40.300	4.01	20.44	0.18	19.25	13.43	0.7	21.2	52.7
25100	00:01:40.400	4.01	20.44	0.18	19.26	13.46	0.7	21.2	52.7
25125	00:01:40.500	4.01	20.44	0.18	19.3	13.51	0.7	21.2	52.7
25150	00:01:40.600	4.01	20.44	0.18	19.31	13.52	0.7	21.2	52.7
25175	00:01:40.700	4.01	20.44	0.18	19.34	13.54	0.7	21.2	52.7
25200	00:01:40.800	4.01	20.44	0.18	19.36	13.6	0.7	21.2	52.7
25225	00:01:40.900	4.01	20.43	0.18	19.4	13.61	0.7	21.2	52.7
25250	00:01:41.000	4.01	20.43	0.18	19.41	13.65	0.7	21.2	52.7
25275	00:01:41.100	4.01	20.43	0.18	19.45	13.68	0.7	21.2	52.7
25300	00:01:41.200	4.01	20.43	0.18	19.44	13.66	0.7	21.2	52.7
25325	00:01:41.300	4.01	20.43	0.18	19.44	13.67	0.7	21.2	52.7
25350	00:01:41.400	4.01	20.43	0.18	19.46	13.67	0.7	21.2	52.7
25375	00:01:41.500	4.01	20.43	0.18	19.49	13.68	0.7	21.2	52.7
25400	00:01:41.600	4.01	20.43	0.18	19.48	13.69	0.7	21.2	52.7
25425	00:01:41.700	4.01	20.43	0.18	19.49	13.71	0.7	21.2	52.7
25450	00:01:41.800	4.01	20.43	0.18	19.53	13.71	0.7	21.2	52.7
25475	00:01:41.900	4.01	20.43	0.18	19.52	13.7	0.7	21.2	52.7
25500	00:01:42.000	4.01	20.43	0.18	19.52	13.73	0.7	21.2	52.7
25525	00:01:42.100	4.01	20.43	0.18	19.56	13.75	0.7	21.2	52.7
25550	00:01:42.200	4.01	20.43	0.18	19.58	13.8	0.71	21.2	52.7
25575	00:01:42.300	4.01	20.43	0.18	19.63	13.83	0.7	21.2	52.7
25600	00:01:42.400	4.01	20.43	0.18	19.64	13.86	0.71	21.2	52.7
25625	00:01:42.500	4.01	20.43	0.18	19.61	13.87	0.71	21.2	52.7
25650	00:01:42.600	4.01	20.43	0.18	19.62	13.88	0.71	21.2	52.7
25675	00:01:42.700	4.01	20.43	0.18	19.62	13.92	0.71	21.2	52.7
25700	00:01:42.800	4.01	20.43	0.18	19.6	13.94	0.71	21.2	52.7
25725	00:01:42.900	4.01	20.43	0.18	19.59	13.95	0.71	21.2	52.7
25750	00:01:43.000	4.01	20.43	0.18	19.59	13.95	0.71	21.2	52.7
25775	00:01:43.100	4.01	20.43	0.18	19.57	13.94	0.71	21.2	52.7
25800	00:01:43.200	4.01	20.43	0.18	19.59	13.98	0.71	21.2	52.7
25825	00:01:43.300	4.01	20.43	0.18	19.62	13.97	0.71	21.2	52.7
25850	00:01:43.400	4.01	20.43	0.18	19.59	13.93	0.71	21.2	52.7
25875	00:01:43.500	4.01	20.43	0.18	19.62	13.96	0.71	21.2	52.7
25900	00:01:43.600	4.01	20.43	0.18	19.59	13.95	0.71	21.2	52.7
25925	00:01:43.700	4.01	20.43	0.18	19.57	13.93	0.71	21.2	52.7
25950	00:01:43.800	4.01	20.43	0.18	19.57	13.92	0.71	21.2	52.7
25975	00:01:43.900	4.01	20.43	0.18	19.61	13.96	0.71	21.2	52.7
26000	00:01:44.000	4.01	20.43	0.18	19.64	13.97	0.71	21.2	52.7
26025	00:01:44.100	4.01	20.43	0.18	19.63	14	0.71	21.2	52.7
26050	00:01:44.200	4.01	20.43	0.18	19.61	13.97	0.71	21.2	52.7
26075	00:01:44.300	4.01	20.43	0.18	19.55	14	0.72	21.2	52.7
26100	00:01:44.400	4.01	20.43	0.18	19.56	14.02	0.72	21.2	52.7
26125	00:01:44.500	4.01	20.43	0.18	19.52	14.04	0.72	21.2	52.7
26150	00:01:44.600	4.01	20.43	0.18	19.54	14.06	0.72	21.2	52.7
26175	00:01:44.700	4.01	20.43	0.18	19.53	14.06	0.72	21.2	52.7
26200	00:01:44.800	4.01	20.43	0.18	19.57	14.07	0.72	21.2	52.7
26225	00:01:44.900	4.01	20.43	0.18	19.54	14.06	0.72	21.2	52.7
26250	00:01:45.000	4.01	20.43	0.18	19.56	14.07	0.72	21.2	52.7
26275	00:01:45.100	4.01	20.43	0.18	19.58	14.01	0.72	21.2	52.7
26300	00:01:45.200	4.01	20.43	0.18	19.57	14.03	0.72	21.2	52.7
26325	00:01:45.300	4.01	20.43	0.18	19.59	14.01	0.72	21.2	52.7
26350	00:01:45.400	4.01	20.43	0.18	19.57	14.02	0.72	21.2	52.7
26375	00:01:45.500	4.01	20.43	0.18	19.63	13.95	0.71	21.2	52.7
26400	00:01:45.600	4.01	20.43	0.18	19.68	13.96	0.71	21.2	52.7
26425	00:01:45.700	4.01	20.43	0.18	19.71	13.98	0.71	21.2	52.7
26450	00:01:45.800	4.01	20.43	0.18	19.66	13.95	0.71	21.2	52.7
26475	00:01:45.900	4.01	20.43	0.18	19.67	13.94	0.71	21.2	52.7
26500	00:01:46.000	4.01	20.43	0.18	19.67	13.93	0.71	21.2	52.7
26525	00:01:46.100	4.01	20.43	0.18	19.66	13.98	0.71	21.2	52.7
26550	00:01:46.200	4.01	20.43	0.18	19.67	14	0.71	21.2	52.7
26575	00:01:46.300	4.01	20.43	0.18	19.65	14.01	0.71	21.2	52.7
26600	00:01:46.400	4.01	20.43	0.18	19.7	14	0.71	21.2	52.7
26625	00:01:46.500	4.01	20.43	0.18	19.68	14.02	0.71	21.2	52.7
26650	00:01:46.600	4.01	20.43	0.18	19.66	13.99	0.71	21.2	52.7
26675	00:01:46.700	4.01	20.43	0.18	19.65	13.99	0.71	21.2	52.7
26700	00:01:46.800	4.02	20.43	0.18	19.7	14.03	0.71	21.2	52.7
26725	00:01:46.900	4.02	20.43	0.18	19.75	14.06	0.71	21.2	52.7
26750	00:01:47.000	4.02	20.43	0.18	19.75	14.07	0.71	21.2	52.7
26775	00:01:47.100	4.02	20.43	0.18	19.76	14.04	0.71	21.2	52.7
26800	00:01:47.200	4.02	20.43	0.18	19.77	14.01	0.71	21.2	52.7
26825	00:01:47.300	4.01	20.43	0.18	19.81	13.99	0.71	21.2	52.7
26850	00:01:47.400	4.01	20.43	0.18	19.82	14.01	0.71	21.2	52.7
26875	00:01:47.500	4.01	20.43	0.18	19.79	14.04	0.71	21.2	52.7
26900	00:01:47.600	4.01	20.43	0.18	19.85	14.06	0.71	21.2	52.7
26925	00:01:47.700	4.01	20.43	0.18	19.9	14.06	0.71	21.2	52.7
26950	00:01:47.800	4.01	20.43	0.18	19.89	14.06	0.71	21.2	52.7
26975	00:01:47.900	4.01	20.43	0.18	19.89	14.06	0.71	21.2	52.7
27000	00:01:48.000	4.01	20.43	0.18	19.91	14.06	0.71	21.2	52.7
27025	00:01:48.100	4.01	20.43	0.18	19.93	14.08	0.71	21.2	52.7
27050	00:01:48.200	4.01	20.43	0.18	19.98	14.1	0.71	21.2	52.7
27075	00:01:48.300	4.01	20.43	0.18	20	14.13	0.71	21.2	52.7
27100	00:01:48.400	4.01	20.43	0.18	19.99	14.13	0.71	21.2	52.7
27125	00:01:48.500	4.01	20.43	0.18	20.04	14.11	0.7	21.2	52.7
27150	00:01:48.600	4.01	20.43	0.18	20.02	14.15	0.71	21.2	52.7
27175	00:01:48.700	4.01	20.43	0.18	20	14.17	0.71	21.2	52.7
27200	00:01:48.800	4.01	20.43	0.18	20	14.18	0.71	21.2	52.7
27225	00:01:48.900	4.01	20.43	0.18	19.99	14.18	0.71	21.2	52.7
27250	00:01:49.000	4.01	20.43	0.18	20.01	14.21	0.71	21.2	52.7
27275	00:01:49.100	4.01	20.43	0.18	20.03	14.22	0.71	21.2	52.7
27300	00:01:49.200	4.01	20.43	0.18	20.03	14.25	0.71	21.2	52.7
27325	00:01:49.300	4.01	20.43	0.18	20.02	14.25	0.71	21.2	52.7
27350	00:01:49.400	4.01	20.43	0.18	20.05	14.28	0.71	21.2	52.7
27375	00:01:49.500	4.01	20.43	0.19	20.04	14.31	0.71	21.2	52.7
27400	00:01:49.600	4.01	20.43	0.18	20.07	14.29	0.71	21.2	52.7
27425	00:01:49.700	4.01	20.43	0.18	20.14	14.27	0.71	21.2	52.7
27450	00:01:49.800	4.01	20.43	0.18	20.18	14.3	0.71	21.2	52.7
27475	00:01:49.900	4.01	20.43	0.19	20.23	14.32	0.71	21.2	52.7
27500	00:01:50.000	4.01	20.43	0.18	20.25	14.3	0.71	21.2	52.7
27525	00:01:50.100	4.01	20.43	0.19	20.27	14.32	0.71	21.2	52.7
27550	00:01:50.200	4.01	20.43	0.19	20.3	14.33	0.71	21.2	52.7
27575	00:01:50.300	4.01	20.43	0.19	20.31	14.34	0.71	21.2	52.7
27600	00:01:50.400	4.01	20.43	0.19	20.33	14.35	0.71	21.2	52.7
27625	00:01:50.500	4.01	20.42	0.19	20.38	14.36	0.7	21.2	52.7
27650	00:01:50.600	4.01	20.42	0.19	20.38	14.37	0.71	21.2	52.7
27675	00:01:50.700	4.01	20.43	0.19	20.36	14.4	0.71	21.2	52.7
27700	00:01:50.800	4.01	20.42	0.19	20.39	14.4	0.71	21.2	52.7
27725	00:01:50.900	4.01	20.42	0.19	20.4	14.4	0.71	21.2	52.7
27750	00:01:51.000	4.01	20.42	0.19	20.39	14.43	0.71	21.2	52.7
27775	00:01:51.100	4.01	20.42	0.19	20.4	14.43	0.71	21.2	52.7
27800	00:01:51.200	4.01	20.42	0.19	20.42	14.43	0.71	21.2	52.7
27825	00:01:51.300	4.01	20.42	0.19	20.45	14.44	0.71	21.2	52.7
27850	00:01:51.400	4.01	20.42	0.19	20.48	14.43	0.7	21.2	52.7
27875	00:01:51.500	4.01	20.42	0.19	20.51	14.45	0.7	21.2	52.7
27900	00:01:51.600	4.01	20.42	0.19	20.55	14.45	0.7	21.2	52.7
27925	00:01:51.700	4.01	20.42	0.19	20.61	14.47	0.7	21.2	52.7
27950	00:01:51.800	4.01	20.42	0.19	20.63	14.49	0.7	21.2	52.7
27975	00:01:51.900	4.01	20.42	0.19	20.59	14.51	0.7	21.2	52.7
28000	00:01:52.000	4.01	20.42	0.19	20.61	14.56	0.71	21.2	52.7
28025	00:01:52.100	4.01	20.42	0.19	20.65	14.59	0.71	21.2	52.7
28050	00:01:52.200	4.01	20.42	0.19	20.66	14.63	0.71	21.2	52.7
28075	00:01:52.300	4.01	20.42	0.19	20.65	14.61	0.71	21.2	52.7
28100	00:01:52.400	4.01	20.42	0.19	20.65	14.62	0.71	21.2	52.7
28125	00:01:52.500	4.01	20.42	0.19	20.61	14.65	0.71	21.2	52.7
28150	00:01:52.600	4.01	20.42	0.19	20.63	14.68	0.71	21.2	52.7
28175	00:01:52.700	4.01	20.42	0.19	20.62	14.71	0.71	21.2	52.7
28200	00:01:52.800	4.01	20.42	0.19	20.58	14.7	0.71	21.2	52.7
28225	00:01:52.900	4.01	20.42	0.19	20.65	14.67	0.71	21.2	52.7
28250	00:01:53.000	4.01	20.42	0.19	20.67	14.66	0.71	21.2	52.7
28275	00:01:53.100	4.01	20.42	0.19	20.66	14.67	0.71	21.2	52.7
28300	00:01:53.200	4.01	20.42	0.19	20.62	14.67	0.71	21.2	52.7
28325	00:01:53.300	4.01	20.42	0.19	20.64	14.68	0.71	21.2	52.7
28350	00:01:53.400	4.01	20.42	0.19	20.68	14.68	0.71	21.2	52.7
28375	00:01:53.500	4.01	20.42	0.19	20.68	14.66	0.71	21.2	52.7
28400	00:01:53.600	4.01	20.42	0.19	20.64	14.66	0.71	21.2	52.7
28425	00:01:53.700	4.01	20.42	0.19	20.64	14.69	0.71	21.2	52.7
28450	00:01:53.800	4.01	20.42	0.19	20.68	14.7	0.71	21.2	52.7
28475	00:01:53.900	4.01	20.42	0.19	20.68	14.75	0.71	21.2	52.7
28500	00:01:54.000	4.01	20.42	0.19	20.68	14.77	0.71	21.2	52.7
28525	00:01:54.100	4.01	20.42	0.19	20.67	14.74	0.71	21.2	52.7
28550	00:01:54.200	4.01	20.42	0.19	20.68	14.73	0.71	21.2	52.7
28575	00:01:54.300	4.01	20.42	0.19	20.7	14.76	0.71	21.2	52.7
28600	00:01:54.400	4.01	20.42	0.19	20.66	14.8	0.72	21.2	52.7
28625	00:01:54.500	4.01	20.42	0.19	20.68	14.81	0.72	21.2	52.7
28650	00:01:54.600	4.01	20.42	0.19	20.73	14.82	0.71	21.2	52.7
28675	00:01:54.700	4.01	20.42	0.19	20.74	14.78	0.71	21.2	52.7
28700	00:01:54.800	4.01	20.42	0.19	20.72	14.8	0.71	21.2	52.7
28725	00:01:54.900	4.01	20.42	0.19	20.72	14.77	0.71	21.2	52.7
28750	00:01:55.000	4.01	20.42	0.19	20.76	14.74	0.71	21.2	52.7
28775	00:01:55.100	4.01	20.42	0.19	20.76	14.75	0.71	21.2	52.7
28800	00:01:55.200	4.01	20.42	0.19	20.79	14.78	0.71	21.2	52.7
28825	00:01:55.300	4.01	20.42	0.19	20.8	14.77	0.71	21.2	52.7
28850	00:01:55.400	4.01	20.42	0.19	20.84	14.76	0.71	21.2	52.7
28875	00:01:55.500	4.01	20.42	0.19	20.87	14.81	0.71	21.2	52.7
28900	00:01:55.600	4.01	20.42	0.19	20.83	14.81	0.71	21.2	52.7
28925	00:01:55.700	4.01	20.42	0.19	20.84	14.81	0.71	21.2	52.7
28950	00:01:55.800	4.02	20.42	0.19	20.89	14.82	0.71	21.2	52.7
28975	00:01:55.900	4.02	20.42	0.19	20.94	14.84	0.71	21.2	52.7
29000	00:01:56.000	4.02	20.42	0.19	20.91	14.88	0.71	21.2	52.7
29025	00:01:56.100	4.02	20.42	0.19	20.95	14.9	0.71	21.2	52.7
29050	00:01:56.200	4.02	20.42	0.19	20.98	14.93	0.71	21.2	52.7
29075	00:01:56.300	4.02	20.42	0.19	21	14.94	0.71	21.2	52.7
29100	00:01:56.400	4.02	20.42	0.19	21.02	14.95	0.71	21.2	52.7
29125	00:01:56.500	4.02	20.42	0.19	20.99	14.95	0.71	21.2	52.7
29150	00:01:56.600	4.02	20.42	0.19	21.04	14.96	0.71	21.2	52.7
29175	00:01:56.700	4.02	20.42	0.19	21.08	15.01	0.71	21.2	52.7
29200	00:01:56.800	4.02	20.42	0.19	21.13	15.03	0.71	21.2	52.7
29225	00:01:56.900	4.02	20.42	0.19	21.11	15.06	0.71	21.2	52.7
29250	00:01:57.000	4.02	20.42	0.19	21.11	15.08	0.71	21.2	52.7
29275	00:01:57.100	4.02	20.42	0.19	21.15	15.09	0.71	21.2	52.7
29300	00:01:57.200	4.02	20.42	0.19	21.19	15.11	0.71	21.2	52.7
29325	00:01:57.300	4.02	20.42	0.19	21.17	15.13	0.71	21.2	52.7
29350	00:01:57.400	4.01	20.42	0.19	21.17	15.15	0.72	21.2	52.7
29375	00:01:57.500	4.01	20.42	0.19	21.19	15.16	0.72	21.2	52.7
29400	00:01:57.600	4.01	20.42	0.19	21.23	15.18	0.71	21.2	52.7
29425	00:01:57.700	4.01	20.42	0.19	21.21	15.19	0.72	21.2	52.7
29450	00:01:57.800	4.01	20.42	0.19	21.2	15.17	0.72	21.2	52.7
29475	00:01:57.900	4.01	20.42	0.19	21.2	15.18	0.72	21.2	52.7
29500	00:01:58.000	4.01	20.42	0.19	21.24	15.21	0.72	21.2	52.7
29525	00:01:58.100	4.01	20.42	0.19	21.27	15.22	0.72	21.2	52.7
29550	00:01:58.200	4.01	20.42	0.19	21.23	15.22	0.72	21.2	52.7
29575	00:01:58.300	4.01	20.42	0.19	21.3	15.25	0.72	21.2	52.7
29600	00:01:58.400	4.01	20.42	0.19	21.31	15.27	0.72	21.2	52.7
29625	00:01:58.500	4.01	20.42	0.2	21.33	15.31	0.72	21.2	52.7
29650	00:01:58.600	4.01	20.42	0.2	21.33	15.32	0.72	21.2	52.7
29675	00:01:58.700	4.02	20.42	0.19	21.38	15.31	0.72	21.2	52.7
29700	00:01:58.800	4.02	20.42	0.2	21.39	15.32	0.72	21.2	52.7
29725	00:01:58.900	4.01	20.41	0.2	21.41	15.33	0.72	21.2	52.7
29750	00:01:59.000	4.01	20.41	0.2	21.41	15.31	0.72	21.2	52.7
29775	00:01:59.100	4.01	20.41	0.2	21.39	15.31	0.72	21.2	52.7
29800	00:01:59.200	4.02	20.41	0.19	21.41	15.31	0.72	21.2	52.7
29825	00:01:59.300	4.02	20.42	0.19	21.38	15.3	0.72	21.2	52.7
29850	00:01:59.400	4.02	20.42	0.19	21.39	15.29	0.71	21.2	52.7
29875	00:01:59.500	4.02	20.41	0.19	21.4	15.29	0.71	21.2	52.7
29900	00:01:59.600	4.02	20.42	0.19	21.38	15.28	0.71	21.2	52.7
29925	00:01:59.700	4.02	20.42	0.2	21.35	15.31	0.72	21.2	52.7
29950	00:01:59.800	4.02	20.42	0.2	21.35	15.36	0.72	21.2	52.7
29975	00:01:59.900	4.02	20.41	0.2	21.4	15.33	0.72	21.2	52.7
30000	00:02:00.000	4.02	20.41	0.2	21.41	15.31	0.72	21.2	52.7
30025	00:02:00.100	4.02	20.42	0.2	21.39	15.33	0.72	21.2	52.7
30050	00:02:00.200	4.01	20.41	0.2	21.4	15.33	0.72	21.2	52.7
30075	00:02:00.300	4.01	20.41	0.2	21.42	15.32	0.72	21.2	52.7
30100	00:02:00.400	4.01	20.41	0.2	21.4	15.32	0.72	21.2	52.7
30125	00:02:00.500	4.01	20.41	0.19	21.4	15.28	0.71	21.2	52.7
30150	00:02:00.600	4.01	20.41	0.19	21.44	15.27	0.71	21.2	52.7
30175	00:02:00.700	4.01	20.41	0.19	21.43	15.27	0.71	21.2	52.7
30200	00:02:00.800	4.01	20.41	0.19	21.44	15.26	0.71	21.2	52.7
30225	00:02:00.900	4.01	20.42	0.19	21.35	15.29	0.72	21.2	52.7
30250	00:02:01.000	4.02	20.42	0.19	21.36	15.3	0.72	21.2	52.7
30275	00:02:01.100	4.02	20.42	0.2	21.37	15.31	0.72	21.2	52.7
30300	00:02:01.200	4.02	20.42	0.2	21.33	15.31	0.72	21.2	52.7
30325	00:02:01.300	4.02	20.42	0.2	21.31	15.32	0.72	21.2	52.7
30350	00:02:01.400	4.01	20.42	0.2	21.33	15.31	0.72	21.2	52.7
30375	00:02:01.500	4.01	20.42	0.2	21.34	15.35	0.72	21.2	52.7
30400	00:02:01.600	4.01	20.42	0.2	21.27	15.36	0.72	21.2	52.7
30425	00:02:01.700	4.01	20.42	0.2	21.28	15.36	0.72	21.2	52.7
30450	00:02:01.800	4.01	20.42	0.2	21.25	15.36	0.72	21.2	52.7
30475	00:02:01.900	4.01	20.42	0.2	21.31	15.34	0.72	21.2	52.7
30500	00:02:02.000	4.01	20.42	0.2	21.26	15.32	0.72	21.2	52.7
30525	00:02:02.100	4.01	20.42	0.19	21.28	15.29	0.72	21.2	52.7
30550	00:02:02.200	4.01	20.42	0.19	21.29	15.27	0.72	21.2	52.7
30575	00:02:02.300	4.01	20.42	0.19	21.27	15.28	0.72	21.2	52.7
30600	00:02:02.400	4.01	20.42	0.19	21.3	15.26	0.72	21.2	52.7
30625	00:02:02.500	4.01	20.42	0.19	21.28	15.22	0.72	21.2	52.7
30650	00:02:02.600	4.01	20.42	0.19	21.29	15.2	0.71	21.2	52.7
30675	00:02:02.700	4.01	20.42	0.19	21.27	15.17	0.71	21.2	52.7
30700	00:02:02.800	4.01	20.42	0.19	21.21	15.2	0.72	21.2	52.7
30725	00:02:02.900	4.01	20.42	0.19	21.21	15.22	0.72	21.2	52.7
30750	00:02:03.000	4.01	20.42	0.19	21.22	15.21	0.72	21.2	52.7
30775	00:02:03.100	4.02	20.42	0.19	21.19	15.21	0.72	21.2	52.7
30800	00:02:03.200	4.02	20.42	0.19	21.18	15.22	0.72	21.2	52.7
30825	00:02:03.300	4.02	20.42	0.19	21.18	15.23	0.72	21.2	52.7
30850	00:02:03.400	4.02	20.42	0.19	21.16	15.26	0.72	21.2	52.7
30875	00:02:03.500	4.02	20.42	0.19	21.14	15.29	0.72	21.2	52.7
30900	00:02:03.600	4.02	20.42	0.2	21.1	15.32	0.73	21.2	52.7
30925	00:02:03.700	4.02	20.42	0.2	21.1	15.33	0.73	21.2	52.7
30950	00:02:03.800	4.02	20.42	0.19	21.16	15.28	0.72	21.2	52.7
30975	00:02:03.900	4.02	20.42	0.19	21.14	15.25	0.72	21.2	52.7
31000	00:02:04.000	4.02	20.42	0.19	21.15	15.27	0.72	21.2	52.7
31025	00:02:04.100	4.02	20.42	0.19	21.17	15.3	0.72	21.2	52.7
31050	00:02:04.200	4.02	20.42	0.19	21.19	15.3	0.72	21.2	52.7
31075	00:02:04.300	4.02	20.42	0.19	21.16	15.27	0.72	21.2	52.7
31100	00:02:04.400	4.02	20.42	0.19	21.13	15.24	0.72	21.2	52.7
31125	00:02:04.500	4.01	20.42	0.19	21.12	15.24	0.72	21.2	52.7
31150	00:02:04.600	4.01	20.42	0.19	21.19	15.23	0.72	21.2	52.7
31175	00:02:04.700	4.01	20.42	0.19	21.19	15.2	0.72	21.2	52.7
31200	00:02:04.800	4.01	20.42	0.19	21.16	15.19	0.72	21.2	52.7
31225	00:02:04.900	4.01	20.42	0.19	21.14	15.16	0.72	21.2	52.7
31250	00:02:05.000	4.01	20.42	0.19	21.15	15.16	0.72	21.2	52.7
31275	00:02:05.100	4.01	20.42	0.19	21.14	15.13	0.72	21.2	52.7
31300	00:02:05.200	4.01	20.42	0.19	21.1	15.12	0.72	21.2	52.7
31325	00:02:05.300	4.01	20.42	0.19	21.14	15.12	0.72	21.2	52.7
31350	00:02:05.400	4.01	20.42	0.19	21.14	15.09	0.71	21.2	52.7
31375	00:02:05.500	4.02	20.42	0.19	21.16	15.09	0.71	21.2	52.7
31400	00:02:05.600	4.02	20.42	0.19	21.13	15.08	0.71	21.2	52.7
31425	00:02:05.700	4.02	20.42	0.19	21.09	15.1	0.72	21.2	52.7
31450	00:02:05.800	4.02	20.42	0.19	21.1	15.13	0.72	21.2	52.7
31475	00:02:05.900	4.02	20.42	0.19	21.16	15.19	0.72	21.2	52.7
31500	00:02:06.000	4.02	20.42	0.19	21.13	15.2	0.72	21.2	52.7
31525	00:02:06.100	4.02	20.42	0.19	21.11	15.18	0.72	21.2	52.7
31550	00:02:06.200	4.02	20.42	0.19	21.17	15.17	0.72	21.2	52.7
31575	00:02:06.300	4.02	20.42	0.19	21.2	15.2	0.72	21.2	52.7
31600	00:02:06.400	4.02	20.42	0.19	21.18	15.23	0.72	21.2	52.7
31625	00:02:06.500	4.02	20.42	0.19	21.1	15.22	0.72	21.2	52.7
31650	00:02:06.600	4.02	20.42	0.19	21.14	15.24	0.72	21.2	52.7
31675	00:02:06.700	4.02	20.42	0.19	21.16	15.24	0.72	21.2	52.7
31700	00:02:06.800	4.02	20.42	0.19	21.18	15.2	0.72	21.2	52.7
31725	00:02:06.900	4.02	20.42	0.19	21.15	15.21	0.72	21.2	52.7
31750	00:02:07.000	4.02	20.42	0.19	21.16	15.21	0.72	21.2	52.7
31775	00:02:07.100	4.02	20.42	0.19	21.12	15.23	0.72	21.2	52.7
31800	00:02:07.200	4.02	20.42	0.19	21.12	15.27	0.72	21.2	52.7
31825	00:02:07.300	4.02	20.42	0.19	21.08	15.24	0.72	21.2	52.7
31850	00:02:07.400	4.02	20.42	0.19	21.12	15.23	0.72	21.2	52.7
31875	00:02:07.500	4.02	20.42	0.19	21.18	15.2	0.72	21.2	52.7
31900	00:02:07.600	4.01	20.42	0.19	21.17	15.15	0.72	21.2	52.7
31925	00:02:07.700	4.01	20.42	0.19	21.17	15.13	0.71	21.2	52.7
31950	00:02:07.800	4.02	20.42	0.19	21.13	15.13	0.72	21.2	52.7
31975	00:02:07.900	4.02	20.42	0.19	21.15	15.11	0.71	21.2	52.7
32000	00:02:08.000	4.02	20.42	0.19	21.12	15.09	0.71	21.2	52.7
32025	00:02:08.100	4.02	20.42	0.19	21.09	15.06	0.71	21.2	52.7
32050	00:02:08.200	4.01	20.42	0.19	21.07	14.99	0.71	21.2	52.7
32075	00:02:08.300	4.01	20.42	0.19	21.06	14.97	0.71	21.2	52.7
32100	00:02:08.400	4.01	20.42	0.19	21	14.97	0.71	21.2	52.7
32125	00:02:08.500	4.01	20.42	0.19	21	14.97	0.71	21.2	52.7
32150	00:02:08.600	4.02	20.42	0.19	20.96	14.95	0.71	21.2	52.7
32175	00:02:08.700	4.02	20.42	0.19	20.95	14.95	0.71	21.2	52.7
32200	00:02:08.800	4.02	20.42	0.19	20.97	14.95	0.71	21.2	52.7
32225	00:02:08.900	4.02	20.42	0.19	20.93	14.91	0.71	21.2	52.7
32250	00:02:09.000	4.02	20.42	0.19	20.91	14.93	0.71	21.2	52.7
32275	00:02:09.100	4.02	20.42	0.19	20.96	14.95	0.71	21.2	52.7
32300	00:02:09.200	4.02	20.42	0.19	20.94	15.01	0.72	21.2	52.7
32325	00:02:09.300	4.02	20.42	0.19	21.01	15.02	0.71	21.2	52.7
32350	00:02:09.400	4.02	20.42	0.19	21.11	15.03	0.71	21.2	52.7
32375	00:02:09.500	4.02	20.42	0.19	21.1	15.05	0.71	21.2	52.7
32400	00:02:09.600	4.02	20.42	0.19	21.1	15.06	0.71	21.2	52.7
32425	00:02:09.700	4.02	20.42	0.19	21.15	15.06	0.71	21.2	52.7
32450	00:02:09.800	4.02	20.42	0.19	21.13	15.09	0.71	21.2	52.7
32475	00:02:09.900	4.02	20.42	0.19	21.14	15.09	0.71	21.2	52.7
32500	00:02:10.000	4.02	20.42	0.19	21.16	15.05	0.71	21.2	52.7
32525	00:02:10.100	4.02	20.42	0.19	21.16	15.03	0.71	21.2	52.7
32550	00:02:10.200	4.02	20.42	0.19	21.13	15.02	0.71	21.2	52.7
32575	00:02:10.300	4.02	20.42	0.19	21.08	14.98	0.71	21.2	52.7
32600	00:02:10.400	4.02	20.42	0.19	21.01	14.94	0.71	21.2	52.7
32625	00:02:10.500	4.02	20.42	0.19	20.97	14.96	0.71	21.2	52.7
32650	00:02:10.600	4.02	20.42	0.19	21.03	14.94	0.71	21.2	52.7
32675	00:02:10.700	4.02	20.42	0.19	20.98	14.94	0.71	21.2	52.7
32700	00:02:10.800	4.02	20.42	0.19	21.01	14.93	0.71	21.2	52.7
32725	00:02:10.900	4.02	20.42	0.19	21.01	14.96	0.71	21.2	52.7
32750	00:02:11.000	4.02	20.42	0.19	21.06	14.97	0.71	21.2	52.7
32775	00:02:11.100	4.02	20.42	0.19	21.03	14.99	0.71	21.2	52.7
32800	00:02:11.200	4.02	20.42	0.19	21.02	15.02	0.71	21.2	52.7
32825	00:02:11.300	4.02	20.42	0.19	21.02	15.04	0.72	21.2	52.7
32850	00:02:11.400	4.02	20.42	0.19	21.04	15.04	0.71	21.2	52.7
32875	00:02:11.500	4.02	20.42	0.19	21.03	15.01	0.71	21.2	52.7
32900	00:02:11.600	4.02	20.42	0.19	21	15.06	0.72	21.2	52.7
32925	00:02:11.700	4.02	20.42	0.19	21	15.04	0.72	21.2	52.7
32950	00:02:11.800	4.02	20.42	0.19	21.05	15.02	0.71	21.2	52.7
32975	00:02:11.900	4.02	20.42	0.19	21.03	14.99	0.71	21.2	52.7
33000	00:02:12.000	4.02	20.42	0.19	20.99	14.98	0.71	21.2	52.7
33025	00:02:12.100	4.01	20.42	0.19	21.05	14.95	0.71	21.2	52.7
33050	00:02:12.200	4.01	20.42	0.19	21.12	14.91	0.71	21.2	52.7
33075	00:02:12.300	4.01	20.42	0.19	21.11	14.94	0.71	21.2	52.7
33100	00:02:12.400	4.01	20.42	0.19	21.16	14.95	0.71	21.2	52.7
33125	00:02:12.500	4.01	20.42	0.19	21.22	14.93	0.7	21.2	52.7
33150	00:02:12.600	4.01	20.42	0.19	21.18	14.89	0.7	21.2	52.7
33175	00:02:12.700	4.02	20.42	0.19	21.25	14.89	0.7	21.2	52.7
33200	00:02:12.800	4.02	20.42	0.19	21.2	14.89	0.7	21.2	52.7
33225	00:02:12.900	4.02	20.42	0.19	21.22	14.89	0.7	21.2	52.7
33250	00:02:13.000	4.02	20.42	0.19	21.27	14.89	0.7	21.2	52.7
33275	00:02:13.100	4.02	20.42	0.19	21.26	14.89	0.7	21.2	52.7
33300	00:02:13.200	4.02	20.42	0.19	21.24	14.91	0.7	21.2	52.7
33325	00:02:13.300	4.02	20.42	0.19	21.23	14.88	0.7	21.2	52.7
33350	00:02:13.400	4.02	20.42	0.19	21.19	14.87	0.7	21.2	52.7
33375	00:02:13.500	4.02	20.42	0.19	21.18	14.83	0.7	21.2	52.7
33400	00:02:13.600	4.02	20.42	0.19	21.19	14.79	0.7	21.2	52.7
33425	00:02:13.700	4.02	20.42	0.19	21.13	14.77	0.7	21.2	52.7
33450	00:02:13.800	4.02	20.42	0.19	21.14	14.76	0.7	21.2	52.7
33475	00:02:13.900	4.02	20.42	0.19	21.14	14.76	0.7	21.2	52.7
33500	00:02:14.000	4.02	20.42	0.19	21.1	14.77	0.7	21.2	52.7
33525	00:02:14.100	4.02	20.42	0.19	21.13	14.8	0.7	21.2	52.7
33550	00:02:14.200	4.02	20.42	0.19	21.16	14.8	0.7	21.2	52.7
33575	00:02:14.300	4.02	20.42	0.19	21.16	14.83	0.7	21.2	52.7
33600	00:02:14.400	4.02	20.42	0.19	21.19	14.87	0.7	21.2	52.7
33625	00:02:14.500	4.02	20.42	0.19	21.23	14.97	0.71	21.2	52.7
33650	00:02:14.600	4.02	20.42	0.19	21.29	15.04	0.71	21.2	52.7
33675	00:02:14.700	4.02	20.42	0.19	21.34	15.09	0.71	21.2	52.7
33700	00:02:14.800	4.02	20.42	0.19	21.37	15.08	0.71	21.2	52.7
33725	00:02:14.900	4.02	20.42	0.19	21.37	15.09	0.71	21.2	52.7
33750	00:02:15.000	4.02	20.41	0.19	21.45	15.1	0.7	21.2	52.7
33775	00:02:15.100	4.02	20.41	0.19	21.45	15.11	0.7	21.2	52.7
33800	00:02:15.200	4.02	20.41	0.19	21.47	15.12	0.7	21.2	52.7
33825	00:02:15.300	4.02	20.41	0.19	21.57	15.1	0.7	21.2	52.7
33850	00:02:15.400	4.02	20.41	0.19	21.58	15.1	0.7	21.2	52.7
33875	00:02:15.500	4.02	20.41	0.19	21.58	15.05	0.7	21.2	52.7
33900	00:02:15.600	4.02	20.41	0.19	21.54	15.04	0.7	21.2	52.7
33925	00:02:15.700	4.02	20.41	0.19	21.57	15	0.7	21.2	52.7
33950	00:02:15.800	4.02	20.41	0.19	21.57	15.04	0.7	21.2	52.7
33975	00:02:15.900	4.02	20.41	0.19	21.62	15.01	0.69	21.2	52.7
34000	00:02:16.000	4.02	20.41	0.19	21.62	15.05	0.7	21.2	52.7
34025	00:02:16.100	4.02	20.41	0.19	21.63	15.03	0.7	21.2	52.7
34050	00:02:16.200	4.02	20.41	0.19	21.63	15	0.69	21.2	52.7
34075	00:02:16.300	4.02	20.41	0.19	21.6	14.99	0.69	21.2	52.7
34100	00:02:16.400	4.02	20.41	0.19	21.61	15.02	0.69	21.2	52.7
34125	00:02:16.500	4.02	20.41	0.19	21.63	15.07	0.7	21.2	52.7
34150	00:02:16.600	4.02	20.41	0.19	21.69	15.1	0.7	21.2	52.7
34175	00:02:16.700	4.02	20.41	0.19	21.67	15.15	0.7	21.2	52.7
34200	00:02:16.800	4.02	20.41	0.19	21.66	15.17	0.7	21.2	52.7
34225	00:02:16.900	4.02	20.41	0.19	21.64	15.19	0.7	21.2	52.7
34250	00:02:17.000	4.02	20.41	0.19	21.66	15.15	0.7	21.2	52.7
34275	00:02:17.100	4.02	20.41	0.19	21.64	15.16	0.7	21.2	52.7
34300	00:02:17.200	4.02	20.41	0.19	21.67	15.17	0.7	21.2	52.7
34325	00:02:17.300	4.02	20.41	0.19	21.67	15.2	0.7	21.2	52.7
34350	00:02:17.400	4.02	20.41	0.19	21.66	15.21	0.7	21.2	52.7
34375	00:02:17.500	4.02	20.41	0.19	21.66	15.15	0.7	21.2	52.7
34400	00:02:17.600	4.02	20.41	0.19	21.68	15.13	0.7	21.2	52.7
34425	00:02:17.700	4.02	20.41	0.19	21.73	15.11	0.7	21.2	52.7
34450	00:02:17.800	4.02	20.41	0.19	21.77	15.14	0.7	21.2	52.7
34475	00:02:17.900	4.02	20.41	0.19	21.8	15.19	0.7	21.2	52.7
34500	00:02:18.000	4.02	20.41	0.19	21.81	15.24	0.7	21.2	52.7
34525	00:02:18.100	4.02	20.41	0.19	21.82	15.26	0.7	21.2	52.7
34550	00:02:18.200	4.02	20.41	0.19	21.83	15.27	0.7	21.2	52.7
34575	00:02:18.300	4.02	20.41	0.19	21.85	15.29	0.7	21.2	52.7
34600	00:02:18.400	4.02	20.41	0.19	21.9	15.28	0.7	21.2	52.7
34625	00:02:18.500	4.02	20.41	0.19	21.94	15.29	0.7	21.2	52.7
34650	00:02:18.600	4.02	20.41	0.19	21.93	15.3	0.7	21.2	52.7
34675	00:02:18.700	4.02	20.41	0.19	21.89	15.31	0.7	21.2	52.7
34700	00:02:18.800	4.02	20.41	0.19	21.87	15.32	0.7	21.2	52.7
34725	00:02:18.900	4.02	20.41	0.2	21.9	15.36	0.7	21.2	52.7
34750	00:02:19.000	4.02	20.41	0.2	21.9	15.36	0.7	21.2	52.6
34775	00:02:19.100	4.02	20.41	0.2	21.97	15.36	0.7	21.2	52.6
34800	00:02:19.200	4.02	20.41	0.2	21.96	15.37	0.7	21.2	52.6
34825	00:02:19.300	4.02	20.41	0.2	21.94	15.39	0.7	21.2	52.6
34850	00:02:19.400	4.02	20.41	0.2	21.96	15.41	0.7	21.2	52.6
34875	00:02:19.500	4.02	20.41	0.2	21.96	15.42	0.7	21.2	52.6
34900	00:02:19.600	4.02	20.41	0.2	21.97	15.44	0.7	21.2	52.6
34925	00:02:19.700	4.02	20.41	0.2	21.99	15.45	0.7	21.2	52.6
34950	00:02:19.800	4.02	20.41	0.2	22.03	15.45	0.7	21.2	52.6
34975	00:02:19.900	4.02	20.41	0.2	22.07	15.41	0.7	21.2	52.6
35000	00:02:20.000	4.02	20.41	0.2	22.05	15.39	0.7	21.2	52.6
35025	00:02:20.100	4.02	20.41	0.2	22.05	15.38	0.7	21.2	52.6
35050	00:02:20.200	4.02	20.41	0.2	22.07	15.45	0.7	21.2	52.6
35075	00:02:20.300	4.02	20.41	0.2	22.08	15.42	0.7	21.2	52.6
35100	00:02:20.400	4.02	20.41	0.2	22.02	15.4	0.7	21.2	52.6
35125	00:02:20.500	4.02	20.41	0.2	22.05	15.45	0.7	21.2	52.6
35150	00:02:20.600	4.02	20.41	0.2	22.03	15.43	0.7	21.2	52.6
35175	00:02:20.700	4.02	20.41	0.2	22.05	15.42	0.7	21.2	52.6
35200	00:02:20.800	4.02	20.41	0.2	22.06	15.39	0.7	21.2	52.6
35225	00:02:20.900	4.02	20.41	0.2	22.02	15.42	0.7	21.2	52.6
35250	00:02:21.000	4.02	20.41	0.2	22.02	15.43	0.7	21.2	52.6
35275	00:02:21.100	4.02	20.41	0.2	22	15.43	0.7	21.2	52.6
35300	00:02:21.200	4.02	20.41	0.2	22	15.35	0.7	21.2	52.6
35325	00:02:21.300	4.02	20.41	0.2	22.02	15.37	0.7	21.2	52.6
35350	00:02:21.400	4.02	20.41	0.2	22.06	15.36	0.7	21.2	52.6
35375	00:02:21.500	4.02	20.41	0.19	22.02	15.33	0.7	21.2	52.6
35400	00:02:21.600	4.02	20.41	0.2	22.05	15.38	0.7	21.2	52.6
35425	00:02:21.700	4.02	20.41	0.2	22.09	15.43	0.7	21.2	52.6
35450	00:02:21.800	4.02	20.41	0.2	22.1	15.43	0.7	21.2	52.6
35475	00:02:21.900	4.02	20.41	0.2	22.08	15.41	0.7	21.2	52.6
35500	00:02:22.000	4.02	20.41	0.2	22.11	15.43	0.7	21.3	52.6
35525	00:02:22.100	4.02	20.41	0.2	22.11	15.44	0.7	21.3	52.6
35550	00:02:22.200	4.02	20.41	0.2	22.1	15.49	0.7	21.3	52.6
35575	00:02:22.300	4.02	20.41	0.2	22.07	15.44	0.7	21.3	52.6
35600	00:02:22.400	4.02	20.41	0.2	22.11	15.44	0.7	21.3	52.6
35625	00:02:22.500	4.02	20.41	0.2	22.08	15.47	0.7	21.3	52.6
35650	00:02:22.600	4.02	20.41	0.2	22.06	15.46	0.7	21.3	52.6
35675	00:02:22.700	4.02	20.41	0.2	22.06	15.42	0.7	21.3	52.6
35700	00:02:22.800	4.02	20.41	0.2	22.02	15.42	0.7	21.3	52.6
35725	00:02:22.900	4.02	20.41	0.2	22.06	15.44	0.7	21.3	52.6
35750	00:02:23.000	4.02	20.41	0.2	22.05	15.44	0.7	21.2	52.7
35775	00:02:23.100	4.02	20.41	0.2	22.05	15.46	0.7	21.2	52.7
35800	00:02:23.200	4.02	20.41	0.2	22.11	15.45	0.7	21.2	52.7
35825	00:02:23.300	4.02	20.41	0.2	22.15	15.51	0.7	21.2	52.7
35850	00:02:23.400	4.02	20.41	0.2	22.11	15.5	0.7	21.2	52.7
35875	00:02:23.500	4.02	20.41	0.2	22.12	15.51	0.7	21.2	52.7
35900	00:02:23.600	4.02	20.41	0.2	22.12	15.51	0.7	21.2	52.7
35925	00:02:23.700	4.02	20.41	0.2	22.1	15.51	0.7	21.2	52.7
35950	00:02:23.800	4.02	20.41	0.2	22.16	15.5	0.7	21.2	52.7
35975	00:02:23.900	4.02	20.41	0.2	22.12	15.48	0.7	21.2	52.7
36000	00:02:24.000	4.02	20.41	0.2	22.13	15.46	0.7	21.2	52.6
36025	00:02:24.100	4.02	20.41	0.2	22.07	15.43	0.7	21.2	52.6
36050	00:02:24.200	4.02	20.41	0.2	22.08	15.46	0.7	21.2	52.6
36075	00:02:24.300	4.02	20.41	0.2	22.06	15.44	0.7	21.2	52.6
36100	00:02:24.400	4.02	20.41	0.2	22.08	15.44	0.7	21.2	52.6
36125	00:02:24.500	4.02	20.41	0.2	22.11	15.42	0.7	21.2	52.6
36150	00:02:24.600	4.02	20.41	0.2	22.12	15.36	0.69	21.2	52.6
36175	00:02:24.700	4.02	20.41	0.2	22.1	15.34	0.69	21.2	52.6
36200	00:02:24.800	4.02	20.41	0.2	22.06	15.33	0.69	21.2	52.6
36225	00:02:24.900	4.02	20.41	0.2	22.09	15.37	0.7	21.2	52.6
36250	00:02:25.000	4.02	20.41	0.2	22.07	15.39	0.7	21.2	52.7
36275	00:02:25.100	4.02	20.41	0.2	22.15	15.38	0.69	21.2	52.7
36300	00:02:25.200	4.02	20.41	0.2	22.13	15.39	0.7	21.2	52.7
36325	00:02:25.300	4.02	20.41	0.2	22.14	15.4	0.7	21.2	52.7
36350	00:02:25.400	4.02	20.41	0.2	22.11	15.41	0.7	21.2	52.7
36375	00:02:25.500	4.02	20.41	0.2	22.11	15.41	0.7	21.2	52.7
36400	00:02:25.600	4.02	20.41	0.2	22.12	15.42	0.7	21.2	52.7
36425	00:02:25.700	4.02	20.41	0.2	22.09	15.42	0.7	21.2	52.7
36450	00:02:25.800	4.02	20.41	0.2	22.08	15.4	0.7	21.2	52.7
36475	00:02:25.900	4.02	20.41	0.2	22.04	15.35	0.7	21.2	52.7
36500	00:02:26.000	4.02	20.41	0.2	22.01	15.33	0.7	21.2	52.6
36525	00:02:26.100	4.02	20.41	0.2	21.98	15.33	0.7	21.2	52.6
36550	00:02:26.200	4.02	20.41	0.19	21.97	15.28	0.7	21.2	52.6
36575	00:02:26.300	4.02	20.41	0.19	22.01	15.26	0.69	21.2	52.6
36600	00:02:26.400	4.02	20.41	0.19	22.04	15.26	0.69	21.2	52.6
36625	00:02:26.500	4.02	20.41	0.19	22.03	15.26	0.69	21.2	52.6
36650	00:02:26.600	4.02	20.41	0.19	21.98	15.3	0.7	21.2	52.6
36675	00:02:26.700	4.02	20.41	0.19	22.02	15.27	0.69	21.2	52.6
36700	00:02:26.800	4.02	20.41	0.19	22.04	15.29	0.69	21.2	52.6
36725	00:02:26.900	4.02	20.41	0.19	22	15.29	0.69	21.2	52.6
36750	00:02:27.000	4.02	20.41	0.19	22.05	15.24	0.69	21.3	52.6
36775	00:02:27.100	4.02	20.41	0.19	22.01	15.23	0.69	21.3	52.6
36800	00:02:27.200	4.02	20.41	0.19	21.97	15.26	0.69	21.3	52.6
36825	00:02:27.300	4.02	20.41	0.19	21.93	15.24	0.69	21.3	52.6
36850	00:02:27.400	4.02	20.41	0.19	21.94	15.21	0.69	21.3	52.6
36875	00:02:27.500	4.02	20.41	0.19	21.94	15.2	0.69	21.3	52.6
36900	00:02:27.600	4.02	20.41	0.19	21.99	15.19	0.69	21.3	52.6
36925	00:02:27.700	4.02	20.41	0.19	22.02	15.21	0.69	21.3	52.6
36950	00:02:27.800	4.02	20.41	0.19	22.02	15.19	0.69	21.3	52.6
36975	00:02:27.900	4.02	20.41	0.19	22.07	15.18	0.69	21.3	52.6
37000	00:02:28.000	4.02	20.41	0.19	22.04	15.25	0.69	21.3	52.6
37025	00:02:28.100	4.02	20.41	0.19	22.06	15.23	0.69	21.3	52.6
37050	00:02:28.200	4.02	20.41	0.19	22.11	15.21	0.69	21.3	52.6
37075	00:02:28.300	4.02	20.41	0.19	22.11	15.21	0.69	21.3	52.6
37100	00:02:28.400	4.02	20.41	0.19	22.09	15.23	0.69	21.3	52.6
37125	00:02:28.500	4.02	20.41	0.19	22.15	15.22	0.69	21.3	52.6
37150	00:02:28.600	4.02	20.41	0.19	22.14	15.22	0.69	21.3	52.6
37175	00:02:28.700	4.02	20.41	0.19	22.12	15.24	0.69	21.3	52.6
37200	00:02:28.800	4.02	20.41	0.19	22.12	15.25	0.69	21.3	52.6
37225	00:02:28.900	4.02	20.41	0.19	22.15	15.26	0.69	21.3	52.6
37250	00:02:29.000	4.02	20.41	0.19	22.2	15.25	0.69	21.3	52.6
37275	00:02:29.100	4.02	20.41	0.19	22.22	15.29	0.69	21.3	52.6
37300	00:02:29.200	4.02	20.41	0.19	22.22	15.29	0.69	21.3	52.6
37325	00:02:29.300	4.02	20.41	0.19	22.25	15.31	0.69	21.3	52.6
37350	00:02:29.400	4.02	20.41	0.19	22.28	15.32	0.69	21.3	52.6
37375	00:02:29.500	4.02	20.41	0.2	22.24	15.35	0.69	21.3	52.6
37400	00:02:29.600	4.02	20.41	0.2	22.25	15.35	0.69	21.3	52.6
37425	00:02:29.700	4.02	20.41	0.2	22.27	15.37	0.69	21.3	52.6
37450	00:02:29.800	4.02	20.41	0.2	22.24	15.37	0.69	21.3	52.6
37475	00:02:29.900	4.02	20.41	0.2	22.16	15.35	0.69	21.3	52.6
37500	00:02:30.000	4.02	20.41	0.19	22.16	15.31	0.69	21.3	52.6
37525	00:02:30.100	4.02	20.41	0.19	22.13	15.29	0.69	21.3	52.6
37550	00:02:30.200	4.02	20.41	0.2	22.1	15.33	0.69	21.3	52.6
37575	00:02:30.300	4.02	20.41	0.19	22.1	15.27	0.69	21.3	52.6
37600	00:02:30.400	4.02	20.41	0.19	22.07	15.28	0.69	21.3	52.6
37625	00:02:30.500	4.02	20.41	0.19	22.08	15.29	0.69	21.3	52.6
37650	00:02:30.600	4.02	20.41	0.19	22.06	15.26	0.69	21.3	52.6
37675	00:02:30.700	4.02	20.41	0.19	22.09	15.22	0.69	21.3	52.6
37700	00:02:30.800	4.02	20.41	0.19	22.09	15.25	0.69	21.3	52.6
37725	00:02:30.900	4.02	20.41	0.19	22.16	15.27	0.69	21.3	52.6
37750	00:02:31.000	4.02	20.41	0.19	22.14	15.29	0.69	21.3	52.6
37775	00:02:31.100	4.02	20.41	0.19	22.17	15.28	0.69	21.3	52.6
37800	00:02:31.200	4.02	20.41	0.19	22.21	15.26	0.69	21.3	52.6
37825	00:02:31.300	4.02	20.41	0.19	22.21	15.31	0.69	21.3	52.6
37850	00:02:31.400	4.02	20.41	0.19	22.22	15.29	0.69	21.3	52.6
37875	00:02:31.500	4.02	20.41	0.19	22.26	15.26	0.69	21.3	52.6
37900	00:02:31.600	4.02	20.41	0.19	22.21	15.3	0.69	21.3	52.6
37925	00:02:31.700	4.02	20.41	0.2	22.15	15.33	0.69	21.3	52.6
37950	00:02:31.800	4.02	20.41	0.19	22.19	15.3	0.69	21.3	52.6
37975	00:02:31.900	4.02	20.41	0.19	22.2	15.27	0.69	21.3	52.6
38000	00:02:32.000	4.02	20.41	0.19	22.2	15.31	0.69	21.2	52.6
38025	00:02:32.100	4.02	20.41	0.2	22.21	15.33	0.69	21.2	52.6
38050	00:02:32.200	4.02	20.41	0.2	22.19	15.32	0.69	21.2	52.6
38075	00:02:32.300	4.02	20.41	0.2	22.17	15.31	0.69	21.2	52.6
38100	00:02:32.400	4.02	20.41	0.2	22.16	15.31	0.69	21.2	52.6
38125	00:02:32.500	4.02	20.41	0.2	22.11	15.34	0.69	21.2	52.6
38150	00:02:32.600	4.02	20.41	0.2	22.13	15.33	0.69	21.2	52.6
38175	00:02:32.700	4.02	20.41	0.19	22.14	15.3	0.69	21.2	52.6
38200	00:02:32.800	4.02	20.41	0.2	22.13	15.31	0.69	21.2	52.6
38225	00:02:32.900	4.02	20.41	0.19	22.14	15.3	0.69	21.2	52.6
38250	00:02:33.000	4.02	20.41	0.19	22.16	15.3	0.69	21.3	52.6
38275	00:02:33.100	4.02	20.41	0.19	22.18	15.27	0.69	21.3	52.6
38300	00:02:33.200	4.02	20.41	0.19	22.18	15.25	0.69	21.3	52.6
38325	00:02:33.300	4.02	20.41	0.19	22.2	15.24	0.69	21.3	52.6
38350	00:02:33.400	4.02	20.41	0.19	22.19	15.26	0.69	21.3	52.6
38375	00:02:33.500	4.02	20.41	0.19	22.25	15.24	0.69	21.3	52.6
38400	00:02:33.600	4.02	20.41	0.19	22.28	15.26	0.68	21.3	52.6
38425	00:02:33.700	4.02	20.41	0.19	22.28	15.28	0.69	21.3	52.6
38450	00:02:33.800	4.01	20.41	0.19	22.24	15.29	0.69	21.3	52.6
38475	00:02:33.900	4.01	20.41	0.2	22.23	15.34	0.69	21.3	52.6
38500	00:02:34.000	4.01	20.41	0.2	22.21	15.3	0.69	21.3	52.7
38525	00:02:34.100	4.01	20.41	0.19	22.2	15.29	0.69	21.3	52.7
38550	00:02:34.200	4.01	20.41	0.2	22.19	15.32	0.69	21.3	52.7
38575	00:02:34.300	4.01	20.41	0.2	22.16	15.33	0.69	21.3	52.7
38600	00:02:34.400	4.01	20.41	0.2	22.12	15.31	0.69	21.3	52.7
38625	00:02:34.500	4.01	20.41	0.2	22.12	15.32	0.69	21.3	52.7
38650	00:02:34.600	4.01	20.41	0.19	22.15	15.28	0.69	21.3	52.7
38675	00:02:34.700	4.01	20.41	0.19	22.16	15.24	0.69	21.3	52.7
38700	00:02:34.800	4.01	20.41	0.19	22.17	15.22	0.69	21.3	52.7
38725	00:02:34.900	4.01	20.41	0.19	22.17	15.18	0.68	21.3	52.7
38750	00:02:35.000	4.01	20.41	0.19	22.17	15.2	0.69	21.3	52.7
38775	00:02:35.100	4.01	20.41	0.19	22.2	15.18	0.68	21.3	52.7
38800	00:02:35.200	4.01	20.41	0.19	22.22	15.18	0.68	21.3	52.7
38825	00:02:35.300	4.01	20.41	0.19	22.25	15.19	0.68	21.3	52.7
38850	00:02:35.400	4.01	20.41	0.19	22.3	15.22	0.68	21.3	52.7
38875	00:02:35.500	4.01	20.41	0.19	22.31	15.19	0.68	21.3	52.7
38900	00:02:35.600	4.01	20.41	0.19	22.29	15.21	0.68	21.3	52.7
38925	00:02:35.700	4.01	20.41	0.19	22.29	15.25	0.68	21.3	52.7
38950	00:02:35.800	4.01	20.41	0.19	22.26	15.27	0.69	21.3	52.7
38975	00:02:35.900	4.01	20.41	0.19	22.27	15.29	0.69	21.3	52.7
39000	00:02:36.000	4.01	20.41	0.19	22.26	15.29	0.69	21.3	52.7
39025	00:02:36.100	4.01	20.41	0.2	22.27	15.32	0.69	21.3	52.7
39050	00:02:36.200	4.01	20.41	0.19	22.26	15.29	0.69	21.3	52.7
39075	00:02:36.300	4.01	20.41	0.19	22.26	15.26	0.69	21.3	52.7
39100	00:02:36.400	4.02	20.41	0.19	22.25	15.24	0.68	21.3	52.7
39125	00:02:36.500	4.02	20.41	0.19	22.26	15.3	0.69	21.3	52.7
39150	00:02:36.600	4.02	20.41	0.2	22.3	15.32	0.69	21.3	52.7
39175	00:02:36.700	4.02	20.41	0.2	22.3	15.32	0.69	21.3	52.7
39200	00:02:36.800	4.02	20.41	0.2	22.37	15.32	0.68	21.3	52.7
39225	00:02:36.900	4.02	20.41	0.2	22.36	15.32	0.69	21.3	52.7
39250	00:02:37.000	4.02	20.41	0.19	22.37	15.31	0.68	21.3	52.7
39275	00:02:37.100	4.02	20.41	0.2	22.3	15.35	0.69	21.3	52.7
39300	00:02:37.200	4.02	20.41	0.2	22.33	15.41	0.69	21.3	52.7
39325	00:02:37.300	4.02	20.41	0.2	22.35	15.46	0.69	21.3	52.7
39350	00:02:37.400	4.02	20.4	0.2	22.41	15.48	0.69	21.3	52.7
39375	00:02:37.500	4.02	20.41	0.2	22.37	15.45	0.69	21.3	52.7
39400	00:02:37.600	4.02	20.41	0.2	22.35	15.41	0.69	21.3	52.7
39425	00:02:37.700	4.02	20.41	0.2	22.34	15.41	0.69	21.3	52.7
39450	00:02:37.800	4.02	20.41	0.2	22.35	15.4	0.69	21.3	52.7
39475	00:02:37.900	4.02	20.41	0.2	22.37	15.45	0.69	21.3	52.7
39500	00:02:38.000	4.02	20.4	0.2	22.41	15.45	0.69	21.3	52.7
39525	00:02:38.100	4.02	20.4	0.2	22.49	15.4	0.68	21.3	52.7
39550	00:02:38.200	4.02	20.4	0.2	22.47	15.41	0.69	21.3	52.7
39575	00:02:38.300	4.02	20.4	0.2	22.51	15.4	0.68	21.3	52.7
39600	00:02:38.400	4.02	20.4	0.2	22.52	15.38	0.68	21.3	52.7
39625	00:02:38.500	4.02	20.4	0.2	22.57	15.44	0.68	21.3	52.7
39650	00:02:38.600	4.02	20.4	0.2	22.56	15.47	0.69	21.3	52.7
39675	00:02:38.700	4.02	20.4	0.2	22.56	15.48	0.69	21.3	52.7
39700	00:02:38.800	4.02	20.4	0.2	22.58	15.5	0.69	21.3	52.7
39725	00:02:38.900	4.02	20.4	0.2	22.56	15.49	0.69	21.3	52.7
39750	00:02:39.000	4.02	20.4	0.2	22.56	15.46	0.69	21.3	52.7
39775	00:02:39.100	4.02	20.4	0.2	22.5	15.48	0.69	21.3	52.7
39800	00:02:39.200	4.02	20.4	0.2	22.52	15.43	0.69	21.3	52.7
39825	00:02:39.300	4.02	20.4	0.2	22.52	15.45	0.69	21.3	52.7
39850	00:02:39.400	4.02	20.4	0.2	22.46	15.45	0.69	21.3	52.7
39875	00:02:39.500	4.02	20.41	0.2	22.38	15.43	0.69	21.3	52.7
39900	00:02:39.600	4.02	20.4	0.2	22.4	15.45	0.69	21.3	52.7
39925	00:02:39.700	4.02	20.4	0.2	22.41	15.45	0.69	21.3	52.7
39950	00:02:39.800	4.02	20.4	0.2	22.43	15.45	0.69	21.3	52.7
39975	00:02:39.900	4.02	20.4	0.2	22.45	15.44	0.69	21.3	52.7
40000	00:02:40.000	4.02	20.4	0.2	22.44	15.48	0.69	21.3	52.7
40025	00:02:40.100	4.02	20.4	0.2	22.49	15.47	0.69	21.3	52.7
40050	00:02:40.200	4.02	20.4	0.2	22.51	15.52	0.69	21.3	52.7
40075	00:02:40.300	4.02	20.4	0.2	22.49	15.52	0.69	21.3	52.7
40100	00:02:40.400	4.02	20.4	0.2	22.49	15.54	0.69	21.3	52.7
40125	00:02:40.500	4.02	20.4	0.2	22.57	15.53	0.69	21.3	52.7
40150	00:02:40.600	4.02	20.4	0.2	22.56	15.5	0.69	21.3	52.7
40175	00:02:40.700	4.02	20.4	0.2	22.59	15.49	0.69	21.3	52.7
40200	00:02:40.800	4.02	20.4	0.2	22.57	15.5	0.69	21.3	52.7
40225	00:02:40.900	4.02	20.4	0.2	22.55	15.49	0.69	21.3	52.7
40250	00:02:41.000	4.02	20.4	0.2	22.55	15.49	0.69	21.3	52.7
40275	00:02:41.100	4.02	20.4	0.2	22.5	15.52	0.69	21.3	52.7
40300	00:02:41.200	4.02	20.4	0.2	22.49	15.51	0.69	21.3	52.7
40325	00:02:41.300	4.02	20.4	0.2	22.51	15.5	0.69	21.3	52.7
40350	00:02:41.400	4.02	20.4	0.2	22.5	15.5	0.69	21.3	52.7
40375	00:02:41.500	4.02	20.4	0.2	22.52	15.49	0.69	21.3	52.7
40400	00:02:41.600	4.02	20.4	0.2	22.55	15.54	0.69	21.3	52.7
40425	00:02:41.700	4.02	20.4	0.2	22.55	15.57	0.69	21.3	52.7
40450	00:02:41.800	4.02	20.4	0.2	22.55	15.55	0.69	21.3	52.7
40475	00:02:41.900	4.02	20.4	0.2	22.57	15.61	0.69	21.3	52.7
40500	00:02:42.000	4.02	20.4	0.2	22.63	15.62	0.69	21.3	52.7
40525	00:02:42.100	4.02	20.4	0.2	22.66	15.62	0.69	21.3	52.7
40550	00:02:42.200	4.02	20.4	0.2	22.7	15.62	0.69	21.3	52.7
40575	00:02:42.300	4.02	20.4	0.2	22.67	15.64	0.69	21.3	52.7
40600	00:02:42.400	4.02	20.4	0.2	22.73	15.66	0.69	21.3	52.7
40625	00:02:42.500	4.02	20.4	0.2	22.73	15.64	0.69	21.3	52.7
40650	00:02:42.600	4.02	20.4	0.2	22.73	15.65	0.69	21.3	52.7
40675	00:02:42.700	4.02	20.4	0.2	22.75	15.66	0.69	21.3	52.7
40700	00:02:42.800	4.02	20.4	0.2	22.77	15.7	0.69	21.3	52.7
40725	00:02:42.900	4.02	20.4	0.2	22.81	15.68	0.69	21.3	52.7
40750	00:02:43.000	4.02	20.4	0.2	22.79	15.7	0.69	21.3	52.7
40775	00:02:43.100	4.02	20.4	0.2	22.83	15.71	0.69	21.3	52.7
40800	00:02:43.200	4.02	20.4	0.2	22.82	15.71	0.69	21.3	52.7
40825	00:02:43.300	4.02	20.4	0.2	22.86	15.71	0.69	21.3	52.7
40850	00:02:43.400	4.02	20.4	0.2	22.86	15.73	0.69	21.3	52.7
40875	00:02:43.500	4.02	20.4	0.2	22.9	15.78	0.69	21.3	52.7
40900	00:02:43.600	4.02	20.4	0.2	22.9	15.77	0.69	21.3	52.7
40925	00:02:43.700	4.02	20.4	0.2	22.9	15.77	0.69	21.3	52.7
40950	00:02:43.800	4.02	20.4	0.2	22.87	15.77	0.69	21.3	52.7
40975	00:02:43.900	4.02	20.4	0.2	22.92	15.81	0.69	21.3	52.7
41000	00:02:44.000	4.02	20.4	0.2	22.9	15.81	0.69	21.3	52.7
41025	00:02:44.100	4.02	20.4	0.2	22.94	15.83	0.69	21.3	52.7
41050	00:02:44.200	4.02	20.4	0.2	22.92	15.84	0.69	21.3	52.7
41075	00:02:44.300	4.02	20.4	0.2	22.93	15.82	0.69	21.3	52.7
41100	00:02:44.400	4.02	20.4	0.2	22.95	15.81	0.69	21.3	52.7
41125	00:02:44.500	4.02	20.4	0.2	22.94	15.82	0.69	21.3	52.7
41150	00:02:44.600	4.02	20.4	0.2	22.98	15.8	0.69	21.3	52.7
41175	00:02:44.700	4.02	20.4	0.2	22.94	15.81	0.69	21.3	52.7
41200	00:02:44.800	4.01	20.4	0.2	22.94	15.84	0.69	21.3	52.7
41225	00:02:44.900	4.02	20.4	0.2	22.9	15.82	0.69	21.3	52.7
41250	00:02:45.000	4.02	20.4	0.2	22.94	15.85	0.69	21.3	52.7
41275	00:02:45.100	4.02	20.4	0.2	22.85	15.87	0.69	21.3	52.7
41300	00:02:45.200	4.02	20.4	0.2	22.86	15.9	0.7	21.3	52.7
41325	00:02:45.300	4.02	20.4	0.2	22.87	15.9	0.7	21.3	52.7
41350	00:02:45.400	4.02	20.4	0.2	22.87	15.89	0.69	21.3	52.7
41375	00:02:45.500	4.02	20.4	0.2	22.86	15.88	0.69	21.3	52.7
41400	00:02:45.600	4.02	20.4	0.2	22.81	15.9	0.7	21.3	52.7
41425	00:02:45.700	4.02	20.4	0.2	22.82	15.91	0.7	21.3	52.7
41450	00:02:45.800	4.02	20.4	0.2	22.85	15.86	0.69	21.3	52.7
41475	00:02:45.900	4.02	20.4	0.2	22.86	15.86	0.69	21.3	52.7
41500	00:02:46.000	4.02	20.4	0.2	22.85	15.83	0.69	21.3	52.7
41525	00:02:46.100	4.02	20.4	0.2	22.91	15.8	0.69	21.3	52.7
41550	00:02:46.200	4.02	20.4	0.2	22.91	15.82	0.69	21.3	52.7
41575	00:02:46.300	4.02	20.4	0.2	22.9	15.85	0.69	21.3	52.7
41600	00:02:46.400	4.02	20.4	0.2	22.84	15.85	0.69	21.3	52.7
41625	00:02:46.500	4.02	20.4	0.2	22.85	15.87	0.69	21.3	52.7
41650	00:02:46.600	4.02	20.4	0.2	22.88	15.88	0.69	21.3	52.7
41675	00:02:46.700	4.02	20.4	0.2	22.88	15.87	0.69	21.3	52.7
41700	00:02:46.800	4.02	20.4	0.2	22.87	15.91	0.7	21.3	52.7
41725	00:02:46.900	4.02	20.4	0.2	22.87	15.89	0.69	21.3	52.7
41750	00:02:47.000	4.02	20.4	0.2	22.82	15.89	0.7	21.3	52.7
41775	00:02:47.100	4.02	20.4	0.2	22.79	15.89	0.7	21.3	52.7
41800	00:02:47.200	4.02	20.4	0.2	22.81	15.86	0.7	21.3	52.7
41825	00:02:47.300	4.02	20.4	0.2	22.82	15.85	0.69	21.3	52.7
41850	00:02:47.400	4.02	20.4	0.2	22.87	15.87	0.69	21.3	52.7
41875	00:02:47.500	4.02	20.4	0.2	22.87	15.86	0.69	21.3	52.7
41900	00:02:47.600	4.02	20.4	0.2	22.86	15.86	0.69	21.3	52.7
41925	00:02:47.700	4.02	20.4	0.2	22.85	15.85	0.69	21.3	52.7
41950	00:02:47.800	4.02	20.4	0.2	22.87	15.83	0.69	21.3	52.7
41975	00:02:47.900	4.02	20.4	0.2	22.85	15.81	0.69	21.3	52.7
42000	00:02:48.000	4.02	20.4	0.2	22.88	15.81	0.69	21.3	52.7
42025	00:02:48.100	4.02	20.4	0.2	22.82	15.8	0.69	21.3	52.7
42050	00:02:48.200	4.02	20.4	0.2	22.81	15.77	0.69	21.3	52.7
42075	00:02:48.300	4.01	20.4	0.2	22.78	15.77	0.69	21.3	52.7
42100	00:02:48.400	4.01	20.4	0.2	22.75	15.76	0.69	21.3	52.7
42125	00:02:48.500	4.01	20.4	0.2	22.69	15.75	0.69	21.3	52.7
42150	00:02:48.600	4.01	20.4	0.2	22.72	15.77	0.69	21.3	52.7
42175	00:02:48.700	4.01	20.4	0.2	22.75	15.76	0.69	21.3	52.7
42200	00:02:48.800	4.01	20.4	0.2	22.74	15.74	0.69	21.3	52.7
42225	00:02:48.900	4.01	20.4	0.2	22.73	15.75	0.69	21.3	52.7
42250	00:02:49.000	4.01	20.4	0.2	22.73	15.79	0.69	21.3	52.7
42275	00:02:49.100	4.01	20.4	0.2	22.79	15.77	0.69	21.3	52.7
42300	00:02:49.200	4.01	20.4	0.2	22.77	15.78	0.69	21.3	52.7
42325	00:02:49.300	4.01	20.4	0.2	22.79	15.77	0.69	21.3	52.7
42350	00:02:49.400	4.01	20.4	0.2	22.77	15.78	0.69	21.3	52.7
42375	00:02:49.500	4.01	20.4	0.2	22.82	15.75	0.69	21.3	52.7
42400	00:02:49.600	4.01	20.4	0.2	22.78	15.72	0.69	21.3	52.7
42425	00:02:49.700	4.01	20.4	0.2	22.78	15.72	0.69	21.3	52.7
42450	00:02:49.800	4.01	20.4	0.2	22.77	15.75	0.69	21.3	52.7
42475	00:02:49.900	4.01	20.4	0.2	22.76	15.73	0.69	21.3	52.7
42500	00:02:50.000	4.02	20.4	0.2	22.72	15.69	0.69	21.3	52.7
42525	00:02:50.100	4.02	20.4	0.2	22.71	15.72	0.69	21.3	52.7
42550	00:02:50.200	4.02	20.4	0.2	22.7	15.72	0.69	21.3	52.7
42575	00:02:50.300	4.02	20.4	0.2	22.72	15.73	0.69	21.3	52.7
42600	00:02:50.400	4.02	20.4	0.2	22.73	15.71	0.69	21.3	52.7
42625	00:02:50.500	4.02	20.4	0.2	22.74	15.69	0.69	21.3	52.7
42650	00:02:50.600	4.01	20.4	0.2	22.73	15.68	0.69	21.3	52.7
42675	00:02:50.700	4.01	20.4	0.2	22.72	15.66	0.69	21.3	52.7
42700	00:02:50.800	4.01	20.4	0.2	22.7	15.66	0.69	21.3	52.7
42725	00:02:50.900	4.01	20.4	0.2	22.75	15.68	0.69	21.3	52.7
42750	00:02:51.000	4.01	20.4	0.2	22.73	15.69	0.69	21.3	52.7
42775	00:02:51.100	4.01	20.4	0.2	22.75	15.7	0.69	21.3	52.7
42800	00:02:51.200	4.01	20.4	0.2	22.78	15.69	0.69	21.3	52.7
42825	00:02:51.300	4.01	20.4	0.2	22.74	15.67	0.69	21.3	52.7
42850	00:02:51.400	4.01	20.4	0.2	22.72	15.69	0.69	21.3	52.7
42875	00:02:51.500	4.01	20.4	0.2	22.72	15.72	0.69	21.3	52.7
42900	00:02:51.600	4.01	20.4	0.2	22.76	15.75	0.69	21.3	52.7
42925	00:02:51.700	4.01	20.4	0.2	22.77	15.79	0.69	21.3	52.7
42950	00:02:51.800	4.01	20.4	0.2	22.75	15.82	0.7	21.3	52.7
42975	00:02:51.900	4.02	20.4	0.2	22.73	15.84	0.7	21.3	52.7
43000	00:02:52.000	4.02	20.4	0.2	22.8	15.85	0.7	21.3	52.7
43025	00:02:52.100	4.02	20.4	0.2	22.81	15.84	0.69	21.3	52.7
43050	00:02:52.200	4.02	20.4	0.2	22.75	15.86	0.7	21.3	52.7
43075	00:02:52.300	4.02	20.4	0.2	22.79	15.87	0.7	21.3	52.7
43100	00:02:52.400	4.02	20.4	0.2	22.83	15.86	0.69	21.3	52.7
43125	00:02:52.500	4.02	20.4	0.2	22.79	15.86	0.7	21.3	52.7
43150	00:02:52.600	4.02	20.4	0.2	22.78	15.83	0.69	21.3	52.7
43175	00:02:52.700	4.02	20.4	0.2	22.73	15.8	0.7	21.3	52.7
43200	00:02:52.800	4.02	20.4	0.2	22.74	15.78	0.69	21.3	52.7
43225	00:02:52.900	4.02	20.4	0.2	22.77	15.71	0.69	21.3	52.7
43250	00:02:53.000	4.02	20.4	0.2	22.75	15.73	0.69	21.3	52.7
43275	00:02:53.100	4.02	20.4	0.2	22.74	15.7	0.69	21.3	52.7
43300	00:02:53.200	4.02	20.4	0.2	22.74	15.7	0.69	21.3	52.7
43325	00:02:53.300	4.02	20.4	0.2	22.73	15.69	0.69	21.3	52.7
43350	00:02:53.400	4.02	20.4	0.2	22.73	15.65	0.69	21.3	52.7
43375	00:02:53.500	4.02	20.4	0.2	22.74	15.61	0.69	21.3	52.7
43400	00:02:53.600	4.02	20.4	0.2	22.73	15.59	0.69	21.3	52.7
43425	00:02:53.700	4.02	20.4	0.2	22.76	15.6	0.69	21.3	52.7
43450	00:02:53.800	4.02	20.4	0.2	22.75	15.59	0.69	21.3	52.7
43475	00:02:53.900	4.02	20.4	0.2	22.72	15.62	0.69	21.3	52.7
43500	00:02:54.000	4.02	20.4	0.2	22.72	15.58	0.69	21.3	52.7
43525	00:02:54.100	4.02	20.4	0.2	22.72	15.58	0.69	21.3	52.7
43550	00:02:54.200	4.02	20.4	0.2	22.75	15.57	0.68	21.3	52.7
43575	00:02:54.300	4.02	20.4	0.2	22.76	15.57	0.68	21.3	52.7
43600	00:02:54.400	4.02	20.4	0.2	22.72	15.6	0.69	21.3	52.7
43625	00:02:54.500	4.02	20.4	0.2	22.68	15.62	0.69	21.3	52.7
43650	00:02:54.600	4.02	20.4	0.2	22.68	15.63	0.69	21.3	52.7
43675	00:02:54.700	4.02	20.4	0.2	22.69	15.62	0.69	21.3	52.7
43700	00:02:54.800	4.02	20.4	0.2	22.72	15.64	0.69	21.3	52.7
43725	00:02:54.900	4.02	20.4	0.2	22.72	15.66	0.69	21.3	52.7
43750	00:02:55.000	4.02	20.4	0.2	22.72	15.63	0.69	21.3	52.7
43775	00:02:55.100	4.02	20.4	0.2	22.7	15.63	0.69	21.3	52.7
43800	00:02:55.200	4.02	20.4	0.2	22.67	15.63	0.69	21.3	52.7
43825	00:02:55.300	4.02	20.4	0.2	22.66	15.63	0.69	21.3	52.7
43850	00:02:55.400	4.01	20.4	0.2	22.66	15.62	0.69	21.3	52.7
43875	00:02:55.500	4.01	20.4	0.2	22.68	15.64	0.69	21.3	52.7
43900	00:02:55.600	4.01	20.4	0.2	22.69	15.64	0.69	21.3	52.7
43925	00:02:55.700	4.01	20.4	0.2	22.69	15.63	0.69	21.3	52.7
43950	00:02:55.800	4.01	20.4	0.2	22.65	15.6	0.69	21.3	52.7
43975	00:02:55.900	4.01	20.4	0.2	22.64	15.57	0.69	21.3	52.7
44000	00:02:56.000	4.01	20.4	0.2	22.63	15.59	0.69	21.3	52.7
44025	00:02:56.100	4.01	20.4	0.2	22.63	15.56	0.69	21.3	52.7
44050	00:02:56.200	4.01	20.4	0.2	22.66	15.55	0.69	21.3	52.7
44075	00:02:56.300	4.02	20.4	0.2	22.66	15.53	0.69	21.3	52.7
44100	00:02:56.400	4.02	20.4	0.2	22.68	15.5	0.68	21.3	52.7
44125	00:02:56.500	4.02	20.4	0.2	22.68	15.47	0.68	21.3	52.7
44150	00:02:56.600	4.02	20.4	0.2	22.68	15.44	0.68	21.3	52.7
44175	00:02:56.700	4.02	20.4	0.2	22.66	15.44	0.68	21.3	52.7
44200	00:02:56.800	4.02	20.4	0.2	22.67	15.41	0.68	21.3	52.7
44225	00:02:56.900	4.02	20.4	0.2	22.69	15.43	0.68	21.3	52.7
44250	00:02:57.000	4.02	20.4	0.2	22.69	15.42	0.68	21.3	52.7
44275	00:02:57.100	4.02	20.4	0.2	22.71	15.47	0.68	21.3	52.7
44300	00:02:57.200	4.02	20.4	0.2	22.7	15.43	0.68	21.3	52.7
44325	00:02:57.300	4.02	20.4	0.2	22.69	15.44	0.68	21.3	52.7
44350	00:02:57.400	4.02	20.4	0.2	22.66	15.45	0.68	21.3	52.7
44375	00:02:57.500	4.02	20.4	0.2	22.67	15.46	0.68	21.3	52.7
44400	00:02:57.600	4.02	20.4	0.2	22.64	15.47	0.68	21.3	52.7
44425	00:02:57.700	4.02	20.4	0.2	22.65	15.42	0.68	21.3	52.7
44450	00:02:57.800	4.02	20.4	0.2	22.64	15.41	0.68	21.3	52.7
44475	00:02:57.900	4.02	20.4	0.2	22.62	15.41	0.68	21.3	52.7
44500	00:02:58.000	4.02	20.4	0.2	22.62	15.38	0.68	21.3	52.7
44525	00:02:58.100	4.02	20.4	0.2	22.6	15.38	0.68	21.3	52.7
44550	00:02:58.200	4.02	20.4	0.2	22.63	15.36	0.68	21.3	52.7
44575	00:02:58.300	4.02	20.4	0.2	22.62	15.38	0.68	21.3	52.7
44600	00:02:58.400	4.02	20.4	0.2	22.63	15.38	0.68	21.3	52.7
44625	00:02:58.500	4.02	20.4	0.2	22.58	15.38	0.68	21.3	52.7
44650	00:02:58.600	4.02	20.4	0.2	22.57	15.4	0.68	21.3	52.7
44675	00:02:58.700	4.02	20.4	0.2	22.58	15.42	0.68	21.3	52.7
44700	00:02:58.800	4.02	20.4	0.2	22.56	15.48	0.69	21.3	52.7
44725	00:02:58.900	4.02	20.4	0.2	22.56	15.48	0.69	21.3	52.7
44750	00:02:59.000	4.01	20.4	0.2	22.59	15.49	0.69	21.3	52.7
44775	00:02:59.100	4.01	20.4	0.2	22.57	15.48	0.69	21.3	52.7
44800	00:02:59.200	4.01	20.4	0.2	22.51	15.5	0.69	21.3	52.7
44825	00:02:59.300	4.01	20.4	0.2	22.5	15.48	0.69	21.3	52.7
44850	00:02:59.400	4.01	20.4	0.2	22.52	15.5	0.69	21.3	52.7
44875	00:02:59.500	4.02	20.4	0.2	22.57	15.49	0.69	21.3	52.7
44900	00:02:59.600	4.02	20.4	0.2	22.6	15.48	0.69	21.3	52.7
44925	00:02:59.700	4.02	20.4	0.2	22.59	15.52	0.69	21.3	52.7
44950	00:02:59.800	4.02	20.4	0.2	22.58	15.48	0.69	21.3	52.7
44975	00:02:59.900	4.02	20.4	0.2	22.59	15.42	0.68	21.3	52.7
45000	00:03:00.000	4.02	20.4	0.2	22.61	15.45	0.68	21.3	52.7
45025	00:03:00.100	4.02	20.4	0.2	22.62	15.47	0.68	21.3	52.7
45050	00:03:00.200	4.02	20.4	0.2	22.63	15.49	0.68	21.3	52.7
45075	00:03:00.300	4.02	20.4	0.2	22.62	15.52	0.69	21.3	52.7
45100	00:03:00.400	4.02	20.4	0.2	22.64	15.5	0.68	21.3	52.7
45125	00:03:00.500	4.02	20.4	0.2	22.67	15.49	0.68	21.3	52.7
45150	00:03:00.600	4.02	20.4	0.2	22.69	15.49	0.68	21.3	52.7
45175	00:03:00.700	4.02	20.4	0.2	22.69	15.48	0.68	21.3	52.7
45200	00:03:00.800	4.02	20.4	0.2	22.71	15.49	0.68	21.3	52.7
45225	00:03:00.900	4.02	20.4	0.2	22.71	15.54	0.68	21.3	52.7
45250	00:03:01.000	4.01	20.4	0.2	22.68	15.5	0.68	21.3	52.7
45275	00:03:01.100	4.01	20.4	0.2	22.71	15.5	0.68	21.3	52.7
45300	00:03:01.200	4.01	20.4	0.2	22.75	15.49	0.68	21.3	52.7
45325	00:03:01.300	4.01	20.4	0.2	22.77	15.49	0.68	21.3	52.7
45350	00:03:01.400	4.01	20.4	0.2	22.74	15.48	0.68	21.3	52.7
45375	00:03:01.500	4.01	20.4	0.2	22.7	15.47	0.68	21.3	52.7
45400	00:03:01.600	4.01	20.4	0.2	22.72	15.47	0.68	21.3	52.7
45425	00:03:01.700	4.02	20.4	0.2	22.71	15.47	0.68	21.3	52.7
45450	00:03:01.800	4.02	20.4	0.2	22.74	15.46	0.68	21.3	52.7
45475	00:03:01.900	4.01	20.4	0.2	22.78	15.46	0.68	21.3	52.7
45500	00:03:02.000	4.01	20.4	0.2	22.78	15.47	0.68	21.3	52.7
45525	00:03:02.100	4.01	20.4	0.2	22.78	15.46	0.68	21.3	52.7
45550	00:03:02.200	4.01	20.4	0.2	22.73	15.45	0.68	21.3	52.7
45575	00:03:02.300	4.01	20.4	0.2	22.73	15.47	0.68	21.3	52.7
45600	00:03:02.400	4.01	20.4	0.2	22.76	15.48	0.68	21.3	52.7
45625	00:03:02.500	4.01	20.4	0.2	22.8	15.52	0.68	21.3	52.7
45650	00:03:02.600	4.01	20.4	0.2	22.77	15.54	0.68	21.3	52.7
45675	00:03:02.700	4.01	20.4	0.2	22.8	15.55	0.68	21.3	52.7
45700	00:03:02.800	4.01	20.4	0.2	22.78	15.57	0.68	21.3	52.7
45725	00:03:02.900	4.01	20.4	0.2	22.73	15.6	0.69	21.3	52.7
45750	00:03:03.000	4.01	20.4	0.2	22.74	15.6	0.69	21.3	52.7
45775	00:03:03.100	4.01	20.4	0.2	22.78	15.62	0.69	21.3	52.7
45800	00:03:03.200	4.01	20.4	0.2	22.79	15.63	0.69	21.3	52.7
45825	00:03:03.300	4.02	20.4	0.2	22.78	15.62	0.69	21.3	52.7
45850	00:03:03.400	4.02	20.4	0.2	22.76	15.65	0.69	21.3	52.7
45875	00:03:03.500	4.01	20.4	0.2	22.73	15.6	0.69	21.3	52.7
45900	00:03:03.600	4.01	20.4	0.2	22.75	15.58	0.68	21.3	52.7
45925	00:03:03.700	4.01	20.4	0.2	22.76	15.56	0.68	21.3	52.7
45950	00:03:03.800	4.01	20.4	0.2	22.74	15.59	0.69	21.3	52.7
45975	00:03:03.900	4.01	20.4	0.2	22.79	15.57	0.68	21.3	52.7
46000	00:03:04.000	4.01	20.4	0.2	22.78	15.57	0.68	21.3	52.7
46025	00:03:04.100	4.01	20.4	0.2	22.79	15.56	0.68	21.3	52.7
46050	00:03:04.200	4.01	20.4	0.2	22.78	15.57	0.68	21.3	52.7
46075	00:03:04.300	4.01	20.4	0.2	22.82	15.6	0.68	21.3	52.7
46100	00:03:04.400	4.01	20.4	0.2	22.83	15.56	0.68	21.3	52.7
46125	00:03:04.500	4.01	20.4	0.2	22.86	15.58	0.68	21.3	52.7
46150	00:03:04.600	4.01	20.4	0.2	22.85	15.6	0.68	21.3	52.7
46175	00:03:04.700	4.02	20.4	0.2	22.88	15.63	0.68	21.3	52.7
46200	00:03:04.800	4.02	20.4	0.2	22.91	15.62	0.68	21.3	52.7
46225	00:03:04.900	4.02	20.4	0.2	22.9	15.66	0.68	21.3	52.7
46250	00:03:05.000	4.02	20.4	0.2	22.94	15.66	0.68	21.3	52.7
46275	00:03:05.100	4.02	20.4	0.2	22.91	15.65	0.68	21.3	52.7
46300	00:03:05.200	4.02	20.4	0.2	22.95	15.65	0.68	21.3	52.7
46325	00:03:05.300	4.02	20.4	0.2	22.93	15.66	0.68	21.3	52.7
46350	00:03:05.400	4.02	20.4	0.2	22.91	15.69	0.68	21.3	52.7
46375	00:03:05.500	4.02	20.4	0.2	22.94	15.69	0.68	21.3	52.7
46400	00:03:05.600	4.02	20.4	0.2	22.95	15.69	0.68	21.3	52.7
46425	00:03:05.700	4.02	20.4	0.2	22.95	15.69	0.68	21.3	52.7
46450	00:03:05.800	4.02	20.4	0.2	22.92	15.67	0.68	21.3	52.7
46475	00:03:05.900	4.02	20.4	0.2	22.93	15.65	0.68	21.3	52.7
46500	00:03:06.000	4.02	20.4	0.2	22.88	15.66	0.68	21.3	52.7
46525	00:03:06.100	4.02	20.4	0.2	22.89	15.64	0.68	21.3	52.7
46550	00:03:06.200	4.02	20.4	0.2	22.9	15.68	0.68	21.3	52.7
46575	00:03:06.300	4.02	20.4	0.2	22.89	15.66	0.68	21.3	52.7
46600	00:03:06.400	4.02	20.4	0.2	22.93	15.66	0.68	21.3	52.7
46625	00:03:06.500	4.02	20.4	0.2	22.92	15.7	0.69	21.3	52.7
46650	00:03:06.600	4.02	20.4	0.2	22.91	15.7	0.69	21.3	52.7
46675	00:03:06.700	4.02	20.4	0.2	22.88	15.71	0.69	21.3	52.7
46700	00:03:06.800	4.02	20.4	0.2	22.92	15.71	0.69	21.3	52.7
46725	00:03:06.900	4.02	20.4	0.2	22.9	15.73	0.69	21.3	52.7
46750	00:03:07.000	4.02	20.4	0.2	22.92	15.75	0.69	21.3	52.7
46775	00:03:07.100	4.02	20.4	0.2	22.9	15.77	0.69	21.3	52.7
46800	00:03:07.200	4.02	20.4	0.2	22.88	15.73	0.69	21.3	52.7
46825	00:03:07.300	4.02	20.4	0.2	22.89	15.74	0.69	21.3	52.7
46850	00:03:07.400	4.02	20.4	0.2	22.89	15.74	0.69	21.3	52.7
46875	00:03:07.500	4.02	20.4	0.2	22.84	15.7	0.69	21.3	52.7
46900	00:03:07.600	4.02	20.4	0.2	22.84	15.69	0.69	21.3	52.7
46925	00:03:07.700	4.02	20.4	0.2	22.81	15.7	0.69	21.3	52.7
46950	00:03:07.800	4.02	20.4	0.2	22.82	15.7	0.69	21.3	52.7
46975	00:03:07.900	4.02	20.4	0.2	22.83	15.71	0.69	21.3	52.7
47000	00:03:08.000	4.02	20.4	0.2	22.82	15.68	0.69	21.3	52.7
47025	00:03:08.100	4.02	20.4	0.2	22.83	15.69	0.69	21.3	52.7
47050	00:03:08.200	4.02	20.4	0.2	22.83	15.7	0.69	21.3	52.7
47075	00:03:08.300	4.02	20.4	0.2	22.84	15.68	0.69	21.3	52.7
47100	00:03:08.400	4.02	20.4	0.2	22.84	15.69	0.69	21.3	52.7
47125	00:03:08.500	4.02	20.4	0.2	22.82	15.69	0.69	21.3	52.7
47150	00:03:08.600	4.02	20.4	0.2	22.83	15.71	0.69	21.3	52.7
47175	00:03:08.700	4.02	20.4	0.2	22.83	15.72	0.69	21.3	52.7
47200	00:03:08.800	4.02	20.4	0.2	22.81	15.71	0.69	21.3	52.7
47225	00:03:08.900	4.02	20.4	0.2	22.8	15.64	0.69	21.3	52.7
47250	00:03:09.000	4.02	20.4	0.2	22.78	15.68	0.69	21.3	52.7
47275	00:03:09.100	4.02	20.4	0.2	22.81	15.67	0.69	21.3	52.7
47300	00:03:09.200	4.02	20.4	0.2	22.78	15.68	0.69	21.3	52.7
47325	00:03:09.300	4.02	20.4	0.2	22.77	15.7	0.69	21.3	52.7
47350	00:03:09.400	4.02	20.4	0.2	22.76	15.67	0.69	21.3	52.7
47375	00:03:09.500	4.02	20.4	0.2	22.79	15.68	0.69	21.3	52.7
47400	00:03:09.600	4.02	20.4	0.2	22.77	15.66	0.69	21.3	52.7
47425	00:03:09.700	4.02	20.4	0.2	22.78	15.63	0.69	21.3	52.7
47450	00:03:09.800	4.02	20.4	0.2	22.78	15.65	0.69	21.3	52.7
47475	00:03:09.900	4.02	20.4	0.2	22.8	15.64	0.69	21.3	52.7
47500	00:03:10.000	4.02	20.4	0.2	22.83	15.61	0.68	21.3	52.7
47525	00:03:10.100	4.02	20.4	0.2	22.78	15.62	0.69	21.3	52.7
47550	00:03:10.200	4.02	20.4	0.2	22.78	15.63	0.69	21.3	52.7
47575	00:03:10.300	4.02	20.4	0.2	22.8	15.61	0.68	21.3	52.7
47600	00:03:10.400	4.02	20.4	0.2	22.82	15.61	0.68	21.3	52.7
47625	00:03:10.500	4.02	20.4	0.2	22.8	15.62	0.69	21.3	52.7
47650	00:03:10.600	4.02	20.4	0.2	22.81	15.65	0.69	21.3	52.7
47675	00:03:10.700	4.02	20.4	0.2	22.85	15.66	0.69	21.3	52.7
47700	00:03:10.800	4.02	20.4	0.2	22.88	15.66	0.68	21.3	52.7
47725	00:03:10.900	4.02	20.4	0.2	22.86	15.7	0.69	21.3	52.7
47750	00:03:11.000	4.02	20.4	0.2	22.86	15.72	0.69	21.3	52.7
47775	00:03:11.100	4.02	20.4	0.2	22.85	15.72	0.69	21.3	52.7
47800	00:03:11.200	4.02	20.4	0.2	22.87	15.71	0.69	21.3	52.7
47825	00:03:11.300	4.02	20.4	0.2	22.89	15.71	0.69	21.3	52.7
47850	00:03:11.400	4.02	20.4	0.2	22.88	15.7	0.69	21.3	52.7
47875	00:03:11.500	4.02	20.4	0.2	22.9	15.7	0.69	21.3	52.7
47900	00:03:11.600	4.02	20.4	0.2	22.9	15.68	0.68	21.3	52.7
47925	00:03:11.700	4.02	20.4	0.2	22.89	15.68	0.69	21.3	52.7
47950	00:03:11.800	4.02	20.4	0.2	22.87	15.69	0.69	21.3	52.7
47975	00:03:11.900	4.02	20.4	0.2	22.9	15.64	0.68	21.3	52.7
48000	00:03:12.000	4.02	20.4	0.2	22.9	15.63	0.68	21.3	52.7
48025	00:03:12.100	4.02	20.4	0.2	22.96	15.63	0.68	21.3	52.7
48050	00:03:12.200	4.02	20.4	0.2	22.91	15.66	0.68	21.3	52.7
48075	00:03:12.300	4.02	20.4	0.2	22.9	15.63	0.68	21.3	52.7
48100	00:03:12.400	4.02	20.4	0.2	22.9	15.62	0.68	21.3	52.7
48125	00:03:12.500	4.02	20.4	0.2	22.93	15.58	0.68	21.3	52.7
48150	00:03:12.600	4.02	20.4	0.2	22.92	15.59	0.68	21.3	52.7
48175	00:03:12.700	4.02	20.4	0.2	22.91	15.56	0.68	21.3	52.7
48200	00:03:12.800	4.02	20.4	0.2	22.89	15.54	0.68	21.3	52.7
48225	00:03:12.900	4.02	20.4	0.2	22.85	15.55	0.68	21.3	52.7
48250	00:03:13.000	4.02	20.4	0.2	22.87	15.57	0.68	21.3	52.7
48275	00:03:13.100	4.02	20.4	0.2	22.85	15.59	0.68	21.3	52.7
48300	00:03:13.200	4.02	20.4	0.2	22.88	15.57	0.68	21.3	52.7
48325	00:03:13.300	4.02	20.4	0.2	22.86	15.58	0.68	21.3	52.7
48350	00:03:13.400	4.02	20.4	0.2	22.86	15.6	0.68	21.3	52.7
48375	00:03:13.500	4.02	20.4	0.2	22.86	15.65	0.68	21.3	52.7
48400	00:03:13.600	4.02	20.4	0.2	22.86	15.65	0.68	21.3	52.7
48425	00:03:13.700	4.02	20.4	0.2	22.86	15.67	0.69	21.3	52.7
48450	00:03:13.800	4.02	20.4	0.2	22.87	15.68	0.69	21.3	52.7
48475	00:03:13.900	4.02	20.4	0.2	22.88	15.67	0.69	21.3	52.7
48500	00:03:14.000	4.02	20.4	0.2	22.84	15.66	0.69	21.3	52.7
48525	00:03:14.100	4.02	20.4	0.2	22.82	15.65	0.69	21.3	52.7
48550	00:03:14.200	4.02	20.4	0.2	22.82	15.64	0.69	21.3	52.7
48575	00:03:14.300	4.02	20.4	0.2	22.84	15.62	0.68	21.3	52.7
48600	00:03:14.400	4.02	20.4	0.2	22.85	15.61	0.68	21.3	52.7
48625	00:03:14.500	4.02	20.4	0.2	22.85	15.58	0.68	21.3	52.7
48650	00:03:14.600	4.02	20.4	0.2	22.84	15.59	0.68	21.3	52.7
48675	00:03:14.700	4.02	20.4	0.2	22.83	15.59	0.68	21.3	52.7
48700	00:03:14.800	4.02	20.4	0.2	22.85	15.59	0.68	21.3	52.7
48725	00:03:14.900	4.02	20.4	0.2	22.89	15.62	0.68	21.3	52.7
48750	00:03:15.000	4.02	20.4	0.2	22.9	15.64	0.68	21.3	52.7
48775	00:03:15.100	4.02	20.4	0.2	22.92	15.62	0.68	21.3	52.7
48800	00:03:15.200	4.02	20.4	0.2	22.96	15.63	0.68	21.3	52.7
48825	00:03:15.300	4.02	20.4	0.2	22.95	15.66	0.68	21.3	52.7
48850	00:03:15.400	4.02	20.4	0.2	22.95	15.7	0.68	21.3	52.7
48875	00:03:15.500	4.02	20.4	0.2	22.97	15.73	0.68	21.3	52.7
48900	00:03:15.600	4.02	20.4	0.2	22.97	15.71	0.68	21.3	52.7
48925	00:03:15.700	4.02	20.4	0.2	22.97	15.72	0.68	21.3	52.7
48950	00:03:15.800	4.02	20.4	0.2	22.97	15.74	0.69	21.3	52.7
48975	00:03:15.900	4.02	20.4	0.2	22.92	15.73	0.69	21.3	52.7
49000	00:03:16.000	4.02	20.4	0.2	22.92	15.73	0.69	21.3	52.7
49025	00:03:16.100	4.02	20.4	0.2	22.92	15.76	0.69	21.3	52.7
49050	00:03:16.200	4.02	20.4	0.2	22.89	15.75	0.69	21.3	52.7
49075	00:03:16.300	4.02	20.4	0.2	22.89	15.73	0.69	21.3	52.7
49100	00:03:16.400	4.02	20.4	0.2	22.87	15.7	0.69	21.3	52.7
49125	00:03:16.500	4.02	20.4	0.2	22.85	15.68	0.69	21.3	52.7
49150	00:03:16.600	4.02	20.4	0.2	22.85	15.68	0.69	21.3	52.7
49175	00:03:16.700	4.02	20.4	0.2	22.87	15.67	0.69	21.3	52.7
49200	00:03:16.800	4.02	20.4	0.2	22.84	15.66	0.69	21.3	52.7
49225	00:03:16.900	4.02	20.4	0.2	22.89	15.66	0.68	21.3	52.7
49250	00:03:17.000	4.02	20.4	0.2	22.89	15.66	0.68	21.3	52.7
49275	00:03:17.100	4.02	20.4	0.2	22.87	15.63	0.68	21.3	52.7
49300	00:03:17.200	4.02	20.4	0.2	22.87	15.63	0.68	21.3	52.7
49325	00:03:17.300	4.02	20.4	0.2	22.88	15.65	0.68	21.3	52.7
49350	00:03:17.400	4.02	20.4	0.2	22.84	15.66	0.69	21.3	52.7
49375	00:03:17.500	4.02	20.4	0.2	22.85	15.67	0.69	21.3	52.7
49400	00:03:17.600	4.02	20.4	0.2	22.86	15.67	0.69	21.3	52.7
49425	00:03:17.700	4.02	20.4	0.2	22.9	15.69	0.69	21.3	52.7
49450	00:03:17.800	4.02	20.4	0.2	22.93	15.71	0.69	21.3	52.7
49475	00:03:17.900	4.02	20.4	0.2	22.88	15.73	0.69	21.3	52.7
49500	00:03:18.000	4.02	20.4	0.2	22.92	15.73	0.69	21.3	52.7
49525	00:03:18.100	4.02	20.4	0.2	22.94	15.73	0.69	21.3	52.7
49550	00:03:18.200	4.02	20.4	0.2	22.94	15.73	0.69	21.3	52.7
49575	00:03:18.300	4.02	20.4	0.2	22.92	15.75	0.69	21.3	52.7
49600	00:03:18.400	4.02	20.4	0.2	22.92	15.77	0.69	21.3	52.7
49625	00:03:18.500	4.02	20.4	0.2	22.9	15.79	0.69	21.3	52.7
49650	00:03:18.600	4.02	20.4	0.2	22.89	15.82	0.69	21.3	52.7
49675	00:03:18.700	4.02	20.4	0.2	22.86	15.83	0.69	21.3	52.7
49700	00:03:18.800	4.02	20.4	0.2	22.85	15.8	0.69	21.3	52.7
49725	00:03:18.900	4.02	20.4	0.2	22.86	15.81	0.69	21.3	52.7
49750	00:03:19.000	4.02	20.4	0.2	22.84	15.81	0.69	21.3	52.7
49775	00:03:19.100	4.02	20.4	0.2	22.82	15.82	0.69	21.3	52.7
49800	00:03:19.200	4.02	20.4	0.2	22.82	15.82	0.69	21.3	52.7
49825	00:03:19.300	4.02	20.4	0.2	22.85	15.82	0.69	21.3	52.7
49850	00:03:19.400	4.02	20.4	0.2	22.87	15.8	0.69	21.3	52.7
49875	00:03:19.500	4.02	20.4	0.2	22.9	15.8	0.69	21.3	52.7
49900	00:03:19.600	4.02	20.4	0.2	22.88	15.76	0.69	21.3	52.7
49925	00:03:19.700	4.02	20.4	0.2	22.92	15.77	0.69	21.3	52.7
[truncated: 6,838 more rows]
