# Supplementary material for: Long-term iron supplementation combined with vitamin B6 enhances maximal oxygen uptake and promotes skeletal muscle-specific mitochondrial biogenesis in rats
Source: Front Nutr. 2024 Jan 15;10:1335187. doi: 10.3389/fnut.2023.1335187 (PMC10823527; doi:10.3389/fnut.2023.1335187)
Supplement: Supplementary file 1 [file Data_Sheet_1.zip › Supplementary Material/VO2max_Raw data/CONT-NO5-MEASUREMENT.xls]

## Sheet: Export_1980-01-04T0544_CAL
Counter	Time	Flow	Oxigen	CO2	VO2	VCO2	RQ	Temp	Hum
sample	hh:mm:ss.zzz	l/min	%	%	ml/min/kg	ml/min/kg	1	C	%
0	00:00:00.000	3.86	20.65	-0.11	1.99	0	0	21.3	50.8
25	00:00:00.100	3.84	20.64	0.03	3.24	0	0	21.3	50.8
50	00:00:00.200	3.84	20.64	0.03	3.27	0	0	21.3	50.8
75	00:00:00.300	3.84	20.64	0.04	3.27	0	0	21.3	50.8
100	00:00:00.400	3.84	20.64	0.04	3.19	0.05	0.01	21.3	50.8
125	00:00:00.500	3.85	20.64	0.04	3.19	0.14	0.04	21.3	50.8
150	00:00:00.600	3.85	20.64	0.04	3.28	0.22	0.07	21.3	50.8
175	00:00:00.700	3.85	20.64	0.04	3.3	0.26	0.08	21.3	50.8
200	00:00:00.800	3.85	20.64	0.04	3.3	0.3	0.09	21.3	50.8
225	00:00:00.900	3.85	20.64	0.04	3.32	0.33	0.1	21.3	50.8
250	00:00:01.000	3.86	20.64	0.04	3.33	0.43	0.13	21.3	50.8
275	00:00:01.100	3.86	20.64	0.04	3.32	0.56	0.17	21.3	50.8
300	00:00:01.200	3.86	20.64	0.04	3.36	0.56	0.17	21.3	50.8
325	00:00:01.300	3.85	20.64	0.04	3.39	0.58	0.17	21.3	50.8
350	00:00:01.400	3.85	20.64	0.04	3.46	0.59	0.17	21.3	50.8
375	00:00:01.500	3.85	20.64	0.04	3.49	0.6	0.17	21.3	50.8
400	00:00:01.600	3.86	20.64	0.04	3.49	0.6	0.17	21.3	50.8
425	00:00:01.700	3.85	20.64	0.04	3.5	0.61	0.17	21.3	50.8
450	00:00:01.800	3.85	20.64	0.04	3.51	0.61	0.17	21.3	50.8
475	00:00:01.900	3.85	20.64	0.04	3.52	0.61	0.17	21.3	50.8
500	00:00:02.000	3.85	20.64	0.04	3.55	0.62	0.17	21.3	50.8
525	00:00:02.100	3.85	20.64	0.04	3.56	0.63	0.18	21.3	50.8
550	00:00:02.200	3.85	20.64	0.04	3.55	0.64	0.18	21.3	50.8
575	00:00:02.300	3.85	20.64	0.04	3.54	0.64	0.18	21.3	50.8
600	00:00:02.400	3.85	20.64	0.04	3.53	0.64	0.18	21.3	50.8
625	00:00:02.500	3.85	20.64	0.04	3.53	0.65	0.18	21.3	50.8
650	00:00:02.600	3.85	20.64	0.04	3.51	0.65	0.19	21.3	50.8
675	00:00:02.700	3.85	20.64	0.04	3.48	0.65	0.19	21.3	50.8
700	00:00:02.800	3.85	20.64	0.05	3.49	0.66	0.19	21.3	50.8
725	00:00:02.900	3.85	20.64	0.05	3.49	0.66	0.19	21.3	50.8
750	00:00:03.000	3.85	20.64	0.05	3.47	0.66	0.19	21.3	50.8
775	00:00:03.100	3.85	20.64	0.05	3.49	0.67	0.19	21.3	50.8
800	00:00:03.200	3.85	20.64	0.05	3.53	0.67	0.19	21.3	50.8
825	00:00:03.300	3.85	20.64	0.05	3.58	0.67	0.19	21.3	50.8
850	00:00:03.400	3.85	20.64	0.05	3.6	0.68	0.19	21.3	50.8
875	00:00:03.500	3.85	20.64	0.05	3.61	0.68	0.19	21.3	50.8
900	00:00:03.600	3.85	20.64	0.05	3.61	0.69	0.19	21.3	50.8
925	00:00:03.700	3.86	20.64	0.05	3.64	0.7	0.19	21.3	50.8
950	00:00:03.800	3.86	20.64	0.05	3.71	0.71	0.19	21.3	50.8
975	00:00:03.900	3.86	20.64	0.05	3.73	0.72	0.19	21.3	50.8
1000	00:00:04.000	3.86	20.64	0.05	3.76	0.72	0.19	21.3	50.8
1025	00:00:04.100	3.86	20.64	0.05	3.79	0.72	0.19	21.3	50.8
1050	00:00:04.200	3.86	20.64	0.05	3.76	0.73	0.19	21.3	50.8
1075	00:00:04.300	3.86	20.64	0.05	3.73	0.73	0.2	21.3	50.8
1100	00:00:04.400	3.86	20.64	0.05	3.76	0.74	0.2	21.3	50.8
1125	00:00:04.500	3.86	20.64	0.05	3.77	0.75	0.2	21.3	50.8
1150	00:00:04.600	3.86	20.64	0.05	3.78	0.76	0.2	21.3	50.8
1175	00:00:04.700	3.86	20.64	0.05	3.85	0.76	0.2	21.3	50.8
1200	00:00:04.800	3.86	20.64	0.05	3.81	0.77	0.2	21.3	50.8
1225	00:00:04.900	3.86	20.64	0.05	3.83	0.77	0.2	21.3	50.8
1250	00:00:05.000	3.86	20.64	0.05	3.88	0.78	0.2	21.3	50.8
1275	00:00:05.100	3.86	20.64	0.05	3.9	0.79	0.2	21.3	50.8
1300	00:00:05.200	3.86	20.64	0.05	3.93	0.8	0.2	21.3	50.8
1325	00:00:05.300	3.86	20.64	0.05	3.96	0.82	0.21	21.3	50.8
1350	00:00:05.400	3.86	20.64	0.05	3.97	0.81	0.21	21.3	50.8
1375	00:00:05.500	3.86	20.64	0.05	4.02	0.82	0.2	21.3	50.8
1400	00:00:05.600	3.86	20.63	0.05	4.08	0.82	0.2	21.3	50.8
1425	00:00:05.700	3.86	20.63	0.05	4.1	0.84	0.2	21.3	50.8
1450	00:00:05.800	3.86	20.63	0.05	4.11	0.84	0.2	21.3	50.8
1475	00:00:05.900	3.86	20.63	0.05	4.12	0.86	0.21	21.3	50.8
1500	00:00:06.000	3.86	20.63	0.05	4.12	0.86	0.21	21.3	50.8
1525	00:00:06.100	3.85	20.63	0.05	4.16	0.86	0.21	21.3	50.8
1550	00:00:06.200	3.85	20.63	0.05	4.16	0.87	0.21	21.3	50.8
1575	00:00:06.300	3.85	20.63	0.05	4.16	0.89	0.21	21.3	50.8
1600	00:00:06.400	3.85	20.63	0.05	4.2	0.9	0.22	21.3	50.8
1625	00:00:06.500	3.85	20.63	0.05	4.2	0.92	0.22	21.3	50.8
1650	00:00:06.600	3.85	20.63	0.05	4.24	0.94	0.22	21.3	50.8
1675	00:00:06.700	3.85	20.63	0.05	4.21	0.94	0.22	21.3	50.8
1700	00:00:06.800	3.85	20.63	0.05	4.28	0.95	0.22	21.3	50.8
1725	00:00:06.900	3.85	20.63	0.05	4.34	0.96	0.22	21.3	50.8
1750	00:00:07.000	3.85	20.63	0.05	4.39	0.97	0.22	21.3	50.8
1775	00:00:07.100	3.85	20.63	0.05	4.39	0.99	0.22	21.3	50.8
1800	00:00:07.200	3.85	20.63	0.05	4.39	1	0.23	21.3	50.8
1825	00:00:07.300	3.85	20.63	0.05	4.46	1.01	0.23	21.3	50.8
1850	00:00:07.400	3.85	20.63	0.05	4.49	1.03	0.23	21.3	50.8
1875	00:00:07.500	3.85	20.63	0.05	4.51	1.03	0.23	21.3	50.8
1900	00:00:07.600	3.85	20.63	0.05	4.51	1.04	0.23	21.3	50.8
1925	00:00:07.700	3.85	20.63	0.05	4.53	1.05	0.23	21.3	50.8
1950	00:00:07.800	3.85	20.63	0.05	4.52	1.06	0.24	21.3	50.8
1975	00:00:07.900	3.85	20.63	0.05	4.52	1.07	0.24	21.3	50.8
2000	00:00:08.000	3.85	20.63	0.05	4.47	1.07	0.24	21.3	50.8
2025	00:00:08.100	3.85	20.63	0.05	4.46	1.08	0.24	21.3	50.8
2050	00:00:08.200	3.85	20.63	0.05	4.55	1.08	0.24	21.3	50.8
2075	00:00:08.300	3.85	20.63	0.05	4.55	1.08	0.24	21.3	50.8
2100	00:00:08.400	3.85	20.63	0.05	4.55	1.09	0.24	21.3	50.8
2125	00:00:08.500	3.85	20.63	0.05	4.56	1.1	0.24	21.3	50.8
2150	00:00:08.600	3.85	20.63	0.05	4.58	1.11	0.24	21.3	50.8
2175	00:00:08.700	3.85	20.63	0.05	4.59	1.13	0.25	21.3	50.8
2200	00:00:08.800	3.85	20.63	0.05	4.63	1.13	0.24	21.3	50.8
2225	00:00:08.900	3.84	20.63	0.05	4.63	1.14	0.25	21.3	50.8
2250	00:00:09.000	3.84	20.63	0.05	4.69	1.16	0.25	21.3	50.7
2275	00:00:09.100	3.84	20.63	0.05	4.77	1.16	0.24	21.3	50.7
2300	00:00:09.200	3.84	20.63	0.05	4.73	1.18	0.25	21.3	50.7
2325	00:00:09.300	3.84	20.63	0.05	4.75	1.19	0.25	21.3	50.7
2350	00:00:09.400	3.84	20.63	0.05	4.76	1.19	0.25	21.3	50.7
2375	00:00:09.500	3.84	20.63	0.05	4.77	1.19	0.25	21.3	50.7
2400	00:00:09.600	3.84	20.63	0.05	4.77	1.19	0.25	21.3	50.7
2425	00:00:09.700	3.84	20.63	0.05	4.79	1.19	0.25	21.3	50.7
2450	00:00:09.800	3.84	20.63	0.05	4.76	1.19	0.25	21.3	50.7
2475	00:00:09.900	3.84	20.63	0.05	4.76	1.19	0.25	21.3	50.7
2500	00:00:10.000	3.84	20.63	0.05	4.78	1.2	0.25	21.3	50.7
2525	00:00:10.100	3.84	20.63	0.05	4.75	1.21	0.25	21.3	50.7
2550	00:00:10.200	3.84	20.63	0.05	4.79	1.21	0.25	21.3	50.7
2575	00:00:10.300	3.84	20.63	0.05	4.81	1.23	0.25	21.3	50.7
2600	00:00:10.400	3.84	20.63	0.05	4.82	1.23	0.25	21.3	50.7
2625	00:00:10.500	3.84	20.63	0.05	4.82	1.23	0.26	21.3	50.7
2650	00:00:10.600	3.84	20.63	0.05	4.85	1.25	0.26	21.3	50.7
2675	00:00:10.700	3.84	20.63	0.05	4.87	1.26	0.26	21.3	50.7
2700	00:00:10.800	3.84	20.63	0.05	4.95	1.28	0.26	21.3	50.7
2725	00:00:10.900	3.84	20.63	0.05	5.01	1.28	0.26	21.3	50.7
2750	00:00:11.000	3.84	20.63	0.05	5.01	1.29	0.26	21.3	50.7
2775	00:00:11.100	3.84	20.63	0.05	5.06	1.3	0.26	21.3	50.7
2800	00:00:11.200	3.84	20.62	0.05	5.11	1.31	0.26	21.3	50.7
2825	00:00:11.300	3.84	20.62	0.05	5.12	1.33	0.26	21.3	50.7
2850	00:00:11.400	3.84	20.62	0.05	5.17	1.35	0.26	21.3	50.7
2875	00:00:11.500	3.84	20.62	0.05	5.2	1.36	0.26	21.3	50.7
2900	00:00:11.600	3.84	20.62	0.05	5.25	1.38	0.26	21.3	50.7
2925	00:00:11.700	3.84	20.62	0.05	5.32	1.39	0.26	21.3	50.7
2950	00:00:11.800	3.84	20.62	0.05	5.36	1.4	0.26	21.3	50.7
2975	00:00:11.900	3.84	20.62	0.05	5.39	1.43	0.26	21.3	50.7
3000	00:00:12.000	3.84	20.62	0.05	5.41	1.45	0.27	21.3	50.7
3025	00:00:12.100	3.84	20.62	0.05	5.46	1.48	0.27	21.3	50.7
3050	00:00:12.200	3.84	20.62	0.05	5.45	1.5	0.27	21.3	50.7
3075	00:00:12.300	3.84	20.62	0.05	5.5	1.52	0.28	21.3	50.7
3100	00:00:12.400	3.84	20.62	0.05	5.54	1.53	0.28	21.3	50.7
3125	00:00:12.500	3.84	20.62	0.05	5.6	1.55	0.28	21.3	50.7
3150	00:00:12.600	3.84	20.62	0.05	5.6	1.57	0.28	21.3	50.7
3175	00:00:12.700	3.84	20.62	0.05	5.6	1.58	0.28	21.3	50.7
3200	00:00:12.800	3.84	20.62	0.05	5.54	1.59	0.29	21.3	50.7
3225	00:00:12.900	3.84	20.62	0.05	5.59	1.6	0.29	21.3	50.7
3250	00:00:13.000	3.84	20.62	0.05	5.63	1.61	0.29	21.3	50.7
3275	00:00:13.100	3.84	20.62	0.05	5.66	1.6	0.28	21.3	50.7
3300	00:00:13.200	3.84	20.62	0.05	5.71	1.61	0.28	21.3	50.7
3325	00:00:13.300	3.84	20.62	0.05	5.66	1.62	0.29	21.3	50.7
3350	00:00:13.400	3.84	20.62	0.05	5.68	1.62	0.29	21.3	50.7
3375	00:00:13.500	3.84	20.62	0.05	5.71	1.63	0.29	21.3	50.7
3400	00:00:13.600	3.84	20.62	0.05	5.72	1.63	0.29	21.3	50.7
3425	00:00:13.700	3.84	20.62	0.05	5.74	1.64	0.29	21.3	50.7
3450	00:00:13.800	3.84	20.62	0.05	5.77	1.65	0.29	21.3	50.7
3475	00:00:13.900	3.84	20.62	0.05	5.75	1.65	0.29	21.3	50.7
3500	00:00:14.000	3.84	20.62	0.05	5.78	1.65	0.29	21.3	50.7
3525	00:00:14.100	3.84	20.62	0.05	5.78	1.67	0.29	21.3	50.7
3550	00:00:14.200	3.84	20.62	0.05	5.78	1.67	0.29	21.3	50.7
3575	00:00:14.300	3.84	20.62	0.05	5.82	1.68	0.29	21.3	50.7
3600	00:00:14.400	3.84	20.62	0.05	5.82	1.69	0.29	21.3	50.7
3625	00:00:14.500	3.84	20.62	0.06	5.83	1.69	0.29	21.3	50.7
3650	00:00:14.600	3.84	20.62	0.06	5.83	1.7	0.29	21.3	50.7
3675	00:00:14.700	3.84	20.62	0.06	5.84	1.71	0.29	21.3	50.7
3700	00:00:14.800	3.84	20.62	0.06	5.89	1.74	0.29	21.3	50.7
3725	00:00:14.900	3.84	20.62	0.06	5.89	1.76	0.3	21.3	50.7
3750	00:00:15.000	3.84	20.62	0.06	5.91	1.78	0.3	21.3	50.7
3775	00:00:15.100	3.84	20.62	0.06	5.93	1.78	0.3	21.3	50.7
3800	00:00:15.200	3.84	20.62	0.06	5.94	1.8	0.3	21.3	50.7
3825	00:00:15.300	3.84	20.62	0.06	6.06	1.81	0.3	21.3	50.7
3850	00:00:15.400	3.84	20.62	0.06	6.06	1.83	0.3	21.3	50.7
3875	00:00:15.500	3.84	20.62	0.06	6.1	1.84	0.3	21.3	50.7
3900	00:00:15.600	3.84	20.61	0.06	6.16	1.85	0.3	21.3	50.7
3925	00:00:15.700	3.84	20.61	0.06	6.18	1.87	0.3	21.3	50.7
3950	00:00:15.800	3.84	20.61	0.06	6.25	1.88	0.3	21.3	50.7
3975	00:00:15.900	3.84	20.61	0.06	6.31	1.89	0.3	21.3	50.7
4000	00:00:16.000	3.83	20.61	0.06	6.33	1.91	0.3	21.3	50.7
4025	00:00:16.100	3.83	20.61	0.06	6.36	1.93	0.3	21.3	50.7
4050	00:00:16.200	3.83	20.61	0.06	6.39	1.95	0.3	21.3	50.7
4075	00:00:16.300	3.83	20.61	0.06	6.36	1.98	0.31	21.3	50.7
4100	00:00:16.400	3.83	20.61	0.06	6.43	1.99	0.31	21.3	50.7
4125	00:00:16.500	3.83	20.61	0.06	6.43	2	0.31	21.3	50.7
4150	00:00:16.600	3.84	20.61	0.06	6.48	2.02	0.31	21.3	50.7
4175	00:00:16.700	3.84	20.61	0.06	6.5	2.04	0.31	21.3	50.7
4200	00:00:16.800	3.83	20.61	0.06	6.47	2.04	0.32	21.3	50.7
4225	00:00:16.900	3.83	20.61	0.06	6.47	2.06	0.32	21.3	50.7
4250	00:00:17.000	3.83	20.61	0.06	6.45	2.05	0.32	21.3	50.7
4275	00:00:17.100	3.84	20.61	0.06	6.43	2.06	0.32	21.3	50.7
4300	00:00:17.200	3.84	20.61	0.06	6.44	2.06	0.32	21.3	50.7
4325	00:00:17.300	3.84	20.61	0.06	6.44	2.05	0.32	21.3	50.7
4350	00:00:17.400	3.84	20.61	0.06	6.38	2.06	0.32	21.3	50.7
4375	00:00:17.500	3.84	20.61	0.06	6.38	2.08	0.33	21.3	50.7
4400	00:00:17.600	3.84	20.61	0.06	6.39	2.08	0.32	21.3	50.7
4425	00:00:17.700	3.84	20.61	0.06	6.41	2.07	0.32	21.3	50.7
4450	00:00:17.800	3.84	20.61	0.06	6.43	2.09	0.32	21.3	50.7
4475	00:00:17.900	3.84	20.61	0.06	6.46	2.08	0.32	21.3	50.7
4500	00:00:18.000	3.84	20.61	0.06	6.5	2.09	0.32	21.3	50.7
4525	00:00:18.100	3.84	20.61	0.06	6.52	2.08	0.32	21.3	50.7
4550	00:00:18.200	3.84	20.61	0.06	6.56	2.12	0.32	21.3	50.7
4575	00:00:18.300	3.84	20.61	0.06	6.6	2.14	0.32	21.3	50.7
4600	00:00:18.400	3.84	20.61	0.06	6.64	2.16	0.33	21.3	50.7
4625	00:00:18.500	3.84	20.61	0.06	6.66	2.16	0.32	21.3	50.7
4650	00:00:18.600	3.84	20.61	0.06	6.63	2.17	0.33	21.3	50.7
4675	00:00:18.700	3.84	20.61	0.06	6.68	2.18	0.33	21.3	50.7
4700	00:00:18.800	3.84	20.61	0.06	6.7	2.18	0.33	21.3	50.7
4725	00:00:18.900	3.84	20.61	0.06	6.71	2.2	0.33	21.3	50.7
4750	00:00:19.000	3.84	20.61	0.06	6.75	2.23	0.33	21.3	50.7
4775	00:00:19.100	3.84	20.61	0.06	6.8	2.26	0.33	21.3	50.7
4800	00:00:19.200	3.84	20.61	0.06	6.83	2.27	0.33	21.3	50.7
4825	00:00:19.300	3.84	20.61	0.06	6.84	2.28	0.33	21.3	50.7
4850	00:00:19.400	3.84	20.61	0.06	6.89	2.27	0.33	21.3	50.7
4875	00:00:19.500	3.84	20.61	0.06	6.93	2.29	0.33	21.3	50.7
4900	00:00:19.600	3.84	20.61	0.06	6.96	2.33	0.33	21.3	50.7
4925	00:00:19.700	3.84	20.61	0.06	6.95	2.35	0.34	21.3	50.7
4950	00:00:19.800	3.84	20.61	0.06	6.97	2.37	0.34	21.3	50.7
4975	00:00:19.900	3.84	20.61	0.06	6.97	2.39	0.34	21.3	50.7
5000	00:00:20.000	3.84	20.61	0.06	6.98	2.4	0.34	21.3	50.7
5025	00:00:20.100	3.84	20.61	0.06	6.98	2.4	0.34	21.3	50.7
5050	00:00:20.200	3.84	20.61	0.06	6.95	2.39	0.34	21.3	50.7
5075	00:00:20.300	3.84	20.61	0.06	6.99	2.39	0.34	21.3	50.7
5100	00:00:20.400	3.84	20.61	0.06	7.01	2.42	0.35	21.3	50.7
5125	00:00:20.500	3.84	20.61	0.06	7.03	2.44	0.35	21.3	50.7
5150	00:00:20.600	3.84	20.61	0.06	7.04	2.43	0.35	21.3	50.7
5175	00:00:20.700	3.84	20.61	0.06	7.02	2.45	0.35	21.3	50.7
5200	00:00:20.800	3.84	20.61	0.06	7.01	2.44	0.35	21.3	50.7
5225	00:00:20.900	3.84	20.61	0.06	7.05	2.44	0.35	21.3	50.7
5250	00:00:21.000	3.84	20.61	0.06	7.05	2.45	0.35	21.3	50.7
5275	00:00:21.100	3.84	20.61	0.06	7.06	2.45	0.35	21.3	50.7
5300	00:00:21.200	3.84	20.61	0.06	7.1	2.46	0.35	21.3	50.7
5325	00:00:21.300	3.84	20.61	0.06	7.06	2.47	0.35	21.3	50.7
5350	00:00:21.400	3.84	20.61	0.06	7.08	2.47	0.35	21.3	50.7
5375	00:00:21.500	3.84	20.61	0.06	7.06	2.47	0.35	21.3	50.7
5400	00:00:21.600	3.84	20.61	0.06	7.1	2.47	0.35	21.3	50.7
5425	00:00:21.700	3.84	20.6	0.06	7.16	2.49	0.35	21.3	50.7
5450	00:00:21.800	3.84	20.6	0.06	7.21	2.53	0.35	21.3	50.7
5475	00:00:21.900	3.84	20.6	0.06	7.25	2.54	0.35	21.3	50.7
5500	00:00:22.000	3.84	20.6	0.06	7.28	2.57	0.35	21.3	50.7
5525	00:00:22.100	3.84	20.6	0.06	7.32	2.58	0.35	21.3	50.7
5550	00:00:22.200	3.84	20.6	0.06	7.36	2.59	0.35	21.3	50.7
5575	00:00:22.300	3.84	20.6	0.06	7.39	2.61	0.35	21.3	50.7
5600	00:00:22.400	3.84	20.6	0.06	7.4	2.63	0.36	21.3	50.7
5625	00:00:22.500	3.84	20.6	0.06	7.42	2.62	0.35	21.3	50.7
5650	00:00:22.600	3.84	20.6	0.06	7.42	2.65	0.36	21.3	50.7
5675	00:00:22.700	3.84	20.6	0.06	7.41	2.66	0.36	21.3	50.7
5700	00:00:22.800	3.84	20.6	0.06	7.42	2.66	0.36	21.3	50.7
5725	00:00:22.900	3.84	20.6	0.06	7.39	2.67	0.36	21.3	50.7
5750	00:00:23.000	3.84	20.6	0.06	7.37	2.67	0.36	21.3	50.7
5775	00:00:23.100	3.84	20.6	0.06	7.33	2.7	0.37	21.3	50.7
5800	00:00:23.200	3.84	20.6	0.06	7.29	2.7	0.37	21.3	50.7
5825	00:00:23.300	3.84	20.6	0.06	7.32	2.72	0.37	21.3	50.7
5850	00:00:23.400	3.84	20.6	0.07	7.33	2.73	0.37	21.3	50.7
5875	00:00:23.500	3.84	20.6	0.07	7.3	2.74	0.37	21.3	50.7
5900	00:00:23.600	3.84	20.6	0.06	7.31	2.72	0.37	21.3	50.7
5925	00:00:23.700	3.84	20.6	0.06	7.32	2.71	0.37	21.3	50.7
5950	00:00:23.800	3.84	20.6	0.06	7.26	2.71	0.37	21.3	50.7
5975	00:00:23.900	3.84	20.6	0.06	7.3	2.71	0.37	21.3	50.7
6000	00:00:24.000	3.84	20.6	0.06	7.31	2.7	0.37	21.3	50.7
6025	00:00:24.100	3.84	20.6	0.06	7.31	2.68	0.37	21.3	50.7
6050	00:00:24.200	3.84	20.6	0.06	7.37	2.68	0.36	21.3	50.7
6075	00:00:24.300	3.84	20.6	0.06	7.34	2.67	0.36	21.3	50.7
6100	00:00:24.400	3.84	20.6	0.06	7.31	2.66	0.36	21.3	50.7
6125	00:00:24.500	3.84	20.6	0.06	7.33	2.66	0.36	21.3	50.7
6150	00:00:24.600	3.84	20.6	0.06	7.33	2.68	0.37	21.3	50.7
6175	00:00:24.700	3.84	20.6	0.06	7.33	2.68	0.37	21.3	50.7
6200	00:00:24.800	3.84	20.6	0.06	7.39	2.68	0.36	21.3	50.7
6225	00:00:24.900	3.85	20.6	0.06	7.39	2.67	0.36	21.3	50.7
6250	00:00:25.000	3.85	20.6	0.06	7.41	2.69	0.36	21.3	50.7
6275	00:00:25.100	3.85	20.6	0.06	7.47	2.7	0.36	21.3	50.7
6300	00:00:25.200	3.85	20.6	0.06	7.44	2.71	0.36	21.3	50.7
6325	00:00:25.300	3.84	20.6	0.06	7.43	2.72	0.37	21.3	50.7
6350	00:00:25.400	3.85	20.6	0.06	7.45	2.71	0.36	21.3	50.7
6375	00:00:25.500	3.84	20.6	0.06	7.46	2.72	0.37	21.3	50.7
6400	00:00:25.600	3.84	20.6	0.06	7.49	2.73	0.36	21.3	50.7
6425	00:00:25.700	3.84	20.6	0.06	7.5	2.73	0.36	21.3	50.7
6450	00:00:25.800	3.84	20.6	0.06	7.49	2.73	0.36	21.3	50.7
6475	00:00:25.900	3.84	20.6	0.07	7.49	2.74	0.37	21.3	50.7
6500	00:00:26.000	3.84	20.6	0.07	7.48	2.75	0.37	21.3	50.7
6525	00:00:26.100	3.84	20.6	0.07	7.45	2.74	0.37	21.3	50.7
6550	00:00:26.200	3.84	20.6	0.07	7.48	2.75	0.37	21.3	50.7
6575	00:00:26.300	3.84	20.6	0.07	7.53	2.76	0.37	21.3	50.7
6600	00:00:26.400	3.84	20.6	0.07	7.52	2.78	0.37	21.3	50.7
6625	00:00:26.500	3.84	20.6	0.07	7.54	2.78	0.37	21.3	50.7
6650	00:00:26.600	3.84	20.6	0.07	7.55	2.79	0.37	21.3	50.7
6675	00:00:26.700	3.84	20.6	0.07	7.55	2.8	0.37	21.3	50.7
6700	00:00:26.800	3.84	20.6	0.07	7.59	2.81	0.37	21.3	50.7
6725	00:00:26.900	3.83	20.6	0.07	7.58	2.82	0.37	21.3	50.7
6750	00:00:27.000	3.83	20.6	0.07	7.63	2.82	0.37	21.3	50.7
6775	00:00:27.100	3.83	20.6	0.07	7.67	2.84	0.37	21.3	50.7
6800	00:00:27.200	3.83	20.6	0.07	7.67	2.86	0.37	21.3	50.7
6825	00:00:27.300	3.83	20.6	0.07	7.66	2.85	0.37	21.3	50.7
6850	00:00:27.400	3.83	20.6	0.07	7.69	2.84	0.37	21.3	50.7
6875	00:00:27.500	3.83	20.6	0.07	7.73	2.86	0.37	21.3	50.7
6900	00:00:27.600	3.83	20.6	0.07	7.73	2.88	0.37	21.3	50.7
6925	00:00:27.700	3.83	20.6	0.07	7.74	2.89	0.37	21.3	50.7
6950	00:00:27.800	3.83	20.6	0.07	7.73	2.91	0.38	21.3	50.7
6975	00:00:27.900	3.83	20.6	0.07	7.77	2.91	0.37	21.3	50.7
7000	00:00:28.000	3.83	20.6	0.07	7.78	2.93	0.38	21.3	50.7
7025	00:00:28.100	3.83	20.6	0.07	7.78	2.92	0.38	21.3	50.7
7050	00:00:28.200	3.83	20.6	0.07	7.82	2.93	0.38	21.3	50.7
7075	00:00:28.300	3.83	20.6	0.07	7.85	2.95	0.38	21.3	50.7
7100	00:00:28.400	3.83	20.6	0.07	7.87	2.97	0.38	21.3	50.7
7125	00:00:28.500	3.84	20.6	0.07	7.87	2.97	0.38	21.3	50.7
7150	00:00:28.600	3.84	20.6	0.07	7.87	2.97	0.38	21.3	50.7
7175	00:00:28.700	3.84	20.6	0.07	7.89	2.96	0.38	21.3	50.7
7200	00:00:28.800	3.84	20.6	0.07	7.87	2.95	0.38	21.3	50.7
7225	00:00:28.900	3.84	20.6	0.07	7.85	2.96	0.38	21.3	50.7
7250	00:00:29.000	3.84	20.6	0.07	7.87	2.97	0.38	21.3	50.7
7275	00:00:29.100	3.84	20.6	0.07	7.89	3	0.38	21.3	50.7
7300	00:00:29.200	3.84	20.6	0.07	7.91	2.99	0.38	21.3	50.7
7325	00:00:29.300	3.84	20.6	0.07	7.92	3	0.38	21.3	50.7
7350	00:00:29.400	3.84	20.6	0.07	7.94	3.04	0.38	21.3	50.7
7375	00:00:29.500	3.84	20.6	0.07	7.98	3.05	0.38	21.3	50.7
7400	00:00:29.600	3.84	20.6	0.07	8.01	3.07	0.38	21.3	50.7
7425	00:00:29.700	3.84	20.6	0.07	8.08	3.08	0.38	21.3	50.7
7450	00:00:29.800	3.84	20.6	0.07	8.15	3.1	0.38	21.3	50.7
7475	00:00:29.900	3.84	20.59	0.07	8.19	3.11	0.38	21.3	50.7
7500	00:00:30.000	3.84	20.6	0.07	8.18	3.12	0.38	21.3	50.7
7525	00:00:30.100	3.84	20.6	0.07	8.18	3.14	0.38	21.3	50.7
7550	00:00:30.200	3.84	20.59	0.07	8.2	3.15	0.38	21.3	50.7
7575	00:00:30.300	3.84	20.6	0.07	8.19	3.15	0.39	21.3	50.7
7600	00:00:30.400	3.84	20.59	0.07	8.24	3.15	0.38	21.3	50.7
7625	00:00:30.500	3.84	20.59	0.07	8.26	3.17	0.38	21.3	50.7
7650	00:00:30.600	3.84	20.59	0.07	8.28	3.19	0.38	21.3	50.7
7675	00:00:30.700	3.84	20.59	0.07	8.28	3.2	0.39	21.3	50.7
7700	00:00:30.800	3.84	20.59	0.07	8.31	3.23	0.39	21.3	50.7
7725	00:00:30.900	3.84	20.59	0.07	8.33	3.25	0.39	21.3	50.7
7750	00:00:31.000	3.84	20.59	0.07	8.43	3.26	0.39	21.3	50.7
7775	00:00:31.100	3.84	20.59	0.07	8.45	3.26	0.39	21.3	50.7
7800	00:00:31.200	3.84	20.59	0.07	8.45	3.28	0.39	21.3	50.7
7825	00:00:31.300	3.84	20.59	0.07	8.47	3.31	0.39	21.3	50.7
7850	00:00:31.400	3.84	20.59	0.07	8.45	3.31	0.39	21.3	50.7
7875	00:00:31.500	3.84	20.59	0.07	8.42	3.33	0.4	21.3	50.7
7900	00:00:31.600	3.84	20.59	0.07	8.42	3.33	0.4	21.3	50.7
7925	00:00:31.700	3.84	20.59	0.07	8.45	3.35	0.4	21.3	50.7
7950	00:00:31.800	3.84	20.59	0.07	8.46	3.35	0.4	21.3	50.7
7975	00:00:31.900	3.84	20.59	0.07	8.47	3.36	0.4	21.3	50.7
8000	00:00:32.000	3.84	20.59	0.07	8.43	3.38	0.4	21.3	50.7
8025	00:00:32.100	3.84	20.59	0.07	8.42	3.42	0.41	21.3	50.7
8050	00:00:32.200	3.84	20.59	0.07	8.45	3.42	0.41	21.3	50.7
8075	00:00:32.300	3.84	20.59	0.07	8.46	3.44	0.41	21.3	50.7
8100	00:00:32.400	3.84	20.59	0.07	8.47	3.45	0.41	21.3	50.7
8125	00:00:32.500	3.84	20.59	0.07	8.54	3.46	0.4	21.3	50.7
8150	00:00:32.600	3.84	20.59	0.07	8.55	3.48	0.41	21.3	50.7
8175	00:00:32.700	3.84	20.59	0.07	8.5	3.49	0.41	21.3	50.7
8200	00:00:32.800	3.84	20.59	0.07	8.54	3.5	0.41	21.3	50.7
8225	00:00:32.900	3.84	20.59	0.07	8.56	3.52	0.41	21.3	50.7
8250	00:00:33.000	3.84	20.59	0.07	8.58	3.52	0.41	21.3	50.7
8275	00:00:33.100	3.84	20.59	0.07	8.62	3.51	0.41	21.3	50.7
8300	00:00:33.200	3.84	20.59	0.07	8.63	3.52	0.41	21.3	50.7
8325	00:00:33.300	3.84	20.59	0.07	8.62	3.52	0.41	21.3	50.7
8350	00:00:33.400	3.84	20.59	0.07	8.65	3.53	0.41	21.3	50.7
8375	00:00:33.500	3.84	20.59	0.07	8.64	3.54	0.41	21.3	50.7
8400	00:00:33.600	3.84	20.59	0.07	8.66	3.53	0.41	21.3	50.7
8425	00:00:33.700	3.84	20.59	0.07	8.72	3.54	0.41	21.3	50.7
8450	00:00:33.800	3.84	20.59	0.07	8.67	3.55	0.41	21.3	50.7
8475	00:00:33.900	3.84	20.59	0.07	8.66	3.54	0.41	21.3	50.7
8500	00:00:34.000	3.84	20.59	0.07	8.67	3.55	0.41	21.3	50.7
8525	00:00:34.100	3.84	20.59	0.07	8.7	3.57	0.41	21.3	50.7
8550	00:00:34.200	3.84	20.59	0.07	8.71	3.58	0.41	21.3	50.7
8575	00:00:34.300	3.84	20.59	0.07	8.76	3.58	0.41	21.3	50.7
8600	00:00:34.400	3.84	20.59	0.07	8.75	3.58	0.41	21.3	50.7
8625	00:00:34.500	3.84	20.59	0.07	8.73	3.61	0.41	21.3	50.7
8650	00:00:34.600	3.84	20.59	0.07	8.79	3.64	0.41	21.3	50.7
8675	00:00:34.700	3.84	20.59	0.07	8.77	3.65	0.42	21.3	50.7
8700	00:00:34.800	3.84	20.59	0.07	8.82	3.67	0.42	21.3	50.7
8725	00:00:34.900	3.84	20.59	0.07	8.85	3.7	0.42	21.3	50.7
8750	00:00:35.000	3.84	20.59	0.07	8.89	3.72	0.42	21.3	50.7
8775	00:00:35.100	3.84	20.59	0.07	8.87	3.72	0.42	21.3	50.7
8800	00:00:35.200	3.84	20.59	0.07	8.89	3.74	0.42	21.3	50.7
8825	00:00:35.300	3.84	20.59	0.08	8.93	3.78	0.42	21.3	50.7
8850	00:00:35.400	3.84	20.59	0.08	8.97	3.82	0.43	21.3	50.7
8875	00:00:35.500	3.84	20.59	0.08	9.01	3.83	0.43	21.3	50.7
8900	00:00:35.600	3.84	20.59	0.08	8.97	3.83	0.43	21.3	50.7
8925	00:00:35.700	3.84	20.59	0.08	9	3.83	0.43	21.3	50.7
8950	00:00:35.800	3.84	20.59	0.08	9.01	3.82	0.42	21.3	50.7
8975	00:00:35.900	3.84	20.59	0.08	9.03	3.81	0.42	21.3	50.7
9000	00:00:36.000	3.84	20.59	0.08	9	3.8	0.42	21.3	50.7
9025	00:00:36.100	3.84	20.59	0.08	8.99	3.81	0.42	21.3	50.7
9050	00:00:36.200	3.84	20.59	0.08	9.01	3.79	0.42	21.3	50.7
9075	00:00:36.300	3.84	20.59	0.08	8.98	3.77	0.42	21.3	50.7
9100	00:00:36.400	3.84	20.59	0.08	8.98	3.78	0.42	21.3	50.7
9125	00:00:36.500	3.84	20.59	0.08	8.99	3.8	0.42	21.3	50.7
9150	00:00:36.600	3.84	20.59	0.08	8.97	3.81	0.43	21.3	50.7
9175	00:00:36.700	3.84	20.59	0.08	9.03	3.84	0.43	21.3	50.7
9200	00:00:36.800	3.84	20.59	0.08	9.01	3.85	0.43	21.3	50.7
9225	00:00:36.900	3.84	20.59	0.08	9	3.85	0.43	21.3	50.7
9250	00:00:37.000	3.84	20.59	0.08	9.01	3.86	0.43	21.3	50.7
9275	00:00:37.100	3.84	20.59	0.08	9.1	3.88	0.43	21.3	50.7
9300	00:00:37.200	3.84	20.59	0.08	9.1	3.9	0.43	21.3	50.7
9325	00:00:37.300	3.84	20.59	0.08	9.12	3.92	0.43	21.3	50.7
9350	00:00:37.400	3.84	20.59	0.08	9.14	3.93	0.43	21.3	50.7
9375	00:00:37.500	3.84	20.59	0.08	9.18	3.91	0.43	21.3	50.7
9400	00:00:37.600	3.84	20.58	0.08	9.27	3.92	0.42	21.3	50.7
9425	00:00:37.700	3.84	20.58	0.08	9.24	3.92	0.42	21.3	50.7
9450	00:00:37.800	3.84	20.58	0.08	9.25	3.93	0.43	21.3	50.7
9475	00:00:37.900	3.84	20.58	0.08	9.24	3.96	0.43	21.3	50.7
9500	00:00:38.000	3.84	20.58	0.08	9.27	3.98	0.43	21.3	50.7
9525	00:00:38.100	3.84	20.59	0.08	9.23	3.97	0.43	21.3	50.7
9550	00:00:38.200	3.84	20.59	0.08	9.21	3.99	0.43	21.3	50.7
9575	00:00:38.300	3.84	20.58	0.08	9.25	4	0.43	21.3	50.7
9600	00:00:38.400	3.84	20.58	0.08	9.29	4.01	0.43	21.3	50.7
9625	00:00:38.500	3.84	20.58	0.08	9.3	4.05	0.44	21.3	50.7
9650	00:00:38.600	3.84	20.58	0.08	9.27	4.05	0.44	21.3	50.7
9675	00:00:38.700	3.84	20.58	0.08	9.3	4.06	0.44	21.3	50.7
9700	00:00:38.800	3.84	20.58	0.08	9.3	4.1	0.44	21.3	50.7
9725	00:00:38.900	3.84	20.58	0.08	9.34	4.11	0.44	21.3	50.7
9750	00:00:39.000	3.84	20.58	0.08	9.33	4.14	0.44	21.3	50.7
9775	00:00:39.100	3.84	20.58	0.08	9.34	4.16	0.45	21.3	50.7
9800	00:00:39.200	3.84	20.58	0.08	9.38	4.17	0.44	21.3	50.7
9825	00:00:39.300	3.84	20.58	0.08	9.36	4.17	0.45	21.3	50.7
9850	00:00:39.400	3.84	20.58	0.08	9.33	4.18	0.45	21.3	50.7
9875	00:00:39.500	3.84	20.58	0.08	9.35	4.17	0.45	21.3	50.7
9900	00:00:39.600	3.84	20.58	0.08	9.32	4.2	0.45	21.3	50.7
9925	00:00:39.700	3.84	20.58	0.08	9.29	4.22	0.45	21.3	50.7
9950	00:00:39.800	3.84	20.58	0.08	9.36	4.21	0.45	21.3	50.7
9975	00:00:39.900	3.84	20.58	0.08	9.38	4.21	0.45	21.3	50.7
10000	00:00:40.000	3.84	20.58	0.08	9.4	4.2	0.45	21.3	50.7
10025	00:00:40.100	3.84	20.58	0.08	9.41	4.22	0.45	21.3	50.7
10050	00:00:40.200	3.84	20.58	0.08	9.46	4.23	0.45	21.3	50.7
10075	00:00:40.300	3.84	20.58	0.08	9.45	4.25	0.45	21.3	50.7
10100	00:00:40.400	3.84	20.58	0.08	9.51	4.25	0.45	21.3	50.7
10125	00:00:40.500	3.84	20.58	0.08	9.5	4.25	0.45	21.3	50.7
10150	00:00:40.600	3.84	20.58	0.08	9.53	4.24	0.44	21.3	50.7
10175	00:00:40.700	3.84	20.58	0.08	9.59	4.23	0.44	21.3	50.7
10200	00:00:40.800	3.84	20.58	0.08	9.51	4.24	0.45	21.3	50.7
10225	00:00:40.900	3.84	20.58	0.08	9.56	4.27	0.45	21.3	50.7
10250	00:00:41.000	3.84	20.58	0.08	9.56	4.31	0.45	21.3	50.7
10275	00:00:41.100	3.84	20.58	0.08	9.61	4.32	0.45	21.3	50.7
10300	00:00:41.200	3.84	20.58	0.08	9.56	4.32	0.45	21.3	50.7
10325	00:00:41.300	3.84	20.58	0.08	9.63	4.31	0.45	21.3	50.7
10350	00:00:41.400	3.84	20.58	0.08	9.63	4.34	0.45	21.3	50.7
10375	00:00:41.500	3.84	20.58	0.08	9.63	4.38	0.45	21.3	50.7
10400	00:00:41.600	3.84	20.58	0.08	9.69	4.4	0.45	21.3	50.7
10425	00:00:41.700	3.84	20.58	0.08	9.67	4.43	0.46	21.3	50.7
10450	00:00:41.800	3.84	20.58	0.08	9.73	4.45	0.46	21.3	50.7
10475	00:00:41.900	3.84	20.58	0.08	9.71	4.44	0.46	21.3	50.7
10500	00:00:42.000	3.84	20.58	0.08	9.77	4.43	0.45	21.3	50.7
10525	00:00:42.100	3.84	20.58	0.08	9.76	4.43	0.45	21.3	50.7
10550	00:00:42.200	3.84	20.58	0.08	9.75	4.44	0.46	21.3	50.7
10575	00:00:42.300	3.84	20.58	0.08	9.75	4.44	0.46	21.3	50.7
10600	00:00:42.400	3.84	20.58	0.08	9.72	4.44	0.46	21.3	50.7
10625	00:00:42.500	3.84	20.58	0.08	9.72	4.42	0.45	21.3	50.7
10650	00:00:42.600	3.84	20.58	0.08	9.71	4.44	0.46	21.3	50.7
10675	00:00:42.700	3.84	20.58	0.08	9.72	4.44	0.46	21.3	50.7
10700	00:00:42.800	3.84	20.58	0.08	9.73	4.43	0.45	21.3	50.7
10725	00:00:42.900	3.84	20.58	0.08	9.69	4.45	0.46	21.3	50.7
10750	00:00:43.000	3.84	20.58	0.08	9.67	4.45	0.46	21.3	50.7
10775	00:00:43.100	3.84	20.58	0.08	9.68	4.43	0.46	21.3	50.7
10800	00:00:43.200	3.84	20.58	0.08	9.71	4.44	0.46	21.3	50.7
10825	00:00:43.300	3.84	20.58	0.08	9.67	4.46	0.46	21.3	50.7
10850	00:00:43.400	3.84	20.58	0.08	9.69	4.47	0.46	21.3	50.7
10875	00:00:43.500	3.84	20.58	0.08	9.74	4.5	0.46	21.3	50.7
10900	00:00:43.600	3.84	20.58	0.08	9.72	4.49	0.46	21.3	50.7
10925	00:00:43.700	3.84	20.58	0.08	9.72	4.49	0.46	21.3	50.7
10950	00:00:43.800	3.83	20.58	0.08	9.77	4.52	0.46	21.3	50.7
10975	00:00:43.900	3.83	20.58	0.08	9.86	4.53	0.46	21.3	50.7
11000	00:00:44.000	3.83	20.58	0.08	9.88	4.54	0.46	21.3	50.7
11025	00:00:44.100	3.83	20.58	0.08	9.89	4.57	0.46	21.3	50.7
11050	00:00:44.200	3.83	20.58	0.08	9.9	4.57	0.46	21.3	50.7
11075	00:00:44.300	3.83	20.58	0.08	9.95	4.6	0.46	21.3	50.7
11100	00:00:44.400	3.83	20.58	0.08	9.92	4.59	0.46	21.3	50.7
11125	00:00:44.500	3.83	20.58	0.08	9.94	4.59	0.46	21.3	50.7
11150	00:00:44.600	3.83	20.58	0.08	10.01	4.62	0.46	21.3	50.7
11175	00:00:44.700	3.83	20.58	0.08	10.02	4.63	0.46	21.3	50.7
11200	00:00:44.800	3.83	20.58	0.08	10	4.6	0.46	21.3	50.7
11225	00:00:44.900	3.83	20.58	0.08	9.98	4.62	0.46	21.3	50.7
11250	00:00:45.000	3.83	20.58	0.08	9.98	4.62	0.46	21.3	50.7
11275	00:00:45.100	3.83	20.58	0.08	9.99	4.63	0.46	21.3	50.7
11300	00:00:45.200	3.83	20.58	0.08	10.03	4.64	0.46	21.3	50.7
11325	00:00:45.300	3.83	20.58	0.08	10.05	4.64	0.46	21.3	50.7
11350	00:00:45.400	3.83	20.58	0.08	10.11	4.65	0.46	21.3	50.7
11375	00:00:45.500	3.83	20.58	0.08	10.11	4.67	0.46	21.3	50.7
11400	00:00:45.600	3.83	20.58	0.08	10.07	4.66	0.46	21.3	50.7
11425	00:00:45.700	3.83	20.58	0.08	10.11	4.66	0.46	21.3	50.7
11450	00:00:45.800	3.83	20.58	0.08	10.08	4.67	0.46	21.3	50.7
11475	00:00:45.900	3.83	20.58	0.08	10.12	4.68	0.46	21.3	50.7
11500	00:00:46.000	3.83	20.58	0.08	10.15	4.68	0.46	21.3	50.7
11525	00:00:46.100	3.83	20.58	0.08	10.13	4.67	0.46	21.3	50.7
11550	00:00:46.200	3.83	20.58	0.08	10.13	4.68	0.46	21.3	50.7
11575	00:00:46.300	3.83	20.58	0.08	10.07	4.68	0.46	21.3	50.7
11600	00:00:46.400	3.83	20.58	0.08	10.08	4.68	0.46	21.3	50.7
11625	00:00:46.500	3.83	20.58	0.08	10.07	4.68	0.46	21.3	50.7
11650	00:00:46.600	3.83	20.58	0.08	10.08	4.68	0.46	21.3	50.7
11675	00:00:46.700	3.83	20.58	0.08	10.09	4.69	0.47	21.3	50.7
11700	00:00:46.800	3.83	20.58	0.08	10.12	4.72	0.47	21.3	50.7
11725	00:00:46.900	3.83	20.58	0.08	10.09	4.71	0.47	21.3	50.7
11750	00:00:47.000	3.83	20.58	0.08	10.03	4.72	0.47	21.3	50.7
11775	00:00:47.100	3.83	20.58	0.08	10.07	4.74	0.47	21.3	50.7
11800	00:00:47.200	3.83	20.58	0.08	10.07	4.75	0.47	21.3	50.7
11825	00:00:47.300	3.83	20.58	0.08	10.1	4.75	0.47	21.3	50.7
11850	00:00:47.400	3.83	20.58	0.08	10.09	4.75	0.47	21.3	50.7
11875	00:00:47.500	3.83	20.58	0.08	10.09	4.74	0.47	21.3	50.7
11900	00:00:47.600	3.83	20.58	0.08	10.09	4.74	0.47	21.3	50.7
11925	00:00:47.700	3.83	20.58	0.08	10.1	4.75	0.47	21.3	50.7
11950	00:00:47.800	3.83	20.58	0.08	10.14	4.75	0.47	21.3	50.7
11975	00:00:47.900	3.83	20.58	0.08	10.18	4.76	0.47	21.3	50.7
12000	00:00:48.000	3.83	20.58	0.08	10.24	4.76	0.47	21.3	50.7
12025	00:00:48.100	3.83	20.57	0.08	10.24	4.78	0.47	21.3	50.7
12050	00:00:48.200	3.83	20.57	0.08	10.26	4.76	0.46	21.3	50.7
12075	00:00:48.300	3.83	20.57	0.08	10.26	4.77	0.46	21.3	50.7
12100	00:00:48.400	3.83	20.57	0.08	10.26	4.78	0.47	21.3	50.7
12125	00:00:48.500	3.83	20.57	0.09	10.27	4.81	0.47	21.3	50.7
12150	00:00:48.600	3.83	20.57	0.09	10.3	4.84	0.47	21.3	50.7
12175	00:00:48.700	3.83	20.57	0.09	10.29	4.83	0.47	21.3	50.7
12200	00:00:48.800	3.83	20.57	0.09	10.29	4.83	0.47	21.3	50.7
12225	00:00:48.900	3.83	20.57	0.09	10.28	4.85	0.47	21.3	50.7
12250	00:00:49.000	3.83	20.57	0.09	10.3	4.86	0.47	21.3	50.7
12275	00:00:49.100	3.83	20.57	0.09	10.31	4.86	0.47	21.3	50.7
12300	00:00:49.200	3.83	20.57	0.09	10.33	4.88	0.47	21.3	50.7
12325	00:00:49.300	3.84	20.57	0.09	10.34	4.91	0.47	21.3	50.7
12350	00:00:49.400	3.84	20.57	0.09	10.39	4.9	0.47	21.3	50.7
12375	00:00:49.500	3.84	20.57	0.09	10.44	4.9	0.47	21.3	50.7
12400	00:00:49.600	3.84	20.57	0.09	10.45	4.9	0.47	21.3	50.7
12425	00:00:49.700	3.84	20.57	0.09	10.47	4.93	0.47	21.3	50.7
12450	00:00:49.800	3.84	20.57	0.09	10.48	4.93	0.47	21.3	50.7
12475	00:00:49.900	3.84	20.57	0.09	10.5	4.93	0.47	21.3	50.7
12500	00:00:50.000	3.84	20.57	0.09	10.5	4.93	0.47	21.3	50.7
12525	00:00:50.100	3.84	20.57	0.09	10.55	4.93	0.47	21.3	50.7
12550	00:00:50.200	3.84	20.57	0.09	10.59	4.94	0.47	21.3	50.7
12575	00:00:50.300	3.83	20.57	0.09	10.61	4.93	0.46	21.3	50.7
12600	00:00:50.400	3.83	20.57	0.09	10.63	4.94	0.47	21.3	50.7
12625	00:00:50.500	3.84	20.57	0.09	10.65	4.95	0.46	21.3	50.7
12650	00:00:50.600	3.83	20.57	0.09	10.66	4.94	0.46	21.3	50.7
12675	00:00:50.700	3.84	20.57	0.09	10.66	4.95	0.46	21.3	50.7
12700	00:00:50.800	3.84	20.57	0.09	10.7	4.96	0.46	21.3	50.7
12725	00:00:50.900	3.84	20.57	0.09	10.73	4.99	0.46	21.3	50.7
12750	00:00:51.000	3.84	20.57	0.09	10.76	5	0.47	21.3	50.7
12775	00:00:51.100	3.84	20.57	0.09	10.72	5.01	0.47	21.3	50.7
12800	00:00:51.200	3.84	20.57	0.09	10.72	5.02	0.47	21.3	50.7
12825	00:00:51.300	3.84	20.57	0.09	10.73	5.03	0.47	21.3	50.7
12850	00:00:51.400	3.84	20.57	0.09	10.72	5.07	0.47	21.3	50.7
12875	00:00:51.500	3.83	20.57	0.09	10.75	5.1	0.48	21.3	50.7
12900	00:00:51.600	3.83	20.57	0.09	10.76	5.13	0.48	21.3	50.7
12925	00:00:51.700	3.83	20.57	0.09	10.75	5.13	0.48	21.3	50.7
12950	00:00:51.800	3.83	20.57	0.09	10.78	5.13	0.48	21.3	50.7
12975	00:00:51.900	3.83	20.57	0.09	10.83	5.14	0.47	21.3	50.7
13000	00:00:52.000	3.83	20.57	0.09	10.89	5.14	0.47	21.3	50.7
13025	00:00:52.100	3.83	20.57	0.09	10.92	5.15	0.47	21.3	50.7
13050	00:00:52.200	3.83	20.57	0.09	10.91	5.18	0.48	21.3	50.7
13075	00:00:52.300	3.83	20.57	0.09	10.97	5.18	0.47	21.3	50.7
13100	00:00:52.400	3.83	20.57	0.09	11.01	5.18	0.47	21.3	50.7
13125	00:00:52.500	3.83	20.57	0.09	11.02	5.18	0.47	21.3	50.7
13150	00:00:52.600	3.83	20.57	0.09	11.09	5.2	0.47	21.3	50.7
13175	00:00:52.700	3.83	20.57	0.09	11.09	5.22	0.47	21.3	50.7
13200	00:00:52.800	3.83	20.57	0.09	11.07	5.24	0.47	21.3	50.7
13225	00:00:52.900	3.83	20.57	0.09	11.02	5.26	0.48	21.3	50.7
13250	00:00:53.000	3.83	20.57	0.09	10.98	5.28	0.48	21.3	50.7
13275	00:00:53.100	3.83	20.57	0.09	11	5.31	0.48	21.3	50.7
13300	00:00:53.200	3.83	20.57	0.09	11.04	5.29	0.48	21.3	50.7
13325	00:00:53.300	3.83	20.57	0.09	11	5.29	0.48	21.3	50.7
13350	00:00:53.400	3.83	20.57	0.09	10.97	5.3	0.48	21.3	50.7
13375	00:00:53.500	3.83	20.57	0.09	10.99	5.32	0.48	21.3	50.7
13400	00:00:53.600	3.83	20.57	0.09	10.95	5.32	0.49	21.3	50.7
13425	00:00:53.700	3.83	20.57	0.09	11	5.34	0.49	21.3	50.7
13450	00:00:53.800	3.83	20.57	0.09	11.02	5.35	0.49	21.3	50.7
13475	00:00:53.900	3.83	20.57	0.09	11.03	5.35	0.49	21.3	50.7
13500	00:00:54.000	3.83	20.57	0.09	11.02	5.35	0.49	21.3	50.7
13525	00:00:54.100	3.83	20.57	0.09	11.03	5.34	0.48	21.3	50.7
13550	00:00:54.200	3.83	20.57	0.09	11.01	5.38	0.49	21.3	50.7
13575	00:00:54.300	3.84	20.57	0.09	11.09	5.4	0.49	21.3	50.7
13600	00:00:54.400	3.84	20.57	0.09	11.12	5.41	0.49	21.3	50.7
13625	00:00:54.500	3.84	20.57	0.09	11.06	5.4	0.49	21.3	50.7
13650	00:00:54.600	3.84	20.57	0.09	11.11	5.43	0.49	21.3	50.7
13675	00:00:54.700	3.84	20.57	0.09	11.09	5.44	0.49	21.3	50.7
13700	00:00:54.800	3.84	20.57	0.09	11.1	5.46	0.49	21.3	50.7
13725	00:00:54.900	3.84	20.57	0.09	11.14	5.46	0.49	21.3	50.7
13750	00:00:55.000	3.84	20.57	0.09	11.16	5.48	0.49	21.3	50.7
13775	00:00:55.100	3.84	20.57	0.09	11.15	5.5	0.49	21.3	50.7
13800	00:00:55.200	3.84	20.57	0.09	11.16	5.49	0.49	21.3	50.7
13825	00:00:55.300	3.84	20.57	0.09	11.13	5.49	0.49	21.3	50.7
13850	00:00:55.400	3.84	20.57	0.09	11.15	5.5	0.49	21.3	50.7
13875	00:00:55.500	3.84	20.57	0.09	11.2	5.53	0.49	21.3	50.7
13900	00:00:55.600	3.84	20.57	0.09	11.18	5.53	0.49	21.3	50.7
13925	00:00:55.700	3.84	20.57	0.09	11.21	5.52	0.49	21.3	50.7
13950	00:00:55.800	3.84	20.57	0.09	11.22	5.49	0.49	21.3	50.7
13975	00:00:55.900	3.84	20.57	0.09	11.23	5.5	0.49	21.3	50.7
14000	00:00:56.000	3.84	20.57	0.09	11.23	5.49	0.49	21.3	50.7
14025	00:00:56.100	3.84	20.57	0.09	11.29	5.49	0.49	21.3	50.7
14050	00:00:56.200	3.84	20.56	0.09	11.32	5.49	0.48	21.3	50.7
14075	00:00:56.300	3.84	20.57	0.09	11.27	5.48	0.49	21.3	50.7
14100	00:00:56.400	3.84	20.57	0.09	11.27	5.47	0.49	21.3	50.7
14125	00:00:56.500	3.84	20.56	0.09	11.32	5.46	0.48	21.3	50.7
14150	00:00:56.600	3.84	20.56	0.09	11.33	5.44	0.48	21.3	50.7
14175	00:00:56.700	3.84	20.56	0.09	11.34	5.44	0.48	21.3	50.7
14200	00:00:56.800	3.83	20.56	0.09	11.38	5.46	0.48	21.3	50.7
14225	00:00:56.900	3.83	20.56	0.09	11.4	5.46	0.48	21.3	50.7
14250	00:00:57.000	3.83	20.56	0.09	11.42	5.47	0.48	21.3	50.7
14275	00:00:57.100	3.83	20.56	0.09	11.43	5.47	0.48	21.3	50.7
14300	00:00:57.200	3.83	20.56	0.09	11.42	5.46	0.48	21.3	50.7
14325	00:00:57.300	3.83	20.56	0.09	11.5	5.47	0.48	21.3	50.7
14350	00:00:57.400	3.83	20.56	0.09	11.47	5.48	0.48	21.3	50.7
14375	00:00:57.500	3.83	20.56	0.09	11.43	5.5	0.48	21.3	50.7
14400	00:00:57.600	3.84	20.56	0.09	11.43	5.51	0.48	21.3	50.7
14425	00:00:57.700	3.84	20.56	0.09	11.45	5.52	0.48	21.3	50.7
14450	00:00:57.800	3.84	20.56	0.09	11.41	5.54	0.49	21.3	50.7
14475	00:00:57.900	3.84	20.56	0.09	11.42	5.54	0.49	21.3	50.7
14500	00:00:58.000	3.84	20.56	0.09	11.4	5.54	0.49	21.3	50.7
14525	00:00:58.100	3.84	20.56	0.09	11.44	5.53	0.48	21.3	50.7
14550	00:00:58.200	3.84	20.56	0.09	11.43	5.57	0.49	21.3	50.7
14575	00:00:58.300	3.84	20.56	0.09	11.42	5.59	0.49	21.3	50.7
14600	00:00:58.400	3.84	20.56	0.09	11.42	5.6	0.49	21.3	50.7
14625	00:00:58.500	3.84	20.56	0.09	11.46	5.58	0.49	21.3	50.7
14650	00:00:58.600	3.84	20.56	0.09	11.48	5.58	0.49	21.3	50.7
14675	00:00:58.700	3.84	20.56	0.09	11.49	5.58	0.49	21.3	50.7
14700	00:00:58.800	3.84	20.56	0.09	11.52	5.59	0.49	21.3	50.7
14725	00:00:58.900	3.84	20.56	0.09	11.55	5.6	0.49	21.3	50.7
14750	00:00:59.000	3.84	20.56	0.09	11.55	5.61	0.49	21.3	50.7
14775	00:00:59.100	3.84	20.56	0.09	11.54	5.62	0.49	21.3	50.7
14800	00:00:59.200	3.84	20.56	0.09	11.57	5.63	0.49	21.3	50.7
14825	00:00:59.300	3.84	20.56	0.09	11.57	5.65	0.49	21.3	50.7
14850	00:00:59.400	3.84	20.56	0.09	11.64	5.66	0.49	21.3	50.7
14875	00:00:59.500	3.84	20.56	0.09	11.65	5.67	0.49	21.3	50.7
14900	00:00:59.600	3.84	20.56	0.09	11.62	5.72	0.49	21.3	50.7
14925	00:00:59.700	3.84	20.56	0.09	11.63	5.74	0.49	21.3	50.7
14950	00:00:59.800	3.84	20.56	0.09	11.63	5.74	0.49	21.3	50.7
14975	00:00:59.900	3.84	20.56	0.09	11.61	5.78	0.5	21.3	50.7
15000	00:01:00.000	3.84	20.56	0.09	11.66	5.8	0.5	21.3	50.7
15025	00:01:00.100	3.84	20.56	0.1	11.65	5.85	0.5	21.3	50.7
15050	00:01:00.200	3.84	20.56	0.1	11.67	5.86	0.5	21.3	50.7
15075	00:01:00.300	3.84	20.56	0.1	11.68	5.87	0.5	21.3	50.7
15100	00:01:00.400	3.84	20.56	0.1	11.67	5.86	0.5	21.3	50.7
15125	00:01:00.500	3.84	20.56	0.1	11.69	5.87	0.5	21.3	50.7
15150	00:01:00.600	3.84	20.56	0.1	11.73	5.85	0.5	21.3	50.7
15175	00:01:00.700	3.84	20.56	0.1	11.72	5.88	0.5	21.3	50.7
15200	00:01:00.800	3.84	20.56	0.1	11.74	5.88	0.5	21.3	50.7
15225	00:01:00.900	3.84	20.56	0.1	11.77	5.86	0.5	21.3	50.7
15250	00:01:01.000	3.84	20.56	0.1	11.8	5.89	0.5	21.3	50.7
15275	00:01:01.100	3.84	20.56	0.1	11.84	5.85	0.49	21.3	50.7
15300	00:01:01.200	3.84	20.56	0.1	11.85	5.86	0.49	21.3	50.7
15325	00:01:01.300	3.84	20.56	0.1	11.9	5.87	0.49	21.3	50.7
15350	00:01:01.400	3.84	20.56	0.1	11.91	5.88	0.49	21.3	50.7
15375	00:01:01.500	3.84	20.56	0.1	11.88	5.89	0.5	21.3	50.7
15400	00:01:01.600	3.84	20.56	0.1	11.92	5.88	0.49	21.3	50.7
15425	00:01:01.700	3.84	20.56	0.1	11.92	5.88	0.49	21.3	50.7
15450	00:01:01.800	3.84	20.56	0.1	11.93	5.87	0.49	21.3	50.7
15475	00:01:01.900	3.84	20.56	0.1	11.91	5.87	0.49	21.3	50.7
15500	00:01:02.000	3.84	20.56	0.1	11.93	5.86	0.49	21.3	50.7
15525	00:01:02.100	3.84	20.56	0.1	11.96	5.88	0.49	21.3	50.7
15550	00:01:02.200	3.84	20.56	0.1	11.94	5.88	0.49	21.3	50.7
15575	00:01:02.300	3.84	20.56	0.1	11.95	5.87	0.49	21.3	50.7
15600	00:01:02.400	3.84	20.56	0.1	11.94	5.86	0.49	21.3	50.7
15625	00:01:02.500	3.84	20.56	0.1	12	5.85	0.49	21.3	50.7
15650	00:01:02.600	3.84	20.56	0.1	11.98	5.88	0.49	21.3	50.7
15675	00:01:02.700	3.84	20.56	0.1	11.95	5.88	0.49	21.3	50.7
15700	00:01:02.800	3.84	20.56	0.1	11.97	5.9	0.49	21.3	50.7
15725	00:01:02.900	3.84	20.56	0.1	12.03	5.92	0.49	21.3	50.7
15750	00:01:03.000	3.84	20.56	0.1	12.02	5.92	0.49	21.3	50.7
15775	00:01:03.100	3.84	20.56	0.1	11.99	5.93	0.49	21.3	50.7
15800	00:01:03.200	3.84	20.56	0.1	12.03	5.93	0.49	21.3	50.7
15825	00:01:03.300	3.84	20.56	0.1	12.04	5.96	0.5	21.3	50.7
15850	00:01:03.400	3.84	20.56	0.1	12.07	5.97	0.5	21.3	50.7
15875	00:01:03.500	3.84	20.56	0.1	12.07	5.97	0.49	21.3	50.7
15900	00:01:03.600	3.84	20.56	0.1	12.07	5.99	0.5	21.3	50.7
15925	00:01:03.700	3.84	20.56	0.1	12.13	5.98	0.49	21.3	50.7
15950	00:01:03.800	3.84	20.56	0.1	12.13	5.99	0.49	21.3	50.7
15975	00:01:03.900	3.84	20.56	0.1	12.11	5.99	0.49	21.3	50.7
16000	00:01:04.000	3.84	20.56	0.1	12.11	5.99	0.49	21.3	50.7
16025	00:01:04.100	3.84	20.56	0.1	12.13	5.98	0.49	21.3	50.7
16050	00:01:04.200	3.84	20.56	0.1	12.14	6	0.49	21.3	50.7
16075	00:01:04.300	3.84	20.56	0.1	12.11	6	0.5	21.3	50.7
16100	00:01:04.400	3.84	20.56	0.1	12.13	6.01	0.5	21.3	50.7
16125	00:01:04.500	3.84	20.56	0.1	12.12	6.03	0.5	21.3	50.7
16150	00:01:04.600	3.84	20.56	0.1	12.17	6	0.49	21.3	50.7
16175	00:01:04.700	3.84	20.56	0.1	12.16	6.03	0.5	21.3	50.7
16200	00:01:04.800	3.84	20.56	0.1	12.21	6.04	0.49	21.3	50.7
16225	00:01:04.900	3.84	20.56	0.1	12.25	6.04	0.49	21.3	50.7
16250	00:01:05.000	3.84	20.56	0.1	12.26	6.03	0.49	21.3	50.7
16275	00:01:05.100	3.84	20.56	0.1	12.26	6.06	0.49	21.3	50.7
16300	00:01:05.200	3.84	20.56	0.1	12.26	6.07	0.5	21.3	50.7
16325	00:01:05.300	3.84	20.56	0.1	12.29	6.06	0.49	21.3	50.7
16350	00:01:05.400	3.84	20.56	0.1	12.26	6.07	0.5	21.3	50.7
16375	00:01:05.500	3.84	20.56	0.1	12.28	6.09	0.5	21.3	50.7
16400	00:01:05.600	3.84	20.56	0.1	12.26	6.09	0.5	21.3	50.7
16425	00:01:05.700	3.85	20.56	0.1	12.27	6.08	0.5	21.3	50.7
16450	00:01:05.800	3.85	20.56	0.1	12.24	6.07	0.5	21.3	50.7
16475	00:01:05.900	3.85	20.56	0.1	12.23	6.07	0.5	21.3	50.7
16500	00:01:06.000	3.85	20.56	0.1	12.21	6.12	0.5	21.3	50.7
16525	00:01:06.100	3.85	20.56	0.1	12.23	6.1	0.5	21.3	50.7
16550	00:01:06.200	3.85	20.56	0.1	12.25	6.1	0.5	21.3	50.7
16575	00:01:06.300	3.85	20.56	0.1	12.23	6.1	0.5	21.3	50.7
16600	00:01:06.400	3.85	20.56	0.1	12.31	6.11	0.5	21.3	50.7
16625	00:01:06.500	3.85	20.56	0.1	12.31	6.1	0.5	21.3	50.7
16650	00:01:06.600	3.85	20.56	0.1	12.3	6.11	0.5	21.3	50.7
16675	00:01:06.700	3.85	20.56	0.1	12.31	6.11	0.5	21.3	50.7
16700	00:01:06.800	3.85	20.56	0.1	12.34	6.14	0.5	21.3	50.7
16725	00:01:06.900	3.85	20.56	0.1	12.35	6.14	0.5	21.3	50.7
16750	00:01:07.000	3.85	20.55	0.1	12.4	6.12	0.49	21.3	50.7
16775	00:01:07.100	3.85	20.55	0.1	12.43	6.12	0.49	21.3	50.7
16800	00:01:07.200	3.85	20.55	0.1	12.47	6.13	0.49	21.3	50.7
16825	00:01:07.300	3.85	20.55	0.1	12.53	6.15	0.49	21.3	50.7
16850	00:01:07.400	3.85	20.55	0.1	12.48	6.16	0.49	21.3	50.7
16875	00:01:07.500	3.85	20.55	0.1	12.55	6.16	0.49	21.3	50.7
16900	00:01:07.600	3.85	20.55	0.1	12.6	6.18	0.49	21.3	50.7
16925	00:01:07.700	3.85	20.55	0.1	12.61	6.17	0.49	21.3	50.7
16950	00:01:07.800	3.85	20.55	0.1	12.62	6.16	0.49	21.3	50.7
16975	00:01:07.900	3.85	20.55	0.1	12.62	6.16	0.49	21.3	50.7
17000	00:01:08.000	3.85	20.55	0.1	12.61	6.18	0.49	21.3	50.7
17025	00:01:08.100	3.85	20.55	0.1	12.56	6.19	0.49	21.3	50.7
17050	00:01:08.200	3.84	20.55	0.1	12.54	6.19	0.49	21.3	50.7
17075	00:01:08.300	3.84	20.55	0.1	12.51	6.18	0.49	21.3	50.7
17100	00:01:08.400	3.84	20.55	0.1	12.54	6.17	0.49	21.3	50.7
17125	00:01:08.500	3.84	20.55	0.1	12.5	6.16	0.49	21.3	50.7
17150	00:01:08.600	3.84	20.55	0.1	12.47	6.14	0.49	21.3	50.7
17175	00:01:08.700	3.84	20.55	0.1	12.49	6.17	0.49	21.3	50.7
17200	00:01:08.800	3.84	20.55	0.1	12.51	6.15	0.49	21.3	50.7
17225	00:01:08.900	3.84	20.55	0.1	12.53	6.19	0.49	21.3	50.7
17250	00:01:09.000	3.83	20.55	0.1	12.52	6.21	0.5	21.3	50.7
17275	00:01:09.100	3.83	20.55	0.1	12.58	6.21	0.49	21.3	50.7
17300	00:01:09.200	3.83	20.55	0.1	12.62	6.25	0.5	21.3	50.7
17325	00:01:09.300	3.83	20.55	0.1	12.62	6.25	0.49	21.3	50.7
17350	00:01:09.400	3.83	20.55	0.1	12.67	6.23	0.49	21.3	50.7
17375	00:01:09.500	3.83	20.55	0.1	12.69	6.26	0.49	21.3	50.7
17400	00:01:09.600	3.83	20.55	0.1	12.71	6.27	0.49	21.3	50.7
17425	00:01:09.700	3.83	20.55	0.1	12.68	6.28	0.5	21.3	50.7
17450	00:01:09.800	3.83	20.55	0.1	12.63	6.31	0.5	21.3	50.7
17475	00:01:09.900	3.83	20.55	0.1	12.65	6.3	0.5	21.3	50.7
17500	00:01:10.000	3.83	20.55	0.1	12.64	6.27	0.5	21.3	50.7
17525	00:01:10.100	3.83	20.55	0.1	12.64	6.28	0.5	21.3	50.7
17550	00:01:10.200	3.83	20.55	0.1	12.64	6.24	0.49	21.3	50.7
17575	00:01:10.300	3.83	20.55	0.1	12.64	6.25	0.49	21.3	50.7
17600	00:01:10.400	3.83	20.55	0.1	12.61	6.26	0.5	21.3	50.7
17625	00:01:10.500	3.83	20.55	0.1	12.65	6.25	0.49	21.3	50.7
17650	00:01:10.600	3.83	20.55	0.1	12.62	6.26	0.5	21.3	50.7
17675	00:01:10.700	3.83	20.55	0.1	12.69	6.24	0.49	21.3	50.7
17700	00:01:10.800	3.83	20.55	0.1	12.7	6.22	0.49	21.3	50.7
17725	00:01:10.900	3.83	20.55	0.1	12.69	6.23	0.49	21.3	50.7
17750	00:01:11.000	3.83	20.55	0.1	12.71	6.24	0.49	21.3	50.7
17775	00:01:11.100	3.83	20.55	0.1	12.7	6.23	0.49	21.3	50.7
17800	00:01:11.200	3.83	20.55	0.1	12.7	6.27	0.49	21.3	50.7
17825	00:01:11.300	3.83	20.55	0.1	12.7	6.27	0.49	21.3	50.7
17850	00:01:11.400	3.83	20.55	0.1	12.74	6.24	0.49	21.3	50.7
17875	00:01:11.500	3.83	20.55	0.1	12.69	6.26	0.49	21.3	50.7
17900	00:01:11.600	3.83	20.55	0.1	12.75	6.24	0.49	21.3	50.7
17925	00:01:11.700	3.83	20.55	0.1	12.74	6.27	0.49	21.3	50.7
17950	00:01:11.800	3.83	20.55	0.1	12.76	6.27	0.49	21.3	50.7
17975	00:01:11.900	3.83	20.55	0.1	12.74	6.25	0.49	21.3	50.7
18000	00:01:12.000	3.83	20.55	0.1	12.77	6.26	0.49	21.3	50.7
18025	00:01:12.100	3.83	20.55	0.1	12.8	6.29	0.49	21.3	50.7
18050	00:01:12.200	3.83	20.55	0.1	12.79	6.26	0.49	21.3	50.7
18075	00:01:12.300	3.83	20.55	0.1	12.83	6.26	0.49	21.3	50.7
18100	00:01:12.400	3.83	20.55	0.1	12.81	6.3	0.49	21.3	50.7
18125	00:01:12.500	3.83	20.55	0.1	12.81	6.29	0.49	21.3	50.7
18150	00:01:12.600	3.83	20.55	0.1	12.82	6.28	0.49	21.3	50.7
18175	00:01:12.700	3.83	20.55	0.1	12.82	6.29	0.49	21.3	50.7
18200	00:01:12.800	3.84	20.55	0.1	12.87	6.29	0.49	21.3	50.7
18225	00:01:12.900	3.84	20.55	0.1	12.9	6.32	0.49	21.3	50.7
18250	00:01:13.000	3.84	20.55	0.1	12.87	6.33	0.49	21.3	50.7
18275	00:01:13.100	3.84	20.55	0.1	12.86	6.33	0.49	21.3	50.7
18300	00:01:13.200	3.84	20.55	0.1	12.88	6.33	0.49	21.3	50.7
18325	00:01:13.300	3.84	20.55	0.1	12.89	6.34	0.49	21.3	50.7
18350	00:01:13.400	3.84	20.55	0.1	12.89	6.32	0.49	21.3	50.7
18375	00:01:13.500	3.84	20.55	0.1	12.94	6.33	0.49	21.3	50.7
18400	00:01:13.600	3.84	20.55	0.1	12.95	6.33	0.49	21.3	50.7
18425	00:01:13.700	3.84	20.55	0.1	12.93	6.33	0.49	21.3	50.7
18450	00:01:13.800	3.84	20.55	0.1	12.93	6.35	0.49	21.3	50.7
18475	00:01:13.900	3.84	20.55	0.1	12.96	6.32	0.49	21.3	50.7
18500	00:01:14.000	3.84	20.55	0.1	12.96	6.32	0.49	21.3	50.7
18525	00:01:14.100	3.84	20.55	0.1	12.97	6.29	0.49	21.3	50.7
18550	00:01:14.200	3.84	20.55	0.1	12.99	6.31	0.49	21.3	50.7
18575	00:01:14.300	3.84	20.55	0.1	12.96	6.32	0.49	21.3	50.7
18600	00:01:14.400	3.84	20.55	0.1	12.98	6.33	0.49	21.3	50.7
18625	00:01:14.500	3.85	20.55	0.1	12.97	6.32	0.49	21.3	50.7
18650	00:01:14.600	3.85	20.55	0.1	13.01	6.35	0.49	21.3	50.7
18675	00:01:14.700	3.85	20.55	0.1	13.03	6.33	0.49	21.3	50.7
18700	00:01:14.800	3.85	20.55	0.1	13.03	6.34	0.49	21.3	50.7
18725	00:01:14.900	3.85	20.55	0.1	13.07	6.35	0.49	21.3	50.7
18750	00:01:15.000	3.85	20.55	0.1	13.12	6.35	0.48	21.3	50.7
18775	00:01:15.100	3.84	20.55	0.1	13.14	6.37	0.48	21.3	50.7
18800	00:01:15.200	3.84	20.55	0.1	13.16	6.38	0.48	21.3	50.7
18825	00:01:15.300	3.84	20.55	0.1	13.21	6.39	0.48	21.3	50.7
18850	00:01:15.400	3.84	20.55	0.1	13.19	6.39	0.48	21.3	50.7
18875	00:01:15.500	3.84	20.55	0.1	13.23	6.4	0.48	21.3	50.7
18900	00:01:15.600	3.84	20.55	0.1	13.19	6.4	0.49	21.3	50.7
18925	00:01:15.700	3.84	20.55	0.1	13.16	6.42	0.49	21.3	50.7
18950	00:01:15.800	3.84	20.55	0.1	13.17	6.43	0.49	21.3	50.7
18975	00:01:15.900	3.84	20.55	0.1	13.15	6.43	0.49	21.3	50.7
19000	00:01:16.000	3.84	20.55	0.1	13.14	6.43	0.49	21.3	50.7
19025	00:01:16.100	3.84	20.55	0.1	13.15	6.42	0.49	21.3	50.7
19050	00:01:16.200	3.84	20.55	0.1	13.19	6.4	0.49	21.3	50.7
19075	00:01:16.300	3.84	20.55	0.1	13.16	6.39	0.49	21.3	50.7
19100	00:01:16.400	3.84	20.55	0.1	13.18	6.38	0.48	21.3	50.7
19125	00:01:16.500	3.84	20.55	0.1	13.17	6.38	0.48	21.3	50.7
19150	00:01:16.600	3.84	20.55	0.1	13.2	6.4	0.48	21.3	50.7
19175	00:01:16.700	3.84	20.55	0.1	13.25	6.41	0.48	21.3	50.7
19200	00:01:16.800	3.85	20.55	0.1	13.28	6.38	0.48	21.3	50.7
19225	00:01:16.900	3.85	20.55	0.1	13.3	6.39	0.48	21.3	50.7
19250	00:01:17.000	3.85	20.55	0.1	13.33	6.4	0.48	21.3	50.7
19275	00:01:17.100	3.85	20.55	0.1	13.35	6.38	0.48	21.3	50.7
19300	00:01:17.200	3.85	20.55	0.1	13.32	6.38	0.48	21.3	50.7
19325	00:01:17.300	3.85	20.55	0.1	13.36	6.42	0.48	21.3	50.7
19350	00:01:17.400	3.85	20.55	0.1	13.37	6.45	0.48	21.3	50.7
19375	00:01:17.500	3.85	20.55	0.1	13.38	6.48	0.48	21.3	50.7
19400	00:01:17.600	3.85	20.55	0.1	13.4	6.48	0.48	21.3	50.7
19425	00:01:17.700	3.85	20.54	0.1	13.42	6.49	0.48	21.3	50.7
19450	00:01:17.800	3.85	20.54	0.1	13.41	6.51	0.49	21.3	50.7
19475	00:01:17.900	3.85	20.55	0.1	13.4	6.53	0.49	21.3	50.7
19500	00:01:18.000	3.85	20.54	0.1	13.41	6.55	0.49	21.3	50.7
19525	00:01:18.100	3.85	20.55	0.1	13.4	6.58	0.49	21.3	50.7
19550	00:01:18.200	3.85	20.54	0.1	13.43	6.6	0.49	21.3	50.7
19575	00:01:18.300	3.85	20.54	0.1	13.43	6.57	0.49	21.3	50.7
19600	00:01:18.400	3.85	20.54	0.1	13.43	6.54	0.49	21.3	50.7
19625	00:01:18.500	3.85	20.54	0.1	13.45	6.52	0.48	21.3	50.7
19650	00:01:18.600	3.85	20.54	0.1	13.46	6.54	0.49	21.3	50.7
19675	00:01:18.700	3.85	20.54	0.1	13.45	6.53	0.49	21.3	50.7
19700	00:01:18.800	3.85	20.54	0.1	13.42	6.55	0.49	21.3	50.7
19725	00:01:18.900	3.85	20.54	0.1	13.42	6.54	0.49	21.3	50.7
19750	00:01:19.000	3.85	20.54	0.1	13.44	6.53	0.49	21.3	50.8
19775	00:01:19.100	3.85	20.54	0.1	13.44	6.53	0.49	21.3	50.8
19800	00:01:19.200	3.85	20.54	0.1	13.48	6.53	0.48	21.3	50.8
19825	00:01:19.300	3.85	20.54	0.1	13.52	6.57	0.49	21.3	50.8
19850	00:01:19.400	3.85	20.54	0.1	13.53	6.6	0.49	21.3	50.8
19875	00:01:19.500	3.85	20.54	0.1	13.48	6.62	0.49	21.3	50.8
19900	00:01:19.600	3.85	20.54	0.1	13.5	6.6	0.49	21.3	50.8
19925	00:01:19.700	3.85	20.54	0.1	13.52	6.6	0.49	21.3	50.8
19950	00:01:19.800	3.85	20.54	0.1	13.54	6.58	0.49	21.3	50.8
19975	00:01:19.900	3.85	20.54	0.1	13.55	6.59	0.49	21.3	50.8
20000	00:01:20.000	3.85	20.54	0.1	13.53	6.58	0.49	21.3	50.8
20025	00:01:20.100	3.85	20.54	0.1	13.54	6.59	0.49	21.3	50.8
20050	00:01:20.200	3.85	20.54	0.1	13.5	6.58	0.49	21.3	50.8
20075	00:01:20.300	3.85	20.54	0.1	13.44	6.58	0.49	21.3	50.8
20100	00:01:20.400	3.85	20.54	0.1	13.5	6.56	0.49	21.3	50.8
20125	00:01:20.500	3.85	20.54	0.1	13.52	6.54	0.48	21.3	50.8
20150	00:01:20.600	3.85	20.54	0.1	13.48	6.57	0.49	21.3	50.8
20175	00:01:20.700	3.85	20.54	0.1	13.48	6.59	0.49	21.3	50.8
20200	00:01:20.800	3.85	20.54	0.1	13.5	6.61	0.49	21.3	50.8
20225	00:01:20.900	3.85	20.54	0.1	13.5	6.6	0.49	21.3	50.8
20250	00:01:21.000	3.84	20.54	0.1	13.52	6.63	0.49	21.3	50.8
20275	00:01:21.100	3.84	20.54	0.1	13.54	6.64	0.49	21.3	50.8
20300	00:01:21.200	3.84	20.54	0.1	13.53	6.65	0.49	21.3	50.8
20325	00:01:21.300	3.84	20.54	0.1	13.59	6.64	0.49	21.3	50.8
20350	00:01:21.400	3.84	20.54	0.1	13.57	6.66	0.49	21.3	50.8
20375	00:01:21.500	3.84	20.54	0.1	13.57	6.65	0.49	21.3	50.8
20400	00:01:21.600	3.84	20.54	0.1	13.62	6.64	0.49	21.3	50.8
20425	00:01:21.700	3.84	20.54	0.1	13.64	6.64	0.49	21.3	50.8
20450	00:01:21.800	3.84	20.54	0.1	13.67	6.63	0.48	21.3	50.8
20475	00:01:21.900	3.84	20.54	0.1	13.68	6.63	0.48	21.3	50.8
20500	00:01:22.000	3.83	20.54	0.1	13.68	6.62	0.48	21.3	50.8
20525	00:01:22.100	3.83	20.54	0.1	13.69	6.64	0.49	21.3	50.8
20550	00:01:22.200	3.83	20.54	0.1	13.74	6.64	0.48	21.3	50.8
20575	00:01:22.300	3.83	20.54	0.1	13.7	6.66	0.49	21.3	50.8
20600	00:01:22.400	3.83	20.54	0.1	13.74	6.65	0.48	21.3	50.8
20625	00:01:22.500	3.83	20.54	0.1	13.8	6.66	0.48	21.3	50.8
20650	00:01:22.600	3.83	20.54	0.1	13.79	6.67	0.48	21.3	50.8
20675	00:01:22.700	3.83	20.54	0.1	13.76	6.66	0.48	21.3	50.8
20700	00:01:22.800	3.83	20.54	0.1	13.77	6.67	0.48	21.3	50.8
20725	00:01:22.900	3.83	20.54	0.1	13.77	6.68	0.49	21.3	50.8
20750	00:01:23.000	3.83	20.54	0.1	13.78	6.7	0.49	21.3	50.8
20775	00:01:23.100	3.83	20.54	0.1	13.79	6.7	0.49	21.3	50.8
20800	00:01:23.200	3.83	20.54	0.1	13.78	6.69	0.49	21.3	50.8
20825	00:01:23.300	3.83	20.54	0.1	13.78	6.7	0.49	21.3	50.8
20850	00:01:23.400	3.83	20.54	0.1	13.78	6.7	0.49	21.3	50.8
20875	00:01:23.500	3.83	20.54	0.1	13.74	6.71	0.49	21.3	50.8
20900	00:01:23.600	3.83	20.54	0.1	13.75	6.71	0.49	21.3	50.8
20925	00:01:23.700	3.83	20.54	0.1	13.8	6.73	0.49	21.3	50.8
20950	00:01:23.800	3.83	20.54	0.1	13.78	6.74	0.49	21.3	50.8
20975	00:01:23.900	3.83	20.54	0.1	13.81	6.76	0.49	21.3	50.8
21000	00:01:24.000	3.83	20.54	0.1	13.83	6.76	0.49	21.3	50.8
21025	00:01:24.100	3.83	20.54	0.1	13.87	6.76	0.49	21.3	50.8
21050	00:01:24.200	3.83	20.54	0.1	13.87	6.77	0.49	21.3	50.8
21075	00:01:24.300	3.83	20.54	0.1	13.94	6.77	0.49	21.3	50.8
21100	00:01:24.400	3.83	20.54	0.1	13.9	6.77	0.49	21.3	50.8
21125	00:01:24.500	3.83	20.54	0.1	13.93	6.75	0.49	21.3	50.8
21150	00:01:24.600	3.83	20.54	0.1	13.97	6.75	0.48	21.3	50.8
21175	00:01:24.700	3.84	20.54	0.1	13.98	6.75	0.48	21.3	50.8
21200	00:01:24.800	3.84	20.54	0.1	13.96	6.76	0.48	21.3	50.8
21225	00:01:24.900	3.84	20.54	0.1	13.98	6.75	0.48	21.3	50.8
21250	00:01:25.000	3.84	20.54	0.1	13.98	6.74	0.48	21.3	50.8
21275	00:01:25.100	3.84	20.54	0.1	13.96	6.73	0.48	21.3	50.8
21300	00:01:25.200	3.84	20.54	0.1	13.98	6.74	0.48	21.3	50.8
21325	00:01:25.300	3.84	20.54	0.1	13.96	6.74	0.48	21.3	50.8
21350	00:01:25.400	3.84	20.54	0.1	13.99	6.75	0.48	21.3	50.8
21375	00:01:25.500	3.84	20.54	0.1	14.02	6.77	0.48	21.3	50.8
21400	00:01:25.600	3.84	20.54	0.1	13.97	6.79	0.49	21.3	50.8
21425	00:01:25.700	3.84	20.54	0.1	13.96	6.8	0.49	21.3	50.8
21450	00:01:25.800	3.84	20.54	0.1	13.99	6.82	0.49	21.3	50.8
21475	00:01:25.900	3.84	20.54	0.1	13.98	6.83	0.49	21.3	50.8
21500	00:01:26.000	3.83	20.54	0.1	14.02	6.81	0.49	21.3	50.8
21525	00:01:26.100	3.83	20.54	0.1	14.01	6.81	0.49	21.3	50.8
21550	00:01:26.200	3.83	20.54	0.1	14.02	6.82	0.49	21.3	50.8
21575	00:01:26.300	3.83	20.54	0.1	14.03	6.82	0.49	21.3	50.8
21600	00:01:26.400	3.83	20.54	0.1	14.03	6.82	0.49	21.3	50.8
21625	00:01:26.500	3.83	20.54	0.1	14.06	6.79	0.48	21.3	50.8
21650	00:01:26.600	3.83	20.54	0.1	14.08	6.79	0.48	21.3	50.8
21675	00:01:26.700	3.84	20.54	0.1	14.08	6.79	0.48	21.3	50.8
21700	00:01:26.800	3.84	20.54	0.1	14.06	6.77	0.48	21.3	50.8
21725	00:01:26.900	3.84	20.54	0.1	14.12	6.8	0.48	21.3	50.8
21750	00:01:27.000	3.84	20.54	0.1	14.09	6.85	0.49	21.3	50.8
21775	00:01:27.100	3.84	20.54	0.1	14.11	6.83	0.48	21.3	50.8
21800	00:01:27.200	3.84	20.54	0.1	14.12	6.81	0.48	21.3	50.8
21825	00:01:27.300	3.84	20.54	0.1	14.14	6.82	0.48	21.3	50.8
21850	00:01:27.400	3.84	20.54	0.1	14.17	6.82	0.48	21.3	50.8
21875	00:01:27.500	3.84	20.54	0.1	14.16	6.82	0.48	21.3	50.8
21900	00:01:27.600	3.84	20.54	0.1	14.18	6.84	0.48	21.3	50.8
21925	00:01:27.700	3.84	20.54	0.1	14.26	6.84	0.48	21.3	50.8
21950	00:01:27.800	3.84	20.54	0.1	14.29	6.83	0.48	21.3	50.8
21975	00:01:27.900	3.84	20.54	0.1	14.24	6.81	0.48	21.3	50.8
22000	00:01:28.000	3.84	20.54	0.1	14.25	6.78	0.48	21.3	50.9
22025	00:01:28.100	3.84	20.54	0.1	14.24	6.82	0.48	21.3	50.9
22050	00:01:28.200	3.84	20.54	0.1	14.22	6.85	0.48	21.3	50.9
22075	00:01:28.300	3.84	20.54	0.1	14.21	6.86	0.48	21.3	50.9
22100	00:01:28.400	3.84	20.54	0.11	14.2	6.88	0.48	21.3	50.9
22125	00:01:28.500	3.84	20.54	0.11	14.17	6.91	0.49	21.3	50.9
22150	00:01:28.600	3.83	20.54	0.11	14.16	6.93	0.49	21.3	50.9
22175	00:01:28.700	3.83	20.54	0.11	14.13	6.93	0.49	21.3	50.9
22200	00:01:28.800	3.83	20.54	0.11	14.15	6.96	0.49	21.3	50.9
22225	00:01:28.900	3.83	20.54	0.11	14.18	6.97	0.49	21.3	50.9
22250	00:01:29.000	3.83	20.54	0.11	14.18	7	0.49	21.3	50.8
22275	00:01:29.100	3.83	20.54	0.11	14.22	6.98	0.49	21.3	50.8
22300	00:01:29.200	3.83	20.54	0.11	14.23	6.98	0.49	21.3	50.8
22325	00:01:29.300	3.83	20.54	0.11	14.26	6.97	0.49	21.3	50.8
22350	00:01:29.400	3.83	20.54	0.11	14.31	6.95	0.49	21.3	50.8
22375	00:01:29.500	3.84	20.54	0.11	14.37	6.95	0.48	21.3	50.8
22400	00:01:29.600	3.84	20.53	0.11	14.41	6.94	0.48	21.3	50.8
22425	00:01:29.700	3.84	20.53	0.11	14.41	6.95	0.48	21.3	50.8
22450	00:01:29.800	3.84	20.53	0.11	14.41	6.92	0.48	21.3	50.8
22475	00:01:29.900	3.84	20.53	0.11	14.42	6.94	0.48	21.3	50.8
22500	00:01:30.000	3.84	20.53	0.11	14.45	6.91	0.48	21.3	50.9
22525	00:01:30.100	3.84	20.54	0.11	14.4	6.95	0.48	21.3	50.9
22550	00:01:30.200	3.84	20.53	0.11	14.46	6.96	0.48	21.3	50.9
22575	00:01:30.300	3.84	20.53	0.11	14.46	6.96	0.48	21.3	50.9
22600	00:01:30.400	3.84	20.53	0.11	14.46	6.98	0.48	21.3	50.9
22625	00:01:30.500	3.84	20.53	0.11	14.43	6.97	0.48	21.3	50.9
22650	00:01:30.600	3.84	20.53	0.11	14.46	7	0.48	21.3	50.9
22675	00:01:30.700	3.84	20.53	0.11	14.5	7.01	0.48	21.3	50.9
22700	00:01:30.800	3.84	20.53	0.11	14.51	7.03	0.48	21.3	50.9
22725	00:01:30.900	3.84	20.53	0.11	14.54	7.02	0.48	21.3	50.9
22750	00:01:31.000	3.84	20.53	0.11	14.54	7.05	0.48	21.3	50.9
22775	00:01:31.100	3.84	20.53	0.11	14.58	7.05	0.48	21.3	50.9
22800	00:01:31.200	3.84	20.53	0.11	14.56	7.06	0.48	21.3	50.9
22825	00:01:31.300	3.84	20.53	0.11	14.54	7.09	0.49	21.3	50.9
22850	00:01:31.400	3.84	20.53	0.11	14.55	7.12	0.49	21.3	50.9
22875	00:01:31.500	3.84	20.53	0.11	14.54	7.15	0.49	21.3	50.9
22900	00:01:31.600	3.85	20.53	0.11	14.53	7.17	0.49	21.3	50.9
22925	00:01:31.700	3.84	20.53	0.11	14.51	7.16	0.49	21.3	50.9
22950	00:01:31.800	3.84	20.53	0.11	14.55	7.17	0.49	21.3	50.9
22975	00:01:31.900	3.84	20.53	0.11	14.55	7.17	0.49	21.3	50.9
23000	00:01:32.000	3.84	20.53	0.11	14.58	7.16	0.49	21.3	50.8
23025	00:01:32.100	3.85	20.53	0.11	14.6	7.15	0.49	21.3	50.8
23050	00:01:32.200	3.85	20.53	0.11	14.6	7.16	0.49	21.3	50.8
23075	00:01:32.300	3.85	20.53	0.11	14.63	7.18	0.49	21.3	50.8
23100	00:01:32.400	3.85	20.53	0.11	14.59	7.18	0.49	21.3	50.8
23125	00:01:32.500	3.85	20.53	0.11	14.65	7.16	0.49	21.3	50.8
23150	00:01:32.600	3.85	20.53	0.11	14.64	7.13	0.49	21.3	50.8
23175	00:01:32.700	3.85	20.53	0.11	14.64	7.16	0.49	21.3	50.8
23200	00:01:32.800	3.85	20.53	0.11	14.62	7.18	0.49	21.3	50.8
23225	00:01:32.900	3.85	20.53	0.11	14.63	7.19	0.49	21.3	50.8
23250	00:01:33.000	3.85	20.53	0.11	14.58	7.2	0.49	21.3	50.8
23275	00:01:33.100	3.85	20.53	0.11	14.59	7.24	0.5	21.3	50.8
23300	00:01:33.200	3.85	20.53	0.11	14.59	7.25	0.5	21.3	50.8
23325	00:01:33.300	3.85	20.53	0.11	14.61	7.22	0.49	21.3	50.8
23350	00:01:33.400	3.85	20.53	0.11	14.65	7.21	0.49	21.3	50.8
23375	00:01:33.500	3.85	20.53	0.11	14.64	7.2	0.49	21.3	50.8
23400	00:01:33.600	3.85	20.53	0.11	14.65	7.25	0.49	21.3	50.8
23425	00:01:33.700	3.85	20.53	0.11	14.68	7.25	0.49	21.3	50.8
23450	00:01:33.800	3.85	20.53	0.11	14.7	7.24	0.49	21.3	50.8
23475	00:01:33.900	3.85	20.53	0.11	14.68	7.25	0.49	21.3	50.8
23500	00:01:34.000	3.85	20.53	0.11	14.7	7.26	0.49	21.3	50.8
23525	00:01:34.100	3.85	20.53	0.11	14.69	7.27	0.49	21.3	50.8
23550	00:01:34.200	3.85	20.53	0.11	14.73	7.28	0.49	21.3	50.8
23575	00:01:34.300	3.85	20.53	0.11	14.76	7.3	0.49	21.3	50.8
23600	00:01:34.400	3.85	20.53	0.11	14.75	7.32	0.5	21.3	50.8
23625	00:01:34.500	3.85	20.53	0.11	14.77	7.35	0.5	21.3	50.8
23650	00:01:34.600	3.85	20.53	0.11	14.82	7.34	0.5	21.3	50.8
23675	00:01:34.700	3.85	20.53	0.11	14.84	7.34	0.49	21.3	50.8
23700	00:01:34.800	3.85	20.53	0.11	14.83	7.37	0.5	21.3	50.8
23725	00:01:34.900	3.85	20.53	0.11	14.88	7.4	0.5	21.3	50.8
23750	00:01:35.000	3.85	20.53	0.11	14.9	7.4	0.5	21.3	50.8
23775	00:01:35.100	3.85	20.53	0.11	14.95	7.38	0.49	21.3	50.8
23800	00:01:35.200	3.85	20.53	0.11	14.94	7.4	0.5	21.3	50.8
23825	00:01:35.300	3.85	20.53	0.11	14.93	7.4	0.5	21.3	50.8
23850	00:01:35.400	3.85	20.53	0.11	14.94	7.41	0.5	21.3	50.8
23875	00:01:35.500	3.85	20.53	0.11	14.94	7.44	0.5	21.3	50.8
23900	00:01:35.600	3.85	20.53	0.11	14.92	7.44	0.5	21.3	50.8
23925	00:01:35.700	3.84	20.53	0.11	14.92	7.45	0.5	21.3	50.8
23950	00:01:35.800	3.84	20.53	0.11	14.94	7.46	0.5	21.3	50.8
23975	00:01:35.900	3.84	20.53	0.11	14.96	7.47	0.5	21.3	50.8
24000	00:01:36.000	3.84	20.53	0.11	15	7.46	0.5	21.3	50.8
24025	00:01:36.100	3.84	20.53	0.11	14.98	7.5	0.5	21.3	50.8
24050	00:01:36.200	3.84	20.53	0.11	15.02	7.52	0.5	21.3	50.8
24075	00:01:36.300	3.84	20.53	0.11	15.04	7.55	0.5	21.3	50.8
24100	00:01:36.400	3.84	20.53	0.11	15.08	7.56	0.5	21.3	50.8
24125	00:01:36.500	3.84	20.53	0.11	15.09	7.56	0.5	21.3	50.8
24150	00:01:36.600	3.84	20.53	0.11	15.06	7.6	0.5	21.3	50.8
24175	00:01:36.700	3.84	20.53	0.11	15.05	7.6	0.5	21.3	50.8
24200	00:01:36.800	3.84	20.53	0.11	15.06	7.61	0.51	21.3	50.8
24225	00:01:36.900	3.84	20.53	0.11	15.06	7.61	0.5	21.3	50.8
24250	00:01:37.000	3.84	20.53	0.11	15.06	7.65	0.51	21.3	50.8
24275	00:01:37.100	3.83	20.53	0.11	15.09	7.66	0.51	21.3	50.8
24300	00:01:37.200	3.83	20.53	0.11	15.08	7.63	0.51	21.3	50.8
24325	00:01:37.300	3.83	20.53	0.11	15.12	7.61	0.5	21.3	50.8
24350	00:01:37.400	3.83	20.53	0.11	15.08	7.62	0.51	21.3	50.8
24375	00:01:37.500	3.83	20.53	0.11	15.11	7.64	0.51	21.3	50.8
24400	00:01:37.600	3.84	20.53	0.11	15.16	7.65	0.5	21.3	50.8
24425	00:01:37.700	3.84	20.53	0.11	15.18	7.67	0.51	21.3	50.8
24450	00:01:37.800	3.84	20.53	0.11	15.16	7.68	0.51	21.3	50.8
24475	00:01:37.900	3.84	20.53	0.11	15.21	7.67	0.5	21.3	50.8
24500	00:01:38.000	3.84	20.53	0.11	15.2	7.66	0.5	21.3	50.8
24525	00:01:38.100	3.84	20.53	0.11	15.19	7.65	0.5	21.3	50.8
24550	00:01:38.200	3.84	20.53	0.11	15.21	7.69	0.51	21.3	50.8
24575	00:01:38.300	3.84	20.53	0.11	15.15	7.7	0.51	21.3	50.8
24600	00:01:38.400	3.84	20.53	0.11	15.17	7.72	0.51	21.3	50.8
24625	00:01:38.500	3.84	20.53	0.11	15.18	7.74	0.51	21.3	50.8
24650	00:01:38.600	3.84	20.53	0.11	15.18	7.74	0.51	21.3	50.8
24675	00:01:38.700	3.84	20.53	0.11	15.19	7.76	0.51	21.3	50.8
24700	00:01:38.800	3.84	20.53	0.11	15.23	7.76	0.51	21.3	50.8
24725	00:01:38.900	3.83	20.53	0.11	15.23	7.78	0.51	21.3	50.8
24750	00:01:39.000	3.83	20.53	0.11	15.29	7.82	0.51	21.3	50.8
24775	00:01:39.100	3.83	20.53	0.11	15.31	7.84	0.51	21.3	50.8
24800	00:01:39.200	3.83	20.53	0.11	15.37	7.84	0.51	21.3	50.8
24825	00:01:39.300	3.83	20.53	0.11	15.41	7.84	0.51	21.3	50.8
24850	00:01:39.400	3.83	20.52	0.11	15.47	7.86	0.51	21.3	50.8
24875	00:01:39.500	3.83	20.52	0.11	15.44	7.85	0.51	21.3	50.8
24900	00:01:39.600	3.83	20.52	0.11	15.49	7.86	0.51	21.3	50.8
24925	00:01:39.700	3.83	20.52	0.11	15.48	7.88	0.51	21.3	50.8
24950	00:01:39.800	3.83	20.52	0.11	15.5	7.86	0.51	21.3	50.8
24975	00:01:39.900	3.83	20.52	0.11	15.52	7.85	0.51	21.3	50.8
25000	00:01:40.000	3.83	20.52	0.11	15.49	7.84	0.51	21.3	50.8
25025	00:01:40.100	3.83	20.52	0.11	15.49	7.85	0.51	21.3	50.8
25050	00:01:40.200	3.83	20.52	0.11	15.44	7.86	0.51	21.3	50.8
25075	00:01:40.300	3.83	20.52	0.11	15.47	7.87	0.51	21.3	50.8
25100	00:01:40.400	3.84	20.52	0.11	15.48	7.86	0.51	21.3	50.8
25125	00:01:40.500	3.84	20.52	0.11	15.54	7.88	0.51	21.3	50.8
25150	00:01:40.600	3.84	20.52	0.11	15.54	7.89	0.51	21.3	50.8
25175	00:01:40.700	3.84	20.52	0.11	15.6	7.88	0.51	21.3	50.8
25200	00:01:40.800	3.84	20.52	0.12	15.62	7.92	0.51	21.3	50.8
25225	00:01:40.900	3.84	20.52	0.12	15.58	7.95	0.51	21.3	50.8
25250	00:01:41.000	3.84	20.52	0.12	15.61	7.96	0.51	21.3	50.8
25275	00:01:41.100	3.84	20.52	0.12	15.62	7.96	0.51	21.3	50.8
25300	00:01:41.200	3.84	20.52	0.12	15.62	7.96	0.51	21.3	50.8
25325	00:01:41.300	3.84	20.52	0.12	15.61	7.97	0.51	21.3	50.8
25350	00:01:41.400	3.84	20.52	0.12	15.59	7.97	0.51	21.3	50.8
25375	00:01:41.500	3.84	20.52	0.12	15.54	7.96	0.51	21.3	50.8
25400	00:01:41.600	3.84	20.52	0.12	15.58	7.97	0.51	21.3	50.8
25425	00:01:41.700	3.84	20.52	0.12	15.54	7.96	0.51	21.3	50.8
25450	00:01:41.800	3.84	20.52	0.12	15.5	7.96	0.51	21.3	50.8
25475	00:01:41.900	3.84	20.52	0.12	15.53	7.95	0.51	21.3	50.8
25500	00:01:42.000	3.83	20.52	0.12	15.5	7.95	0.51	21.3	50.8
25525	00:01:42.100	3.83	20.52	0.12	15.48	7.94	0.51	21.3	50.8
25550	00:01:42.200	3.83	20.52	0.12	15.49	7.96	0.51	21.3	50.8
25575	00:01:42.300	3.83	20.52	0.12	15.47	7.95	0.51	21.3	50.8
25600	00:01:42.400	3.84	20.52	0.12	15.47	7.94	0.51	21.3	50.8
25625	00:01:42.500	3.84	20.52	0.12	15.52	7.93	0.51	21.3	50.8
25650	00:01:42.600	3.84	20.52	0.12	15.48	7.94	0.51	21.3	50.8
25675	00:01:42.700	3.84	20.52	0.12	15.5	7.95	0.51	21.3	50.8
25700	00:01:42.800	3.84	20.52	0.12	15.54	7.95	0.51	21.3	50.8
25725	00:01:42.900	3.84	20.52	0.12	15.55	7.96	0.51	21.3	50.8
25750	00:01:43.000	3.84	20.52	0.12	15.55	7.96	0.51	21.3	50.8
25775	00:01:43.100	3.84	20.52	0.12	15.6	7.96	0.51	21.3	50.8
25800	00:01:43.200	3.84	20.52	0.12	15.59	7.97	0.51	21.3	50.8
25825	00:01:43.300	3.84	20.52	0.12	15.63	7.97	0.51	21.3	50.8
25850	00:01:43.400	3.84	20.52	0.12	15.67	7.97	0.51	21.3	50.8
25875	00:01:43.500	3.84	20.52	0.12	15.65	7.98	0.51	21.3	50.8
25900	00:01:43.600	3.84	20.52	0.12	15.71	7.95	0.51	21.3	50.8
25925	00:01:43.700	3.84	20.52	0.12	15.69	7.94	0.51	21.3	50.8
25950	00:01:43.800	3.84	20.52	0.12	15.68	7.92	0.51	21.3	50.8
25975	00:01:43.900	3.84	20.52	0.11	15.68	7.91	0.5	21.3	50.8
26000	00:01:44.000	3.84	20.52	0.12	15.74	7.92	0.5	21.3	50.8
26025	00:01:44.100	3.84	20.52	0.12	15.7	7.95	0.51	21.3	50.8
26050	00:01:44.200	3.84	20.52	0.12	15.72	7.94	0.51	21.3	50.8
26075	00:01:44.300	3.84	20.52	0.12	15.73	7.95	0.51	21.3	50.8
26100	00:01:44.400	3.84	20.52	0.12	15.71	7.97	0.51	21.3	50.8
26125	00:01:44.500	3.84	20.52	0.12	15.7	7.96	0.51	21.3	50.8
26150	00:01:44.600	3.84	20.52	0.12	15.65	8	0.51	21.3	50.8
26175	00:01:44.700	3.84	20.52	0.12	15.68	8	0.51	21.3	50.8
26200	00:01:44.800	3.84	20.52	0.12	15.67	8.03	0.51	21.3	50.8
26225	00:01:44.900	3.84	20.52	0.12	15.66	8.03	0.51	21.3	50.8
26250	00:01:45.000	3.84	20.52	0.12	15.63	8.03	0.51	21.3	50.8
26275	00:01:45.100	3.84	20.52	0.12	15.7	8.03	0.51	21.3	50.8
26300	00:01:45.200	3.84	20.52	0.12	15.74	8.05	0.51	21.3	50.8
26325	00:01:45.300	3.84	20.52	0.12	15.73	8.06	0.51	21.3	50.8
26350	00:01:45.400	3.84	20.52	0.12	15.75	8.06	0.51	21.3	50.8
26375	00:01:45.500	3.84	20.52	0.12	15.78	8.06	0.51	21.3	50.8
26400	00:01:45.600	3.84	20.52	0.12	15.86	8.07	0.51	21.3	50.8
26425	00:01:45.700	3.84	20.52	0.12	15.88	8.08	0.51	21.3	50.8
26450	00:01:45.800	3.84	20.52	0.12	15.92	8.08	0.51	21.3	50.8
26475	00:01:45.900	3.84	20.52	0.12	15.97	8.09	0.51	21.3	50.8
26500	00:01:46.000	3.84	20.52	0.12	16.01	8.09	0.51	21.3	50.8
26525	00:01:46.100	3.84	20.52	0.12	16	8.07	0.5	21.3	50.8
26550	00:01:46.200	3.84	20.52	0.12	16	8.06	0.5	21.3	50.8
26575	00:01:46.300	3.84	20.52	0.12	16.04	8.05	0.5	21.3	50.8
26600	00:01:46.400	3.85	20.52	0.12	16.04	8.07	0.5	21.3	50.8
26625	00:01:46.500	3.85	20.52	0.12	16.03	8.09	0.5	21.3	50.8
26650	00:01:46.600	3.85	20.52	0.12	16.01	8.07	0.5	21.3	50.8
26675	00:01:46.700	3.85	20.52	0.12	15.99	8.09	0.51	21.3	50.8
26700	00:01:46.800	3.85	20.52	0.12	15.98	8.08	0.51	21.3	50.8
26725	00:01:46.900	3.85	20.52	0.12	15.97	8.11	0.51	21.3	50.8
26750	00:01:47.000	3.85	20.52	0.12	15.99	8.1	0.51	21.3	50.8
26775	00:01:47.100	3.85	20.52	0.12	15.96	8.09	0.51	21.3	50.8
26800	00:01:47.200	3.85	20.52	0.12	15.94	8.09	0.51	21.3	50.8
26825	00:01:47.300	3.85	20.52	0.12	15.95	8.1	0.51	21.3	50.8
26850	00:01:47.400	3.85	20.52	0.12	15.93	8.08	0.51	21.3	50.8
26875	00:01:47.500	3.85	20.52	0.12	15.96	8.07	0.51	21.3	50.8
26900	00:01:47.600	3.85	20.52	0.12	15.95	8.07	0.51	21.3	50.8
26925	00:01:47.700	3.85	20.52	0.12	15.98	8.06	0.5	21.3	50.8
26950	00:01:47.800	3.85	20.52	0.12	15.98	8.06	0.5	21.3	50.8
26975	00:01:47.900	3.85	20.52	0.12	15.94	8.04	0.5	21.3	50.8
27000	00:01:48.000	3.84	20.52	0.12	15.95	8.06	0.51	21.3	50.8
27025	00:01:48.100	3.84	20.52	0.12	15.98	8.09	0.51	21.3	50.8
27050	00:01:48.200	3.84	20.52	0.12	15.98	8.1	0.51	21.3	50.8
27075	00:01:48.300	3.84	20.52	0.12	15.91	8.11	0.51	21.3	50.8
27100	00:01:48.400	3.84	20.52	0.12	15.89	8.12	0.51	21.3	50.8
27125	00:01:48.500	3.84	20.52	0.12	15.88	8.11	0.51	21.3	50.8
27150	00:01:48.600	3.84	20.52	0.12	15.86	8.12	0.51	21.3	50.8
27175	00:01:48.700	3.84	20.52	0.12	15.86	8.08	0.51	21.3	50.8
27200	00:01:48.800	3.84	20.52	0.12	15.84	8.1	0.51	21.3	50.8
27225	00:01:48.900	3.84	20.52	0.12	15.88	8.09	0.51	21.3	50.8
27250	00:01:49.000	3.84	20.52	0.12	15.82	8.09	0.51	21.3	50.8
27275	00:01:49.100	3.84	20.52	0.12	15.78	8.06	0.51	21.3	50.8
27300	00:01:49.200	3.84	20.52	0.12	15.76	8.04	0.51	21.3	50.8
27325	00:01:49.300	3.84	20.52	0.12	15.81	8.02	0.51	21.3	50.8
27350	00:01:49.400	3.84	20.52	0.12	15.82	8.02	0.51	21.3	50.8
27375	00:01:49.500	3.84	20.52	0.12	15.81	8.02	0.51	21.3	50.8
27400	00:01:49.600	3.84	20.52	0.12	15.82	8.01	0.51	21.3	50.8
27425	00:01:49.700	3.84	20.52	0.12	15.8	8.02	0.51	21.3	50.8
27450	00:01:49.800	3.84	20.52	0.12	15.84	8.01	0.51	21.3	50.8
27475	00:01:49.900	3.84	20.52	0.12	15.87	8.04	0.51	21.3	50.8
27500	00:01:50.000	3.84	20.52	0.12	15.86	8.04	0.51	21.3	50.8
27525	00:01:50.100	3.84	20.52	0.12	15.88	8.06	0.51	21.3	50.8
27550	00:01:50.200	3.84	20.52	0.12	15.92	8.06	0.51	21.3	50.8
27575	00:01:50.300	3.84	20.52	0.12	15.91	8.07	0.51	21.3	50.8
27600	00:01:50.400	3.84	20.52	0.12	15.96	8.06	0.5	21.3	50.8
27625	00:01:50.500	3.84	20.52	0.12	15.99	8.07	0.5	21.3	50.8
27650	00:01:50.600	3.84	20.52	0.12	15.98	8.1	0.51	21.3	50.8
27675	00:01:50.700	3.84	20.52	0.12	15.98	8.1	0.51	21.3	50.8
27700	00:01:50.800	3.84	20.52	0.12	15.93	8.11	0.51	21.3	50.8
27725	00:01:50.900	3.84	20.52	0.12	15.93	8.1	0.51	21.3	50.8
27750	00:01:51.000	3.84	20.52	0.12	15.92	8.1	0.51	21.3	50.8
27775	00:01:51.100	3.84	20.52	0.12	15.95	8.07	0.51	21.3	50.8
27800	00:01:51.200	3.84	20.52	0.12	15.95	8.08	0.51	21.3	50.8
27825	00:01:51.300	3.84	20.52	0.12	15.97	8.09	0.51	21.3	50.8
27850	00:01:51.400	3.84	20.52	0.12	15.91	8.14	0.51	21.3	50.8
27875	00:01:51.500	3.84	20.52	0.12	15.88	8.15	0.51	21.3	50.8
27900	00:01:51.600	3.84	20.52	0.12	15.9	8.11	0.51	21.3	50.8
27925	00:01:51.700	3.84	20.52	0.12	15.92	8.12	0.51	21.3	50.8
27950	00:01:51.800	3.84	20.52	0.12	15.93	8.1	0.51	21.3	50.8
27975	00:01:51.900	3.84	20.52	0.12	15.9	8.1	0.51	21.3	50.8
28000	00:01:52.000	3.84	20.52	0.12	15.97	8.09	0.51	21.3	50.8
28025	00:01:52.100	3.84	20.52	0.12	15.96	8.09	0.51	21.3	50.8
28050	00:01:52.200	3.84	20.52	0.12	15.97	8.09	0.51	21.3	50.8
28075	00:01:52.300	3.84	20.52	0.12	15.98	8.08	0.51	21.3	50.8
28100	00:01:52.400	3.84	20.52	0.12	16.03	8.07	0.5	21.3	50.8
28125	00:01:52.500	3.84	20.52	0.12	16.04	8.05	0.5	21.3	50.8
28150	00:01:52.600	3.84	20.52	0.12	16.05	8.08	0.5	21.3	50.8
28175	00:01:52.700	3.84	20.52	0.12	16.05	8.1	0.5	21.3	50.8
28200	00:01:52.800	3.84	20.52	0.12	16.08	8.11	0.5	21.3	50.8
28225	00:01:52.900	3.84	20.52	0.12	16.07	8.09	0.5	21.3	50.8
28250	00:01:53.000	3.84	20.52	0.12	16.06	8.11	0.5	21.3	50.8
28275	00:01:53.100	3.84	20.52	0.12	16.04	8.13	0.51	21.3	50.8
28300	00:01:53.200	3.84	20.52	0.12	16.01	8.15	0.51	21.3	50.8
28325	00:01:53.300	3.84	20.52	0.12	16.03	8.12	0.51	21.3	50.8
28350	00:01:53.400	3.84	20.52	0.12	16.01	8.12	0.51	21.3	50.8
28375	00:01:53.500	3.84	20.52	0.12	16.02	8.12	0.51	21.3	50.8
28400	00:01:53.600	3.84	20.52	0.12	16.01	8.08	0.51	21.3	50.8
28425	00:01:53.700	3.84	20.52	0.12	16.01	8.07	0.5	21.3	50.8
28450	00:01:53.800	3.84	20.52	0.12	16.03	8.06	0.5	21.3	50.8
28475	00:01:53.900	3.84	20.52	0.12	16.01	8.09	0.5	21.3	50.8
28500	00:01:54.000	3.84	20.52	0.12	15.99	8.09	0.51	21.3	50.8
28525	00:01:54.100	3.84	20.52	0.12	16.04	8.08	0.5	21.3	50.8
28550	00:01:54.200	3.84	20.52	0.12	16.08	8.06	0.5	21.3	50.8
28575	00:01:54.300	3.84	20.52	0.12	16.06	8.08	0.5	21.3	50.8
28600	00:01:54.400	3.84	20.52	0.12	16.07	8.08	0.5	21.3	50.8
28625	00:01:54.500	3.84	20.52	0.12	16.07	8.07	0.5	21.3	50.8
28650	00:01:54.600	3.84	20.52	0.12	16.11	8.12	0.5	21.3	50.8
28675	00:01:54.700	3.84	20.52	0.12	16.09	8.13	0.51	21.3	50.8
28700	00:01:54.800	3.84	20.52	0.12	16.07	8.15	0.51	21.3	50.8
28725	00:01:54.900	3.84	20.52	0.12	16.09	8.14	0.51	21.3	50.8
28750	00:01:55.000	3.84	20.52	0.12	16.1	8.14	0.51	21.4	50.8
28775	00:01:55.100	3.84	20.52	0.12	16.07	8.13	0.51	21.4	50.8
28800	00:01:55.200	3.84	20.52	0.12	16.09	8.14	0.51	21.4	50.8
28825	00:01:55.300	3.84	20.52	0.12	16.08	8.12	0.5	21.4	50.8
28850	00:01:55.400	3.84	20.52	0.12	16.09	8.11	0.5	21.4	50.8
28875	00:01:55.500	3.84	20.52	0.12	16.09	8.12	0.5	21.4	50.8
28900	00:01:55.600	3.84	20.52	0.12	16.08	8.12	0.51	21.4	50.8
28925	00:01:55.700	3.84	20.52	0.12	16.08	8.14	0.51	21.4	50.8
28950	00:01:55.800	3.84	20.52	0.12	16.12	8.12	0.5	21.4	50.8
28975	00:01:55.900	3.84	20.52	0.12	16.15	8.13	0.5	21.4	50.8
29000	00:01:56.000	3.84	20.52	0.12	16.19	8.14	0.5	21.3	50.8
29025	00:01:56.100	3.84	20.52	0.12	16.19	8.14	0.5	21.3	50.8
29050	00:01:56.200	3.84	20.52	0.12	16.17	8.13	0.5	21.3	50.8
29075	00:01:56.300	3.84	20.52	0.12	16.15	8.19	0.51	21.3	50.8
29100	00:01:56.400	3.84	20.52	0.12	16.15	8.22	0.51	21.3	50.8
29125	00:01:56.500	3.84	20.52	0.12	16.14	8.23	0.51	21.3	50.8
29150	00:01:56.600	3.84	20.52	0.12	16.14	8.21	0.51	21.3	50.8
29175	00:01:56.700	3.84	20.52	0.12	16.19	8.2	0.51	21.3	50.8
29200	00:01:56.800	3.84	20.52	0.12	16.15	8.22	0.51	21.3	50.8
29225	00:01:56.900	3.85	20.52	0.12	16.14	8.21	0.51	21.3	50.8
29250	00:01:57.000	3.85	20.52	0.12	16.13	8.23	0.51	21.3	50.8
29275	00:01:57.100	3.84	20.52	0.12	16.17	8.27	0.51	21.3	50.8
29300	00:01:57.200	3.84	20.52	0.12	16.17	8.28	0.51	21.3	50.8
29325	00:01:57.300	3.84	20.52	0.12	16.19	8.26	0.51	21.3	50.8
29350	00:01:57.400	3.84	20.52	0.12	16.18	8.26	0.51	21.3	50.8
29375	00:01:57.500	3.84	20.52	0.12	16.2	8.27	0.51	21.3	50.8
29400	00:01:57.600	3.84	20.52	0.12	16.19	8.28	0.51	21.3	50.8
29425	00:01:57.700	3.84	20.52	0.12	16.16	8.28	0.51	21.3	50.8
29450	00:01:57.800	3.84	20.52	0.12	16.16	8.26	0.51	21.3	50.8
29475	00:01:57.900	3.84	20.52	0.12	16.16	8.29	0.51	21.3	50.8
29500	00:01:58.000	3.85	20.52	0.12	16.15	8.25	0.51	21.3	50.8
29525	00:01:58.100	3.85	20.52	0.12	16.13	8.24	0.51	21.3	50.8
29550	00:01:58.200	3.85	20.52	0.12	16.16	8.21	0.51	21.3	50.8
29575	00:01:58.300	3.85	20.52	0.12	16.2	8.22	0.51	21.3	50.8
29600	00:01:58.400	3.84	20.52	0.12	16.17	8.22	0.51	21.3	50.8
29625	00:01:58.500	3.84	20.52	0.12	16.18	8.19	0.51	21.3	50.8
29650	00:01:58.600	3.84	20.52	0.12	16.21	8.19	0.51	21.3	50.8
29675	00:01:58.700	3.84	20.52	0.12	16.23	8.2	0.51	21.3	50.8
29700	00:01:58.800	3.84	20.52	0.12	16.26	8.22	0.51	21.3	50.8
29725	00:01:58.900	3.84	20.52	0.12	16.3	8.22	0.5	21.3	50.8
29750	00:01:59.000	3.84	20.52	0.12	16.31	8.23	0.5	21.3	50.8
29775	00:01:59.100	3.84	20.52	0.12	16.31	8.22	0.5	21.3	50.8
29800	00:01:59.200	3.84	20.52	0.12	16.31	8.24	0.51	21.3	50.8
29825	00:01:59.300	3.84	20.52	0.12	16.28	8.22	0.5	21.3	50.8
29850	00:01:59.400	3.84	20.52	0.12	16.35	8.21	0.5	21.3	50.8
29875	00:01:59.500	3.84	20.52	0.12	16.37	8.21	0.5	21.3	50.8
29900	00:01:59.600	3.84	20.52	0.12	16.35	8.21	0.5	21.3	50.8
29925	00:01:59.700	3.84	20.52	0.12	16.36	8.19	0.5	21.3	50.8
29950	00:01:59.800	3.84	20.52	0.12	16.35	8.17	0.5	21.3	50.8
29975	00:01:59.900	3.83	20.52	0.12	16.35	8.13	0.5	21.3	50.8
30000	00:02:00.000	3.83	20.52	0.12	16.38	8.17	0.5	21.3	50.8
30025	00:02:00.100	3.83	20.52	0.12	16.35	8.17	0.5	21.3	50.8
30050	00:02:00.200	3.83	20.52	0.12	16.37	8.17	0.5	21.3	50.8
30075	00:02:00.300	3.83	20.52	0.12	16.38	8.18	0.5	21.3	50.8
30100	00:02:00.400	3.83	20.52	0.12	16.38	8.19	0.5	21.3	50.8
30125	00:02:00.500	3.83	20.52	0.12	16.38	8.22	0.5	21.3	50.8
30150	00:02:00.600	3.83	20.52	0.12	16.41	8.24	0.5	21.3	50.8
30175	00:02:00.700	3.83	20.52	0.12	16.43	8.3	0.51	21.3	50.8
30200	00:02:00.800	3.83	20.52	0.12	16.45	8.33	0.51	21.3	50.8
30225	00:02:00.900	3.83	20.52	0.12	16.4	8.36	0.51	21.3	50.8
30250	00:02:01.000	3.83	20.52	0.12	16.37	8.33	0.51	21.3	50.8
30275	00:02:01.100	3.83	20.52	0.12	16.46	8.34	0.51	21.3	50.8
30300	00:02:01.200	3.84	20.52	0.12	16.43	8.36	0.51	21.3	50.8
30325	00:02:01.300	3.84	20.51	0.12	16.48	8.38	0.51	21.3	50.8
30350	00:02:01.400	3.84	20.52	0.12	16.47	8.37	0.51	21.3	50.8
30375	00:02:01.500	3.84	20.52	0.12	16.47	8.4	0.51	21.3	50.8
30400	00:02:01.600	3.84	20.52	0.12	16.49	8.4	0.51	21.3	50.8
30425	00:02:01.700	3.84	20.52	0.12	16.49	8.35	0.51	21.3	50.8
30450	00:02:01.800	3.84	20.51	0.12	16.52	8.36	0.51	21.3	50.8
30475	00:02:01.900	3.84	20.51	0.12	16.6	8.36	0.5	21.3	50.8
30500	00:02:02.000	3.84	20.51	0.12	16.66	8.36	0.5	21.3	50.8
30525	00:02:02.100	3.84	20.51	0.12	16.65	8.38	0.5	21.3	50.8
30550	00:02:02.200	3.84	20.51	0.12	16.73	8.4	0.5	21.3	50.8
30575	00:02:02.300	3.84	20.51	0.12	16.72	8.42	0.5	21.3	50.8
30600	00:02:02.400	3.84	20.51	0.12	16.77	8.44	0.5	21.3	50.8
30625	00:02:02.500	3.84	20.51	0.12	16.79	8.43	0.5	21.3	50.8
30650	00:02:02.600	3.84	20.51	0.12	16.8	8.45	0.5	21.3	50.8
30675	00:02:02.700	3.84	20.51	0.12	16.83	8.45	0.5	21.3	50.8
30700	00:02:02.800	3.84	20.51	0.12	16.79	8.46	0.5	21.3	50.8
30725	00:02:02.900	3.84	20.51	0.12	16.8	8.46	0.5	21.3	50.8
30750	00:02:03.000	3.84	20.51	0.12	16.78	8.48	0.51	21.3	50.8
30775	00:02:03.100	3.84	20.51	0.12	16.76	8.49	0.51	21.3	50.8
30800	00:02:03.200	3.84	20.51	0.12	16.76	8.48	0.51	21.3	50.8
30825	00:02:03.300	3.84	20.51	0.12	16.73	8.49	0.51	21.3	50.8
30850	00:02:03.400	3.84	20.51	0.12	16.78	8.51	0.51	21.3	50.8
30875	00:02:03.500	3.84	20.51	0.12	16.82	8.52	0.51	21.3	50.8
30900	00:02:03.600	3.84	20.51	0.12	16.86	8.52	0.51	21.3	50.8
30925	00:02:03.700	3.84	20.51	0.12	16.87	8.55	0.51	21.3	50.8
30950	00:02:03.800	3.84	20.51	0.12	16.93	8.56	0.51	21.3	50.8
30975	00:02:03.900	3.84	20.51	0.12	16.93	8.58	0.51	21.3	50.8
31000	00:02:04.000	3.84	20.51	0.12	16.97	8.61	0.51	21.4	50.8
31025	00:02:04.100	3.84	20.51	0.12	17.01	8.59	0.51	21.4	50.8
31050	00:02:04.200	3.84	20.51	0.12	17.02	8.6	0.51	21.4	50.8
31075	00:02:04.300	3.84	20.51	0.12	17.07	8.58	0.5	21.4	50.8
31100	00:02:04.400	3.84	20.51	0.12	17.06	8.58	0.5	21.4	50.8
31125	00:02:04.500	3.84	20.51	0.12	17.04	8.59	0.5	21.4	50.8
31150	00:02:04.600	3.84	20.51	0.12	17	8.58	0.5	21.4	50.8
31175	00:02:04.700	3.84	20.51	0.12	16.98	8.58	0.51	21.4	50.8
31200	00:02:04.800	3.84	20.51	0.12	16.99	8.61	0.51	21.4	50.8
31225	00:02:04.900	3.84	20.51	0.12	16.96	8.62	0.51	21.4	50.8
31250	00:02:05.000	3.84	20.51	0.12	16.95	8.62	0.51	21.4	50.8
31275	00:02:05.100	3.84	20.51	0.12	16.94	8.67	0.51	21.4	50.8
31300	00:02:05.200	3.84	20.51	0.12	16.98	8.69	0.51	21.4	50.8
31325	00:02:05.300	3.84	20.51	0.12	16.95	8.69	0.51	21.4	50.8
31350	00:02:05.400	3.84	20.51	0.12	16.98	8.68	0.51	21.4	50.8
31375	00:02:05.500	3.84	20.51	0.12	17.02	8.68	0.51	21.4	50.8
31400	00:02:05.600	3.84	20.51	0.12	17.04	8.69	0.51	21.4	50.8
31425	00:02:05.700	3.84	20.51	0.12	17.05	8.69	0.51	21.4	50.8
31450	00:02:05.800	3.84	20.51	0.12	17.02	8.67	0.51	21.4	50.8
31475	00:02:05.900	3.84	20.51	0.12	17.04	8.66	0.51	21.4	50.8
31500	00:02:06.000	3.84	20.51	0.12	17.06	8.63	0.51	21.4	50.8
31525	00:02:06.100	3.84	20.51	0.12	17.07	8.63	0.51	21.4	50.8
31550	00:02:06.200	3.84	20.51	0.12	17.03	8.61	0.51	21.4	50.8
31575	00:02:06.300	3.84	20.51	0.12	17.01	8.63	0.51	21.4	50.8
31600	00:02:06.400	3.84	20.51	0.12	16.98	8.65	0.51	21.4	50.8
31625	00:02:06.500	3.84	20.51	0.12	16.94	8.66	0.51	21.4	50.8
31650	00:02:06.600	3.84	20.51	0.12	16.96	8.65	0.51	21.4	50.8
31675	00:02:06.700	3.84	20.51	0.12	17.01	8.66	0.51	21.4	50.8
31700	00:02:06.800	3.84	20.51	0.12	17.06	8.66	0.51	21.4	50.8
31725	00:02:06.900	3.84	20.51	0.12	17.1	8.67	0.51	21.4	50.8
31750	00:02:07.000	3.85	20.51	0.12	17.05	8.71	0.51	21.4	50.8
31775	00:02:07.100	3.85	20.51	0.12	17.06	8.72	0.51	21.4	50.8
31800	00:02:07.200	3.85	20.51	0.12	17.05	8.72	0.51	21.4	50.8
31825	00:02:07.300	3.85	20.51	0.12	17.09	8.74	0.51	21.4	50.8
31850	00:02:07.400	3.85	20.51	0.12	17.11	8.73	0.51	21.4	50.8
31875	00:02:07.500	3.85	20.51	0.12	17.1	8.74	0.51	21.4	50.8
31900	00:02:07.600	3.85	20.51	0.12	17.11	8.78	0.51	21.4	50.8
31925	00:02:07.700	3.85	20.51	0.12	17.12	8.8	0.51	21.4	50.8
31950	00:02:07.800	3.85	20.51	0.12	17.13	8.82	0.51	21.4	50.8
31975	00:02:07.900	3.85	20.51	0.12	17.14	8.83	0.52	21.4	50.8
32000	00:02:08.000	3.85	20.51	0.12	17.22	8.82	0.51	21.4	50.8
32025	00:02:08.100	3.85	20.51	0.12	17.21	8.79	0.51	21.4	50.8
32050	00:02:08.200	3.85	20.51	0.12	17.23	8.82	0.51	21.4	50.8
32075	00:02:08.300	3.85	20.51	0.12	17.24	8.79	0.51	21.4	50.8
32100	00:02:08.400	3.85	20.51	0.12	17.21	8.8	0.51	21.4	50.8
32125	00:02:08.500	3.85	20.51	0.12	17.2	8.8	0.51	21.4	50.8
32150	00:02:08.600	3.85	20.51	0.12	17.18	8.8	0.51	21.4	50.8
32175	00:02:08.700	3.85	20.51	0.12	17.15	8.78	0.51	21.4	50.8
32200	00:02:08.800	3.85	20.51	0.12	17.17	8.78	0.51	21.4	50.8
32225	00:02:08.900	3.85	20.51	0.12	17.11	8.76	0.51	21.4	50.8
32250	00:02:09.000	3.85	20.51	0.12	17.08	8.78	0.51	21.4	50.8
32275	00:02:09.100	3.85	20.51	0.12	17.11	8.79	0.51	21.4	50.8
32300	00:02:09.200	3.85	20.51	0.12	17.11	8.78	0.51	21.4	50.8
32325	00:02:09.300	3.85	20.51	0.12	17.16	8.82	0.51	21.4	50.8
32350	00:02:09.400	3.85	20.51	0.12	17.19	8.83	0.51	21.4	50.8
32375	00:02:09.500	3.85	20.51	0.12	17.21	8.79	0.51	21.4	50.8
32400	00:02:09.600	3.85	20.51	0.12	17.2	8.79	0.51	21.4	50.8
32425	00:02:09.700	3.85	20.51	0.12	17.22	8.81	0.51	21.4	50.8
32450	00:02:09.800	3.85	20.51	0.12	17.2	8.81	0.51	21.4	50.8
32475	00:02:09.900	3.85	20.51	0.12	17.24	8.81	0.51	21.4	50.8
32500	00:02:10.000	3.85	20.51	0.12	17.26	8.8	0.51	21.4	50.8
32525	00:02:10.100	3.85	20.51	0.12	17.23	8.82	0.51	21.4	50.8
32550	00:02:10.200	3.85	20.51	0.12	17.23	8.79	0.51	21.4	50.8
32575	00:02:10.300	3.84	20.51	0.12	17.19	8.79	0.51	21.4	50.8
32600	00:02:10.400	3.84	20.51	0.12	17.17	8.76	0.51	21.4	50.8
32625	00:02:10.500	3.84	20.51	0.12	17.15	8.78	0.51	21.4	50.8
32650	00:02:10.600	3.84	20.51	0.12	17.15	8.8	0.51	21.4	50.8
32675	00:02:10.700	3.84	20.51	0.12	17.19	8.79	0.51	21.4	50.8
32700	00:02:10.800	3.84	20.51	0.12	17.13	8.77	0.51	21.4	50.8
32725	00:02:10.900	3.84	20.51	0.12	17.11	8.78	0.51	21.4	50.8
32750	00:02:11.000	3.84	20.51	0.12	17.1	8.79	0.51	21.4	50.8
32775	00:02:11.100	3.84	20.51	0.12	17.13	8.78	0.51	21.4	50.8
32800	00:02:11.200	3.84	20.51	0.12	17.16	8.81	0.51	21.4	50.8
32825	00:02:11.300	3.84	20.51	0.12	17.14	8.79	0.51	21.4	50.8
32850	00:02:11.400	3.84	20.51	0.12	17.13	8.82	0.51	21.4	50.8
32875	00:02:11.500	3.84	20.51	0.12	17.17	8.84	0.51	21.4	50.8
32900	00:02:11.600	3.84	20.51	0.12	17.23	8.82	0.51	21.4	50.8
32925	00:02:11.700	3.84	20.51	0.12	17.18	8.82	0.51	21.4	50.8
32950	00:02:11.800	3.84	20.51	0.12	17.21	8.87	0.52	21.4	50.8
32975	00:02:11.900	3.84	20.51	0.12	17.21	8.87	0.52	21.4	50.8
33000	00:02:12.000	3.84	20.51	0.12	17.19	8.86	0.52	21.4	50.8
33025	00:02:12.100	3.84	20.51	0.12	17.2	8.88	0.52	21.4	50.8
33050	00:02:12.200	3.84	20.51	0.12	17.21	8.89	0.52	21.4	50.8
33075	00:02:12.300	3.84	20.51	0.12	17.26	8.87	0.51	21.4	50.8
33100	00:02:12.400	3.84	20.51	0.12	17.31	8.88	0.51	21.4	50.8
33125	00:02:12.500	3.84	20.51	0.12	17.31	8.88	0.51	21.4	50.8
33150	00:02:12.600	3.84	20.51	0.12	17.26	8.89	0.51	21.4	50.8
33175	00:02:12.700	3.84	20.51	0.12	17.25	8.89	0.52	21.4	50.8
33200	00:02:12.800	3.84	20.51	0.12	17.29	8.88	0.51	21.4	50.8
33225	00:02:12.900	3.84	20.51	0.12	17.26	8.89	0.52	21.4	50.8
33250	00:02:13.000	3.84	20.51	0.12	17.32	8.92	0.51	21.4	50.8
33275	00:02:13.100	3.84	20.51	0.12	17.32	8.9	0.51	21.4	50.8
33300	00:02:13.200	3.84	20.51	0.12	17.31	8.92	0.52	21.4	50.8
33325	00:02:13.300	3.84	20.51	0.13	17.25	8.97	0.52	21.4	50.8
33350	00:02:13.400	3.84	20.51	0.12	17.28	8.94	0.52	21.4	50.8
33375	00:02:13.500	3.83	20.51	0.12	17.28	8.94	0.52	21.4	50.8
33400	00:02:13.600	3.83	20.51	0.13	17.31	8.95	0.52	21.4	50.8
33425	00:02:13.700	3.83	20.51	0.13	17.34	8.95	0.52	21.4	50.8
33450	00:02:13.800	3.83	20.51	0.13	17.37	8.95	0.52	21.4	50.8
33475	00:02:13.900	3.84	20.51	0.12	17.4	8.93	0.51	21.4	50.8
33500	00:02:14.000	3.84	20.51	0.12	17.36	8.92	0.51	21.4	50.8
33525	00:02:14.100	3.84	20.51	0.12	17.31	8.89	0.51	21.4	50.8
33550	00:02:14.200	3.84	20.51	0.12	17.35	8.88	0.51	21.4	50.8
33575	00:02:14.300	3.84	20.51	0.12	17.4	8.87	0.51	21.4	50.8
33600	00:02:14.400	3.84	20.51	0.12	17.38	8.9	0.51	21.4	50.8
33625	00:02:14.500	3.84	20.51	0.12	17.37	8.88	0.51	21.4	50.8
33650	00:02:14.600	3.84	20.51	0.12	17.38	8.86	0.51	21.4	50.8
33675	00:02:14.700	3.84	20.51	0.12	17.38	8.85	0.51	21.4	50.8
33700	00:02:14.800	3.84	20.51	0.12	17.4	8.87	0.51	21.4	50.8
33725	00:02:14.900	3.84	20.51	0.12	17.45	8.86	0.51	21.4	50.8
33750	00:02:15.000	3.84	20.51	0.12	17.47	8.85	0.51	21.4	50.8
33775	00:02:15.100	3.84	20.51	0.12	17.52	8.9	0.51	21.4	50.8
33800	00:02:15.200	3.84	20.51	0.12	17.53	8.9	0.51	21.4	50.8
33825	00:02:15.300	3.84	20.51	0.12	17.51	8.89	0.51	21.4	50.8
33850	00:02:15.400	3.84	20.51	0.12	17.51	8.9	0.51	21.4	50.8
33875	00:02:15.500	3.84	20.51	0.12	17.51	8.91	0.51	21.4	50.8
33900	00:02:15.600	3.84	20.51	0.12	17.49	8.94	0.51	21.4	50.8
33925	00:02:15.700	3.84	20.51	0.13	17.51	8.98	0.51	21.4	50.8
33950	00:02:15.800	3.84	20.51	0.13	17.45	8.96	0.51	21.4	50.8
33975	00:02:15.900	3.84	20.51	0.13	17.46	8.97	0.51	21.4	50.8
34000	00:02:16.000	3.84	20.51	0.13	17.49	8.97	0.51	21.4	50.8
34025	00:02:16.100	3.84	20.51	0.12	17.5	8.96	0.51	21.4	50.8
34050	00:02:16.200	3.84	20.51	0.12	17.45	8.96	0.51	21.4	50.8
34075	00:02:16.300	3.84	20.51	0.13	17.49	8.99	0.51	21.4	50.8
34100	00:02:16.400	3.85	20.51	0.13	17.49	9	0.51	21.4	50.8
34125	00:02:16.500	3.85	20.51	0.13	17.53	9.02	0.51	21.4	50.8
34150	00:02:16.600	3.85	20.51	0.13	17.53	9.02	0.51	21.4	50.8
34175	00:02:16.700	3.85	20.51	0.13	17.53	9.01	0.51	21.4	50.8
34200	00:02:16.800	3.85	20.51	0.13	17.56	9	0.51	21.4	50.8
34225	00:02:16.900	3.85	20.5	0.13	17.58	9	0.51	21.4	50.8
34250	00:02:17.000	3.85	20.51	0.13	17.55	9	0.51	21.4	50.8
34275	00:02:17.100	3.85	20.5	0.12	17.58	8.97	0.51	21.4	50.8
34300	00:02:17.200	3.85	20.5	0.12	17.61	8.94	0.51	21.4	50.8
34325	00:02:17.300	3.85	20.5	0.12	17.61	8.92	0.51	21.4	50.8
34350	00:02:17.400	3.85	20.5	0.12	17.67	8.91	0.5	21.4	50.8
34375	00:02:17.500	3.85	20.5	0.12	17.7	8.88	0.5	21.4	50.8
34400	00:02:17.600	3.85	20.5	0.12	17.72	8.85	0.5	21.4	50.8
34425	00:02:17.700	3.85	20.5	0.12	17.72	8.85	0.5	21.4	50.8
34450	00:02:17.800	3.85	20.5	0.12	17.76	8.88	0.5	21.4	50.8
34475	00:02:17.900	3.85	20.5	0.12	17.75	8.9	0.5	21.4	50.8
34500	00:02:18.000	3.85	20.5	0.12	17.75	8.9	0.5	21.4	50.8
34525	00:02:18.100	3.85	20.5	0.12	17.73	8.94	0.5	21.4	50.8
34550	00:02:18.200	3.85	20.5	0.12	17.74	8.94	0.5	21.4	50.8
34575	00:02:18.300	3.85	20.5	0.12	17.76	8.94	0.5	21.4	50.8
34600	00:02:18.400	3.85	20.5	0.12	17.74	8.91	0.5	21.4	50.8
34625	00:02:18.500	3.85	20.5	0.12	17.7	8.95	0.51	21.4	50.8
34650	00:02:18.600	3.85	20.5	0.12	17.69	8.97	0.51	21.4	50.8
34675	00:02:18.700	3.85	20.5	0.12	17.69	8.94	0.51	21.4	50.8
34700	00:02:18.800	3.85	20.5	0.12	17.66	8.94	0.51	21.4	50.8
34725	00:02:18.900	3.85	20.5	0.12	17.67	8.94	0.51	21.4	50.8
34750	00:02:19.000	3.85	20.5	0.12	17.71	8.94	0.5	21.4	50.8
34775	00:02:19.100	3.85	20.5	0.12	17.7	8.91	0.5	21.4	50.8
34800	00:02:19.200	3.85	20.5	0.12	17.66	8.93	0.51	21.4	50.8
34825	00:02:19.300	3.85	20.5	0.12	17.67	8.93	0.51	21.4	50.8
34850	00:02:19.400	3.85	20.5	0.12	17.63	8.96	0.51	21.4	50.8
34875	00:02:19.500	3.85	20.5	0.12	17.65	8.94	0.51	21.4	50.8
34900	00:02:19.600	3.85	20.5	0.12	17.68	8.93	0.51	21.4	50.8
34925	00:02:19.700	3.85	20.5	0.12	17.68	8.94	0.51	21.4	50.8
34950	00:02:19.800	3.85	20.5	0.12	17.7	8.92	0.5	21.4	50.8
34975	00:02:19.900	3.85	20.5	0.12	17.68	8.92	0.5	21.4	50.8
35000	00:02:20.000	3.85	20.5	0.12	17.64	8.92	0.51	21.4	50.8
35025	00:02:20.100	3.85	20.5	0.12	17.63	8.95	0.51	21.4	50.8
35050	00:02:20.200	3.85	20.5	0.12	17.65	8.96	0.51	21.4	50.8
35075	00:02:20.300	3.85	20.5	0.12	17.64	8.97	0.51	21.4	50.8
35100	00:02:20.400	3.85	20.5	0.12	17.64	8.94	0.51	21.4	50.8
35125	00:02:20.500	3.85	20.5	0.12	17.65	8.94	0.51	21.4	50.8
35150	00:02:20.600	3.85	20.5	0.12	17.66	8.94	0.51	21.4	50.8
35175	00:02:20.700	3.85	20.5	0.12	17.64	8.94	0.51	21.4	50.8
35200	00:02:20.800	3.85	20.5	0.12	17.61	8.96	0.51	21.4	50.8
35225	00:02:20.900	3.85	20.5	0.12	17.63	8.97	0.51	21.4	50.8
35250	00:02:21.000	3.85	20.5	0.13	17.66	8.98	0.51	21.4	50.8
35275	00:02:21.100	3.85	20.5	0.12	17.68	8.97	0.51	21.4	50.8
35300	00:02:21.200	3.85	20.5	0.12	17.68	8.96	0.51	21.4	50.8
35325	00:02:21.300	3.85	20.5	0.12	17.7	8.93	0.5	21.4	50.8
35350	00:02:21.400	3.85	20.5	0.12	17.74	8.93	0.5	21.4	50.8
35375	00:02:21.500	3.85	20.5	0.12	17.73	8.93	0.5	21.4	50.8
35400	00:02:21.600	3.85	20.5	0.12	17.72	8.92	0.5	21.4	50.8
35425	00:02:21.700	3.85	20.5	0.12	17.75	8.91	0.5	21.4	50.8
35450	00:02:21.800	3.85	20.5	0.12	17.79	8.91	0.5	21.4	50.8
35475	00:02:21.900	3.84	20.5	0.12	17.79	8.9	0.5	21.4	50.8
35500	00:02:22.000	3.84	20.5	0.12	17.78	8.91	0.5	21.4	50.8
35525	00:02:22.100	3.84	20.5	0.12	17.82	8.92	0.5	21.4	50.8
35550	00:02:22.200	3.84	20.5	0.12	17.83	8.91	0.5	21.4	50.8
35575	00:02:22.300	3.84	20.5	0.12	17.79	8.96	0.5	21.4	50.8
35600	00:02:22.400	3.84	20.5	0.13	17.81	9.01	0.51	21.4	50.8
35625	00:02:22.500	3.84	20.5	0.13	17.79	9.01	0.51	21.4	50.8
35650	00:02:22.600	3.84	20.5	0.13	17.8	9.04	0.51	21.4	50.8
35675	00:02:22.700	3.84	20.5	0.13	17.79	9.06	0.51	21.4	50.8
35700	00:02:22.800	3.84	20.5	0.13	17.81	9.07	0.51	21.4	50.8
35725	00:02:22.900	3.84	20.5	0.13	17.8	9.07	0.51	21.4	50.8
35750	00:02:23.000	3.84	20.5	0.13	17.79	9.09	0.51	21.4	50.8
35775	00:02:23.100	3.84	20.5	0.13	17.84	9.1	0.51	21.4	50.8
35800	00:02:23.200	3.84	20.5	0.13	17.85	9.13	0.51	21.4	50.8
35825	00:02:23.300	3.84	20.5	0.13	17.93	9.13	0.51	21.4	50.8
35850	00:02:23.400	3.84	20.5	0.13	17.92	9.13	0.51	21.4	50.8
35875	00:02:23.500	3.84	20.5	0.13	17.95	9.12	0.51	21.4	50.8
35900	00:02:23.600	3.83	20.5	0.13	17.94	9.12	0.51	21.4	50.8
35925	00:02:23.700	3.83	20.5	0.13	17.94	9.14	0.51	21.4	50.8
35950	00:02:23.800	3.83	20.5	0.13	17.97	9.15	0.51	21.4	50.8
35975	00:02:23.900	3.83	20.5	0.13	17.98	9.17	0.51	21.4	50.8
36000	00:02:24.000	3.83	20.5	0.13	18	9.16	0.51	21.4	50.8
36025	00:02:24.100	3.83	20.5	0.13	17.97	9.17	0.51	21.4	50.8
36050	00:02:24.200	3.83	20.5	0.13	17.96	9.16	0.51	21.4	50.8
36075	00:02:24.300	3.83	20.5	0.13	17.88	9.16	0.51	21.4	50.8
36100	00:02:24.400	3.83	20.5	0.13	17.85	9.17	0.51	21.4	50.8
36125	00:02:24.500	3.83	20.5	0.13	17.83	9.22	0.52	21.4	50.8
36150	00:02:24.600	3.83	20.5	0.13	17.83	9.24	0.52	21.4	50.8
36175	00:02:24.700	3.83	20.5	0.13	17.84	9.22	0.52	21.4	50.8
36200	00:02:24.800	3.83	20.5	0.13	17.8	9.21	0.52	21.4	50.8
36225	00:02:24.900	3.83	20.5	0.13	17.79	9.19	0.52	21.4	50.8
36250	00:02:25.000	3.83	20.5	0.13	17.78	9.2	0.52	21.4	50.8
36275	00:02:25.100	3.83	20.5	0.13	17.75	9.17	0.52	21.4	50.8
36300	00:02:25.200	3.83	20.5	0.13	17.77	9.15	0.51	21.4	50.8
36325	00:02:25.300	3.84	20.5	0.13	17.76	9.17	0.52	21.4	50.8
36350	00:02:25.400	3.84	20.5	0.13	17.82	9.17	0.51	21.4	50.8
36375	00:02:25.500	3.83	20.5	0.13	17.81	9.17	0.51	21.4	50.8
36400	00:02:25.600	3.84	20.5	0.13	17.86	9.19	0.51	21.4	50.8
36425	00:02:25.700	3.84	20.5	0.13	17.87	9.21	0.52	21.4	50.8
36450	00:02:25.800	3.84	20.5	0.13	17.87	9.23	0.52	21.4	50.8
36475	00:02:25.900	3.84	20.5	0.13	17.86	9.26	0.52	21.4	50.8
36500	00:02:26.000	3.84	20.5	0.13	17.87	9.26	0.52	21.4	50.8
36525	00:02:26.100	3.84	20.5	0.13	17.9	9.26	0.52	21.4	50.8
36550	00:02:26.200	3.84	20.5	0.13	17.9	9.28	0.52	21.4	50.8
36575	00:02:26.300	3.84	20.5	0.13	17.93	9.27	0.52	21.4	50.8
36600	00:02:26.400	3.84	20.5	0.13	17.96	9.25	0.52	21.4	50.8
36625	00:02:26.500	3.84	20.5	0.13	17.98	9.24	0.51	21.4	50.8
36650	00:02:26.600	3.84	20.5	0.13	17.94	9.22	0.51	21.4	50.8
36675	00:02:26.700	3.84	20.5	0.13	17.93	9.22	0.51	21.4	50.8
36700	00:02:26.800	3.83	20.5	0.13	17.95	9.21	0.51	21.4	50.8
36725	00:02:26.900	3.83	20.5	0.13	17.97	9.18	0.51	21.4	50.8
36750	00:02:27.000	3.83	20.5	0.13	17.97	9.18	0.51	21.4	50.8
36775	00:02:27.100	3.83	20.5	0.13	17.95	9.22	0.51	21.4	50.8
36800	00:02:27.200	3.83	20.5	0.13	17.97	9.22	0.51	21.4	50.8
36825	00:02:27.300	3.83	20.5	0.13	18.01	9.23	0.51	21.4	50.8
36850	00:02:27.400	3.83	20.5	0.13	18	9.23	0.51	21.4	50.8
36875	00:02:27.500	3.83	20.5	0.13	17.98	9.24	0.51	21.4	50.8
36900	00:02:27.600	3.83	20.5	0.13	18	9.26	0.51	21.4	50.8
36925	00:02:27.700	3.83	20.5	0.13	18.01	9.28	0.52	21.4	50.8
36950	00:02:27.800	3.83	20.5	0.13	17.99	9.29	0.52	21.4	50.8
36975	00:02:27.900	3.83	20.5	0.13	17.98	9.31	0.52	21.4	50.8
37000	00:02:28.000	3.83	20.5	0.13	18	9.32	0.52	21.4	50.8
37025	00:02:28.100	3.83	20.5	0.13	18.02	9.35	0.52	21.4	50.8
37050	00:02:28.200	3.84	20.5	0.13	18.01	9.37	0.52	21.4	50.8
37075	00:02:28.300	3.84	20.5	0.13	18	9.38	0.52	21.4	50.8
37100	00:02:28.400	3.84	20.5	0.13	17.99	9.39	0.52	21.4	50.8
37125	00:02:28.500	3.84	20.5	0.13	18.02	9.38	0.52	21.4	50.8
37150	00:02:28.600	3.84	20.5	0.13	18.01	9.37	0.52	21.4	50.8
37175	00:02:28.700	3.84	20.5	0.13	18.03	9.38	0.52	21.4	50.8
37200	00:02:28.800	3.84	20.5	0.13	18.07	9.37	0.52	21.4	50.8
37225	00:02:28.900	3.84	20.5	0.13	18.07	9.37	0.52	21.4	50.8
37250	00:02:29.000	3.84	20.5	0.13	18.09	9.38	0.52	21.4	50.8
37275	00:02:29.100	3.84	20.5	0.13	18.11	9.37	0.52	21.4	50.8
37300	00:02:29.200	3.84	20.5	0.13	18.13	9.37	0.52	21.4	50.8
37325	00:02:29.300	3.84	20.5	0.13	18.14	9.39	0.52	21.4	50.8
37350	00:02:29.400	3.84	20.5	0.13	18.14	9.39	0.52	21.4	50.8
37375	00:02:29.500	3.84	20.5	0.13	18.19	9.39	0.52	21.4	50.8
37400	00:02:29.600	3.84	20.5	0.13	18.2	9.38	0.52	21.4	50.8
37425	00:02:29.700	3.84	20.5	0.13	18.18	9.39	0.52	21.4	50.8
37450	00:02:29.800	3.84	20.5	0.13	18.17	9.42	0.52	21.4	50.8
37475	00:02:29.900	3.84	20.5	0.13	18.22	9.42	0.52	21.4	50.8
37500	00:02:30.000	3.84	20.5	0.13	18.22	9.45	0.52	21.4	50.8
37525	00:02:30.100	3.84	20.5	0.13	18.21	9.44	0.52	21.4	50.8
37550	00:02:30.200	3.84	20.5	0.13	18.23	9.42	0.52	21.4	50.8
37575	00:02:30.300	3.84	20.5	0.13	18.19	9.41	0.52	21.4	50.8
37600	00:02:30.400	3.84	20.5	0.13	18.2	9.43	0.52	21.4	50.8
37625	00:02:30.500	3.84	20.5	0.13	18.2	9.44	0.52	21.4	50.8
37650	00:02:30.600	3.84	20.5	0.13	18.23	9.46	0.52	21.4	50.8
37675	00:02:30.700	3.83	20.5	0.13	18.26	9.43	0.52	21.4	50.8
37700	00:02:30.800	3.83	20.5	0.13	18.28	9.43	0.52	21.4	50.8
37725	00:02:30.900	3.83	20.5	0.13	18.27	9.44	0.52	21.4	50.8
37750	00:02:31.000	3.83	20.5	0.13	18.25	9.42	0.52	21.4	50.8
37775	00:02:31.100	3.83	20.5	0.13	18.29	9.42	0.52	21.4	50.8
37800	00:02:31.200	3.83	20.5	0.13	18.29	9.44	0.52	21.4	50.8
37825	00:02:31.300	3.83	20.5	0.13	18.36	9.45	0.51	21.4	50.8
37850	00:02:31.400	3.83	20.5	0.13	18.34	9.42	0.51	21.4	50.8
37875	00:02:31.500	3.83	20.5	0.13	18.34	9.42	0.51	21.4	50.8
37900	00:02:31.600	3.83	20.5	0.13	18.32	9.4	0.51	21.4	50.8
37925	00:02:31.700	3.83	20.5	0.13	18.31	9.42	0.51	21.4	50.8
37950	00:02:31.800	3.83	20.5	0.13	18.31	9.42	0.51	21.4	50.8
37975	00:02:31.900	3.83	20.5	0.13	18.35	9.44	0.51	21.4	50.8
38000	00:02:32.000	3.83	20.5	0.13	18.4	9.45	0.51	21.4	50.8
38025	00:02:32.100	3.83	20.5	0.13	18.39	9.46	0.51	21.4	50.8
38050	00:02:32.200	3.83	20.5	0.13	18.43	9.49	0.51	21.4	50.8
38075	00:02:32.300	3.83	20.5	0.13	18.43	9.48	0.51	21.4	50.8
38100	00:02:32.400	3.83	20.5	0.13	18.42	9.51	0.52	21.4	50.8
38125	00:02:32.500	3.83	20.5	0.13	18.47	9.53	0.52	21.4	50.8
38150	00:02:32.600	3.84	20.5	0.13	18.45	9.56	0.52	21.4	50.8
38175	00:02:32.700	3.84	20.5	0.13	18.51	9.55	0.52	21.4	50.8
38200	00:02:32.800	3.84	20.5	0.13	18.51	9.56	0.52	21.4	50.8
38225	00:02:32.900	3.84	20.5	0.13	18.48	9.54	0.52	21.4	50.8
38250	00:02:33.000	3.84	20.5	0.13	18.44	9.56	0.52	21.4	50.8
38275	00:02:33.100	3.84	20.5	0.13	18.47	9.6	0.52	21.4	50.8
38300	00:02:33.200	3.84	20.5	0.13	18.47	9.61	0.52	21.4	50.8
38325	00:02:33.300	3.84	20.5	0.13	18.48	9.61	0.52	21.4	50.8
38350	00:02:33.400	3.84	20.5	0.13	18.5	9.61	0.52	21.4	50.8
38375	00:02:33.500	3.83	20.5	0.13	18.46	9.64	0.52	21.4	50.8
38400	00:02:33.600	3.83	20.5	0.13	18.5	9.66	0.52	21.4	50.8
38425	00:02:33.700	3.83	20.5	0.13	18.52	9.72	0.53	21.4	50.8
38450	00:02:33.800	3.83	20.49	0.13	18.54	9.74	0.53	21.4	50.8
38475	00:02:33.900	3.83	20.5	0.13	18.53	9.76	0.53	21.4	50.8
38500	00:02:34.000	3.83	20.49	0.13	18.58	9.74	0.52	21.4	50.8
38525	00:02:34.100	3.83	20.49	0.13	18.56	9.72	0.52	21.4	50.8
38550	00:02:34.200	3.83	20.5	0.13	18.52	9.72	0.52	21.4	50.8
38575	00:02:34.300	3.83	20.5	0.13	18.49	9.77	0.53	21.4	50.8
38600	00:02:34.400	3.83	20.49	0.13	18.54	9.79	0.53	21.4	50.8
38625	00:02:34.500	3.83	20.49	0.13	18.54	9.77	0.53	21.4	50.8
38650	00:02:34.600	3.83	20.49	0.13	18.54	9.76	0.53	21.4	50.8
38675	00:02:34.700	3.83	20.5	0.13	18.49	9.75	0.53	21.4	50.8
38700	00:02:34.800	3.83	20.5	0.13	18.49	9.75	0.53	21.4	50.8
38725	00:02:34.900	3.83	20.49	0.13	18.56	9.76	0.53	21.4	50.8
38750	00:02:35.000	3.83	20.49	0.13	18.54	9.77	0.53	21.4	50.8
38775	00:02:35.100	3.83	20.5	0.13	18.52	9.8	0.53	21.4	50.8
38800	00:02:35.200	3.83	20.49	0.13	18.56	9.8	0.53	21.4	50.8
38825	00:02:35.300	3.83	20.49	0.13	18.62	9.75	0.52	21.4	50.8
38850	00:02:35.400	3.83	20.49	0.13	18.56	9.73	0.52	21.4	50.8
38875	00:02:35.500	3.83	20.49	0.13	18.62	9.73	0.52	21.4	50.8
38900	00:02:35.600	3.84	20.49	0.13	18.67	9.75	0.52	21.4	50.8
38925	00:02:35.700	3.84	20.49	0.13	18.67	9.76	0.52	21.4	50.8
38950	00:02:35.800	3.84	20.49	0.13	18.67	9.76	0.52	21.4	50.8
38975	00:02:35.900	3.84	20.49	0.13	18.63	9.76	0.52	21.4	50.8
39000	00:02:36.000	3.84	20.49	0.13	18.66	9.77	0.52	21.4	50.8
39025	00:02:36.100	3.84	20.49	0.13	18.64	9.76	0.52	21.4	50.8
39050	00:02:36.200	3.84	20.49	0.13	18.64	9.76	0.52	21.4	50.8
39075	00:02:36.300	3.84	20.49	0.13	18.6	9.8	0.53	21.4	50.8
39100	00:02:36.400	3.84	20.49	0.13	18.65	9.81	0.53	21.4	50.8
39125	00:02:36.500	3.84	20.49	0.13	18.6	9.82	0.53	21.4	50.8
39150	00:02:36.600	3.84	20.49	0.13	18.56	9.8	0.53	21.4	50.8
39175	00:02:36.700	3.84	20.49	0.13	18.58	9.81	0.53	21.4	50.8
39200	00:02:36.800	3.84	20.49	0.13	18.59	9.79	0.53	21.4	50.8
39225	00:02:36.900	3.84	20.49	0.13	18.6	9.8	0.53	21.4	50.8
39250	00:02:37.000	3.83	20.49	0.13	18.56	9.8	0.53	21.4	50.8
39275	00:02:37.100	3.83	20.49	0.13	18.59	9.81	0.53	21.4	50.8
39300	00:02:37.200	3.83	20.49	0.13	18.61	9.83	0.53	21.4	50.8
39325	00:02:37.300	3.83	20.49	0.13	18.63	9.86	0.53	21.4	50.8
39350	00:02:37.400	3.83	20.49	0.13	18.64	9.88	0.53	21.4	50.8
39375	00:02:37.500	3.83	20.49	0.13	18.65	9.91	0.53	21.4	50.8
39400	00:02:37.600	3.84	20.49	0.13	18.65	9.94	0.53	21.4	50.8
39425	00:02:37.700	3.84	20.49	0.13	18.65	9.92	0.53	21.4	50.8
39450	00:02:37.800	3.84	20.49	0.13	18.66	9.94	0.53	21.4	50.8
39475	00:02:37.900	3.84	20.49	0.13	18.65	9.93	0.53	21.4	50.8
39500	00:02:38.000	3.84	20.49	0.13	18.7	9.92	0.53	21.4	50.8
39525	00:02:38.100	3.84	20.49	0.13	18.74	9.94	0.53	21.4	50.8
39550	00:02:38.200	3.84	20.49	0.13	18.7	9.94	0.53	21.4	50.8
39575	00:02:38.300	3.84	20.49	0.13	18.69	9.92	0.53	21.4	50.8
39600	00:02:38.400	3.84	20.49	0.13	18.71	9.9	0.53	21.4	50.8
39625	00:02:38.500	3.84	20.49	0.13	18.71	9.87	0.53	21.4	50.8
39650	00:02:38.600	3.84	20.49	0.13	18.73	9.89	0.53	21.4	50.8
39675	00:02:38.700	3.83	20.49	0.13	18.74	9.91	0.53	21.4	50.8
39700	00:02:38.800	3.83	20.49	0.13	18.74	9.92	0.53	21.4	50.8
39725	00:02:38.900	3.83	20.49	0.13	18.79	9.92	0.53	21.4	50.8
39750	00:02:39.000	3.83	20.49	0.13	18.74	9.95	0.53	21.4	50.8
39775	00:02:39.100	3.84	20.49	0.13	18.74	9.92	0.53	21.4	50.8
39800	00:02:39.200	3.84	20.49	0.13	18.77	9.92	0.53	21.4	50.8
39825	00:02:39.300	3.84	20.49	0.13	18.79	9.93	0.53	21.4	50.8
39850	00:02:39.400	3.84	20.49	0.13	18.76	9.93	0.53	21.4	50.8
39875	00:02:39.500	3.84	20.49	0.13	18.76	9.93	0.53	21.4	50.8
39900	00:02:39.600	3.84	20.49	0.13	18.76	9.91	0.53	21.4	50.8
39925	00:02:39.700	3.84	20.49	0.13	18.77	9.91	0.53	21.4	50.8
39950	00:02:39.800	3.84	20.49	0.13	18.77	9.91	0.53	21.4	50.8
39975	00:02:39.900	3.84	20.49	0.13	18.76	9.89	0.53	21.4	50.8
40000	00:02:40.000	3.84	20.49	0.13	18.8	9.88	0.53	21.4	50.8
40025	00:02:40.100	3.84	20.49	0.13	18.79	9.89	0.53	21.4	50.8
40050	00:02:40.200	3.84	20.49	0.13	18.77	9.87	0.53	21.4	50.8
40075	00:02:40.300	3.84	20.49	0.13	18.74	9.88	0.53	21.4	50.8
40100	00:02:40.400	3.84	20.49	0.13	18.74	9.86	0.53	21.4	50.8
40125	00:02:40.500	3.84	20.49	0.13	18.72	9.87	0.53	21.4	50.8
40150	00:02:40.600	3.84	20.49	0.13	18.75	9.87	0.53	21.4	50.8
40175	00:02:40.700	3.84	20.49	0.13	18.75	9.83	0.52	21.4	50.8
40200	00:02:40.800	3.84	20.49	0.13	18.76	9.8	0.52	21.4	50.8
40225	00:02:40.900	3.84	20.49	0.13	18.69	9.83	0.53	21.4	50.8
40250	00:02:41.000	3.84	20.49	0.13	18.71	9.83	0.53	21.4	50.8
40275	00:02:41.100	3.84	20.49	0.13	18.69	9.81	0.53	21.4	50.8
40300	00:02:41.200	3.84	20.49	0.13	18.68	9.8	0.52	21.4	50.8
40325	00:02:41.300	3.84	20.49	0.13	18.7	9.82	0.53	21.4	50.8
40350	00:02:41.400	3.83	20.49	0.13	18.72	9.86	0.53	21.4	50.8
40375	00:02:41.500	3.83	20.49	0.13	18.73	9.86	0.53	21.4	50.8
40400	00:02:41.600	3.83	20.49	0.13	18.69	9.86	0.53	21.4	50.8
40425	00:02:41.700	3.83	20.49	0.13	18.69	9.86	0.53	21.4	50.8
40450	00:02:41.800	3.83	20.49	0.13	18.69	9.87	0.53	21.4	50.8
40475	00:02:41.900	3.84	20.49	0.13	18.69	9.86	0.53	21.4	50.8
40500	00:02:42.000	3.84	20.49	0.13	18.68	9.86	0.53	21.4	50.8
40525	00:02:42.100	3.84	20.49	0.13	18.7	9.87	0.53	21.4	50.8
40550	00:02:42.200	3.84	20.49	0.13	18.69	9.89	0.53	21.4	50.8
40575	00:02:42.300	3.84	20.49	0.13	18.7	9.86	0.53	21.4	50.8
40600	00:02:42.400	3.84	20.49	0.13	18.67	9.85	0.53	21.4	50.8
40625	00:02:42.500	3.84	20.49	0.13	18.7	9.84	0.53	21.4	50.8
40650	00:02:42.600	3.84	20.49	0.13	18.7	9.83	0.53	21.4	50.8
40675	00:02:42.700	3.84	20.49	0.13	18.71	9.85	0.53	21.4	50.8
40700	00:02:42.800	3.84	20.49	0.13	18.7	9.86	0.53	21.4	50.8
40725	00:02:42.900	3.84	20.49	0.13	18.73	9.88	0.53	21.4	50.8
40750	00:02:43.000	3.84	20.49	0.13	18.75	9.87	0.53	21.4	50.8
40775	00:02:43.100	3.84	20.49	0.13	18.73	9.87	0.53	21.4	50.8
40800	00:02:43.200	3.84	20.49	0.13	18.73	9.88	0.53	21.4	50.8
40825	00:02:43.300	3.84	20.49	0.13	18.74	9.93	0.53	21.4	50.8
40850	00:02:43.400	3.84	20.49	0.13	18.77	9.93	0.53	21.4	50.8
40875	00:02:43.500	3.84	20.49	0.13	18.77	9.94	0.53	21.4	50.8
40900	00:02:43.600	3.84	20.49	0.13	18.81	9.93	0.53	21.4	50.8
40925	00:02:43.700	3.84	20.49	0.13	18.8	9.94	0.53	21.4	50.8
40950	00:02:43.800	3.84	20.49	0.13	18.83	9.92	0.53	21.4	50.8
40975	00:02:43.900	3.84	20.49	0.13	18.82	9.91	0.53	21.4	50.8
41000	00:02:44.000	3.84	20.49	0.13	18.81	9.94	0.53	21.4	50.8
41025	00:02:44.100	3.84	20.49	0.13	18.86	9.91	0.53	21.4	50.8
41050	00:02:44.200	3.84	20.49	0.13	18.89	9.88	0.52	21.4	50.8
41075	00:02:44.300	3.84	20.49	0.13	18.85	9.85	0.52	21.4	50.8
41100	00:02:44.400	3.84	20.49	0.13	18.86	9.82	0.52	21.4	50.8
41125	00:02:44.500	3.84	20.49	0.13	18.85	9.82	0.52	21.4	50.8
41150	00:02:44.600	3.84	20.49	0.13	18.83	9.84	0.52	21.4	50.8
41175	00:02:44.700	3.84	20.49	0.13	18.82	9.82	0.52	21.4	50.8
41200	00:02:44.800	3.84	20.49	0.13	18.8	9.84	0.52	21.4	50.8
41225	00:02:44.900	3.84	20.49	0.13	18.83	9.84	0.52	21.4	50.8
41250	00:02:45.000	3.84	20.49	0.13	18.84	9.82	0.52	21.4	50.8
41275	00:02:45.100	3.84	20.49	0.13	18.82	9.88	0.53	21.4	50.8
41300	00:02:45.200	3.84	20.49	0.13	18.8	9.9	0.53	21.4	50.8
41325	00:02:45.300	3.84	20.49	0.13	18.83	9.92	0.53	21.4	50.8
41350	00:02:45.400	3.84	20.49	0.13	18.86	9.92	0.53	21.4	50.8
41375	00:02:45.500	3.84	20.49	0.13	18.86	9.92	0.53	21.4	50.8
41400	00:02:45.600	3.84	20.49	0.13	18.88	9.88	0.52	21.4	50.8
41425	00:02:45.700	3.84	20.49	0.13	18.86	9.89	0.52	21.4	50.8
41450	00:02:45.800	3.84	20.49	0.13	18.9	9.87	0.52	21.4	50.8
41475	00:02:45.900	3.84	20.49	0.13	18.9	9.89	0.52	21.4	50.8
41500	00:02:46.000	3.84	20.49	0.13	18.87	9.89	0.52	21.4	50.8
41525	00:02:46.100	3.84	20.49	0.13	18.87	9.84	0.52	21.4	50.8
41550	00:02:46.200	3.84	20.49	0.13	18.87	9.81	0.52	21.4	50.8
41575	00:02:46.300	3.84	20.49	0.13	18.89	9.81	0.52	21.4	50.8
41600	00:02:46.400	3.84	20.49	0.13	18.85	9.83	0.52	21.4	50.8
41625	00:02:46.500	3.84	20.49	0.13	18.88	9.83	0.52	21.4	50.8
41650	00:02:46.600	3.84	20.49	0.13	18.88	9.89	0.52	21.4	50.8
41675	00:02:46.700	3.84	20.49	0.13	18.95	9.92	0.52	21.4	50.8
41700	00:02:46.800	3.84	20.49	0.13	18.9	9.94	0.53	21.4	50.8
41725	00:02:46.900	3.84	20.49	0.13	18.89	9.97	0.53	21.4	50.8
41750	00:02:47.000	3.84	20.49	0.14	18.92	9.99	0.53	21.4	50.8
41775	00:02:47.100	3.84	20.49	0.14	18.93	10.05	0.53	21.4	50.8
41800	00:02:47.200	3.84	20.49	0.14	18.96	10.08	0.53	21.4	50.8
41825	00:02:47.300	3.84	20.49	0.14	18.94	10.08	0.53	21.4	50.8
41850	00:02:47.400	3.84	20.49	0.14	18.95	10.09	0.53	21.4	50.8
41875	00:02:47.500	3.84	20.49	0.14	18.93	10.1	0.53	21.4	50.8
41900	00:02:47.600	3.84	20.49	0.14	18.9	10.07	0.53	21.4	50.8
41925	00:02:47.700	3.84	20.49	0.14	18.88	10.08	0.53	21.4	50.8
41950	00:02:47.800	3.84	20.49	0.14	18.91	10.11	0.53	21.4	50.8
41975	00:02:47.900	3.84	20.49	0.14	18.92	10.08	0.53	21.4	50.8
42000	00:02:48.000	3.84	20.49	0.14	18.92	10.08	0.53	21.4	50.8
42025	00:02:48.100	3.84	20.49	0.14	18.93	10.05	0.53	21.4	50.8
42050	00:02:48.200	3.84	20.49	0.14	18.93	10.04	0.53	21.4	50.8
42075	00:02:48.300	3.84	20.49	0.14	18.92	10.03	0.53	21.4	50.8
42100	00:02:48.400	3.84	20.49	0.14	18.93	10.01	0.53	21.4	50.8
42125	00:02:48.500	3.84	20.49	0.14	18.95	10.01	0.53	21.4	50.8
42150	00:02:48.600	3.84	20.49	0.14	19	10.01	0.53	21.4	50.8
42175	00:02:48.700	3.84	20.49	0.13	19.02	9.97	0.52	21.4	50.8
42200	00:02:48.800	3.84	20.49	0.13	19.01	9.97	0.52	21.4	50.8
42225	00:02:48.900	3.84	20.49	0.13	19	9.97	0.52	21.4	50.8
42250	00:02:49.000	3.84	20.49	0.13	19	9.96	0.52	21.4	50.8
42275	00:02:49.100	3.84	20.49	0.13	19	9.94	0.52	21.4	50.8
42300	00:02:49.200	3.84	20.49	0.13	18.99	9.96	0.52	21.4	50.8
42325	00:02:49.300	3.84	20.49	0.13	18.97	9.97	0.53	21.4	50.8
42350	00:02:49.400	3.84	20.49	0.13	18.99	9.96	0.52	21.4	50.8
42375	00:02:49.500	3.84	20.49	0.13	19.01	9.98	0.53	21.4	50.8
42400	00:02:49.600	3.84	20.49	0.14	19.03	9.99	0.53	21.4	50.8
42425	00:02:49.700	3.84	20.49	0.14	19	10	0.53	21.4	50.8
42450	00:02:49.800	3.84	20.49	0.13	19.05	9.99	0.52	21.4	50.8
42475	00:02:49.900	3.84	20.49	0.14	19.05	10.01	0.53	21.4	50.8
42500	00:02:50.000	3.84	20.49	0.14	19.05	10.02	0.53	21.4	50.8
42525	00:02:50.100	3.84	20.49	0.14	19.03	10.03	0.53	21.4	50.8
42550	00:02:50.200	3.84	20.49	0.13	19.04	10	0.53	21.4	50.8
42575	00:02:50.300	3.84	20.49	0.13	19.07	9.99	0.52	21.4	50.8
42600	00:02:50.400	3.84	20.49	0.14	19.07	10.02	0.53	21.4	50.8
42625	00:02:50.500	3.84	20.49	0.14	19.06	10.01	0.53	21.4	50.8
42650	00:02:50.600	3.84	20.49	0.13	19.06	9.99	0.52	21.4	50.8
42675	00:02:50.700	3.84	20.49	0.13	19.09	9.99	0.52	21.4	50.8
42700	00:02:50.800	3.84	20.49	0.13	19.06	9.97	0.52	21.4	50.8
42725	00:02:50.900	3.84	20.49	0.13	19.07	9.97	0.52	21.4	50.8
42750	00:02:51.000	3.84	20.49	0.13	19.03	9.97	0.52	21.4	50.8
42775	00:02:51.100	3.84	20.49	0.13	19.07	9.95	0.52	21.4	50.8
42800	00:02:51.200	3.84	20.49	0.13	19.08	9.97	0.52	21.4	50.8
42825	00:02:51.300	3.84	20.49	0.13	19.11	9.97	0.52	21.4	50.8
42850	00:02:51.400	3.84	20.49	0.13	19.1	9.99	0.52	21.4	50.8
42875	00:02:51.500	3.84	20.49	0.13	19.11	9.98	0.52	21.4	50.8
42900	00:02:51.600	3.84	20.49	0.13	19.04	9.99	0.52	21.4	50.8
42925	00:02:51.700	3.84	20.49	0.13	19.07	9.98	0.52	21.4	50.8
42950	00:02:51.800	3.84	20.49	0.13	19.03	9.97	0.52	21.4	50.8
42975	00:02:51.900	3.84	20.49	0.13	19.04	9.96	0.52	21.4	50.8
43000	00:02:52.000	3.84	20.49	0.13	19.09	9.95	0.52	21.4	50.8
43025	00:02:52.100	3.84	20.49	0.13	19.11	9.97	0.52	21.4	50.8
43050	00:02:52.200	3.84	20.49	0.13	19.11	9.98	0.52	21.4	50.8
43075	00:02:52.300	3.84	20.49	0.13	19.1	9.96	0.52	21.4	50.8
43100	00:02:52.400	3.84	20.49	0.13	19.09	9.93	0.52	21.4	50.8
43125	00:02:52.500	3.84	20.49	0.13	19.11	9.94	0.52	21.4	50.8
43150	00:02:52.600	3.84	20.49	0.14	19.13	9.99	0.52	21.4	50.8
43175	00:02:52.700	3.84	20.49	0.14	19.12	10	0.52	21.4	50.8
43200	00:02:52.800	3.84	20.49	0.14	19.15	10.02	0.52	21.4	50.8
43225	00:02:52.900	3.84	20.49	0.14	19.12	10.01	0.52	21.4	50.8
43250	00:02:53.000	3.84	20.49	0.14	19.11	10.04	0.53	21.4	50.8
43275	00:02:53.100	3.84	20.49	0.14	19.09	10.05	0.53	21.4	50.8
43300	00:02:53.200	3.84	20.49	0.14	19.06	10.04	0.53	21.4	50.8
43325	00:02:53.300	3.84	20.49	0.14	19.07	10.09	0.53	21.4	50.8
43350	00:02:53.400	3.84	20.49	0.14	19.1	10.08	0.53	21.4	50.8
43375	00:02:53.500	3.84	20.49	0.14	19.09	10.11	0.53	21.4	50.8
43400	00:02:53.600	3.84	20.49	0.14	19.1	10.06	0.53	21.4	50.8
43425	00:02:53.700	3.84	20.49	0.14	19.09	10.05	0.53	21.4	50.8
43450	00:02:53.800	3.84	20.49	0.14	19.09	10.05	0.53	21.4	50.8
43475	00:02:53.900	3.84	20.49	0.14	19.14	10.06	0.53	21.4	50.8
43500	00:02:54.000	3.84	20.49	0.14	19.16	10.07	0.53	21.4	50.8
43525	00:02:54.100	3.84	20.49	0.14	19.14	10.08	0.53	21.4	50.8
43550	00:02:54.200	3.84	20.49	0.14	19.21	10.08	0.52	21.4	50.8
43575	00:02:54.300	3.84	20.49	0.14	19.23	10.07	0.52	21.4	50.8
43600	00:02:54.400	3.84	20.49	0.14	19.21	10.09	0.53	21.4	50.8
43625	00:02:54.500	3.84	20.49	0.14	19.23	10.06	0.52	21.4	50.8
43650	00:02:54.600	3.84	20.49	0.14	19.25	10.09	0.52	21.4	50.8
43675	00:02:54.700	3.83	20.49	0.14	19.25	10.14	0.53	21.4	50.8
43700	00:02:54.800	3.83	20.49	0.14	19.27	10.15	0.53	21.4	50.8
43725	00:02:54.900	3.84	20.49	0.14	19.3	10.13	0.53	21.4	50.8
43750	00:02:55.000	3.84	20.49	0.14	19.28	10.13	0.53	21.4	50.8
43775	00:02:55.100	3.84	20.49	0.14	19.3	10.13	0.52	21.4	50.8
43800	00:02:55.200	3.84	20.49	0.14	19.29	10.19	0.53	21.4	50.8
43825	00:02:55.300	3.84	20.49	0.14	19.24	10.19	0.53	21.4	50.8
43850	00:02:55.400	3.84	20.49	0.14	19.27	10.16	0.53	21.4	50.8
43875	00:02:55.500	3.84	20.49	0.14	19.27	10.16	0.53	21.4	50.8
43900	00:02:55.600	3.84	20.49	0.14	19.26	10.16	0.53	21.4	50.8
43925	00:02:55.700	3.84	20.49	0.14	19.26	10.14	0.53	21.4	50.8
43950	00:02:55.800	3.84	20.49	0.14	19.25	10.16	0.53	21.4	50.8
43975	00:02:55.900	3.84	20.49	0.14	19.22	10.16	0.53	21.4	50.8
44000	00:02:56.000	3.84	20.49	0.14	19.24	10.15	0.53	21.4	50.8
44025	00:02:56.100	3.84	20.49	0.14	19.25	10.15	0.53	21.4	50.8
44050	00:02:56.200	3.84	20.49	0.14	19.22	10.13	0.53	21.4	50.8
44075	00:02:56.300	3.84	20.49	0.14	19.3	10.15	0.53	21.4	50.8
44100	00:02:56.400	3.84	20.49	0.14	19.29	10.18	0.53	21.4	50.8
44125	00:02:56.500	3.84	20.49	0.14	19.26	10.21	0.53	21.4	50.8
44150	00:02:56.600	3.84	20.49	0.14	19.28	10.21	0.53	21.4	50.8
44175	00:02:56.700	3.84	20.49	0.14	19.29	10.18	0.53	21.4	50.8
44200	00:02:56.800	3.84	20.49	0.14	19.3	10.18	0.53	21.4	50.8
44225	00:02:56.900	3.84	20.49	0.14	19.32	10.19	0.53	21.4	50.8
44250	00:02:57.000	3.84	20.49	0.14	19.33	10.22	0.53	21.4	50.8
44275	00:02:57.100	3.84	20.49	0.14	19.31	10.21	0.53	21.4	50.8
44300	00:02:57.200	3.84	20.49	0.14	19.32	10.17	0.53	21.4	50.8
44325	00:02:57.300	3.85	20.49	0.14	19.29	10.14	0.53	21.4	50.8
44350	00:02:57.400	3.85	20.49	0.14	19.31	10.15	0.53	21.4	50.8
44375	00:02:57.500	3.85	20.49	0.14	19.32	10.17	0.53	21.4	50.8
44400	00:02:57.600	3.85	20.49	0.14	19.32	10.17	0.53	21.4	50.8
44425	00:02:57.700	3.85	20.49	0.14	19.33	10.17	0.53	21.4	50.8
44450	00:02:57.800	3.85	20.49	0.14	19.33	10.17	0.53	21.4	50.8
44475	00:02:57.900	3.85	20.49	0.14	19.3	10.19	0.53	21.4	50.8
44500	00:02:58.000	3.85	20.49	0.14	19.29	10.18	0.53	21.4	50.8
44525	00:02:58.100	3.85	20.49	0.14	19.35	10.19	0.53	21.4	50.8
44550	00:02:58.200	3.85	20.49	0.14	19.36	10.21	0.53	21.4	50.8
44575	00:02:58.300	3.85	20.49	0.14	19.37	10.23	0.53	21.4	50.8
44600	00:02:58.400	3.85	20.49	0.14	19.36	10.21	0.53	21.4	50.8
44625	00:02:58.500	3.85	20.49	0.14	19.37	10.16	0.52	21.4	50.8
44650	00:02:58.600	3.85	20.49	0.14	19.36	10.16	0.52	21.4	50.8
44675	00:02:58.700	3.85	20.49	0.14	19.37	10.16	0.52	21.4	50.8
44700	00:02:58.800	3.85	20.49	0.14	19.36	10.15	0.52	21.4	50.8
44725	00:02:58.900	3.85	20.49	0.14	19.39	10.14	0.52	21.4	50.8
44750	00:02:59.000	3.85	20.49	0.14	19.42	10.15	0.52	21.4	50.8
44775	00:02:59.100	3.85	20.49	0.14	19.39	10.16	0.52	21.4	50.8
44800	00:02:59.200	3.85	20.49	0.14	19.4	10.16	0.52	21.4	50.8
44825	00:02:59.300	3.85	20.49	0.14	19.41	10.13	0.52	21.4	50.8
44850	00:02:59.400	3.85	20.49	0.14	19.38	10.13	0.52	21.4	50.8
44875	00:02:59.500	3.85	20.49	0.14	19.39	10.16	0.52	21.4	50.8
44900	00:02:59.600	3.85	20.49	0.14	19.44	10.18	0.52	21.4	50.8
44925	00:02:59.700	3.85	20.49	0.14	19.44	10.18	0.52	21.4	50.8
44950	00:02:59.800	3.85	20.49	0.14	19.46	10.21	0.52	21.4	50.8
44975	00:02:59.900	3.85	20.49	0.14	19.48	10.2	0.52	21.4	50.8
45000	00:03:00.000	3.85	20.49	0.14	19.48	10.17	0.52	21.4	50.8
45025	00:03:00.100	3.85	20.49	0.14	19.51	10.17	0.52	21.4	50.8
45050	00:03:00.200	3.85	20.49	0.14	19.52	10.16	0.52	21.4	50.8
45075	00:03:00.300	3.85	20.49	0.14	19.52	10.19	0.52	21.4	50.8
45100	00:03:00.400	3.85	20.49	0.14	19.57	10.21	0.52	21.4	50.8
45125	00:03:00.500	3.85	20.49	0.14	19.53	10.23	0.52	21.4	50.8
45150	00:03:00.600	3.85	20.49	0.14	19.52	10.22	0.52	21.4	50.8
45175	00:03:00.700	3.85	20.49	0.14	19.55	10.21	0.52	21.4	50.8
45200	00:03:00.800	3.85	20.49	0.14	19.56	10.19	0.52	21.4	50.8
45225	00:03:00.900	3.85	20.49	0.14	19.55	10.19	0.52	21.4	50.8
45250	00:03:01.000	3.85	20.49	0.14	19.56	10.2	0.52	21.4	50.8
45275	00:03:01.100	3.85	20.49	0.14	19.54	10.21	0.52	21.4	50.8
45300	00:03:01.200	3.85	20.49	0.14	19.55	10.26	0.52	21.4	50.8
45325	00:03:01.300	3.85	20.49	0.14	19.55	10.28	0.53	21.4	50.8
45350	00:03:01.400	3.85	20.49	0.14	19.57	10.24	0.52	21.4	50.8
45375	00:03:01.500	3.85	20.49	0.14	19.62	10.27	0.52	21.4	50.8
45400	00:03:01.600	3.85	20.49	0.14	19.61	10.3	0.53	21.4	50.8
45425	00:03:01.700	3.85	20.49	0.14	19.62	10.37	0.53	21.4	50.8
45450	00:03:01.800	3.85	20.49	0.14	19.63	10.4	0.53	21.4	50.8
45475	00:03:01.900	3.84	20.49	0.14	19.62	10.43	0.53	21.4	50.8
45500	00:03:02.000	3.84	20.49	0.14	19.6	10.46	0.53	21.4	50.8
45525	00:03:02.100	3.84	20.48	0.14	19.63	10.48	0.53	21.4	50.8
45550	00:03:02.200	3.84	20.48	0.14	19.62	10.44	0.53	21.4	50.8
45575	00:03:02.300	3.84	20.49	0.14	19.61	10.48	0.53	21.4	50.8
45600	00:03:02.400	3.84	20.49	0.14	19.6	10.54	0.54	21.4	50.8
45625	00:03:02.500	3.84	20.49	0.14	19.6	10.51	0.54	21.4	50.8
45650	00:03:02.600	3.84	20.49	0.14	19.57	10.51	0.54	21.4	50.8
45675	00:03:02.700	3.84	20.49	0.14	19.59	10.47	0.53	21.4	50.8
45700	00:03:02.800	3.84	20.49	0.14	19.57	10.46	0.53	21.4	50.8
45725	00:03:02.900	3.84	20.49	0.14	19.57	10.49	0.54	21.4	50.8
45750	00:03:03.000	3.84	20.49	0.14	19.57	10.46	0.53	21.4	50.8
45775	00:03:03.100	3.83	20.48	0.14	19.58	10.48	0.54	21.4	50.8
45800	00:03:03.200	3.83	20.48	0.14	19.59	10.49	0.54	21.4	50.8
45825	00:03:03.300	3.83	20.48	0.14	19.62	10.45	0.53	21.4	50.8
45850	00:03:03.400	3.83	20.48	0.14	19.62	10.41	0.53	21.4	50.8
45875	00:03:03.500	3.83	20.48	0.14	19.62	10.44	0.53	21.4	50.8
45900	00:03:03.600	3.83	20.48	0.14	19.68	10.41	0.53	21.4	50.8
45925	00:03:03.700	3.83	20.48	0.14	19.62	10.42	0.53	21.4	50.8
45950	00:03:03.800	3.84	20.48	0.14	19.65	10.43	0.53	21.4	50.8
45975	00:03:03.900	3.84	20.48	0.14	19.68	10.39	0.53	21.4	50.8
46000	00:03:04.000	3.84	20.48	0.14	19.68	10.4	0.53	21.4	50.8
46025	00:03:04.100	3.84	20.48	0.14	19.7	10.37	0.53	21.4	50.8
46050	00:03:04.200	3.84	20.48	0.14	19.71	10.39	0.53	21.4	50.8
46075	00:03:04.300	3.84	20.48	0.14	19.72	10.43	0.53	21.4	50.8
46100	00:03:04.400	3.83	20.48	0.14	19.73	10.43	0.53	21.4	50.8
46125	00:03:04.500	3.83	20.48	0.14	19.71	10.42	0.53	21.4	50.8
46150	00:03:04.600	3.83	20.48	0.14	19.71	10.49	0.53	21.4	50.8
46175	00:03:04.700	3.83	20.48	0.14	19.76	10.49	0.53	21.4	50.8
46200	00:03:04.800	3.83	20.48	0.14	19.75	10.53	0.53	21.4	50.8
46225	00:03:04.900	3.83	20.48	0.14	19.75	10.55	0.53	21.4	50.8
46250	00:03:05.000	3.83	20.48	0.14	19.75	10.57	0.54	21.4	50.8
46275	00:03:05.100	3.83	20.48	0.14	19.73	10.58	0.54	21.4	50.8
46300	00:03:05.200	3.83	20.48	0.14	19.73	10.58	0.54	21.4	50.8
46325	00:03:05.300	3.83	20.48	0.14	19.73	10.59	0.54	21.4	50.8
46350	00:03:05.400	3.83	20.48	0.14	19.71	10.63	0.54	21.4	50.8
46375	00:03:05.500	3.83	20.48	0.14	19.78	10.65	0.54	21.4	50.8
46400	00:03:05.600	3.83	20.48	0.14	19.77	10.64	0.54	21.4	50.8
46425	00:03:05.700	3.83	20.48	0.14	19.77	10.67	0.54	21.4	50.8
46450	00:03:05.800	3.83	20.48	0.14	19.8	10.68	0.54	21.4	50.8
46475	00:03:05.900	3.83	20.48	0.14	19.83	10.72	0.54	21.4	50.8
46500	00:03:06.000	3.83	20.48	0.14	19.84	10.73	0.54	21.4	50.8
46525	00:03:06.100	3.83	20.48	0.14	19.85	10.75	0.54	21.4	50.8
46550	00:03:06.200	3.83	20.48	0.14	19.87	10.76	0.54	21.4	50.8
46575	00:03:06.300	3.83	20.48	0.14	19.84	10.72	0.54	21.4	50.8
46600	00:03:06.400	3.83	20.48	0.14	19.89	10.74	0.54	21.4	50.8
46625	00:03:06.500	3.83	20.48	0.14	19.83	10.74	0.54	21.4	50.8
46650	00:03:06.600	3.83	20.48	0.14	19.84	10.75	0.54	21.4	50.8
46675	00:03:06.700	3.83	20.48	0.14	19.83	10.72	0.54	21.4	50.8
46700	00:03:06.800	3.83	20.48	0.14	19.79	10.7	0.54	21.4	50.8
46725	00:03:06.900	3.83	20.48	0.14	19.79	10.71	0.54	21.4	50.8
46750	00:03:07.000	3.83	20.48	0.14	19.82	10.7	0.54	21.4	50.8
46775	00:03:07.100	3.83	20.48	0.14	19.82	10.7	0.54	21.4	50.8
46800	00:03:07.200	3.83	20.48	0.14	19.83	10.68	0.54	21.4	50.8
46825	00:03:07.300	3.83	20.48	0.14	19.86	10.71	0.54	21.4	50.8
46850	00:03:07.400	3.83	20.48	0.14	19.8	10.69	0.54	21.4	50.8
46875	00:03:07.500	3.83	20.48	0.14	19.86	10.73	0.54	21.4	50.8
46900	00:03:07.600	3.83	20.48	0.14	19.85	10.71	0.54	21.4	50.8
46925	00:03:07.700	3.83	20.48	0.14	19.82	10.68	0.54	21.4	50.8
46950	00:03:07.800	3.83	20.48	0.14	19.86	10.7	0.54	21.4	50.8
46975	00:03:07.900	3.83	20.48	0.14	19.87	10.68	0.54	21.4	50.8
47000	00:03:08.000	3.83	20.48	0.14	19.89	10.68	0.54	21.4	50.8
47025	00:03:08.100	3.83	20.48	0.14	19.87	10.68	0.54	21.4	50.8
47050	00:03:08.200	3.83	20.48	0.14	19.88	10.69	0.54	21.4	50.8
47075	00:03:08.300	3.83	20.48	0.14	19.87	10.71	0.54	21.4	50.8
47100	00:03:08.400	3.83	20.48	0.14	19.9	10.71	0.54	21.4	50.8
47125	00:03:08.500	3.83	20.48	0.14	19.88	10.66	0.54	21.4	50.8
47150	00:03:08.600	3.83	20.48	0.14	19.93	10.67	0.54	21.4	50.8
47175	00:03:08.700	3.83	20.48	0.14	19.92	10.67	0.54	21.4	50.8
47200	00:03:08.800	3.83	20.48	0.14	19.91	10.65	0.53	21.4	50.8
47225	00:03:08.900	3.83	20.48	0.14	19.9	10.65	0.53	21.4	50.8
47250	00:03:09.000	3.83	20.48	0.14	19.87	10.64	0.54	21.4	50.8
47275	00:03:09.100	3.83	20.48	0.14	19.87	10.65	0.54	21.4	50.8
47300	00:03:09.200	3.83	20.48	0.14	19.88	10.67	0.54	21.4	50.8
47325	00:03:09.300	3.83	20.48	0.14	19.89	10.68	0.54	21.4	50.8
47350	00:03:09.400	3.83	20.48	0.14	19.86	10.67	0.54	21.4	50.8
47375	00:03:09.500	3.83	20.48	0.14	19.91	10.72	0.54	21.4	50.8
47400	00:03:09.600	3.83	20.48	0.14	19.87	10.73	0.54	21.4	50.8
47425	00:03:09.700	3.83	20.48	0.14	19.92	10.77	0.54	21.4	50.8
47450	00:03:09.800	3.83	20.48	0.14	19.91	10.76	0.54	21.4	50.8
47475	00:03:09.900	3.83	20.48	0.14	19.91	10.78	0.54	21.4	50.8
47500	00:03:10.000	3.83	20.48	0.14	19.91	10.78	0.54	21.4	50.8
47525	00:03:10.100	3.83	20.48	0.14	19.93	10.8	0.54	21.4	50.8
47550	00:03:10.200	3.83	20.48	0.14	19.91	10.78	0.54	21.4	50.8
47575	00:03:10.300	3.84	20.48	0.14	19.91	10.76	0.54	21.4	50.8
47600	00:03:10.400	3.84	20.48	0.14	19.98	10.77	0.54	21.4	50.8
47625	00:03:10.500	3.84	20.48	0.14	19.92	10.73	0.54	21.4	50.8
47650	00:03:10.600	3.84	20.48	0.14	19.93	10.71	0.54	21.4	50.8
47675	00:03:10.700	3.84	20.48	0.14	19.9	10.7	0.54	21.4	50.8
47700	00:03:10.800	3.84	20.48	0.14	19.96	10.72	0.54	21.4	50.8
47725	00:03:10.900	3.84	20.48	0.14	19.99	10.68	0.53	21.4	50.8
47750	00:03:11.000	3.84	20.48	0.14	20.03	10.66	0.53	21.4	50.8
47775	00:03:11.100	3.84	20.48	0.14	20.06	10.65	0.53	21.4	50.8
47800	00:03:11.200	3.84	20.48	0.14	20.1	10.67	0.53	21.4	50.8
47825	00:03:11.300	3.84	20.48	0.14	20.09	10.65	0.53	21.4	50.8
47850	00:03:11.400	3.84	20.48	0.14	20.09	10.63	0.53	21.4	50.8
47875	00:03:11.500	3.84	20.48	0.14	20.1	10.68	0.53	21.4	50.8
47900	00:03:11.600	3.84	20.48	0.14	20.12	10.69	0.53	21.4	50.8
47925	00:03:11.700	3.84	20.48	0.14	20.14	10.69	0.53	21.4	50.8
47950	00:03:11.800	3.84	20.48	0.14	20.13	10.7	0.53	21.4	50.8
47975	00:03:11.900	3.84	20.48	0.14	20.09	10.74	0.53	21.4	50.8
48000	00:03:12.000	3.84	20.48	0.14	20.07	10.77	0.54	21.4	50.8
48025	00:03:12.100	3.84	20.48	0.14	20.03	10.77	0.54	21.4	50.8
48050	00:03:12.200	3.84	20.48	0.14	20	10.75	0.54	21.4	50.8
48075	00:03:12.300	3.84	20.48	0.14	20.02	10.78	0.54	21.4	50.8
48100	00:03:12.400	3.84	20.48	0.14	20.03	10.82	0.54	21.4	50.8
48125	00:03:12.500	3.84	20.48	0.14	20.04	10.81	0.54	21.4	50.8
48150	00:03:12.600	3.84	20.48	0.14	20.03	10.81	0.54	21.4	50.8
48175	00:03:12.700	3.84	20.48	0.14	20.05	10.79	0.54	21.4	50.8
48200	00:03:12.800	3.84	20.48	0.14	20.02	10.76	0.54	21.4	50.8
48225	00:03:12.900	3.84	20.48	0.14	20.01	10.73	0.54	21.4	50.8
48250	00:03:13.000	3.84	20.48	0.14	19.97	10.75	0.54	21.4	50.8
48275	00:03:13.100	3.84	20.48	0.14	20	10.74	0.54	21.4	50.8
48300	00:03:13.200	3.84	20.48	0.14	20.01	10.78	0.54	21.4	50.8
48325	00:03:13.300	3.83	20.48	0.14	20.04	10.76	0.54	21.4	50.8
48350	00:03:13.400	3.83	20.48	0.14	20.01	10.71	0.54	21.4	50.8
48375	00:03:13.500	3.83	20.48	0.14	20.05	10.68	0.53	21.4	50.8
48400	00:03:13.600	3.83	20.48	0.14	20.01	10.66	0.53	21.4	50.8
48425	00:03:13.700	3.83	20.48	0.14	19.98	10.68	0.53	21.4	50.8
48450	00:03:13.800	3.83	20.48	0.14	20	10.7	0.54	21.4	50.8
48475	00:03:13.900	3.83	20.48	0.14	20.02	10.69	0.53	21.4	50.8
48500	00:03:14.000	3.83	20.48	0.14	20.07	10.64	0.53	21.4	50.8
48525	00:03:14.100	3.83	20.48	0.14	20.05	10.61	0.53	21.4	50.8
48550	00:03:14.200	3.83	20.48	0.14	20.02	10.58	0.53	21.4	50.8
48575	00:03:14.300	3.83	20.48	0.14	19.95	10.58	0.53	21.4	50.8
48600	00:03:14.400	3.83	20.48	0.14	19.96	10.57	0.53	21.4	50.8
48625	00:03:14.500	3.83	20.48	0.14	19.95	10.58	0.53	21.4	50.8
48650	00:03:14.600	3.83	20.48	0.14	19.97	10.59	0.53	21.4	50.8
48675	00:03:14.700	3.83	20.48	0.14	19.98	10.58	0.53	21.4	50.8
48700	00:03:14.800	3.83	20.48	0.14	19.99	10.58	0.53	21.4	50.8
48725	00:03:14.900	3.83	20.48	0.14	19.99	10.59	0.53	21.4	50.8
48750	00:03:15.000	3.83	20.48	0.14	19.94	10.64	0.53	21.4	50.8
48775	00:03:15.100	3.84	20.48	0.14	19.94	10.67	0.54	21.4	50.8
48800	00:03:15.200	3.84	20.48	0.14	19.95	10.67	0.53	21.4	50.8
48825	00:03:15.300	3.84	20.48	0.14	19.98	10.66	0.53	21.4	50.8
48850	00:03:15.400	3.84	20.48	0.14	19.96	10.71	0.54	21.4	50.8
48875	00:03:15.500	3.84	20.48	0.14	20	10.71	0.54	21.4	50.8
48900	00:03:15.600	3.84	20.48	0.14	20.02	10.72	0.54	21.4	50.8
48925	00:03:15.700	3.84	20.48	0.14	20.03	10.75	0.54	21.4	50.8
48950	00:03:15.800	3.84	20.48	0.14	20.02	10.74	0.54	21.4	50.8
48975	00:03:15.900	3.84	20.48	0.14	20.04	10.73	0.54	21.4	50.8
49000	00:03:16.000	3.84	20.48	0.14	20.09	10.71	0.53	21.4	50.8
49025	00:03:16.100	3.84	20.48	0.14	20.09	10.71	0.53	21.4	50.8
49050	00:03:16.200	3.84	20.48	0.14	20.1	10.69	0.53	21.4	50.8
49075	00:03:16.300	3.84	20.48	0.14	20.13	10.72	0.53	21.4	50.8
49100	00:03:16.400	3.84	20.48	0.14	20.1	10.69	0.53	21.4	50.8
49125	00:03:16.500	3.84	20.48	0.14	20.05	10.69	0.53	21.4	50.8
49150	00:03:16.600	3.84	20.48	0.14	20.05	10.7	0.53	21.4	50.8
49175	00:03:16.700	3.84	20.48	0.14	20.03	10.69	0.53	21.4	50.8
49200	00:03:16.800	3.84	20.48	0.14	19.99	10.71	0.54	21.4	50.8
49225	00:03:16.900	3.84	20.48	0.14	19.97	10.72	0.54	21.4	50.8
49250	00:03:17.000	3.84	20.48	0.14	19.96	10.71	0.54	21.4	50.8
49275	00:03:17.100	3.84	20.48	0.14	19.97	10.69	0.54	21.4	50.8
49300	00:03:17.200	3.84	20.48	0.14	19.99	10.71	0.54	21.4	50.8
49325	00:03:17.300	3.84	20.48	0.14	19.97	10.72	0.54	21.4	50.8
49350	00:03:17.400	3.84	20.48	0.14	19.99	10.69	0.53	21.4	50.8
49375	00:03:17.500	3.84	20.48	0.14	20.01	10.68	0.53	21.4	50.8
49400	00:03:17.600	3.84	20.48	0.14	19.99	10.66	0.53	21.4	50.8
49425	00:03:17.700	3.84	20.48	0.14	19.99	10.64	0.53	21.4	50.8
49450	00:03:17.800	3.84	20.48	0.14	20.01	10.64	0.53	21.4	50.8
49475	00:03:17.900	3.84	20.48	0.14	20.07	10.64	0.53	21.4	50.8
49500	00:03:18.000	3.84	20.48	0.14	20.06	10.66	0.53	21.4	50.8
49525	00:03:18.100	3.84	20.48	0.14	20.06	10.7	0.53	21.4	50.8
49550	00:03:18.200	3.84	20.48	0.14	20.06	10.7	0.53	21.4	50.8
49575	00:03:18.300	3.84	20.48	0.14	20.08	10.69	0.53	21.4	50.8
49600	00:03:18.400	3.84	20.48	0.14	20.13	10.75	0.53	21.4	50.8
49625	00:03:18.500	3.84	20.48	0.14	20.11	10.77	0.54	21.4	50.8
49650	00:03:18.600	3.84	20.48	0.14	20.13	10.77	0.54	21.4	50.8
49675	00:03:18.700	3.84	20.48	0.14	20.17	10.79	0.54	21.4	50.8
49700	00:03:18.800	3.84	20.48	0.14	20.19	10.8	0.54	21.4	50.8
49725	00:03:18.900	3.84	20.48	0.14	20.15	10.8	0.54	21.4	50.8
49750	00:03:19.000	3.84	20.48	0.14	20.14	10.8	0.54	21.4	50.8
49775	00:03:19.100	3.84	20.48	0.14	20.15	10.79	0.54	21.4	50.8
49800	00:03:19.200	3.84	20.48	0.14	20.18	10.81	0.54	21.4	50.8
49825	00:03:19.300	3.84	20.48	0.14	20.14	10.81	0.54	21.4	50.8
49850	00:03:19.400	3.84	20.48	0.14	20.11	10.81	0.54	21.4	50.8
49875	00:03:19.500	3.84	20.48	0.14	20.09	10.77	0.54	21.4	50.8
49900	00:03:19.600	3.84	20.48	0.14	20.1	10.76	0.54	21.4	50.8
49925	00:03:19.700	3.84	20.48	0.14	20.09	10.76	0.54	21.4	50.8
[truncated: 6,929 more rows]
