# Supplementary material for: Long-term iron supplementation combined with vitamin B6 enhances maximal oxygen uptake and promotes skeletal muscle-specific mitochondrial biogenesis in rats
Source: Front Nutr. 2024 Jan 15;10:1335187. doi: 10.3389/fnut.2023.1335187 (PMC10823527; doi:10.3389/fnut.2023.1335187)
Supplement: Supplementary file 1 [file Data_Sheet_1.zip › Supplementary Material/VO2max_Raw data/CONT-NO6-MEASUREMENT.xls]

## Sheet: Export_1980-01-04T0105_CAL
Counter	Time	Flow	Oxigen	CO2	VO2	VCO2	RQ	Temp	Hum
sample	hh:mm:ss.zzz	l/min	%	%	ml/min/kg	ml/min/kg	1	C	%
0	00:00:00.000	3.92	20.62	0.04	5.8	0.56	0.1	20.6	50.8
25	00:00:00.100	3.93	20.65	0.04	2.98	0.47	0.16	20.6	50.8
50	00:00:00.200	3.93	20.65	0.04	3.22	0.6	0.19	20.6	50.8
75	00:00:00.300	3.93	20.65	0.05	3.07	0.67	0.22	20.6	50.8
100	00:00:00.400	3.93	20.65	0.05	3.18	0.68	0.21	20.6	50.8
125	00:00:00.500	3.93	20.65	0.05	3.1	0.69	0.22	20.6	50.8
150	00:00:00.600	3.93	20.65	0.05	3.13	0.7	0.22	20.6	50.8
175	00:00:00.700	3.93	20.65	0.05	3.14	0.71	0.23	20.6	50.8
200	00:00:00.800	3.93	20.65	0.05	3.17	0.72	0.23	20.6	50.8
225	00:00:00.900	3.93	20.65	0.05	3.21	0.73	0.23	20.6	50.8
250	00:00:01.000	3.93	20.65	0.05	3.21	0.73	0.23	20.6	50.9
275	00:00:01.100	3.93	20.65	0.05	3.26	0.77	0.24	20.6	50.9
300	00:00:01.200	3.93	20.65	0.05	3.25	0.78	0.24	20.6	50.9
325	00:00:01.300	3.93	20.65	0.05	3.31	0.77	0.23	20.6	50.9
350	00:00:01.400	3.93	20.65	0.05	3.27	0.78	0.24	20.6	50.9
375	00:00:01.500	3.93	20.65	0.05	3.35	0.79	0.23	20.6	50.9
400	00:00:01.600	3.93	20.65	0.05	3.38	0.79	0.23	20.6	50.9
425	00:00:01.700	3.93	20.65	0.05	3.41	0.8	0.24	20.6	50.9
450	00:00:01.800	3.93	20.65	0.05	3.4	0.81	0.24	20.6	50.9
475	00:00:01.900	3.93	20.65	0.05	3.41	0.81	0.24	20.6	50.9
500	00:00:02.000	3.93	20.65	0.05	3.41	0.82	0.24	20.6	50.8
525	00:00:02.100	3.93	20.65	0.05	3.41	0.82	0.24	20.6	50.8
550	00:00:02.200	3.93	20.65	0.05	3.41	0.83	0.24	20.6	50.8
575	00:00:02.300	3.93	20.65	0.05	3.43	0.83	0.24	20.6	50.8
600	00:00:02.400	3.93	20.65	0.05	3.47	0.83	0.24	20.6	50.8
625	00:00:02.500	3.93	20.64	0.05	3.47	0.84	0.24	20.6	50.8
650	00:00:02.600	3.93	20.65	0.05	3.44	0.84	0.25	20.6	50.8
675	00:00:02.700	3.93	20.65	0.05	3.46	0.85	0.24	20.6	50.8
700	00:00:02.800	3.92	20.64	0.05	3.51	0.86	0.25	20.6	50.8
725	00:00:02.900	3.92	20.64	0.05	3.54	0.87	0.25	20.6	50.8
750	00:00:03.000	3.92	20.64	0.05	3.53	0.88	0.25	20.6	50.8
775	00:00:03.100	3.92	20.64	0.05	3.57	0.89	0.25	20.6	50.8
800	00:00:03.200	3.92	20.64	0.05	3.58	0.9	0.25	20.6	50.8
825	00:00:03.300	3.92	20.64	0.05	3.63	0.91	0.25	20.6	50.8
850	00:00:03.400	3.92	20.64	0.05	3.67	0.93	0.25	20.6	50.8
875	00:00:03.500	3.92	20.64	0.05	3.66	0.94	0.26	20.6	50.8
900	00:00:03.600	3.92	20.64	0.05	3.74	0.95	0.26	20.6	50.8
925	00:00:03.700	3.92	20.64	0.05	3.78	0.97	0.26	20.6	50.8
950	00:00:03.800	3.92	20.64	0.05	3.74	0.98	0.26	20.6	50.8
975	00:00:03.900	3.92	20.64	0.05	3.79	0.99	0.26	20.6	50.8
1000	00:00:04.000	3.93	20.64	0.05	3.89	0.99	0.26	20.6	50.9
1025	00:00:04.100	3.93	20.64	0.05	3.91	1.02	0.26	20.6	50.9
1050	00:00:04.200	3.92	20.64	0.05	3.97	1.03	0.26	20.6	50.9
1075	00:00:04.300	3.93	20.64	0.05	3.96	1.05	0.27	20.6	50.9
1100	00:00:04.400	3.93	20.64	0.05	3.98	1.07	0.27	20.6	50.9
1125	00:00:04.500	3.93	20.64	0.05	4.05	1.09	0.27	20.6	50.9
1150	00:00:04.600	3.93	20.64	0.05	4.11	1.1	0.27	20.6	50.9
1175	00:00:04.700	3.92	20.64	0.05	4.11	1.13	0.27	20.6	50.9
1200	00:00:04.800	3.92	20.64	0.05	4.18	1.14	0.27	20.6	50.9
1225	00:00:04.900	3.92	20.64	0.05	4.18	1.15	0.27	20.6	50.9
1250	00:00:05.000	3.92	20.64	0.05	4.19	1.17	0.28	20.6	50.9
1275	00:00:05.100	3.92	20.64	0.05	4.26	1.18	0.28	20.6	50.9
1300	00:00:05.200	3.92	20.64	0.05	4.29	1.2	0.28	20.6	50.9
1325	00:00:05.300	3.92	20.64	0.05	4.36	1.21	0.28	20.6	50.9
1350	00:00:05.400	3.92	20.64	0.05	4.4	1.23	0.28	20.6	50.9
1375	00:00:05.500	3.92	20.64	0.05	4.44	1.24	0.28	20.6	50.9
1400	00:00:05.600	3.92	20.64	0.05	4.41	1.26	0.29	20.6	50.9
1425	00:00:05.700	3.92	20.64	0.05	4.46	1.26	0.28	20.6	50.9
1450	00:00:05.800	3.92	20.63	0.05	4.52	1.27	0.28	20.6	50.9
1475	00:00:05.900	3.92	20.63	0.05	4.53	1.29	0.29	20.6	50.9
1500	00:00:06.000	3.92	20.63	0.05	4.56	1.31	0.29	20.6	50.8
1525	00:00:06.100	3.92	20.63	0.05	4.56	1.32	0.29	20.6	50.8
1550	00:00:06.200	3.92	20.63	0.05	4.59	1.34	0.29	20.6	50.8
1575	00:00:06.300	3.92	20.63	0.05	4.57	1.35	0.3	20.6	50.8
1600	00:00:06.400	3.92	20.63	0.05	4.6	1.36	0.3	20.6	50.8
1625	00:00:06.500	3.92	20.63	0.05	4.59	1.38	0.3	20.6	50.8
1650	00:00:06.600	3.93	20.63	0.05	4.65	1.37	0.3	20.6	50.8
1675	00:00:06.700	3.92	20.63	0.05	4.66	1.39	0.3	20.6	50.8
1700	00:00:06.800	3.92	20.63	0.05	4.66	1.39	0.3	20.6	50.8
1725	00:00:06.900	3.92	20.63	0.05	4.69	1.4	0.3	20.6	50.8
1750	00:00:07.000	3.92	20.63	0.05	4.7	1.39	0.3	20.6	50.9
1775	00:00:07.100	3.92	20.63	0.05	4.67	1.39	0.3	20.6	50.9
1800	00:00:07.200	3.92	20.63	0.05	4.66	1.39	0.3	20.6	50.9
1825	00:00:07.300	3.92	20.63	0.05	4.72	1.39	0.3	20.6	50.9
1850	00:00:07.400	3.92	20.63	0.05	4.72	1.39	0.3	20.6	50.9
1875	00:00:07.500	3.92	20.63	0.05	4.74	1.38	0.29	20.6	50.9
1900	00:00:07.600	3.93	20.63	0.05	4.73	1.39	0.29	20.6	50.9
1925	00:00:07.700	3.93	20.63	0.05	4.75	1.4	0.29	20.6	50.9
1950	00:00:07.800	3.93	20.63	0.05	4.77	1.4	0.29	20.6	50.9
1975	00:00:07.900	3.93	20.63	0.05	4.73	1.4	0.3	20.6	50.9
2000	00:00:08.000	3.93	20.63	0.05	4.76	1.42	0.3	20.6	50.8
2025	00:00:08.100	3.93	20.63	0.05	4.78	1.42	0.3	20.6	50.8
2050	00:00:08.200	3.93	20.63	0.05	4.77	1.43	0.3	20.6	50.8
2075	00:00:08.300	3.93	20.63	0.05	4.73	1.43	0.3	20.6	50.8
2100	00:00:08.400	3.93	20.63	0.05	4.72	1.44	0.3	20.6	50.8
2125	00:00:08.500	3.93	20.63	0.05	4.74	1.45	0.31	20.6	50.8
2150	00:00:08.600	3.93	20.63	0.05	4.7	1.45	0.31	20.6	50.8
2175	00:00:08.700	3.93	20.63	0.05	4.69	1.45	0.31	20.6	50.8
2200	00:00:08.800	3.93	20.63	0.05	4.67	1.45	0.31	20.6	50.8
2225	00:00:08.900	3.93	20.63	0.05	4.68	1.47	0.31	20.6	50.8
2250	00:00:09.000	3.93	20.63	0.05	4.65	1.46	0.31	20.6	50.8
2275	00:00:09.100	3.93	20.63	0.05	4.69	1.46	0.31	20.6	50.8
2300	00:00:09.200	3.93	20.63	0.05	4.75	1.46	0.31	20.6	50.8
2325	00:00:09.300	3.93	20.63	0.05	4.78	1.47	0.31	20.6	50.8
2350	00:00:09.400	3.93	20.63	0.05	4.78	1.47	0.31	20.6	50.8
2375	00:00:09.500	3.93	20.63	0.05	4.79	1.47	0.31	20.6	50.8
2400	00:00:09.600	3.93	20.63	0.05	4.8	1.47	0.31	20.6	50.8
2425	00:00:09.700	3.93	20.63	0.05	4.82	1.48	0.31	20.6	50.8
2450	00:00:09.800	3.93	20.63	0.05	4.86	1.48	0.3	20.6	50.8
2475	00:00:09.900	3.93	20.63	0.05	4.91	1.48	0.3	20.6	50.8
2500	00:00:10.000	3.93	20.63	0.05	4.96	1.49	0.3	20.6	50.8
2525	00:00:10.100	3.93	20.63	0.05	4.96	1.49	0.3	20.6	50.8
2550	00:00:10.200	3.93	20.63	0.05	4.97	1.5	0.3	20.6	50.8
2575	00:00:10.300	3.93	20.63	0.05	4.99	1.51	0.3	20.6	50.8
2600	00:00:10.400	3.93	20.63	0.05	5.03	1.51	0.3	20.6	50.8
2625	00:00:10.500	3.93	20.63	0.05	5.05	1.52	0.3	20.6	50.8
2650	00:00:10.600	3.93	20.63	0.05	5.09	1.52	0.3	20.6	50.8
2675	00:00:10.700	3.92	20.63	0.05	5.12	1.53	0.3	20.6	50.8
2700	00:00:10.800	3.92	20.63	0.05	5.14	1.55	0.3	20.6	50.8
2725	00:00:10.900	3.92	20.63	0.05	5.14	1.55	0.3	20.6	50.8
2750	00:00:11.000	3.92	20.63	0.05	5.18	1.55	0.3	20.6	50.8
2775	00:00:11.100	3.92	20.63	0.05	5.19	1.56	0.3	20.6	50.8
2800	00:00:11.200	3.92	20.63	0.05	5.22	1.57	0.3	20.6	50.8
2825	00:00:11.300	3.92	20.63	0.05	5.22	1.57	0.3	20.6	50.8
2850	00:00:11.400	3.92	20.63	0.05	5.23	1.58	0.3	20.6	50.8
2875	00:00:11.500	3.92	20.63	0.05	5.26	1.6	0.3	20.6	50.8
2900	00:00:11.600	3.92	20.63	0.05	5.32	1.61	0.3	20.6	50.8
2925	00:00:11.700	3.93	20.63	0.05	5.33	1.61	0.3	20.6	50.8
2950	00:00:11.800	3.93	20.63	0.05	5.32	1.61	0.3	20.6	50.8
2975	00:00:11.900	3.93	20.63	0.05	5.35	1.62	0.3	20.6	50.8
3000	00:00:12.000	3.93	20.63	0.05	5.33	1.63	0.31	20.6	50.8
3025	00:00:12.100	3.93	20.63	0.05	5.36	1.64	0.31	20.6	50.8
3050	00:00:12.200	3.93	20.63	0.05	5.32	1.64	0.31	20.6	50.8
3075	00:00:12.300	3.93	20.63	0.05	5.35	1.65	0.31	20.6	50.8
3100	00:00:12.400	3.93	20.63	0.05	5.38	1.66	0.31	20.6	50.8
3125	00:00:12.500	3.93	20.63	0.05	5.37	1.66	0.31	20.6	50.8
3150	00:00:12.600	3.93	20.63	0.05	5.39	1.66	0.31	20.6	50.8
3175	00:00:12.700	3.93	20.63	0.05	5.37	1.68	0.31	20.6	50.8
3200	00:00:12.800	3.93	20.63	0.06	5.39	1.7	0.32	20.6	50.8
3225	00:00:12.900	3.93	20.63	0.06	5.46	1.72	0.32	20.6	50.8
3250	00:00:13.000	3.93	20.63	0.06	5.52	1.72	0.31	20.6	50.8
3275	00:00:13.100	3.93	20.62	0.06	5.56	1.73	0.31	20.6	50.8
3300	00:00:13.200	3.93	20.62	0.06	5.63	1.74	0.31	20.6	50.8
3325	00:00:13.300	3.93	20.62	0.06	5.67	1.74	0.31	20.6	50.8
3350	00:00:13.400	3.93	20.62	0.06	5.73	1.75	0.31	20.6	50.8
3375	00:00:13.500	3.93	20.62	0.06	5.8	1.77	0.31	20.6	50.8
3400	00:00:13.600	3.93	20.62	0.06	5.79	1.78	0.31	20.6	50.8
3425	00:00:13.700	3.93	20.62	0.06	5.86	1.78	0.3	20.6	50.8
3450	00:00:13.800	3.93	20.62	0.06	5.91	1.78	0.3	20.6	50.8
3475	00:00:13.900	3.93	20.62	0.06	5.89	1.79	0.3	20.6	50.8
3500	00:00:14.000	3.93	20.62	0.06	5.87	1.82	0.31	20.6	50.8
3525	00:00:14.100	3.93	20.62	0.06	5.88	1.83	0.31	20.6	50.8
3550	00:00:14.200	3.93	20.62	0.06	5.95	1.84	0.31	20.6	50.8
3575	00:00:14.300	3.93	20.62	0.06	5.92	1.85	0.31	20.6	50.8
3600	00:00:14.400	3.93	20.62	0.06	5.9	1.85	0.31	20.6	50.8
3625	00:00:14.500	3.93	20.62	0.06	5.89	1.86	0.32	20.6	50.8
3650	00:00:14.600	3.94	20.62	0.06	5.93	1.87	0.31	20.6	50.8
3675	00:00:14.700	3.94	20.62	0.06	5.9	1.87	0.32	20.6	50.8
3700	00:00:14.800	3.94	20.62	0.06	5.95	1.89	0.32	20.6	50.8
3725	00:00:14.900	3.94	20.62	0.06	5.97	1.9	0.32	20.6	50.8
3750	00:00:15.000	3.94	20.62	0.06	6.03	1.9	0.32	20.6	50.8
3775	00:00:15.100	3.94	20.62	0.06	6.03	1.91	0.32	20.6	50.8
3800	00:00:15.200	3.94	20.62	0.06	5.99	1.93	0.32	20.6	50.8
3825	00:00:15.300	3.94	20.62	0.06	5.99	1.95	0.33	20.6	50.8
3850	00:00:15.400	3.94	20.62	0.06	6.02	1.97	0.33	20.6	50.8
3875	00:00:15.500	3.94	20.62	0.06	6	1.97	0.33	20.6	50.8
3900	00:00:15.600	3.94	20.62	0.06	5.98	1.98	0.33	20.6	50.8
3925	00:00:15.700	3.94	20.62	0.06	6.04	1.99	0.33	20.6	50.8
3950	00:00:15.800	3.94	20.62	0.06	6	2	0.33	20.6	50.8
3975	00:00:15.900	3.94	20.62	0.06	6.02	1.99	0.33	20.6	50.8
4000	00:00:16.000	3.94	20.62	0.06	5.98	2	0.33	20.6	50.8
4025	00:00:16.100	3.94	20.62	0.06	6.03	2.01	0.33	20.6	50.8
4050	00:00:16.200	3.94	20.62	0.06	6.02	2	0.33	20.6	50.8
4075	00:00:16.300	3.94	20.62	0.06	6.08	2	0.33	20.6	50.8
4100	00:00:16.400	3.94	20.62	0.06	6.11	2	0.33	20.6	50.8
4125	00:00:16.500	3.94	20.62	0.06	6.16	2.02	0.33	20.6	50.8
4150	00:00:16.600	3.94	20.62	0.06	6.2	2.02	0.33	20.6	50.8
4175	00:00:16.700	3.94	20.62	0.06	6.22	2.03	0.33	20.6	50.8
4200	00:00:16.800	3.94	20.62	0.06	6.26	2.02	0.32	20.6	50.8
4225	00:00:16.900	3.94	20.62	0.06	6.25	2.04	0.33	20.6	50.8
4250	00:00:17.000	3.93	20.62	0.06	6.29	2.04	0.32	20.6	50.8
4275	00:00:17.100	3.93	20.62	0.06	6.25	2.04	0.33	20.6	50.8
4300	00:00:17.200	3.94	20.62	0.06	6.25	2.05	0.33	20.6	50.8
4325	00:00:17.300	3.94	20.62	0.06	6.29	2.07	0.33	20.6	50.8
4350	00:00:17.400	3.94	20.62	0.06	6.29	2.08	0.33	20.6	50.8
4375	00:00:17.500	3.94	20.62	0.06	6.32	2.09	0.33	20.6	50.8
4400	00:00:17.600	3.94	20.62	0.06	6.35	2.1	0.33	20.6	50.8
4425	00:00:17.700	3.94	20.62	0.06	6.3	2.12	0.34	20.6	50.8
4450	00:00:17.800	3.94	20.62	0.06	6.31	2.13	0.34	20.6	50.8
4475	00:00:17.900	3.94	20.62	0.06	6.36	2.15	0.34	20.6	50.8
4500	00:00:18.000	3.94	20.62	0.06	6.35	2.16	0.34	20.6	50.8
4525	00:00:18.100	3.94	20.62	0.06	6.39	2.17	0.34	20.6	50.8
4550	00:00:18.200	3.94	20.62	0.06	6.44	2.18	0.34	20.6	50.8
4575	00:00:18.300	3.94	20.62	0.06	6.46	2.19	0.34	20.6	50.8
4600	00:00:18.400	3.94	20.62	0.06	6.44	2.21	0.34	20.6	50.8
4625	00:00:18.500	3.94	20.62	0.06	6.47	2.2	0.34	20.6	50.8
4650	00:00:18.600	3.94	20.62	0.06	6.46	2.2	0.34	20.6	50.8
4675	00:00:18.700	3.93	20.62	0.06	6.49	2.2	0.34	20.6	50.8
4700	00:00:18.800	3.93	20.62	0.06	6.52	2.19	0.34	20.6	50.8
4725	00:00:18.900	3.93	20.62	0.06	6.49	2.21	0.34	20.6	50.8
4750	00:00:19.000	3.93	20.62	0.06	6.49	2.2	0.34	20.6	50.8
4775	00:00:19.100	3.93	20.62	0.06	6.51	2.21	0.34	20.6	50.8
4800	00:00:19.200	3.93	20.62	0.06	6.46	2.23	0.34	20.6	50.8
4825	00:00:19.300	3.93	20.62	0.06	6.45	2.23	0.35	20.6	50.8
4850	00:00:19.400	3.93	20.62	0.06	6.51	2.22	0.34	20.6	50.8
4875	00:00:19.500	3.93	20.62	0.06	6.47	2.23	0.34	20.6	50.8
4900	00:00:19.600	3.93	20.62	0.06	6.51	2.23	0.34	20.6	50.8
4925	00:00:19.700	3.93	20.62	0.06	6.52	2.25	0.35	20.6	50.8
4950	00:00:19.800	3.93	20.62	0.06	6.51	2.27	0.35	20.6	50.8
4975	00:00:19.900	3.93	20.62	0.06	6.56	2.27	0.35	20.6	50.8
5000	00:00:20.000	3.93	20.62	0.06	6.57	2.28	0.35	20.6	50.8
5025	00:00:20.100	3.93	20.61	0.06	6.6	2.28	0.35	20.6	50.8
5050	00:00:20.200	3.93	20.61	0.06	6.67	2.28	0.34	20.6	50.8
5075	00:00:20.300	3.93	20.61	0.06	6.66	2.29	0.34	20.6	50.8
5100	00:00:20.400	3.93	20.61	0.06	6.7	2.31	0.34	20.6	50.8
5125	00:00:20.500	3.93	20.61	0.06	6.73	2.31	0.34	20.6	50.8
5150	00:00:20.600	3.93	20.61	0.06	6.73	2.32	0.34	20.6	50.8
5175	00:00:20.700	3.93	20.61	0.06	6.77	2.31	0.34	20.6	50.8
5200	00:00:20.800	3.93	20.61	0.06	6.81	2.31	0.34	20.6	50.8
5225	00:00:20.900	3.93	20.61	0.06	6.82	2.33	0.34	20.6	50.8
5250	00:00:21.000	3.93	20.61	0.06	6.89	2.35	0.34	20.6	50.8
5275	00:00:21.100	3.93	20.61	0.06	6.91	2.35	0.34	20.6	50.8
5300	00:00:21.200	3.93	20.61	0.06	6.91	2.36	0.34	20.6	50.8
5325	00:00:21.300	3.93	20.61	0.06	6.99	2.37	0.34	20.6	50.8
5350	00:00:21.400	3.93	20.61	0.06	7	2.38	0.34	20.6	50.8
5375	00:00:21.500	3.93	20.61	0.06	7.01	2.4	0.34	20.6	50.8
5400	00:00:21.600	3.93	20.61	0.06	7.02	2.43	0.35	20.6	50.8
5425	00:00:21.700	3.93	20.61	0.06	7.07	2.44	0.35	20.6	50.8
5450	00:00:21.800	3.93	20.61	0.06	7.04	2.45	0.35	20.6	50.8
5475	00:00:21.900	3.93	20.61	0.06	7	2.46	0.35	20.6	50.8
5500	00:00:22.000	3.92	20.61	0.06	7	2.48	0.35	20.6	50.8
5525	00:00:22.100	3.92	20.61	0.06	7.02	2.5	0.36	20.6	50.8
5550	00:00:22.200	3.92	20.61	0.06	7.04	2.53	0.36	20.6	50.8
5575	00:00:22.300	3.92	20.61	0.06	7	2.54	0.36	20.6	50.8
5600	00:00:22.400	3.92	20.61	0.06	7	2.56	0.37	20.6	50.8
5625	00:00:22.500	3.92	20.61	0.06	7.01	2.57	0.37	20.6	50.8
5650	00:00:22.600	3.92	20.61	0.06	7.04	2.57	0.37	20.6	50.8
5675	00:00:22.700	3.92	20.61	0.06	7.04	2.58	0.37	20.6	50.8
5700	00:00:22.800	3.92	20.61	0.06	7.13	2.61	0.37	20.6	50.8
5725	00:00:22.900	3.92	20.61	0.06	7.18	2.62	0.36	20.6	50.8
5750	00:00:23.000	3.92	20.61	0.06	7.2	2.63	0.36	20.6	50.8
5775	00:00:23.100	3.92	20.61	0.06	7.23	2.62	0.36	20.6	50.8
5800	00:00:23.200	3.92	20.61	0.06	7.2	2.62	0.36	20.6	50.8
5825	00:00:23.300	3.92	20.61	0.06	7.21	2.63	0.36	20.6	50.8
5850	00:00:23.400	3.92	20.61	0.06	7.22	2.63	0.36	20.6	50.8
5875	00:00:23.500	3.92	20.61	0.06	7.28	2.64	0.36	20.6	50.8
5900	00:00:23.600	3.92	20.61	0.06	7.31	2.64	0.36	20.6	50.8
5925	00:00:23.700	3.92	20.61	0.06	7.28	2.64	0.36	20.6	50.8
5950	00:00:23.800	3.92	20.61	0.06	7.24	2.64	0.36	20.6	50.8
5975	00:00:23.900	3.92	20.61	0.06	7.3	2.65	0.36	20.6	50.8
6000	00:00:24.000	3.92	20.61	0.06	7.28	2.65	0.36	20.6	50.8
6025	00:00:24.100	3.92	20.61	0.06	7.29	2.66	0.37	20.6	50.8
6050	00:00:24.200	3.92	20.61	0.06	7.35	2.67	0.36	20.6	50.8
6075	00:00:24.300	3.92	20.61	0.06	7.39	2.68	0.36	20.6	50.8
6100	00:00:24.400	3.92	20.61	0.06	7.37	2.68	0.36	20.6	50.8
6125	00:00:24.500	3.92	20.61	0.06	7.36	2.68	0.36	20.6	50.8
6150	00:00:24.600	3.92	20.61	0.06	7.35	2.7	0.37	20.6	50.8
6175	00:00:24.700	3.92	20.61	0.06	7.4	2.7	0.36	20.6	50.8
6200	00:00:24.800	3.92	20.61	0.06	7.39	2.69	0.36	20.6	50.8
6225	00:00:24.900	3.92	20.61	0.06	7.35	2.69	0.37	20.6	50.8
6250	00:00:25.000	3.92	20.61	0.06	7.38	2.7	0.37	20.6	50.8
6275	00:00:25.100	3.92	20.61	0.07	7.4	2.71	0.37	20.6	50.8
6300	00:00:25.200	3.92	20.61	0.07	7.41	2.72	0.37	20.6	50.8
6325	00:00:25.300	3.92	20.61	0.07	7.44	2.72	0.37	20.6	50.8
6350	00:00:25.400	3.92	20.61	0.07	7.46	2.73	0.37	20.6	50.8
6375	00:00:25.500	3.92	20.61	0.07	7.46	2.73	0.37	20.6	50.8
6400	00:00:25.600	3.92	20.61	0.07	7.48	2.72	0.36	20.6	50.8
6425	00:00:25.700	3.92	20.61	0.07	7.44	2.73	0.37	20.6	50.8
6450	00:00:25.800	3.92	20.61	0.07	7.52	2.76	0.37	20.6	50.8
6475	00:00:25.900	3.92	20.61	0.07	7.54	2.76	0.37	20.6	50.8
6500	00:00:26.000	3.92	20.61	0.07	7.53	2.76	0.37	20.6	50.8
6525	00:00:26.100	3.92	20.61	0.07	7.58	2.77	0.36	20.6	50.8
6550	00:00:26.200	3.92	20.6	0.07	7.64	2.78	0.36	20.6	50.8
6575	00:00:26.300	3.92	20.6	0.07	7.66	2.8	0.37	20.6	50.8
6600	00:00:26.400	3.92	20.6	0.07	7.74	2.81	0.36	20.6	50.8
6625	00:00:26.500	3.92	20.6	0.07	7.75	2.83	0.37	20.6	50.8
6650	00:00:26.600	3.93	20.6	0.07	7.8	2.83	0.36	20.6	50.8
6675	00:00:26.700	3.93	20.6	0.07	7.82	2.86	0.37	20.6	50.8
6700	00:00:26.800	3.93	20.6	0.07	7.8	2.87	0.37	20.6	50.8
6725	00:00:26.900	3.93	20.6	0.07	7.87	2.88	0.37	20.6	50.8
6750	00:00:27.000	3.93	20.6	0.07	7.88	2.9	0.37	20.6	50.8
6775	00:00:27.100	3.93	20.6	0.07	7.84	2.92	0.37	20.6	50.8
6800	00:00:27.200	3.93	20.6	0.07	7.82	2.92	0.37	20.6	50.8
6825	00:00:27.300	3.93	20.6	0.07	7.79	2.92	0.38	20.6	50.8
6850	00:00:27.400	3.93	20.6	0.07	7.78	2.94	0.38	20.6	50.8
6875	00:00:27.500	3.93	20.6	0.07	7.8	2.96	0.38	20.6	50.8
6900	00:00:27.600	3.93	20.6	0.07	7.8	3.01	0.39	20.6	50.8
6925	00:00:27.700	3.93	20.6	0.07	7.84	3.01	0.38	20.6	50.8
6950	00:00:27.800	3.93	20.6	0.07	7.87	3.02	0.38	20.6	50.8
6975	00:00:27.900	3.93	20.6	0.07	7.86	3.04	0.39	20.6	50.8
7000	00:00:28.000	3.93	20.6	0.07	7.89	3.06	0.39	20.6	50.8
7025	00:00:28.100	3.93	20.6	0.07	7.95	3.04	0.38	20.6	50.8
7050	00:00:28.200	3.93	20.6	0.07	7.92	3.07	0.39	20.6	50.8
7075	00:00:28.300	3.93	20.6	0.07	7.91	3.09	0.39	20.6	50.8
7100	00:00:28.400	3.93	20.6	0.07	7.94	3.09	0.39	20.6	50.8
7125	00:00:28.500	3.93	20.6	0.07	7.98	3.09	0.39	20.6	50.8
7150	00:00:28.600	3.93	20.6	0.07	7.96	3.09	0.39	20.6	50.8
7175	00:00:28.700	3.93	20.6	0.07	7.99	3.08	0.39	20.6	50.8
7200	00:00:28.800	3.93	20.6	0.07	8	3.09	0.39	20.6	50.8
7225	00:00:28.900	3.93	20.6	0.07	8.02	3.11	0.39	20.6	50.8
7250	00:00:29.000	3.93	20.6	0.07	8.02	3.11	0.39	20.6	50.8
7275	00:00:29.100	3.93	20.6	0.07	8.06	3.14	0.39	20.6	50.8
7300	00:00:29.200	3.93	20.6	0.07	8.06	3.13	0.39	20.6	50.8
7325	00:00:29.300	3.93	20.6	0.07	8.13	3.11	0.38	20.6	50.8
7350	00:00:29.400	3.93	20.6	0.07	8.09	3.12	0.39	20.6	50.8
7375	00:00:29.500	3.93	20.6	0.07	8.05	3.11	0.39	20.6	50.8
7400	00:00:29.600	3.93	20.6	0.07	8.07	3.09	0.38	20.6	50.8
7425	00:00:29.700	3.93	20.6	0.07	8.08	3.11	0.39	20.6	50.8
7450	00:00:29.800	3.93	20.6	0.07	8.1	3.13	0.39	20.6	50.8
7475	00:00:29.900	3.93	20.6	0.07	8.1	3.16	0.39	20.6	50.8
7500	00:00:30.000	3.93	20.6	0.07	8.13	3.17	0.39	20.6	50.8
7525	00:00:30.100	3.93	20.6	0.07	8.1	3.15	0.39	20.6	50.8
7550	00:00:30.200	3.93	20.6	0.07	8.21	3.15	0.38	20.6	50.8
7575	00:00:30.300	3.92	20.6	0.07	8.23	3.17	0.39	20.6	50.8
7600	00:00:30.400	3.93	20.6	0.07	8.27	3.2	0.39	20.6	50.8
7625	00:00:30.500	3.93	20.6	0.07	8.35	3.23	0.39	20.6	50.8
7650	00:00:30.600	3.92	20.6	0.07	8.36	3.25	0.39	20.6	50.8
7675	00:00:30.700	3.92	20.6	0.07	8.37	3.24	0.39	20.6	50.8
7700	00:00:30.800	3.92	20.6	0.07	8.36	3.24	0.39	20.6	50.8
7725	00:00:30.900	3.92	20.6	0.07	8.35	3.25	0.39	20.6	50.8
7750	00:00:31.000	3.92	20.6	0.07	8.37	3.25	0.39	20.6	50.8
7775	00:00:31.100	3.92	20.6	0.07	8.37	3.28	0.39	20.6	50.8
7800	00:00:31.200	3.92	20.6	0.07	8.35	3.28	0.39	20.6	50.8
7825	00:00:31.300	3.92	20.6	0.07	8.33	3.3	0.4	20.6	50.8
7850	00:00:31.400	3.92	20.6	0.07	8.35	3.28	0.39	20.6	50.8
7875	00:00:31.500	3.92	20.6	0.07	8.36	3.28	0.39	20.6	50.8
7900	00:00:31.600	3.92	20.6	0.07	8.39	3.28	0.39	20.6	50.8
7925	00:00:31.700	3.92	20.6	0.07	8.4	3.29	0.39	20.6	50.8
7950	00:00:31.800	3.92	20.6	0.07	8.45	3.3	0.39	20.6	50.8
7975	00:00:31.900	3.92	20.6	0.07	8.52	3.29	0.39	20.6	50.8
8000	00:00:32.000	3.92	20.6	0.07	8.54	3.29	0.39	20.6	50.8
8025	00:00:32.100	3.92	20.6	0.07	8.59	3.3	0.38	20.6	50.8
8050	00:00:32.200	3.92	20.6	0.07	8.6	3.31	0.38	20.6	50.8
8075	00:00:32.300	3.92	20.59	0.07	8.63	3.3	0.38	20.6	50.8
8100	00:00:32.400	3.92	20.59	0.07	8.63	3.33	0.39	20.6	50.8
8125	00:00:32.500	3.92	20.6	0.07	8.6	3.34	0.39	20.6	50.8
8150	00:00:32.600	3.92	20.6	0.07	8.61	3.37	0.39	20.6	50.8
8175	00:00:32.700	3.92	20.6	0.07	8.59	3.39	0.39	20.6	50.8
8200	00:00:32.800	3.92	20.59	0.07	8.63	3.41	0.39	20.6	50.8
8225	00:00:32.900	3.92	20.59	0.07	8.63	3.43	0.4	20.6	50.8
8250	00:00:33.000	3.92	20.59	0.07	8.64	3.45	0.4	20.6	50.8
8275	00:00:33.100	3.92	20.59	0.07	8.61	3.45	0.4	20.6	50.8
8300	00:00:33.200	3.92	20.59	0.07	8.61	3.47	0.4	20.6	50.8
8325	00:00:33.300	3.92	20.59	0.07	8.63	3.48	0.4	20.6	50.8
8350	00:00:33.400	3.92	20.59	0.07	8.68	3.48	0.4	20.6	50.8
8375	00:00:33.500	3.92	20.59	0.07	8.72	3.49	0.4	20.6	50.8
8400	00:00:33.600	3.92	20.59	0.07	8.71	3.49	0.4	20.6	50.8
8425	00:00:33.700	3.92	20.59	0.07	8.73	3.49	0.4	20.6	50.8
8450	00:00:33.800	3.92	20.59	0.07	8.72	3.48	0.4	20.6	50.8
8475	00:00:33.900	3.92	20.59	0.07	8.74	3.48	0.4	20.6	50.8
8500	00:00:34.000	3.92	20.59	0.07	8.79	3.47	0.4	20.6	50.8
8525	00:00:34.100	3.92	20.59	0.07	8.8	3.49	0.4	20.6	50.8
8550	00:00:34.200	3.92	20.59	0.07	8.83	3.49	0.4	20.6	50.8
8575	00:00:34.300	3.92	20.59	0.07	8.87	3.51	0.4	20.6	50.8
8600	00:00:34.400	3.92	20.59	0.07	8.92	3.53	0.4	20.6	50.8
8625	00:00:34.500	3.92	20.59	0.07	8.93	3.54	0.4	20.6	50.8
8650	00:00:34.600	3.92	20.59	0.07	8.94	3.55	0.4	20.6	50.8
8675	00:00:34.700	3.92	20.59	0.07	8.95	3.54	0.4	20.6	50.8
8700	00:00:34.800	3.92	20.59	0.07	8.99	3.56	0.4	20.6	50.8
8725	00:00:34.900	3.92	20.59	0.07	9.01	3.58	0.4	20.6	50.8
8750	00:00:35.000	3.92	20.59	0.07	8.99	3.6	0.4	20.6	50.8
8775	00:00:35.100	3.92	20.59	0.07	9.01	3.61	0.4	20.6	50.8
8800	00:00:35.200	3.92	20.59	0.07	9.02	3.62	0.4	20.6	50.8
8825	00:00:35.300	3.92	20.59	0.07	9.03	3.63	0.4	20.6	50.8
8850	00:00:35.400	3.92	20.59	0.07	9.03	3.62	0.4	20.6	50.8
8875	00:00:35.500	3.92	20.59	0.07	9.04	3.61	0.4	20.6	50.8
8900	00:00:35.600	3.92	20.59	0.07	9.1	3.62	0.4	20.6	50.8
8925	00:00:35.700	3.92	20.59	0.07	9.14	3.64	0.4	20.6	50.8
8950	00:00:35.800	3.92	20.59	0.07	9.14	3.65	0.4	20.6	50.8
8975	00:00:35.900	3.92	20.59	0.07	9.15	3.67	0.4	20.6	50.8
9000	00:00:36.000	3.93	20.59	0.07	9.21	3.67	0.4	20.6	50.9
9025	00:00:36.100	3.93	20.59	0.07	9.24	3.68	0.4	20.6	50.9
9050	00:00:36.200	3.93	20.59	0.07	9.26	3.7	0.4	20.6	50.9
9075	00:00:36.300	3.93	20.59	0.07	9.24	3.7	0.4	20.6	50.9
9100	00:00:36.400	3.93	20.59	0.07	9.22	3.72	0.4	20.6	50.9
9125	00:00:36.500	3.93	20.59	0.08	9.21	3.75	0.41	20.6	50.9
9150	00:00:36.600	3.93	20.59	0.08	9.25	3.77	0.41	20.6	50.9
9175	00:00:36.700	3.93	20.59	0.08	9.26	3.78	0.41	20.6	50.9
9200	00:00:36.800	3.93	20.59	0.08	9.29	3.79	0.41	20.6	50.9
9225	00:00:36.900	3.93	20.59	0.08	9.32	3.78	0.41	20.6	50.9
9250	00:00:37.000	3.92	20.59	0.08	9.3	3.79	0.41	20.6	50.9
9275	00:00:37.100	3.92	20.59	0.08	9.35	3.8	0.41	20.6	50.9
9300	00:00:37.200	3.92	20.59	0.08	9.35	3.79	0.41	20.6	50.9
9325	00:00:37.300	3.92	20.59	0.08	9.36	3.81	0.41	20.6	50.9
9350	00:00:37.400	3.93	20.59	0.08	9.46	3.83	0.4	20.6	50.9
9375	00:00:37.500	3.93	20.59	0.08	9.49	3.84	0.4	20.6	50.9
9400	00:00:37.600	3.93	20.59	0.08	9.52	3.86	0.41	20.6	50.9
9425	00:00:37.700	3.93	20.59	0.08	9.52	3.86	0.41	20.6	50.9
9450	00:00:37.800	3.93	20.59	0.08	9.58	3.87	0.4	20.6	50.9
9475	00:00:37.900	3.93	20.59	0.08	9.59	3.86	0.4	20.6	50.9
9500	00:00:38.000	3.93	20.59	0.08	9.61	3.86	0.4	20.6	50.9
9525	00:00:38.100	3.93	20.59	0.08	9.62	3.86	0.4	20.6	50.9
9550	00:00:38.200	3.93	20.58	0.08	9.65	3.87	0.4	20.6	50.9
9575	00:00:38.300	3.93	20.58	0.08	9.7	3.88	0.4	20.6	50.9
9600	00:00:38.400	3.92	20.58	0.08	9.7	3.9	0.4	20.6	50.9
9625	00:00:38.500	3.92	20.58	0.08	9.75	3.91	0.4	20.6	50.9
9650	00:00:38.600	3.92	20.58	0.08	9.76	3.9	0.4	20.6	50.9
9675	00:00:38.700	3.92	20.58	0.08	9.79	3.94	0.4	20.6	50.9
9700	00:00:38.800	3.92	20.58	0.08	9.78	3.96	0.4	20.6	50.9
9725	00:00:38.900	3.92	20.58	0.08	9.81	4	0.41	20.6	50.9
9750	00:00:39.000	3.92	20.58	0.08	9.82	4.04	0.41	20.6	50.9
9775	00:00:39.100	3.92	20.58	0.08	9.83	4.08	0.42	20.6	50.9
9800	00:00:39.200	3.92	20.58	0.08	9.9	4.11	0.42	20.6	50.9
9825	00:00:39.300	3.92	20.58	0.08	9.93	4.14	0.42	20.6	50.9
9850	00:00:39.400	3.92	20.58	0.08	9.95	4.15	0.42	20.6	50.9
9875	00:00:39.500	3.92	20.58	0.08	9.95	4.17	0.42	20.6	50.9
9900	00:00:39.600	3.93	20.58	0.08	9.97	4.21	0.42	20.6	50.9
9925	00:00:39.700	3.92	20.58	0.08	10.01	4.2	0.42	20.6	50.9
9950	00:00:39.800	3.93	20.58	0.08	9.98	4.2	0.42	20.6	50.9
9975	00:00:39.900	3.93	20.58	0.08	9.99	4.22	0.42	20.6	50.9
10000	00:00:40.000	3.93	20.58	0.08	10.08	4.23	0.42	20.6	50.9
10025	00:00:40.100	3.93	20.58	0.08	10.12	4.23	0.42	20.6	50.9
10050	00:00:40.200	3.92	20.58	0.08	10.1	4.23	0.42	20.6	50.9
10075	00:00:40.300	3.92	20.58	0.08	10.13	4.23	0.42	20.6	50.9
10100	00:00:40.400	3.92	20.58	0.08	10.1	4.23	0.42	20.6	50.9
10125	00:00:40.500	3.92	20.58	0.08	10.09	4.25	0.42	20.6	50.9
10150	00:00:40.600	3.92	20.58	0.08	10.12	4.26	0.42	20.6	50.9
10175	00:00:40.700	3.92	20.58	0.08	10.1	4.29	0.42	20.6	50.9
10200	00:00:40.800	3.92	20.58	0.08	10.16	4.3	0.42	20.6	50.9
10225	00:00:40.900	3.92	20.58	0.08	10.16	4.3	0.42	20.6	50.9
10250	00:00:41.000	3.92	20.58	0.08	10.11	4.3	0.43	20.6	50.9
10275	00:00:41.100	3.92	20.58	0.08	10.06	4.3	0.43	20.6	50.9
10300	00:00:41.200	3.92	20.58	0.08	10.08	4.31	0.43	20.6	50.9
10325	00:00:41.300	3.92	20.58	0.08	10.04	4.34	0.43	20.6	50.9
10350	00:00:41.400	3.92	20.58	0.08	10.07	4.35	0.43	20.6	50.9
10375	00:00:41.500	3.92	20.58	0.08	10.11	4.34	0.43	20.6	50.9
10400	00:00:41.600	3.92	20.58	0.08	10.12	4.33	0.43	20.6	50.9
10425	00:00:41.700	3.92	20.58	0.08	10.11	4.32	0.43	20.6	50.9
10450	00:00:41.800	3.92	20.58	0.08	10.14	4.32	0.43	20.6	50.9
10475	00:00:41.900	3.92	20.58	0.08	10.17	4.34	0.43	20.6	50.9
10500	00:00:42.000	3.92	20.58	0.08	10.18	4.36	0.43	20.6	50.9
10525	00:00:42.100	3.92	20.58	0.08	10.22	4.35	0.43	20.6	50.9
10550	00:00:42.200	3.92	20.58	0.08	10.26	4.35	0.42	20.6	50.9
10575	00:00:42.300	3.92	20.58	0.08	10.29	4.35	0.42	20.6	50.9
10600	00:00:42.400	3.92	20.58	0.08	10.31	4.36	0.42	20.6	50.9
10625	00:00:42.500	3.92	20.58	0.08	10.31	4.35	0.42	20.6	50.9
10650	00:00:42.600	3.92	20.58	0.08	10.32	4.38	0.42	20.6	50.9
10675	00:00:42.700	3.92	20.58	0.08	10.32	4.4	0.43	20.6	50.9
10700	00:00:42.800	3.92	20.58	0.08	10.29	4.42	0.43	20.6	50.9
10725	00:00:42.900	3.92	20.58	0.08	10.27	4.4	0.43	20.6	50.9
10750	00:00:43.000	3.92	20.58	0.08	10.31	4.41	0.43	20.6	50.9
10775	00:00:43.100	3.92	20.58	0.08	10.35	4.42	0.43	20.6	50.9
10800	00:00:43.200	3.92	20.58	0.08	10.35	4.42	0.43	20.6	50.9
10825	00:00:43.300	3.92	20.58	0.08	10.4	4.42	0.42	20.6	50.9
10850	00:00:43.400	3.92	20.58	0.08	10.44	4.42	0.42	20.6	50.9
10875	00:00:43.500	3.92	20.58	0.08	10.47	4.44	0.42	20.6	50.9
10900	00:00:43.600	3.92	20.58	0.08	10.41	4.45	0.43	20.6	50.9
10925	00:00:43.700	3.92	20.58	0.08	10.43	4.44	0.43	20.6	50.9
10950	00:00:43.800	3.92	20.58	0.08	10.5	4.44	0.42	20.6	50.9
10975	00:00:43.900	3.92	20.58	0.08	10.49	4.45	0.42	20.6	50.9
11000	00:00:44.000	3.92	20.58	0.08	10.48	4.45	0.42	20.6	50.9
11025	00:00:44.100	3.92	20.58	0.08	10.47	4.46	0.43	20.6	50.9
11050	00:00:44.200	3.92	20.58	0.08	10.44	4.47	0.43	20.6	50.9
11075	00:00:44.300	3.92	20.58	0.08	10.38	4.49	0.43	20.6	50.9
11100	00:00:44.400	3.92	20.58	0.08	10.38	4.52	0.44	20.6	50.9
11125	00:00:44.500	3.92	20.58	0.08	10.41	4.52	0.43	20.6	50.9
11150	00:00:44.600	3.92	20.58	0.08	10.49	4.54	0.43	20.6	50.9
11175	00:00:44.700	3.92	20.58	0.08	10.52	4.54	0.43	20.6	50.9
11200	00:00:44.800	3.92	20.58	0.08	10.52	4.54	0.43	20.6	50.9
11225	00:00:44.900	3.92	20.58	0.08	10.61	4.59	0.43	20.6	50.9
11250	00:00:45.000	3.92	20.57	0.08	10.67	4.62	0.43	20.6	50.9
11275	00:00:45.100	3.92	20.58	0.08	10.65	4.64	0.44	20.6	50.9
11300	00:00:45.200	3.92	20.57	0.08	10.72	4.64	0.43	20.6	50.9
11325	00:00:45.300	3.92	20.57	0.08	10.78	4.65	0.43	20.6	50.9
11350	00:00:45.400	3.92	20.57	0.08	10.81	4.66	0.43	20.6	50.9
11375	00:00:45.500	3.92	20.57	0.08	10.8	4.67	0.43	20.6	50.9
11400	00:00:45.600	3.92	20.57	0.08	10.82	4.67	0.43	20.6	50.9
11425	00:00:45.700	3.92	20.57	0.08	10.87	4.69	0.43	20.6	50.9
11450	00:00:45.800	3.92	20.57	0.08	10.9	4.73	0.43	20.6	50.9
11475	00:00:45.900	3.92	20.57	0.08	10.89	4.72	0.43	20.6	50.9
11500	00:00:46.000	3.92	20.57	0.08	10.91	4.72	0.43	20.6	50.9
11525	00:00:46.100	3.92	20.57	0.09	10.99	4.77	0.43	20.6	50.9
11550	00:00:46.200	3.92	20.57	0.09	10.96	4.83	0.44	20.6	50.9
11575	00:00:46.300	3.92	20.57	0.09	11.03	4.85	0.44	20.6	50.9
11600	00:00:46.400	3.92	20.57	0.09	11.05	4.87	0.44	20.6	50.9
11625	00:00:46.500	3.92	20.57	0.09	11.1	4.9	0.44	20.6	50.9
11650	00:00:46.600	3.92	20.57	0.09	11.15	4.93	0.44	20.6	50.9
11675	00:00:46.700	3.92	20.57	0.09	11.15	4.94	0.44	20.6	50.9
11700	00:00:46.800	3.92	20.57	0.09	11.19	4.97	0.44	20.6	50.9
11725	00:00:46.900	3.92	20.57	0.09	11.26	5.01	0.44	20.6	50.9
11750	00:00:47.000	3.92	20.57	0.09	11.27	5.04	0.45	20.6	50.9
11775	00:00:47.100	3.92	20.57	0.09	11.32	5.04	0.45	20.6	50.9
11800	00:00:47.200	3.92	20.57	0.09	11.4	5.04	0.44	20.6	50.9
11825	00:00:47.300	3.92	20.57	0.09	11.39	5.06	0.44	20.6	50.9
11850	00:00:47.400	3.92	20.57	0.09	11.44	5.07	0.44	20.6	50.9
11875	00:00:47.500	3.92	20.57	0.09	11.45	5.1	0.45	20.6	50.9
11900	00:00:47.600	3.92	20.57	0.09	11.48	5.13	0.45	20.6	50.9
11925	00:00:47.700	3.92	20.57	0.09	11.53	5.16	0.45	20.6	50.9
11950	00:00:47.800	3.92	20.57	0.09	11.53	5.16	0.45	20.6	50.9
11975	00:00:47.900	3.93	20.57	0.09	11.54	5.14	0.45	20.6	50.9
12000	00:00:48.000	3.93	20.57	0.09	11.6	5.16	0.44	20.6	50.9
12025	00:00:48.100	3.93	20.57	0.09	11.59	5.19	0.45	20.6	50.9
12050	00:00:48.200	3.93	20.57	0.09	11.6	5.22	0.45	20.6	50.9
12075	00:00:48.300	3.93	20.57	0.09	11.67	5.24	0.45	20.6	50.9
12100	00:00:48.400	3.93	20.57	0.09	11.69	5.26	0.45	20.6	50.9
12125	00:00:48.500	3.93	20.56	0.09	11.71	5.28	0.45	20.6	50.9
12150	00:00:48.600	3.93	20.56	0.09	11.73	5.29	0.45	20.6	50.9
12175	00:00:48.700	3.93	20.56	0.09	11.74	5.31	0.45	20.6	50.9
12200	00:00:48.800	3.93	20.56	0.09	11.75	5.33	0.45	20.6	50.9
12225	00:00:48.900	3.93	20.57	0.09	11.71	5.34	0.46	20.6	50.9
12250	00:00:49.000	3.93	20.56	0.09	11.73	5.36	0.46	20.6	50.9
12275	00:00:49.100	3.93	20.56	0.09	11.78	5.36	0.45	20.6	50.9
12300	00:00:49.200	3.93	20.56	0.09	11.75	5.37	0.46	20.6	50.9
12325	00:00:49.300	3.93	20.56	0.09	11.75	5.37	0.46	20.6	50.9
12350	00:00:49.400	3.93	20.56	0.09	11.75	5.38	0.46	20.6	50.9
12375	00:00:49.500	3.93	20.56	0.09	11.78	5.37	0.46	20.6	50.9
12400	00:00:49.600	3.93	20.56	0.09	11.78	5.39	0.46	20.6	50.9
12425	00:00:49.700	3.93	20.56	0.09	11.81	5.39	0.46	20.6	50.9
12450	00:00:49.800	3.93	20.56	0.09	11.86	5.39	0.45	20.6	50.9
12475	00:00:49.900	3.93	20.56	0.09	11.91	5.42	0.45	20.6	50.9
12500	00:00:50.000	3.93	20.56	0.09	11.89	5.44	0.46	20.6	50.9
12525	00:00:50.100	3.93	20.56	0.09	11.94	5.44	0.46	20.6	50.9
12550	00:00:50.200	3.93	20.56	0.09	11.95	5.44	0.46	20.6	50.9
12575	00:00:50.300	3.93	20.56	0.09	12.01	5.45	0.45	20.6	50.9
12600	00:00:50.400	3.93	20.56	0.09	11.98	5.47	0.46	20.6	50.9
12625	00:00:50.500	3.93	20.56	0.09	12	5.49	0.46	20.6	50.9
12650	00:00:50.600	3.93	20.56	0.09	12.05	5.48	0.45	20.6	50.9
12675	00:00:50.700	3.93	20.56	0.09	12.03	5.5	0.46	20.6	50.9
12700	00:00:50.800	3.93	20.56	0.09	12	5.51	0.46	20.6	50.9
12725	00:00:50.900	3.93	20.56	0.09	12.03	5.52	0.46	20.6	50.9
12750	00:00:51.000	3.93	20.56	0.09	12.04	5.5	0.46	20.6	50.9
12775	00:00:51.100	3.93	20.56	0.09	12	5.52	0.46	20.6	50.9
12800	00:00:51.200	3.93	20.56	0.09	12.06	5.52	0.46	20.6	50.9
12825	00:00:51.300	3.92	20.56	0.09	12.03	5.53	0.46	20.6	50.9
12850	00:00:51.400	3.92	20.56	0.09	12.08	5.56	0.46	20.6	50.9
12875	00:00:51.500	3.92	20.56	0.09	12.02	5.57	0.46	20.6	50.9
12900	00:00:51.600	3.92	20.56	0.09	12.02	5.59	0.46	20.6	50.9
12925	00:00:51.700	3.92	20.56	0.09	12.07	5.59	0.46	20.6	50.9
12950	00:00:51.800	3.92	20.56	0.09	12.11	5.6	0.46	20.6	50.9
12975	00:00:51.900	3.92	20.56	0.09	12.1	5.61	0.46	20.6	50.9
13000	00:00:52.000	3.92	20.56	0.09	12.1	5.63	0.47	20.6	50.9
13025	00:00:52.100	3.92	20.56	0.09	12.11	5.62	0.46	20.6	50.9
13050	00:00:52.200	3.92	20.56	0.09	12.12	5.63	0.46	20.6	50.9
13075	00:00:52.300	3.92	20.56	0.09	12.08	5.66	0.47	20.6	50.9
13100	00:00:52.400	3.92	20.56	0.09	12.06	5.65	0.47	20.6	50.9
13125	00:00:52.500	3.92	20.56	0.09	12.1	5.66	0.47	20.6	50.9
13150	00:00:52.600	3.92	20.56	0.09	12.12	5.68	0.47	20.6	50.9
13175	00:00:52.700	3.92	20.56	0.09	12.14	5.67	0.47	20.6	50.9
13200	00:00:52.800	3.92	20.56	0.09	12.15	5.69	0.47	20.6	50.9
13225	00:00:52.900	3.92	20.56	0.09	12.18	5.69	0.47	20.6	50.9
13250	00:00:53.000	3.92	20.56	0.09	12.16	5.7	0.47	20.6	50.9
13275	00:00:53.100	3.92	20.56	0.09	12.16	5.73	0.47	20.6	50.9
13300	00:00:53.200	3.92	20.56	0.09	12.16	5.74	0.47	20.6	50.9
13325	00:00:53.300	3.92	20.56	0.09	12.17	5.73	0.47	20.6	50.9
13350	00:00:53.400	3.92	20.56	0.09	12.16	5.73	0.47	20.6	50.9
13375	00:00:53.500	3.92	20.56	0.09	12.17	5.73	0.47	20.6	50.9
13400	00:00:53.600	3.93	20.56	0.09	12.21	5.75	0.47	20.6	50.9
13425	00:00:53.700	3.93	20.56	0.09	12.2	5.76	0.47	20.6	50.9
13450	00:00:53.800	3.93	20.56	0.09	12.17	5.76	0.47	20.6	50.9
13475	00:00:53.900	3.93	20.56	0.09	12.14	5.76	0.47	20.6	50.9
13500	00:00:54.000	3.93	20.56	0.09	12.18	5.75	0.47	20.6	50.9
13525	00:00:54.100	3.93	20.56	0.09	12.19	5.75	0.47	20.6	50.9
13550	00:00:54.200	3.93	20.56	0.09	12.18	5.77	0.47	20.6	50.9
13575	00:00:54.300	3.93	20.56	0.09	12.18	5.74	0.47	20.6	50.9
13600	00:00:54.400	3.93	20.56	0.09	12.23	5.74	0.47	20.6	50.9
13625	00:00:54.500	3.93	20.56	0.09	12.23	5.74	0.47	20.6	50.9
13650	00:00:54.600	3.93	20.56	0.09	12.13	5.73	0.47	20.6	50.9
13675	00:00:54.700	3.93	20.56	0.09	12.13	5.72	0.47	20.6	50.9
13700	00:00:54.800	3.93	20.56	0.09	12.18	5.73	0.47	20.6	50.9
13725	00:00:54.900	3.93	20.56	0.09	12.21	5.73	0.47	20.6	50.9
13750	00:00:55.000	3.93	20.56	0.09	12.2	5.7	0.47	20.6	50.9
13775	00:00:55.100	3.93	20.56	0.09	12.22	5.67	0.46	20.6	50.9
13800	00:00:55.200	3.93	20.56	0.09	12.22	5.65	0.46	20.6	50.9
13825	00:00:55.300	3.93	20.56	0.09	12.25	5.67	0.46	20.6	50.9
13850	00:00:55.400	3.93	20.56	0.09	12.24	5.65	0.46	20.6	50.9
13875	00:00:55.500	3.93	20.56	0.09	12.24	5.64	0.46	20.6	50.9
13900	00:00:55.600	3.93	20.56	0.09	12.26	5.64	0.46	20.6	50.9
13925	00:00:55.700	3.93	20.56	0.09	12.28	5.64	0.46	20.6	50.9
13950	00:00:55.800	3.93	20.56	0.09	12.21	5.64	0.46	20.6	50.9
13975	00:00:55.900	3.93	20.56	0.09	12.2	5.61	0.46	20.6	50.9
14000	00:00:56.000	3.93	20.56	0.09	12.19	5.64	0.46	20.6	50.9
14025	00:00:56.100	3.93	20.56	0.09	12.19	5.66	0.46	20.6	50.9
14050	00:00:56.200	3.93	20.56	0.09	12.19	5.67	0.47	20.6	50.9
14075	00:00:56.300	3.93	20.56	0.09	12.21	5.67	0.46	20.6	50.9
14100	00:00:56.400	3.93	20.56	0.09	12.23	5.67	0.46	20.6	50.9
14125	00:00:56.500	3.93	20.56	0.09	12.26	5.69	0.46	20.6	50.9
14150	00:00:56.600	3.93	20.56	0.09	12.31	5.7	0.46	20.6	50.9
14175	00:00:56.700	3.93	20.56	0.09	12.31	5.69	0.46	20.6	50.9
14200	00:00:56.800	3.93	20.56	0.09	12.41	5.69	0.46	20.6	50.9
14225	00:00:56.900	3.93	20.56	0.09	12.45	5.71	0.46	20.6	50.9
14250	00:00:57.000	3.93	20.56	0.09	12.47	5.74	0.46	20.6	50.9
14275	00:00:57.100	3.93	20.56	0.09	12.49	5.74	0.46	20.6	50.9
14300	00:00:57.200	3.93	20.56	0.09	12.55	5.74	0.46	20.6	50.9
14325	00:00:57.300	3.93	20.56	0.09	12.58	5.73	0.46	20.6	50.9
14350	00:00:57.400	3.93	20.56	0.09	12.6	5.74	0.46	20.6	50.9
14375	00:00:57.500	3.93	20.56	0.09	12.62	5.75	0.46	20.6	50.9
14400	00:00:57.600	3.93	20.56	0.09	12.61	5.76	0.46	20.6	50.9
14425	00:00:57.700	3.93	20.56	0.09	12.62	5.77	0.46	20.6	50.9
14450	00:00:57.800	3.93	20.56	0.09	12.62	5.77	0.46	20.6	50.9
14475	00:00:57.900	3.93	20.56	0.09	12.6	5.79	0.46	20.6	50.9
14500	00:00:58.000	3.93	20.56	0.09	12.63	5.77	0.46	20.6	50.9
14525	00:00:58.100	3.93	20.56	0.09	12.67	5.8	0.46	20.6	50.9
14550	00:00:58.200	3.93	20.56	0.09	12.65	5.81	0.46	20.6	50.9
14575	00:00:58.300	3.93	20.56	0.1	12.6	5.83	0.46	20.6	50.9
14600	00:00:58.400	3.93	20.56	0.1	12.6	5.82	0.46	20.6	50.9
14625	00:00:58.500	3.93	20.56	0.1	12.59	5.81	0.46	20.6	50.9
14650	00:00:58.600	3.93	20.56	0.1	12.61	5.84	0.46	20.6	50.9
14675	00:00:58.700	3.93	20.56	0.1	12.62	5.85	0.46	20.6	50.9
14700	00:00:58.800	3.93	20.56	0.1	12.63	5.88	0.47	20.6	50.9
14725	00:00:58.900	3.93	20.56	0.1	12.63	5.88	0.47	20.6	50.9
14750	00:00:59.000	3.93	20.56	0.1	12.61	5.89	0.47	20.6	50.9
14775	00:00:59.100	3.93	20.56	0.1	12.57	5.86	0.47	20.6	50.9
14800	00:00:59.200	3.93	20.56	0.1	12.58	5.86	0.47	20.6	50.9
14825	00:00:59.300	3.93	20.56	0.1	12.63	5.87	0.46	20.6	50.9
14850	00:00:59.400	3.93	20.56	0.1	12.62	5.91	0.47	20.6	50.9
14875	00:00:59.500	3.93	20.56	0.1	12.64	5.89	0.47	20.6	50.9
14900	00:00:59.600	3.93	20.56	0.1	12.64	5.87	0.46	20.6	50.9
14925	00:00:59.700	3.93	20.56	0.1	12.64	5.87	0.46	20.6	50.9
14950	00:00:59.800	3.93	20.56	0.1	12.65	5.85	0.46	20.6	50.9
14975	00:00:59.900	3.93	20.56	0.1	12.68	5.85	0.46	20.6	50.9
15000	00:01:00.000	3.93	20.56	0.1	12.7	5.89	0.46	20.6	50.9
15025	00:01:00.100	3.93	20.56	0.1	12.73	5.89	0.46	20.6	50.9
15050	00:01:00.200	3.93	20.55	0.1	12.76	5.91	0.46	20.6	50.9
15075	00:01:00.300	3.93	20.55	0.1	12.81	5.93	0.46	20.6	50.9
15100	00:01:00.400	3.93	20.55	0.1	12.84	5.95	0.46	20.6	50.9
15125	00:01:00.500	3.93	20.55	0.1	12.81	5.97	0.47	20.6	50.9
15150	00:01:00.600	3.93	20.55	0.1	12.81	5.99	0.47	20.6	50.9
15175	00:01:00.700	3.93	20.55	0.1	12.83	5.99	0.47	20.6	50.9
15200	00:01:00.800	3.93	20.55	0.1	12.86	6.01	0.47	20.6	50.9
15225	00:01:00.900	3.93	20.55	0.1	12.86	6.04	0.47	20.6	50.9
15250	00:01:01.000	3.93	20.55	0.1	12.91	6	0.47	20.6	50.9
15275	00:01:01.100	3.93	20.55	0.1	12.92	6.04	0.47	20.6	50.9
15300	00:01:01.200	3.93	20.55	0.1	12.9	6.06	0.47	20.6	50.9
15325	00:01:01.300	3.93	20.55	0.1	12.87	6.03	0.47	20.6	50.9
15350	00:01:01.400	3.93	20.55	0.1	12.93	6.04	0.47	20.6	50.9
15375	00:01:01.500	3.93	20.55	0.1	12.97	6.06	0.47	20.6	50.9
15400	00:01:01.600	3.93	20.55	0.1	13.02	6.07	0.47	20.6	50.9
15425	00:01:01.700	3.93	20.55	0.1	13.05	6.08	0.47	20.6	50.9
15450	00:01:01.800	3.93	20.55	0.1	13.06	6.08	0.47	20.6	50.9
15475	00:01:01.900	3.93	20.55	0.1	13.09	6.07	0.46	20.6	50.9
15500	00:01:02.000	3.93	20.55	0.1	13.07	6.09	0.47	20.6	50.9
15525	00:01:02.100	3.93	20.55	0.1	13.13	6.1	0.46	20.6	50.9
15550	00:01:02.200	3.93	20.55	0.1	13.18	6.12	0.46	20.6	50.9
15575	00:01:02.300	3.93	20.55	0.1	13.24	6.15	0.46	20.6	50.9
15600	00:01:02.400	3.93	20.55	0.1	13.25	6.17	0.47	20.6	50.9
15625	00:01:02.500	3.93	20.55	0.1	13.29	6.2	0.47	20.6	50.9
15650	00:01:02.600	3.93	20.55	0.1	13.3	6.23	0.47	20.6	50.9
15675	00:01:02.700	3.93	20.55	0.1	13.3	6.27	0.47	20.6	50.9
15700	00:01:02.800	3.93	20.55	0.1	13.34	6.28	0.47	20.6	50.9
15725	00:01:02.900	3.93	20.55	0.1	13.36	6.31	0.47	20.6	50.9
15750	00:01:03.000	3.93	20.55	0.1	13.41	6.32	0.47	20.6	50.9
15775	00:01:03.100	3.93	20.55	0.1	13.4	6.33	0.47	20.6	50.9
15800	00:01:03.200	3.93	20.55	0.1	13.39	6.33	0.47	20.6	50.9
15825	00:01:03.300	3.93	20.55	0.1	13.38	6.33	0.47	20.6	50.9
15850	00:01:03.400	3.93	20.55	0.1	13.39	6.32	0.47	20.6	50.9
15875	00:01:03.500	3.93	20.55	0.1	13.41	6.32	0.47	20.6	50.9
15900	00:01:03.600	3.93	20.55	0.1	13.41	6.3	0.47	20.6	50.9
15925	00:01:03.700	3.93	20.55	0.1	13.48	6.29	0.47	20.6	50.9
15950	00:01:03.800	3.93	20.55	0.1	13.41	6.32	0.47	20.6	50.9
15975	00:01:03.900	3.93	20.55	0.1	13.43	6.32	0.47	20.6	50.9
16000	00:01:04.000	3.93	20.55	0.1	13.41	6.34	0.47	20.6	50.9
16025	00:01:04.100	3.93	20.55	0.1	13.42	6.33	0.47	20.6	50.9
16050	00:01:04.200	3.93	20.55	0.1	13.45	6.33	0.47	20.6	50.9
16075	00:01:04.300	3.93	20.55	0.1	13.46	6.34	0.47	20.6	50.9
16100	00:01:04.400	3.93	20.55	0.1	13.43	6.34	0.47	20.6	50.9
16125	00:01:04.500	3.93	20.55	0.1	13.42	6.35	0.47	20.6	50.9
16150	00:01:04.600	3.93	20.55	0.1	13.44	6.38	0.47	20.6	50.9
16175	00:01:04.700	3.93	20.55	0.1	13.42	6.39	0.48	20.6	50.9
16200	00:01:04.800	3.93	20.55	0.1	13.49	6.39	0.47	20.6	50.9
16225	00:01:04.900	3.93	20.55	0.1	13.49	6.39	0.47	20.6	50.9
16250	00:01:05.000	3.93	20.55	0.1	13.54	6.4	0.47	20.6	50.9
16275	00:01:05.100	3.93	20.55	0.1	13.55	6.41	0.47	20.6	50.9
16300	00:01:05.200	3.93	20.55	0.1	13.56	6.44	0.47	20.6	50.9
16325	00:01:05.300	3.92	20.55	0.1	13.57	6.45	0.48	20.6	50.9
16350	00:01:05.400	3.92	20.55	0.1	13.6	6.44	0.47	20.6	50.9
16375	00:01:05.500	3.92	20.55	0.1	13.61	6.44	0.47	20.6	50.9
16400	00:01:05.600	3.92	20.55	0.1	13.6	6.45	0.47	20.6	50.9
16425	00:01:05.700	3.92	20.55	0.1	13.59	6.46	0.48	20.6	50.9
16450	00:01:05.800	3.92	20.55	0.1	13.56	6.46	0.48	20.6	50.9
16475	00:01:05.900	3.92	20.55	0.1	13.57	6.49	0.48	20.6	50.9
16500	00:01:06.000	3.92	20.55	0.1	13.56	6.49	0.48	20.6	50.9
16525	00:01:06.100	3.92	20.55	0.1	13.55	6.49	0.48	20.6	50.9
16550	00:01:06.200	3.92	20.55	0.1	13.56	6.49	0.48	20.6	50.9
16575	00:01:06.300	3.92	20.55	0.1	13.59	6.47	0.48	20.6	50.9
16600	00:01:06.400	3.92	20.55	0.1	13.6	6.49	0.48	20.6	50.9
16625	00:01:06.500	3.92	20.55	0.1	13.59	6.51	0.48	20.6	50.9
16650	00:01:06.600	3.92	20.55	0.1	13.64	6.52	0.48	20.6	50.9
16675	00:01:06.700	3.92	20.55	0.1	13.65	6.52	0.48	20.6	50.9
16700	00:01:06.800	3.92	20.55	0.1	13.7	6.54	0.48	20.6	50.9
16725	00:01:06.900	3.92	20.55	0.1	13.71	6.55	0.48	20.6	50.9
16750	00:01:07.000	3.92	20.55	0.1	13.68	6.56	0.48	20.6	50.9
16775	00:01:07.100	3.92	20.54	0.1	13.75	6.58	0.48	20.6	50.9
16800	00:01:07.200	3.92	20.54	0.1	13.77	6.59	0.48	20.6	50.9
16825	00:01:07.300	3.92	20.54	0.1	13.77	6.62	0.48	20.6	50.9
16850	00:01:07.400	3.92	20.54	0.1	13.81	6.63	0.48	20.6	50.9
16875	00:01:07.500	3.92	20.54	0.1	13.88	6.62	0.48	20.6	50.9
16900	00:01:07.600	3.92	20.54	0.1	13.89	6.63	0.48	20.6	50.9
16925	00:01:07.700	3.92	20.54	0.1	13.93	6.66	0.48	20.6	50.9
16950	00:01:07.800	3.92	20.54	0.1	13.92	6.67	0.48	20.6	50.9
16975	00:01:07.900	3.92	20.54	0.1	13.97	6.68	0.48	20.6	50.9
17000	00:01:08.000	3.92	20.54	0.1	13.99	6.69	0.48	20.6	50.9
17025	00:01:08.100	3.92	20.54	0.1	14	6.69	0.48	20.6	50.9
17050	00:01:08.200	3.93	20.54	0.1	14	6.71	0.48	20.6	50.9
17075	00:01:08.300	3.93	20.54	0.1	14.02	6.73	0.48	20.6	50.9
17100	00:01:08.400	3.93	20.54	0.1	14.08	6.77	0.48	20.6	50.9
17125	00:01:08.500	3.93	20.54	0.1	14.09	6.8	0.48	20.6	50.9
17150	00:01:08.600	3.93	20.54	0.1	14.08	6.8	0.48	20.6	50.9
17175	00:01:08.700	3.93	20.54	0.1	14.1	6.81	0.48	20.6	50.9
17200	00:01:08.800	3.93	20.54	0.1	14.12	6.81	0.48	20.6	50.9
17225	00:01:08.900	3.93	20.54	0.1	14.19	6.81	0.48	20.6	50.9
17250	00:01:09.000	3.93	20.54	0.1	14.23	6.82	0.48	20.6	50.9
17275	00:01:09.100	3.93	20.54	0.11	14.26	6.87	0.48	20.6	50.9
17300	00:01:09.200	3.93	20.54	0.11	14.29	6.9	0.48	20.6	50.9
17325	00:01:09.300	3.93	20.54	0.11	14.32	6.95	0.49	20.6	50.9
17350	00:01:09.400	3.93	20.54	0.11	14.34	6.95	0.48	20.6	50.9
17375	00:01:09.500	3.93	20.54	0.11	14.35	6.96	0.49	20.6	50.9
17400	00:01:09.600	3.93	20.54	0.11	14.39	6.99	0.49	20.6	50.9
17425	00:01:09.700	3.93	20.54	0.11	14.43	6.99	0.48	20.6	50.9
17450	00:01:09.800	3.93	20.54	0.11	14.47	7.02	0.49	20.6	50.9
17475	00:01:09.900	3.93	20.54	0.11	14.51	7.07	0.49	20.6	50.9
17500	00:01:10.000	3.93	20.54	0.11	14.54	7.08	0.49	20.6	50.9
17525	00:01:10.100	3.93	20.54	0.11	14.59	7.06	0.48	20.6	50.9
17550	00:01:10.200	3.93	20.54	0.11	14.6	7.06	0.48	20.6	50.9
17575	00:01:10.300	3.93	20.54	0.11	14.61	7.05	0.48	20.6	50.9
17600	00:01:10.400	3.93	20.54	0.11	14.6	7.08	0.49	20.6	50.9
17625	00:01:10.500	3.93	20.54	0.11	14.67	7.1	0.48	20.6	50.9
17650	00:01:10.600	3.93	20.54	0.11	14.67	7.12	0.49	20.6	50.9
17675	00:01:10.700	3.93	20.54	0.11	14.67	7.15	0.49	20.6	50.9
17700	00:01:10.800	3.93	20.54	0.11	14.71	7.17	0.49	20.6	50.9
17725	00:01:10.900	3.93	20.54	0.11	14.66	7.2	0.49	20.6	50.9
17750	00:01:11.000	3.93	20.54	0.11	14.69	7.24	0.49	20.6	50.9
17775	00:01:11.100	3.93	20.54	0.11	14.71	7.3	0.5	20.6	50.9
17800	00:01:11.200	3.93	20.54	0.11	14.74	7.31	0.5	20.6	50.9
17825	00:01:11.300	3.93	20.54	0.11	14.75	7.35	0.5	20.6	50.9
17850	00:01:11.400	3.93	20.54	0.11	14.79	7.36	0.5	20.6	50.9
17875	00:01:11.500	3.93	20.54	0.11	14.77	7.4	0.5	20.6	50.9
17900	00:01:11.600	3.93	20.53	0.11	14.83	7.42	0.5	20.6	50.9
17925	00:01:11.700	3.93	20.53	0.11	14.88	7.43	0.5	20.6	50.9
17950	00:01:11.800	3.93	20.53	0.11	14.85	7.47	0.5	20.6	50.9
17975	00:01:11.900	3.93	20.53	0.11	14.9	7.46	0.5	20.6	50.9
18000	00:01:12.000	3.93	20.53	0.11	14.9	7.44	0.5	20.6	50.9
18025	00:01:12.100	3.93	20.53	0.11	14.91	7.41	0.5	20.6	50.9
18050	00:01:12.200	3.93	20.53	0.11	14.93	7.41	0.5	20.6	50.9
18075	00:01:12.300	3.93	20.53	0.11	14.96	7.39	0.49	20.6	50.9
18100	00:01:12.400	3.93	20.53	0.11	14.97	7.42	0.5	20.6	50.9
18125	00:01:12.500	3.93	20.53	0.11	15	7.42	0.49	20.6	50.9
18150	00:01:12.600	3.93	20.53	0.11	15	7.42	0.49	20.6	50.9
18175	00:01:12.700	3.93	20.53	0.11	15.02	7.44	0.5	20.6	50.9
18200	00:01:12.800	3.93	20.53	0.11	15.07	7.45	0.49	20.6	50.9
18225	00:01:12.900	3.93	20.53	0.11	15.07	7.47	0.5	20.6	50.9
18250	00:01:13.000	3.93	20.53	0.11	15.1	7.51	0.5	20.6	51
18275	00:01:13.100	3.93	20.53	0.11	15.13	7.55	0.5	20.6	51
18300	00:01:13.200	3.93	20.53	0.11	15.17	7.6	0.5	20.6	51
18325	00:01:13.300	3.93	20.53	0.11	15.22	7.62	0.5	20.6	51
18350	00:01:13.400	3.93	20.53	0.11	15.23	7.61	0.5	20.6	51
18375	00:01:13.500	3.93	20.53	0.11	15.23	7.62	0.5	20.6	51
18400	00:01:13.600	3.93	20.53	0.11	15.26	7.62	0.5	20.6	51
18425	00:01:13.700	3.93	20.53	0.11	15.27	7.63	0.5	20.6	51
18450	00:01:13.800	3.93	20.53	0.11	15.26	7.65	0.5	20.6	51
18475	00:01:13.900	3.93	20.53	0.11	15.31	7.65	0.5	20.6	51
18500	00:01:14.000	3.93	20.53	0.11	15.29	7.65	0.5	20.6	51
18525	00:01:14.100	3.94	20.53	0.11	15.29	7.66	0.5	20.6	51
18550	00:01:14.200	3.94	20.53	0.11	15.31	7.67	0.5	20.6	51
18575	00:01:14.300	3.94	20.53	0.11	15.32	7.7	0.5	20.6	51
18600	00:01:14.400	3.94	20.53	0.11	15.35	7.7	0.5	20.6	51
18625	00:01:14.500	3.94	20.53	0.11	15.39	7.74	0.5	20.6	51
18650	00:01:14.600	3.94	20.53	0.11	15.41	7.75	0.5	20.6	51
18675	00:01:14.700	3.94	20.53	0.11	15.45	7.76	0.5	20.6	51
18700	00:01:14.800	3.94	20.53	0.11	15.52	7.77	0.5	20.6	51
18725	00:01:14.900	3.94	20.53	0.11	15.52	7.78	0.5	20.6	51
18750	00:01:15.000	3.94	20.53	0.11	15.6	7.8	0.5	20.6	51
18775	00:01:15.100	3.94	20.53	0.11	15.66	7.8	0.5	20.6	51
18800	00:01:15.200	3.94	20.53	0.11	15.69	7.81	0.5	20.6	51
18825	00:01:15.300	3.94	20.53	0.11	15.72	7.81	0.5	20.6	51
18850	00:01:15.400	3.93	20.53	0.11	15.69	7.84	0.5	20.6	51
18875	00:01:15.500	3.93	20.53	0.11	15.72	7.84	0.5	20.6	51
18900	00:01:15.600	3.93	20.53	0.11	15.71	7.87	0.5	20.6	51
18925	00:01:15.700	3.93	20.53	0.12	15.74	7.89	0.5	20.6	51
18950	00:01:15.800	3.93	20.53	0.12	15.73	7.91	0.5	20.6	51
18975	00:01:15.900	3.93	20.53	0.12	15.77	7.93	0.5	20.6	51
19000	00:01:16.000	3.93	20.53	0.12	15.76	7.96	0.5	20.6	51
19025	00:01:16.100	3.93	20.53	0.12	15.78	7.99	0.51	20.6	51
19050	00:01:16.200	3.93	20.53	0.12	15.76	8.02	0.51	20.6	51
19075	00:01:16.300	3.93	20.53	0.12	15.82	8.02	0.51	20.6	51
19100	00:01:16.400	3.93	20.52	0.12	15.9	8.07	0.51	20.6	51
19125	00:01:16.500	3.93	20.52	0.12	15.87	8.06	0.51	20.6	51
19150	00:01:16.600	3.93	20.52	0.12	15.96	8.1	0.51	20.6	51
19175	00:01:16.700	3.93	20.52	0.12	15.96	8.12	0.51	20.6	51
19200	00:01:16.800	3.93	20.52	0.12	15.97	8.15	0.51	20.6	51
19225	00:01:16.900	3.93	20.52	0.12	15.99	8.16	0.51	20.6	51
19250	00:01:17.000	3.93	20.52	0.12	16.04	8.19	0.51	20.6	51.1
19275	00:01:17.100	3.93	20.52	0.12	16.05	8.23	0.51	20.6	51.1
19300	00:01:17.200	3.93	20.52	0.12	16.12	8.27	0.51	20.6	51.1
19325	00:01:17.300	3.94	20.52	0.12	16.12	8.35	0.52	20.6	51.1
19350	00:01:17.400	3.94	20.52	0.12	16.19	8.35	0.52	20.6	51.1
19375	00:01:17.500	3.94	20.52	0.12	16.24	8.38	0.52	20.6	51.1
19400	00:01:17.600	3.94	20.52	0.12	16.21	8.41	0.52	20.6	51.1
19425	00:01:17.700	3.94	20.52	0.12	16.24	8.45	0.52	20.6	51.1
19450	00:01:17.800	3.94	20.52	0.12	16.26	8.45	0.52	20.6	51.1
19475	00:01:17.900	3.94	20.52	0.12	16.22	8.48	0.52	20.6	51.1
19500	00:01:18.000	3.94	20.52	0.12	16.19	8.48	0.52	20.6	51.1
19525	00:01:18.100	3.94	20.52	0.12	16.17	8.45	0.52	20.6	51.1
19550	00:01:18.200	3.94	20.52	0.12	16.14	8.41	0.52	20.6	51.1
19575	00:01:18.300	3.94	20.52	0.12	16.07	8.4	0.52	20.6	51.1
19600	00:01:18.400	3.94	20.52	0.12	16.01	8.4	0.52	20.6	51.1
19625	00:01:18.500	3.94	20.52	0.12	16.01	8.38	0.52	20.6	51.1
19650	00:01:18.600	3.93	20.52	0.12	16.03	8.35	0.52	20.6	51.1
19675	00:01:18.700	3.93	20.52	0.12	16.03	8.3	0.52	20.6	51.1
19700	00:01:18.800	3.93	20.52	0.12	16	8.32	0.52	20.6	51.1
19725	00:01:18.900	3.93	20.52	0.12	16.03	8.32	0.52	20.6	51.1
19750	00:01:19.000	3.93	20.52	0.12	16.06	8.3	0.52	20.6	51.1
19775	00:01:19.100	3.93	20.52	0.12	16.06	8.32	0.52	20.6	51.1
19800	00:01:19.200	3.93	20.52	0.12	16.05	8.3	0.52	20.6	51.1
19825	00:01:19.300	3.93	20.52	0.12	16.11	8.28	0.51	20.6	51.1
19850	00:01:19.400	3.93	20.52	0.12	16.12	8.24	0.51	20.6	51.1
19875	00:01:19.500	3.94	20.52	0.12	16.1	8.25	0.51	20.6	51.1
19900	00:01:19.600	3.94	20.52	0.12	16.11	8.26	0.51	20.6	51.1
19925	00:01:19.700	3.94	20.52	0.12	16.11	8.28	0.51	20.6	51.1
19950	00:01:19.800	3.94	20.52	0.12	16.11	8.24	0.51	20.6	51.1
19975	00:01:19.900	3.94	20.52	0.12	16.12	8.21	0.51	20.6	51.1
20000	00:01:20.000	3.94	20.52	0.12	16.1	8.22	0.51	20.6	51.1
20025	00:01:20.100	3.94	20.52	0.12	16.1	8.2	0.51	20.6	51.1
20050	00:01:20.200	3.94	20.52	0.12	16.1	8.22	0.51	20.6	51.1
20075	00:01:20.300	3.94	20.52	0.12	16.05	8.23	0.51	20.6	51.1
20100	00:01:20.400	3.94	20.52	0.12	16.04	8.25	0.51	20.6	51.1
20125	00:01:20.500	3.94	20.52	0.12	16.06	8.27	0.51	20.6	51.1
20150	00:01:20.600	3.94	20.52	0.12	16.09	8.26	0.51	20.6	51.1
20175	00:01:20.700	3.93	20.52	0.12	16.08	8.28	0.51	20.6	51.1
20200	00:01:20.800	3.93	20.52	0.12	16.13	8.31	0.52	20.6	51.1
20225	00:01:20.900	3.93	20.52	0.12	16.11	8.34	0.52	20.6	51.1
20250	00:01:21.000	3.93	20.52	0.12	16.1	8.33	0.52	20.6	51.2
20275	00:01:21.100	3.93	20.52	0.12	16.11	8.34	0.52	20.6	51.2
20300	00:01:21.200	3.93	20.52	0.12	16.14	8.34	0.52	20.6	51.2
20325	00:01:21.300	3.93	20.52	0.12	16.14	8.33	0.52	20.6	51.2
20350	00:01:21.400	3.93	20.52	0.12	16.17	8.33	0.52	20.6	51.2
20375	00:01:21.500	3.93	20.52	0.12	16.14	8.33	0.52	20.6	51.2
20400	00:01:21.600	3.93	20.52	0.12	16.12	8.33	0.52	20.6	51.2
20425	00:01:21.700	3.94	20.52	0.12	16.15	8.33	0.52	20.6	51.2
20450	00:01:21.800	3.94	20.52	0.12	16.15	8.34	0.52	20.6	51.2
20475	00:01:21.900	3.94	20.52	0.12	16.19	8.34	0.52	20.6	51.2
20500	00:01:22.000	3.94	20.52	0.12	16.26	8.36	0.51	20.6	51.2
20525	00:01:22.100	3.94	20.52	0.12	16.26	8.35	0.51	20.6	51.2
20550	00:01:22.200	3.94	20.52	0.12	16.29	8.35	0.51	20.6	51.2
20575	00:01:22.300	3.94	20.52	0.12	16.32	8.36	0.51	20.6	51.2
20600	00:01:22.400	3.94	20.52	0.12	16.31	8.38	0.51	20.6	51.2
20625	00:01:22.500	3.94	20.52	0.12	16.34	8.41	0.51	20.6	51.2
20650	00:01:22.600	3.94	20.52	0.12	16.33	8.43	0.52	20.6	51.2
20675	00:01:22.700	3.94	20.52	0.12	16.35	8.42	0.52	20.6	51.2
20700	00:01:22.800	3.94	20.52	0.12	16.32	8.39	0.51	20.6	51.2
20725	00:01:22.900	3.94	20.52	0.12	16.32	8.39	0.51	20.6	51.2
20750	00:01:23.000	3.94	20.52	0.12	16.31	8.4	0.51	20.6	51.2
20775	00:01:23.100	3.94	20.52	0.12	16.34	8.43	0.52	20.6	51.2
20800	00:01:23.200	3.94	20.52	0.12	16.28	8.44	0.52	20.6	51.2
20825	00:01:23.300	3.94	20.52	0.12	16.28	8.43	0.52	20.6	51.2
20850	00:01:23.400	3.94	20.52	0.12	16.28	8.43	0.52	20.6	51.2
20875	00:01:23.500	3.93	20.52	0.12	16.3	8.39	0.51	20.6	51.2
20900	00:01:23.600	3.93	20.52	0.12	16.31	8.38	0.51	20.6	51.2
20925	00:01:23.700	3.93	20.52	0.12	16.27	8.4	0.52	20.6	51.2
20950	00:01:23.800	3.93	20.52	0.12	16.31	8.42	0.52	20.6	51.2
20975	00:01:23.900	3.93	20.52	0.12	16.33	8.44	0.52	20.6	51.2
21000	00:01:24.000	3.93	20.52	0.12	16.32	8.45	0.52	20.6	51.2
21025	00:01:24.100	3.94	20.52	0.12	16.32	8.44	0.52	20.6	51.2
21050	00:01:24.200	3.94	20.52	0.12	16.38	8.46	0.52	20.6	51.2
21075	00:01:24.300	3.94	20.52	0.12	16.4	8.47	0.52	20.6	51.2
21100	00:01:24.400	3.94	20.52	0.12	16.44	8.51	0.52	20.6	51.2
21125	00:01:24.500	3.94	20.52	0.12	16.45	8.54	0.52	20.6	51.2
21150	00:01:24.600	3.94	20.52	0.12	16.51	8.53	0.52	20.6	51.2
21175	00:01:24.700	3.94	20.52	0.12	16.49	8.51	0.52	20.6	51.2
21200	00:01:24.800	3.94	20.52	0.12	16.5	8.54	0.52	20.6	51.2
21225	00:01:24.900	3.94	20.52	0.12	16.45	8.56	0.52	20.6	51.2
21250	00:01:25.000	3.94	20.52	0.12	16.44	8.55	0.52	20.6	51.2
21275	00:01:25.100	3.94	20.52	0.12	16.47	8.57	0.52	20.6	51.2
21300	00:01:25.200	3.94	20.52	0.12	16.49	8.58	0.52	20.6	51.2
21325	00:01:25.300	3.94	20.52	0.12	16.46	8.59	0.52	20.6	51.2
21350	00:01:25.400	3.94	20.52	0.12	16.44	8.59	0.52	20.6	51.2
21375	00:01:25.500	3.94	20.52	0.12	16.42	8.58	0.52	20.6	51.2
21400	00:01:25.600	3.94	20.52	0.12	16.39	8.62	0.53	20.6	51.2
21425	00:01:25.700	3.94	20.52	0.12	16.45	8.65	0.53	20.6	51.2
21450	00:01:25.800	3.94	20.52	0.12	16.46	8.66	0.53	20.6	51.2
21475	00:01:25.900	3.94	20.52	0.12	16.5	8.63	0.52	20.6	51.2
21500	00:01:26.000	3.94	20.52	0.12	16.53	8.67	0.52	20.6	51.2
21525	00:01:26.100	3.94	20.52	0.12	16.5	8.66	0.52	20.6	51.2
21550	00:01:26.200	3.94	20.52	0.12	16.5	8.63	0.52	20.6	51.2
21575	00:01:26.300	3.94	20.52	0.12	16.54	8.62	0.52	20.6	51.2
21600	00:01:26.400	3.94	20.52	0.12	16.61	8.6	0.52	20.6	51.2
21625	00:01:26.500	3.94	20.52	0.12	16.62	8.64	0.52	20.6	51.2
21650	00:01:26.600	3.94	20.52	0.12	16.66	8.63	0.52	20.6	51.2
21675	00:01:26.700	3.94	20.52	0.12	16.64	8.65	0.52	20.6	51.2
21700	00:01:26.800	3.94	20.52	0.12	16.67	8.66	0.52	20.6	51.2
21725	00:01:26.900	3.94	20.52	0.12	16.74	8.68	0.52	20.6	51.2
21750	00:01:27.000	3.94	20.52	0.12	16.73	8.66	0.52	20.6	51.2
21775	00:01:27.100	3.94	20.52	0.12	16.75	8.68	0.52	20.6	51.2
21800	00:01:27.200	3.94	20.52	0.12	16.77	8.73	0.52	20.6	51.2
21825	00:01:27.300	3.94	20.52	0.12	16.74	8.77	0.52	20.6	51.2
21850	00:01:27.400	3.94	20.52	0.12	16.73	8.81	0.53	20.6	51.2
21875	00:01:27.500	3.94	20.52	0.12	16.74	8.82	0.53	20.6	51.2
21900	00:01:27.600	3.94	20.52	0.12	16.72	8.81	0.53	20.6	51.2
21925	00:01:27.700	3.94	20.52	0.12	16.75	8.79	0.52	20.6	51.2
21950	00:01:27.800	3.93	20.52	0.12	16.73	8.77	0.52	20.6	51.2
21975	00:01:27.900	3.93	20.52	0.12	16.7	8.78	0.53	20.6	51.2
22000	00:01:28.000	3.93	20.52	0.12	16.73	8.78	0.52	20.6	51.2
22025	00:01:28.100	3.93	20.52	0.12	16.74	8.78	0.52	20.6	51.2
22050	00:01:28.200	3.93	20.52	0.12	16.76	8.77	0.52	20.6	51.2
22075	00:01:28.300	3.93	20.52	0.12	16.76	8.76	0.52	20.6	51.2
22100	00:01:28.400	3.92	20.52	0.12	16.74	8.74	0.52	20.6	51.2
22125	00:01:28.500	3.92	20.52	0.12	16.73	8.71	0.52	20.6	51.2
22150	00:01:28.600	3.92	20.52	0.12	16.74	8.73	0.52	20.6	51.2
22175	00:01:28.700	3.92	20.52	0.12	16.74	8.77	0.52	20.6	51.2
22200	00:01:28.800	3.92	20.52	0.12	16.72	8.76	0.52	20.6	51.2
22225	00:01:28.900	3.92	20.52	0.12	16.7	8.76	0.52	20.6	51.2
22250	00:01:29.000	3.92	20.52	0.12	16.71	8.82	0.53	20.6	51.2
22275	00:01:29.100	3.92	20.52	0.12	16.73	8.84	0.53	20.6	51.2
22300	00:01:29.200	3.92	20.52	0.12	16.73	8.84	0.53	20.6	51.2
22325	00:01:29.300	3.92	20.52	0.12	16.78	8.87	0.53	20.6	51.2
22350	00:01:29.400	3.92	20.52	0.13	16.79	8.89	0.53	20.6	51.2
22375	00:01:29.500	3.92	20.52	0.13	16.83	8.91	0.53	20.6	51.2
22400	00:01:29.600	3.92	20.51	0.13	16.84	8.92	0.53	20.6	51.2
22425	00:01:29.700	3.92	20.51	0.13	16.85	8.93	0.53	20.6	51.2
22450	00:01:29.800	3.92	20.51	0.13	16.89	8.97	0.53	20.6	51.2
22475	00:01:29.900	3.92	20.51	0.13	16.94	9	0.53	20.6	51.2
22500	00:01:30.000	3.92	20.51	0.13	16.95	8.99	0.53	20.6	51.1
22525	00:01:30.100	3.92	20.51	0.13	16.97	8.97	0.53	20.6	51.1
22550	00:01:30.200	3.92	20.51	0.13	16.98	9	0.53	20.6	51.1
22575	00:01:30.300	3.92	20.51	0.13	17.01	8.97	0.53	20.6	51.1
22600	00:01:30.400	3.92	20.51	0.13	17.04	8.99	0.53	20.6	51.1
22625	00:01:30.500	3.92	20.51	0.13	17.06	9.01	0.53	20.6	51.1
22650	00:01:30.600	3.92	20.51	0.13	17.13	9.04	0.53	20.6	51.1
22675	00:01:30.700	3.92	20.51	0.13	17.15	9.07	0.53	20.6	51.1
22700	00:01:30.800	3.92	20.51	0.13	17.14	9.06	0.53	20.6	51.1
22725	00:01:30.900	3.92	20.51	0.13	17.18	9.08	0.53	20.6	51.1
22750	00:01:31.000	3.92	20.51	0.13	17.21	9.08	0.53	20.6	51.1
22775	00:01:31.100	3.91	20.51	0.13	17.21	9.13	0.53	20.6	51.1
22800	00:01:31.200	3.91	20.51	0.13	17.22	9.13	0.53	20.6	51.1
22825	00:01:31.300	3.91	20.51	0.13	17.22	9.16	0.53	20.6	51.1
22850	00:01:31.400	3.91	20.51	0.13	17.24	9.19	0.53	20.6	51.1
22875	00:01:31.500	3.91	20.51	0.13	17.25	9.19	0.53	20.6	51.1
22900	00:01:31.600	3.91	20.51	0.13	17.2	9.19	0.53	20.6	51.1
22925	00:01:31.700	3.91	20.51	0.13	17.27	9.2	0.53	20.6	51.1
22950	00:01:31.800	3.91	20.51	0.13	17.27	9.23	0.53	20.6	51.1
22975	00:01:31.900	3.91	20.51	0.13	17.23	9.23	0.54	20.6	51.1
23000	00:01:32.000	3.91	20.51	0.13	17.24	9.25	0.54	20.6	51.1
23025	00:01:32.100	3.91	20.51	0.13	17.23	9.26	0.54	20.6	51.1
23050	00:01:32.200	3.91	20.51	0.13	17.27	9.27	0.54	20.6	51.1
23075	00:01:32.300	3.91	20.51	0.13	17.28	9.27	0.54	20.6	51.1
23100	00:01:32.400	3.91	20.51	0.13	17.29	9.27	0.54	20.6	51.1
23125	00:01:32.500	3.91	20.51	0.13	17.27	9.31	0.54	20.6	51.1
23150	00:01:32.600	3.91	20.51	0.13	17.3	9.34	0.54	20.6	51.1
23175	00:01:32.700	3.91	20.51	0.13	17.27	9.33	0.54	20.6	51.1
23200	00:01:32.800	3.91	20.51	0.13	17.34	9.33	0.54	20.6	51.1
23225	00:01:32.900	3.91	20.51	0.13	17.35	9.34	0.54	20.6	51.1
23250	00:01:33.000	3.91	20.51	0.13	17.37	9.35	0.54	20.6	51.1
23275	00:01:33.100	3.91	20.51	0.13	17.41	9.35	0.54	20.6	51.1
23300	00:01:33.200	3.91	20.51	0.13	17.4	9.39	0.54	20.6	51.1
23325	00:01:33.300	3.91	20.51	0.13	17.42	9.43	0.54	20.6	51.1
23350	00:01:33.400	3.91	20.51	0.13	17.42	9.41	0.54	20.6	51.1
23375	00:01:33.500	3.91	20.51	0.13	17.4	9.42	0.54	20.6	51.1
23400	00:01:33.600	3.91	20.51	0.13	17.46	9.42	0.54	20.6	51.1
23425	00:01:33.700	3.91	20.51	0.13	17.47	9.43	0.54	20.6	51.1
23450	00:01:33.800	3.91	20.51	0.13	17.48	9.43	0.54	20.6	51.1
23475	00:01:33.900	3.92	20.51	0.13	17.48	9.42	0.54	20.6	51.1
23500	00:01:34.000	3.92	20.51	0.13	17.53	9.43	0.54	20.6	51.1
23525	00:01:34.100	3.92	20.51	0.13	17.52	9.47	0.54	20.6	51.1
23550	00:01:34.200	3.92	20.51	0.13	17.56	9.46	0.54	20.6	51.1
23575	00:01:34.300	3.92	20.51	0.13	17.58	9.48	0.54	20.6	51.1
23600	00:01:34.400	3.92	20.51	0.13	17.61	9.51	0.54	20.6	51.1
23625	00:01:34.500	3.92	20.51	0.13	17.66	9.51	0.54	20.6	51.1
23650	00:01:34.600	3.92	20.51	0.13	17.65	9.51	0.54	20.6	51.1
23675	00:01:34.700	3.92	20.51	0.13	17.62	9.56	0.54	20.6	51.1
23700	00:01:34.800	3.92	20.51	0.13	17.62	9.58	0.54	20.6	51.1
23725	00:01:34.900	3.93	20.51	0.13	17.68	9.59	0.54	20.6	51.1
23750	00:01:35.000	3.93	20.51	0.13	17.67	9.6	0.54	20.6	51.1
23775	00:01:35.100	3.93	20.51	0.13	17.7	9.61	0.54	20.6	51.1
23800	00:01:35.200	3.93	20.51	0.13	17.67	9.59	0.54	20.6	51.1
23825	00:01:35.300	3.93	20.51	0.13	17.68	9.59	0.54	20.6	51.1
23850	00:01:35.400	3.93	20.51	0.13	17.69	9.59	0.54	20.6	51.1
23875	00:01:35.500	3.93	20.51	0.13	17.69	9.62	0.54	20.6	51.1
23900	00:01:35.600	3.93	20.51	0.13	17.69	9.64	0.54	20.6	51.1
23925	00:01:35.700	3.93	20.51	0.13	17.77	9.62	0.54	20.6	51.1
23950	00:01:35.800	3.93	20.51	0.13	17.75	9.63	0.54	20.6	51.1
23975	00:01:35.900	3.93	20.51	0.13	17.74	9.67	0.55	20.6	51.1
24000	00:01:36.000	3.93	20.51	0.13	17.73	9.7	0.55	20.6	51.1
24025	00:01:36.100	3.93	20.51	0.13	17.76	9.71	0.55	20.6	51.1
24050	00:01:36.200	3.93	20.51	0.13	17.77	9.74	0.55	20.6	51.1
24075	00:01:36.300	3.92	20.51	0.13	17.76	9.74	0.55	20.6	51.1
24100	00:01:36.400	3.92	20.51	0.13	17.75	9.77	0.55	20.6	51.1
24125	00:01:36.500	3.92	20.51	0.13	17.78	9.8	0.55	20.6	51.1
24150	00:01:36.600	3.92	20.51	0.13	17.82	9.84	0.55	20.6	51.1
24175	00:01:36.700	3.92	20.51	0.13	17.77	9.85	0.55	20.6	51.1
24200	00:01:36.800	3.92	20.51	0.13	17.77	9.84	0.55	20.6	51.1
24225	00:01:36.900	3.92	20.51	0.13	17.81	9.82	0.55	20.6	51.1
24250	00:01:37.000	3.92	20.51	0.13	17.81	9.78	0.55	20.6	51.1
24275	00:01:37.100	3.92	20.51	0.13	17.8	9.79	0.55	20.6	51.1
24300	00:01:37.200	3.92	20.51	0.13	17.85	9.81	0.55	20.6	51.1
24325	00:01:37.300	3.92	20.5	0.13	17.91	9.86	0.55	20.6	51.1
24350	00:01:37.400	3.92	20.5	0.13	17.92	9.88	0.55	20.6	51.1
24375	00:01:37.500	3.92	20.5	0.13	17.94	9.86	0.55	20.6	51.1
24400	00:01:37.600	3.92	20.5	0.13	17.95	9.84	0.55	20.6	51.1
24425	00:01:37.700	3.93	20.5	0.13	17.97	9.82	0.55	20.6	51.1
24450	00:01:37.800	3.93	20.5	0.13	18.01	9.83	0.55	20.6	51.1
24475	00:01:37.900	3.93	20.5	0.13	18.05	9.86	0.55	20.6	51.1
24500	00:01:38.000	3.93	20.5	0.13	18.05	9.88	0.55	20.6	51
24525	00:01:38.100	3.93	20.5	0.13	18.12	9.89	0.55	20.6	51
24550	00:01:38.200	3.93	20.5	0.14	18.13	9.93	0.55	20.6	51
24575	00:01:38.300	3.93	20.5	0.13	18.15	9.9	0.55	20.6	51
24600	00:01:38.400	3.93	20.5	0.13	18.19	9.91	0.54	20.6	51
24625	00:01:38.500	3.93	20.5	0.14	18.2	9.95	0.55	20.6	51
24650	00:01:38.600	3.93	20.5	0.14	18.23	9.98	0.55	20.6	51
24675	00:01:38.700	3.93	20.5	0.14	18.25	10.03	0.55	20.6	51
24700	00:01:38.800	3.93	20.5	0.14	18.29	10.06	0.55	20.6	51
24725	00:01:38.900	3.93	20.5	0.14	18.19	10.04	0.55	20.6	51
24750	00:01:39.000	3.93	20.5	0.14	18.22	10.06	0.55	20.6	51
24775	00:01:39.100	3.93	20.5	0.14	18.19	10.07	0.55	20.6	51
24800	00:01:39.200	3.93	20.5	0.14	18.22	10.07	0.55	20.6	51
24825	00:01:39.300	3.93	20.5	0.14	18.25	10.12	0.55	20.6	51
24850	00:01:39.400	3.93	20.5	0.14	18.21	10.11	0.56	20.6	51
24875	00:01:39.500	3.93	20.5	0.14	18.18	10.07	0.55	20.6	51
24900	00:01:39.600	3.93	20.5	0.14	18.16	10.07	0.55	20.6	51
24925	00:01:39.700	3.93	20.5	0.14	18.17	10.06	0.55	20.6	51
24950	00:01:39.800	3.93	20.5	0.14	18.22	10.08	0.55	20.6	51
24975	00:01:39.900	3.93	20.5	0.14	18.3	10.11	0.55	20.6	51
25000	00:01:40.000	3.93	20.5	0.14	18.33	10.12	0.55	20.6	51
25025	00:01:40.100	3.93	20.5	0.14	18.4	10.13	0.55	20.6	51
25050	00:01:40.200	3.93	20.5	0.14	18.38	10.12	0.55	20.6	51
25075	00:01:40.300	3.93	20.5	0.14	18.41	10.08	0.55	20.6	51
25100	00:01:40.400	3.93	20.5	0.14	18.38	10.1	0.55	20.6	51
25125	00:01:40.500	3.93	20.5	0.14	18.43	10.12	0.55	20.6	51
25150	00:01:40.600	3.93	20.5	0.14	18.44	10.09	0.55	20.6	51
25175	00:01:40.700	3.93	20.5	0.14	18.48	10.12	0.55	20.6	51
25200	00:01:40.800	3.93	20.5	0.14	18.44	10.15	0.55	20.6	51
25225	00:01:40.900	3.93	20.5	0.14	18.4	10.14	0.55	20.6	51
25250	00:01:41.000	3.93	20.5	0.14	18.38	10.16	0.55	20.6	51
25275	00:01:41.100	3.93	20.5	0.14	18.38	10.16	0.55	20.6	51
25300	00:01:41.200	3.93	20.5	0.14	18.43	10.18	0.55	20.6	51
25325	00:01:41.300	3.93	20.5	0.14	18.36	10.21	0.56	20.6	51
25350	00:01:41.400	3.94	20.5	0.14	18.4	10.19	0.55	20.6	51
25375	00:01:41.500	3.94	20.5	0.14	18.44	10.2	0.55	20.6	51
25400	00:01:41.600	3.94	20.5	0.14	18.44	10.24	0.56	20.6	51
25425	00:01:41.700	3.93	20.5	0.14	18.39	10.24	0.56	20.6	51
25450	00:01:41.800	3.93	20.5	0.14	18.43	10.24	0.56	20.6	51
25475	00:01:41.900	3.93	20.5	0.14	18.48	10.27	0.56	20.6	51
25500	00:01:42.000	3.93	20.5	0.14	18.54	10.33	0.56	20.6	51
25525	00:01:42.100	3.93	20.5	0.14	18.48	10.35	0.56	20.6	51
25550	00:01:42.200	3.93	20.5	0.14	18.45	10.37	0.56	20.6	51
25575	00:01:42.300	3.93	20.5	0.14	18.49	10.38	0.56	20.6	51
25600	00:01:42.400	3.93	20.5	0.14	18.56	10.42	0.56	20.6	51
25625	00:01:42.500	3.93	20.5	0.14	18.56	10.43	0.56	20.6	51
25650	00:01:42.600	3.93	20.5	0.14	18.63	10.44	0.56	20.6	51
25675	00:01:42.700	3.93	20.5	0.14	18.66	10.43	0.56	20.6	51
25700	00:01:42.800	3.93	20.5	0.14	18.66	10.47	0.56	20.6	51
25725	00:01:42.900	3.93	20.5	0.14	18.68	10.46	0.56	20.6	51
25750	00:01:43.000	3.93	20.5	0.14	18.64	10.42	0.56	20.6	51
25775	00:01:43.100	3.93	20.5	0.14	18.68	10.44	0.56	20.6	51
25800	00:01:43.200	3.93	20.5	0.14	18.73	10.43	0.56	20.6	51
25825	00:01:43.300	3.93	20.5	0.14	18.75	10.43	0.56	20.6	51
25850	00:01:43.400	3.93	20.5	0.14	18.74	10.44	0.56	20.6	51
25875	00:01:43.500	3.93	20.5	0.14	18.76	10.47	0.56	20.6	51
25900	00:01:43.600	3.93	20.5	0.14	18.74	10.46	0.56	20.6	51
25925	00:01:43.700	3.93	20.5	0.14	18.77	10.48	0.56	20.6	51
25950	00:01:43.800	3.93	20.5	0.14	18.79	10.45	0.56	20.6	51
25975	00:01:43.900	3.93	20.5	0.14	18.77	10.46	0.56	20.6	51
26000	00:01:44.000	3.93	20.5	0.14	18.82	10.45	0.56	20.6	51
26025	00:01:44.100	3.93	20.5	0.14	18.84	10.43	0.55	20.6	51
26050	00:01:44.200	3.93	20.5	0.14	18.78	10.44	0.56	20.6	51
26075	00:01:44.300	3.93	20.5	0.14	18.78	10.46	0.56	20.6	51
26100	00:01:44.400	3.93	20.5	0.14	18.75	10.47	0.56	20.6	51
26125	00:01:44.500	3.93	20.5	0.14	18.76	10.44	0.56	20.6	51
26150	00:01:44.600	3.93	20.5	0.14	18.78	10.45	0.56	20.6	51
26175	00:01:44.700	3.93	20.5	0.14	18.76	10.43	0.56	20.6	51
26200	00:01:44.800	3.93	20.5	0.14	18.79	10.45	0.56	20.6	51
26225	00:01:44.900	3.93	20.5	0.14	18.85	10.47	0.56	20.6	51
26250	00:01:45.000	3.93	20.5	0.14	18.83	10.5	0.56	20.6	51.1
26275	00:01:45.100	3.93	20.5	0.14	18.86	10.51	0.56	20.6	51.1
26300	00:01:45.200	3.93	20.5	0.14	18.91	10.52	0.56	20.6	51.1
26325	00:01:45.300	3.93	20.5	0.14	18.9	10.56	0.56	20.6	51.1
26350	00:01:45.400	3.93	20.5	0.14	18.93	10.57	0.56	20.6	51.1
26375	00:01:45.500	3.93	20.5	0.14	18.86	10.58	0.56	20.6	51.1
26400	00:01:45.600	3.93	20.5	0.14	18.86	10.6	0.56	20.6	51.1
26425	00:01:45.700	3.93	20.5	0.14	18.86	10.64	0.56	20.6	51.1
26450	00:01:45.800	3.93	20.5	0.14	18.86	10.63	0.56	20.6	51.1
26475	00:01:45.900	3.93	20.5	0.14	18.82	10.64	0.57	20.6	51.1
26500	00:01:46.000	3.93	20.5	0.14	18.82	10.6	0.56	20.6	51.1
26525	00:01:46.100	3.93	20.5	0.14	18.81	10.61	0.56	20.6	51.1
26550	00:01:46.200	3.93	20.5	0.14	18.8	10.61	0.56	20.6	51.1
26575	00:01:46.300	3.93	20.5	0.14	18.83	10.59	0.56	20.6	51.1
26600	00:01:46.400	3.93	20.5	0.14	18.82	10.57	0.56	20.6	51.1
26625	00:01:46.500	3.92	20.5	0.14	18.9	10.59	0.56	20.6	51.1
26650	00:01:46.600	3.92	20.5	0.14	18.89	10.57	0.56	20.6	51.1
26675	00:01:46.700	3.92	20.5	0.14	18.9	10.55	0.56	20.6	51.1
26700	00:01:46.800	3.92	20.5	0.14	18.89	10.58	0.56	20.6	51.1
26725	00:01:46.900	3.92	20.5	0.14	18.89	10.59	0.56	20.6	51.1
26750	00:01:47.000	3.92	20.49	0.14	18.92	10.61	0.56	20.6	51.1
26775	00:01:47.100	3.92	20.49	0.14	18.91	10.62	0.56	20.6	51.1
26800	00:01:47.200	3.92	20.49	0.14	18.92	10.63	0.56	20.6	51.1
26825	00:01:47.300	3.92	20.5	0.14	18.89	10.62	0.56	20.6	51.1
26850	00:01:47.400	3.92	20.49	0.14	18.94	10.67	0.56	20.6	51.1
26875	00:01:47.500	3.92	20.49	0.14	18.94	10.67	0.56	20.6	51.1
26900	00:01:47.600	3.93	20.5	0.14	18.92	10.71	0.57	20.6	51.1
26925	00:01:47.700	3.93	20.5	0.14	18.92	10.72	0.57	20.6	51.1
26950	00:01:47.800	3.93	20.5	0.14	18.91	10.7	0.57	20.6	51.1
26975	00:01:47.900	3.93	20.49	0.14	18.97	10.71	0.56	20.6	51.1
27000	00:01:48.000	3.93	20.49	0.14	18.95	10.71	0.56	20.6	51.2
27025	00:01:48.100	3.93	20.49	0.14	18.95	10.68	0.56	20.6	51.2
27050	00:01:48.200	3.93	20.49	0.14	18.99	10.68	0.56	20.6	51.2
27075	00:01:48.300	3.93	20.49	0.14	19.05	10.7	0.56	20.6	51.2
27100	00:01:48.400	3.93	20.49	0.14	19.03	10.68	0.56	20.6	51.2
27125	00:01:48.500	3.93	20.49	0.14	18.99	10.69	0.56	20.6	51.2
27150	00:01:48.600	3.93	20.49	0.14	19.05	10.71	0.56	20.6	51.2
27175	00:01:48.700	3.93	20.49	0.14	19.04	10.73	0.56	20.6	51.2
27200	00:01:48.800	3.93	20.49	0.14	19.09	10.75	0.56	20.6	51.2
27225	00:01:48.900	3.93	20.49	0.14	19.02	10.73	0.56	20.6	51.2
27250	00:01:49.000	3.93	20.49	0.14	19.05	10.75	0.56	20.6	51.2
27275	00:01:49.100	3.93	20.49	0.14	19.06	10.83	0.57	20.6	51.2
27300	00:01:49.200	3.93	20.49	0.14	19.05	10.83	0.57	20.6	51.2
27325	00:01:49.300	3.93	20.49	0.14	19.09	10.84	0.57	20.6	51.2
27350	00:01:49.400	3.93	20.49	0.14	19.16	10.85	0.57	20.6	51.2
27375	00:01:49.500	3.93	20.49	0.14	19.2	10.81	0.56	20.6	51.2
27400	00:01:49.600	3.93	20.49	0.14	19.22	10.83	0.56	20.6	51.2
27425	00:01:49.700	3.93	20.49	0.14	19.29	10.85	0.56	20.6	51.2
27450	00:01:49.800	3.93	20.49	0.14	19.28	10.87	0.56	20.6	51.2
27475	00:01:49.900	3.93	20.49	0.14	19.33	10.9	0.56	20.6	51.2
27500	00:01:50.000	3.93	20.49	0.14	19.34	10.91	0.56	20.6	51.2
27525	00:01:50.100	3.93	20.49	0.14	19.36	10.88	0.56	20.6	51.2
27550	00:01:50.200	3.93	20.49	0.14	19.41	10.9	0.56	20.6	51.2
27575	00:01:50.300	3.93	20.49	0.14	19.39	10.9	0.56	20.6	51.2
27600	00:01:50.400	3.93	20.49	0.14	19.35	10.92	0.56	20.6	51.2
27625	00:01:50.500	3.93	20.49	0.14	19.34	10.94	0.57	20.6	51.2
27650	00:01:50.600	3.93	20.49	0.14	19.34	10.91	0.56	20.6	51.2
27675	00:01:50.700	3.93	20.49	0.14	19.3	10.91	0.57	20.6	51.2
27700	00:01:50.800	3.93	20.49	0.14	19.34	10.94	0.57	20.6	51.2
27725	00:01:50.900	3.93	20.49	0.14	19.39	10.91	0.56	20.6	51.2
27750	00:01:51.000	3.93	20.49	0.14	19.39	10.9	0.56	20.6	51.2
27775	00:01:51.100	3.93	20.49	0.14	19.41	10.9	0.56	20.6	51.2
27800	00:01:51.200	3.93	20.49	0.14	19.4	10.9	0.56	20.6	51.2
27825	00:01:51.300	3.93	20.49	0.14	19.44	10.9	0.56	20.6	51.2
27850	00:01:51.400	3.93	20.49	0.14	19.48	10.95	0.56	20.6	51.2
27875	00:01:51.500	3.93	20.49	0.15	19.52	10.98	0.56	20.6	51.2
27900	00:01:51.600	3.93	20.49	0.15	19.51	10.98	0.56	20.6	51.2
27925	00:01:51.700	3.93	20.49	0.15	19.53	10.99	0.56	20.6	51.2
27950	00:01:51.800	3.93	20.49	0.15	19.56	10.99	0.56	20.6	51.2
27975	00:01:51.900	3.93	20.49	0.15	19.56	11.05	0.57	20.6	51.2
28000	00:01:52.000	3.93	20.49	0.15	19.62	11.08	0.56	20.6	51.2
28025	00:01:52.100	3.93	20.49	0.15	19.66	11.09	0.56	20.6	51.2
28050	00:01:52.200	3.93	20.49	0.15	19.66	11.1	0.56	20.6	51.2
28075	00:01:52.300	3.93	20.49	0.15	19.6	11.14	0.57	20.6	51.2
28100	00:01:52.400	3.93	20.49	0.15	19.59	11.13	0.57	20.6	51.2
28125	00:01:52.500	3.93	20.49	0.15	19.6	11.17	0.57	20.6	51.2
28150	00:01:52.600	3.93	20.49	0.15	19.61	11.22	0.57	20.6	51.2
28175	00:01:52.700	3.93	20.49	0.15	19.65	11.23	0.57	20.6	51.2
28200	00:01:52.800	3.93	20.49	0.15	19.66	11.21	0.57	20.6	51.2
28225	00:01:52.900	3.93	20.49	0.15	19.67	11.19	0.57	20.6	51.2
28250	00:01:53.000	3.93	20.49	0.15	19.67	11.19	0.57	20.6	51.2
28275	00:01:53.100	3.93	20.49	0.15	19.64	11.2	0.57	20.6	51.2
28300	00:01:53.200	3.93	20.49	0.15	19.64	11.22	0.57	20.6	51.2
28325	00:01:53.300	3.93	20.49	0.15	19.67	11.26	0.57	20.6	51.2
28350	00:01:53.400	3.93	20.49	0.15	19.68	11.26	0.57	20.6	51.2
28375	00:01:53.500	3.93	20.49	0.15	19.69	11.25	0.57	20.6	51.2
28400	00:01:53.600	3.93	20.49	0.15	19.67	11.23	0.57	20.6	51.2
28425	00:01:53.700	3.93	20.49	0.15	19.69	11.27	0.57	20.6	51.2
28450	00:01:53.800	3.93	20.49	0.15	19.66	11.29	0.57	20.6	51.2
28475	00:01:53.900	3.93	20.49	0.15	19.62	11.3	0.58	20.6	51.2
28500	00:01:54.000	3.93	20.49	0.15	19.62	11.33	0.58	20.6	51.2
28525	00:01:54.100	3.93	20.49	0.15	19.66	11.36	0.58	20.6	51.2
28550	00:01:54.200	3.93	20.49	0.15	19.73	11.35	0.58	20.6	51.2
28575	00:01:54.300	3.93	20.49	0.15	19.75	11.3	0.57	20.6	51.2
28600	00:01:54.400	3.93	20.49	0.15	19.77	11.32	0.57	20.6	51.2
28625	00:01:54.500	3.94	20.49	0.15	19.82	11.34	0.57	20.6	51.2
28650	00:01:54.600	3.94	20.49	0.15	19.82	11.34	0.57	20.6	51.2
28675	00:01:54.700	3.94	20.49	0.15	19.84	11.36	0.57	20.6	51.2
28700	00:01:54.800	3.94	20.49	0.15	19.9	11.39	0.57	20.6	51.2
28725	00:01:54.900	3.94	20.49	0.15	19.97	11.39	0.57	20.6	51.2
28750	00:01:55.000	3.94	20.49	0.15	19.98	11.39	0.57	20.6	51.2
28775	00:01:55.100	3.94	20.49	0.15	20.01	11.38	0.57	20.6	51.2
28800	00:01:55.200	3.94	20.49	0.15	20.01	11.39	0.57	20.6	51.2
28825	00:01:55.300	3.94	20.48	0.15	20.02	11.44	0.57	20.6	51.2
28850	00:01:55.400	3.94	20.48	0.15	20.04	11.43	0.57	20.6	51.2
28875	00:01:55.500	3.94	20.49	0.15	19.99	11.4	0.57	20.6	51.2
28900	00:01:55.600	3.94	20.49	0.15	20.01	11.41	0.57	20.6	51.2
28925	00:01:55.700	3.94	20.48	0.15	20.04	11.38	0.57	20.6	51.2
28950	00:01:55.800	3.94	20.49	0.15	19.98	11.38	0.57	20.6	51.2
28975	00:01:55.900	3.94	20.49	0.15	19.98	11.42	0.57	20.6	51.2
29000	00:01:56.000	3.94	20.49	0.15	19.98	11.42	0.57	20.6	51.2
29025	00:01:56.100	3.94	20.49	0.15	19.94	11.4	0.57	20.6	51.2
29050	00:01:56.200	3.94	20.49	0.15	19.91	11.42	0.57	20.6	51.2
29075	00:01:56.300	3.94	20.49	0.15	19.9	11.41	0.57	20.6	51.2
29100	00:01:56.400	3.94	20.49	0.15	19.91	11.46	0.58	20.6	51.2
29125	00:01:56.500	3.94	20.49	0.15	19.95	11.52	0.58	20.6	51.2
29150	00:01:56.600	3.94	20.49	0.15	19.95	11.52	0.58	20.6	51.2
29175	00:01:56.700	3.94	20.49	0.15	19.89	11.5	0.58	20.6	51.2
29200	00:01:56.800	3.94	20.49	0.15	19.97	11.53	0.58	20.6	51.2
29225	00:01:56.900	3.94	20.49	0.15	19.92	11.52	0.58	20.6	51.2
29250	00:01:57.000	3.94	20.49	0.15	19.93	11.59	0.58	20.6	51.3
29275	00:01:57.100	3.94	20.49	0.15	19.97	11.62	0.58	20.6	51.3
29300	00:01:57.200	3.94	20.49	0.15	20.01	11.64	0.58	20.6	51.3
29325	00:01:57.300	3.94	20.49	0.15	20	11.6	0.58	20.6	51.3
29350	00:01:57.400	3.94	20.49	0.15	19.97	11.59	0.58	20.6	51.3
29375	00:01:57.500	3.94	20.49	0.15	20	11.58	0.58	20.6	51.3
29400	00:01:57.600	3.94	20.48	0.15	20.02	11.58	0.58	20.6	51.3
29425	00:01:57.700	3.94	20.48	0.15	20.06	11.63	0.58	20.6	51.3
29450	00:01:57.800	3.94	20.48	0.15	20.02	11.62	0.58	20.6	51.3
29475	00:01:57.900	3.94	20.48	0.15	20.09	11.64	0.58	20.6	51.3
29500	00:01:58.000	3.94	20.48	0.15	20.08	11.61	0.58	20.6	51.3
29525	00:01:58.100	3.94	20.48	0.15	20.06	11.6	0.58	20.6	51.3
29550	00:01:58.200	3.94	20.48	0.15	20.06	11.58	0.58	20.6	51.3
29575	00:01:58.300	3.94	20.48	0.15	20.11	11.61	0.58	20.6	51.3
29600	00:01:58.400	3.94	20.48	0.15	20.1	11.59	0.58	20.6	51.3
29625	00:01:58.500	3.94	20.48	0.15	20.11	11.58	0.58	20.6	51.3
29650	00:01:58.600	3.94	20.48	0.15	20.11	11.59	0.58	20.6	51.3
29675	00:01:58.700	3.94	20.48	0.15	20.16	11.56	0.57	20.6	51.3
29700	00:01:58.800	3.94	20.48	0.15	20.16	11.55	0.57	20.6	51.3
29725	00:01:58.900	3.94	20.48	0.15	20.17	11.54	0.57	20.6	51.3
29750	00:01:59.000	3.94	20.48	0.15	20.14	11.53	0.57	20.6	51.3
29775	00:01:59.100	3.94	20.48	0.15	20.15	11.57	0.57	20.6	51.3
29800	00:01:59.200	3.93	20.48	0.15	20.13	11.58	0.58	20.6	51.3
29825	00:01:59.300	3.93	20.48	0.15	20.13	11.62	0.58	20.6	51.3
29850	00:01:59.400	3.93	20.48	0.15	20.17	11.62	0.58	20.6	51.3
29875	00:01:59.500	3.93	20.48	0.15	20.15	11.63	0.58	20.6	51.3
29900	00:01:59.600	3.93	20.48	0.15	20.15	11.64	0.58	20.6	51.3
29925	00:01:59.700	3.93	20.48	0.15	20.1	11.67	0.58	20.6	51.3
29950	00:01:59.800	3.93	20.48	0.15	20.08	11.69	0.58	20.6	51.3
29975	00:01:59.900	3.93	20.48	0.15	20.08	11.71	0.58	20.6	51.3
30000	00:02:00.000	3.93	20.48	0.15	20.13	11.73	0.58	20.6	51.3
30025	00:02:00.100	3.93	20.48	0.15	20.15	11.7	0.58	20.6	51.3
30050	00:02:00.200	3.93	20.48	0.15	20.19	11.72	0.58	20.6	51.3
30075	00:02:00.300	3.93	20.48	0.15	20.2	11.7	0.58	20.6	51.3
30100	00:02:00.400	3.93	20.48	0.15	20.23	11.71	0.58	20.6	51.3
30125	00:02:00.500	3.93	20.48	0.15	20.24	11.7	0.58	20.6	51.3
30150	00:02:00.600	3.93	20.48	0.15	20.27	11.71	0.58	20.6	51.3
30175	00:02:00.700	3.93	20.48	0.15	20.27	11.71	0.58	20.6	51.3
30200	00:02:00.800	3.93	20.48	0.15	20.3	11.76	0.58	20.6	51.3
30225	00:02:00.900	3.94	20.48	0.15	20.36	11.73	0.58	20.6	51.3
30250	00:02:01.000	3.94	20.48	0.15	20.36	11.73	0.58	20.6	51.3
30275	00:02:01.100	3.94	20.48	0.15	20.37	11.74	0.58	20.6	51.3
30300	00:02:01.200	3.94	20.48	0.15	20.32	11.75	0.58	20.6	51.3
30325	00:02:01.300	3.94	20.48	0.15	20.36	11.76	0.58	20.6	51.3
30350	00:02:01.400	3.94	20.48	0.15	20.34	11.76	0.58	20.6	51.3
30375	00:02:01.500	3.94	20.48	0.15	20.36	11.75	0.58	20.6	51.3
30400	00:02:01.600	3.94	20.48	0.15	20.33	11.76	0.58	20.6	51.3
30425	00:02:01.700	3.94	20.48	0.15	20.33	11.8	0.58	20.6	51.3
30450	00:02:01.800	3.94	20.48	0.15	20.33	11.75	0.58	20.6	51.3
30475	00:02:01.900	3.94	20.48	0.15	20.26	11.78	0.58	20.6	51.3
30500	00:02:02.000	3.94	20.48	0.15	20.25	11.8	0.58	20.6	51.3
30525	00:02:02.100	3.94	20.48	0.15	20.22	11.77	0.58	20.6	51.3
30550	00:02:02.200	3.94	20.48	0.15	20.25	11.76	0.58	20.6	51.3
30575	00:02:02.300	3.94	20.48	0.15	20.2	11.78	0.58	20.6	51.3
30600	00:02:02.400	3.94	20.48	0.15	20.21	11.82	0.58	20.6	51.3
30625	00:02:02.500	3.94	20.48	0.15	20.15	11.85	0.59	20.6	51.3
30650	00:02:02.600	3.94	20.48	0.15	20.2	11.84	0.59	20.6	51.3
30675	00:02:02.700	3.94	20.48	0.15	20.21	11.8	0.58	20.6	51.3
30700	00:02:02.800	3.94	20.48	0.15	20.21	11.78	0.58	20.6	51.3
30725	00:02:02.900	3.94	20.48	0.15	20.22	11.76	0.58	20.6	51.3
30750	00:02:03.000	3.94	20.48	0.15	20.19	11.8	0.58	20.6	51.4
30775	00:02:03.100	3.94	20.48	0.15	20.21	11.81	0.58	20.6	51.4
30800	00:02:03.200	3.94	20.48	0.15	20.21	11.8	0.58	20.6	51.4
30825	00:02:03.300	3.94	20.48	0.15	20.2	11.77	0.58	20.6	51.4
30850	00:02:03.400	3.94	20.48	0.15	20.22	11.74	0.58	20.6	51.4
30875	00:02:03.500	3.94	20.48	0.15	20.25	11.73	0.58	20.6	51.4
30900	00:02:03.600	3.94	20.48	0.15	20.21	11.74	0.58	20.6	51.4
30925	00:02:03.700	3.94	20.48	0.15	20.21	11.74	0.58	20.6	51.4
30950	00:02:03.800	3.94	20.48	0.15	20.22	11.76	0.58	20.6	51.4
30975	00:02:03.900	3.94	20.48	0.15	20.21	11.74	0.58	20.6	51.4
31000	00:02:04.000	3.94	20.48	0.15	20.25	11.71	0.58	20.6	51.4
31025	00:02:04.100	3.94	20.48	0.15	20.3	11.73	0.58	20.6	51.4
31050	00:02:04.200	3.94	20.48	0.15	20.32	11.76	0.58	20.6	51.4
31075	00:02:04.300	3.94	20.48	0.15	20.32	11.8	0.58	20.6	51.4
31100	00:02:04.400	3.94	20.48	0.15	20.31	11.8	0.58	20.6	51.4
31125	00:02:04.500	3.94	20.48	0.15	20.31	11.8	0.58	20.6	51.4
31150	00:02:04.600	3.94	20.48	0.15	20.35	11.75	0.58	20.6	51.4
31175	00:02:04.700	3.94	20.48	0.15	20.38	11.74	0.58	20.6	51.4
31200	00:02:04.800	3.94	20.48	0.15	20.39	11.73	0.58	20.6	51.4
31225	00:02:04.900	3.94	20.48	0.15	20.38	11.76	0.58	20.6	51.4
31250	00:02:05.000	3.94	20.48	0.15	20.38	11.73	0.58	20.6	51.4
31275	00:02:05.100	3.94	20.48	0.15	20.34	11.72	0.58	20.6	51.4
31300	00:02:05.200	3.94	20.48	0.15	20.35	11.67	0.57	20.6	51.4
31325	00:02:05.300	3.94	20.48	0.15	20.37	11.62	0.57	20.6	51.4
31350	00:02:05.400	3.94	20.48	0.15	20.37	11.63	0.57	20.6	51.4
31375	00:02:05.500	3.94	20.48	0.15	20.39	11.61	0.57	20.6	51.4
31400	00:02:05.600	3.94	20.48	0.15	20.38	11.68	0.57	20.6	51.4
31425	00:02:05.700	3.94	20.48	0.15	20.36	11.68	0.57	20.6	51.4
31450	00:02:05.800	3.94	20.48	0.15	20.34	11.68	0.57	20.6	51.4
31475	00:02:05.900	3.94	20.48	0.15	20.37	11.67	0.57	20.6	51.4
31500	00:02:06.000	3.94	20.48	0.15	20.38	11.68	0.57	20.6	51.3
31525	00:02:06.100	3.94	20.48	0.15	20.38	11.71	0.57	20.6	51.3
31550	00:02:06.200	3.94	20.48	0.15	20.37	11.74	0.58	20.6	51.3
31575	00:02:06.300	3.94	20.48	0.15	20.36	11.78	0.58	20.6	51.3
31600	00:02:06.400	3.94	20.48	0.15	20.33	11.74	0.58	20.6	51.3
31625	00:02:06.500	3.94	20.48	0.15	20.33	11.73	0.58	20.6	51.3
31650	00:02:06.600	3.94	20.48	0.15	20.34	11.68	0.57	20.6	51.3
31675	00:02:06.700	3.94	20.48	0.15	20.38	11.7	0.57	20.6	51.3
31700	00:02:06.800	3.94	20.48	0.15	20.36	11.73	0.58	20.6	51.3
31725	00:02:06.900	3.94	20.48	0.15	20.35	11.7	0.57	20.6	51.3
31750	00:02:07.000	3.94	20.48	0.15	20.36	11.7	0.57	20.6	51.3
31775	00:02:07.100	3.93	20.48	0.15	20.33	11.68	0.57	20.6	51.3
31800	00:02:07.200	3.93	20.48	0.15	20.35	11.65	0.57	20.6	51.3
31825	00:02:07.300	3.93	20.48	0.15	20.35	11.59	0.57	20.6	51.3
31850	00:02:07.400	3.93	20.48	0.15	20.34	11.63	0.57	20.6	51.3
31875	00:02:07.500	3.93	20.48	0.15	20.29	11.64	0.57	20.6	51.3
31900	00:02:07.600	3.93	20.48	0.15	20.28	11.64	0.57	20.6	51.3
31925	00:02:07.700	3.93	20.48	0.15	20.25	11.66	0.58	20.6	51.3
31950	00:02:07.800	3.93	20.48	0.15	20.26	11.66	0.58	20.6	51.3
31975	00:02:07.900	3.93	20.48	0.15	20.28	11.69	0.58	20.6	51.3
32000	00:02:08.000	3.93	20.48	0.15	20.24	11.67	0.58	20.6	51.3
32025	00:02:08.100	3.93	20.48	0.15	20.27	11.7	0.58	20.6	51.3
32050	00:02:08.200	3.93	20.48	0.15	20.27	11.73	0.58	20.6	51.3
32075	00:02:08.300	3.93	20.48	0.15	20.31	11.78	0.58	20.6	51.3
32100	00:02:08.400	3.93	20.48	0.15	20.35	11.77	0.58	20.6	51.3
32125	00:02:08.500	3.93	20.48	0.15	20.38	11.79	0.58	20.6	51.3
32150	00:02:08.600	3.93	20.48	0.15	20.44	11.76	0.58	20.6	51.3
32175	00:02:08.700	3.93	20.48	0.15	20.39	11.77	0.58	20.6	51.3
32200	00:02:08.800	3.93	20.48	0.15	20.41	11.75	0.58	20.6	51.3
32225	00:02:08.900	3.93	20.48	0.15	20.38	11.74	0.58	20.6	51.3
32250	00:02:09.000	3.93	20.48	0.15	20.4	11.73	0.57	20.6	51.3
32275	00:02:09.100	3.93	20.48	0.15	20.38	11.69	0.57	20.6	51.3
32300	00:02:09.200	3.93	20.48	0.15	20.37	11.68	0.57	20.6	51.3
32325	00:02:09.300	3.93	20.48	0.15	20.33	11.64	0.57	20.6	51.3
32350	00:02:09.400	3.93	20.48	0.15	20.36	11.7	0.57	20.6	51.3
32375	00:02:09.500	3.93	20.48	0.15	20.39	11.72	0.57	20.6	51.3
32400	00:02:09.600	3.93	20.48	0.15	20.37	11.76	0.58	20.6	51.3
32425	00:02:09.700	3.93	20.48	0.15	20.39	11.75	0.58	20.6	51.3
32450	00:02:09.800	3.93	20.48	0.15	20.39	11.73	0.57	20.6	51.3
32475	00:02:09.900	3.92	20.48	0.15	20.45	11.73	0.57	20.6	51.3
32500	00:02:10.000	3.92	20.48	0.15	20.44	11.78	0.58	20.6	51.3
32525	00:02:10.100	3.92	20.48	0.15	20.46	11.78	0.58	20.6	51.3
32550	00:02:10.200	3.92	20.48	0.15	20.47	11.78	0.58	20.6	51.3
32575	00:02:10.300	3.92	20.48	0.15	20.52	11.8	0.58	20.6	51.3
32600	00:02:10.400	3.92	20.48	0.15	20.46	11.78	0.58	20.6	51.3
32625	00:02:10.500	3.92	20.48	0.15	20.47	11.76	0.57	20.6	51.3
32650	00:02:10.600	3.92	20.48	0.15	20.39	11.73	0.58	20.6	51.3
32675	00:02:10.700	3.92	20.48	0.15	20.47	11.72	0.57	20.6	51.3
32700	00:02:10.800	3.92	20.48	0.15	20.5	11.77	0.57	20.6	51.3
32725	00:02:10.900	3.92	20.48	0.15	20.48	11.78	0.58	20.6	51.3
32750	00:02:11.000	3.92	20.48	0.15	20.5	11.78	0.57	20.6	51.3
32775	00:02:11.100	3.92	20.48	0.15	20.51	11.8	0.58	20.6	51.3
32800	00:02:11.200	3.92	20.48	0.15	20.51	11.82	0.58	20.6	51.3
32825	00:02:11.300	3.92	20.48	0.15	20.5	11.83	0.58	20.6	51.3
32850	00:02:11.400	3.92	20.48	0.15	20.51	11.83	0.58	20.6	51.3
32875	00:02:11.500	3.92	20.48	0.15	20.49	11.83	0.58	20.6	51.3
32900	00:02:11.600	3.92	20.48	0.15	20.6	11.88	0.58	20.6	51.3
32925	00:02:11.700	3.92	20.48	0.15	20.53	11.91	0.58	20.6	51.3
32950	00:02:11.800	3.92	20.48	0.15	20.54	11.94	0.58	20.6	51.3
32975	00:02:11.900	3.92	20.48	0.15	20.53	11.95	0.58	20.6	51.3
33000	00:02:12.000	3.92	20.48	0.15	20.61	11.96	0.58	20.6	51.3
33025	00:02:12.100	3.92	20.48	0.16	20.65	11.97	0.58	20.6	51.3
33050	00:02:12.200	3.92	20.48	0.16	20.66	11.98	0.58	20.6	51.3
33075	00:02:12.300	3.92	20.48	0.16	20.68	12.02	0.58	20.6	51.3
33100	00:02:12.400	3.92	20.48	0.16	20.74	12.03	0.58	20.6	51.3
33125	00:02:12.500	3.92	20.48	0.16	20.77	12.06	0.58	20.6	51.3
33150	00:02:12.600	3.92	20.48	0.16	20.72	12.06	0.58	20.6	51.3
33175	00:02:12.700	3.92	20.48	0.16	20.79	12.07	0.58	20.6	51.3
33200	00:02:12.800	3.93	20.48	0.16	20.77	12.04	0.58	20.6	51.3
33225	00:02:12.900	3.93	20.48	0.16	20.82	12.02	0.58	20.6	51.3
33250	00:02:13.000	3.93	20.48	0.16	20.76	12.02	0.58	20.6	51.3
33275	00:02:13.100	3.93	20.48	0.16	20.73	12.02	0.58	20.6	51.3
33300	00:02:13.200	3.93	20.48	0.16	20.77	12.01	0.58	20.6	51.3
33325	00:02:13.300	3.92	20.48	0.16	20.75	12	0.58	20.6	51.3
33350	00:02:13.400	3.92	20.48	0.16	20.77	12	0.58	20.6	51.3
33375	00:02:13.500	3.92	20.48	0.16	20.78	12	0.58	20.6	51.3
33400	00:02:13.600	3.92	20.48	0.15	20.75	11.97	0.58	20.6	51.3
33425	00:02:13.700	3.92	20.48	0.16	20.8	12.01	0.58	20.6	51.3
33450	00:02:13.800	3.92	20.48	0.16	20.82	12.01	0.58	20.6	51.3
33475	00:02:13.900	3.92	20.48	0.16	20.81	12.06	0.58	20.6	51.3
33500	00:02:14.000	3.92	20.48	0.16	20.82	12.06	0.58	20.6	51.3
33525	00:02:14.100	3.92	20.48	0.16	20.82	12.09	0.58	20.6	51.3
33550	00:02:14.200	3.92	20.48	0.16	20.82	12.09	0.58	20.6	51.3
33575	00:02:14.300	3.92	20.48	0.16	20.84	12.1	0.58	20.6	51.3
33600	00:02:14.400	3.93	20.48	0.16	20.8	12.11	0.58	20.6	51.3
33625	00:02:14.500	3.93	20.48	0.16	20.83	12.1	0.58	20.6	51.3
33650	00:02:14.600	3.93	20.48	0.16	20.89	12.1	0.58	20.6	51.3
33675	00:02:14.700	3.93	20.48	0.16	20.85	12.06	0.58	20.6	51.3
33700	00:02:14.800	3.93	20.48	0.16	20.88	12.05	0.58	20.6	51.3
33725	00:02:14.900	3.93	20.48	0.16	20.85	12.04	0.58	20.6	51.3
33750	00:02:15.000	3.93	20.48	0.16	20.89	12.05	0.58	20.6	51.3
33775	00:02:15.100	3.93	20.48	0.16	20.92	12.03	0.58	20.6	51.3
33800	00:02:15.200	3.93	20.48	0.16	20.91	12.05	0.58	20.6	51.3
33825	00:02:15.300	3.93	20.48	0.16	20.96	12.07	0.58	20.6	51.3
33850	00:02:15.400	3.93	20.48	0.16	20.96	12.06	0.58	20.6	51.3
33875	00:02:15.500	3.93	20.48	0.16	20.94	12.08	0.58	20.6	51.3
33900	00:02:15.600	3.93	20.48	0.16	20.96	12.1	0.58	20.6	51.3
33925	00:02:15.700	3.93	20.48	0.16	20.91	12.13	0.58	20.6	51.3
33950	00:02:15.800	3.93	20.48	0.16	20.97	12.15	0.58	20.6	51.3
33975	00:02:15.900	3.93	20.48	0.16	20.99	12.15	0.58	20.6	51.3
34000	00:02:16.000	3.93	20.48	0.16	20.96	12.17	0.58	20.6	51.3
34025	00:02:16.100	3.93	20.48	0.16	21	12.18	0.58	20.6	51.3
34050	00:02:16.200	3.93	20.48	0.16	21.01	12.2	0.58	20.6	51.3
34075	00:02:16.300	3.93	20.48	0.16	20.95	12.2	0.58	20.6	51.3
34100	00:02:16.400	3.93	20.48	0.16	21.01	12.23	0.58	20.6	51.3
34125	00:02:16.500	3.93	20.47	0.16	21.02	12.23	0.58	20.6	51.3
34150	00:02:16.600	3.93	20.48	0.16	21.01	12.25	0.58	20.6	51.3
34175	00:02:16.700	3.93	20.47	0.16	21.07	12.27	0.58	20.6	51.3
34200	00:02:16.800	3.93	20.47	0.16	21.06	12.29	0.58	20.6	51.3
34225	00:02:16.900	3.93	20.47	0.16	21.09	12.26	0.58	20.6	51.3
34250	00:02:17.000	3.93	20.47	0.16	21.14	12.25	0.58	20.6	51.3
34275	00:02:17.100	3.93	20.47	0.16	21.15	12.28	0.58	20.6	51.3
34300	00:02:17.200	3.93	20.47	0.16	21.2	12.3	0.58	20.6	51.3
34325	00:02:17.300	3.93	20.47	0.16	21.28	12.3	0.58	20.6	51.3
34350	00:02:17.400	3.93	20.47	0.16	21.28	12.28	0.58	20.6	51.3
34375	00:02:17.500	3.94	20.47	0.16	21.33	12.28	0.58	20.6	51.3
34400	00:02:17.600	3.94	20.47	0.16	21.37	12.28	0.57	20.6	51.3
34425	00:02:17.700	3.94	20.47	0.16	21.37	12.28	0.57	20.6	51.3
34450	00:02:17.800	3.93	20.47	0.16	21.34	12.29	0.58	20.6	51.3
34475	00:02:17.900	3.93	20.47	0.16	21.36	12.35	0.58	20.6	51.3
34500	00:02:18.000	3.93	20.47	0.16	21.39	12.37	0.58	20.6	51.3
34525	00:02:18.100	3.93	20.47	0.16	21.39	12.37	0.58	20.6	51.3
34550	00:02:18.200	3.93	20.47	0.16	21.38	12.39	0.58	20.6	51.3
34575	00:02:18.300	3.93	20.47	0.16	21.39	12.41	0.58	20.6	51.3
34600	00:02:18.400	3.93	20.47	0.16	21.42	12.46	0.58	20.6	51.3
34625	00:02:18.500	3.93	20.47	0.16	21.38	12.51	0.58	20.6	51.3
34650	00:02:18.600	3.93	20.47	0.16	21.35	12.52	0.59	20.6	51.3
34675	00:02:18.700	3.93	20.47	0.16	21.42	12.56	0.59	20.6	51.3
34700	00:02:18.800	3.93	20.47	0.16	21.43	12.6	0.59	20.6	51.3
34725	00:02:18.900	3.93	20.47	0.16	21.44	12.63	0.59	20.6	51.3
34750	00:02:19.000	3.93	20.47	0.16	21.45	12.65	0.59	20.6	51.3
34775	00:02:19.100	3.93	20.47	0.16	21.48	12.67	0.59	20.6	51.3
34800	00:02:19.200	3.93	20.47	0.16	21.51	12.66	0.59	20.6	51.3
34825	00:02:19.300	3.93	20.47	0.16	21.5	12.67	0.59	20.6	51.3
34850	00:02:19.400	3.93	20.47	0.16	21.46	12.71	0.59	20.6	51.3
34875	00:02:19.500	3.93	20.47	0.16	21.53	12.68	0.59	20.6	51.3
34900	00:02:19.600	3.93	20.47	0.16	21.55	12.7	0.59	20.6	51.3
34925	00:02:19.700	3.93	20.47	0.16	21.53	12.7	0.59	20.6	51.3
34950	00:02:19.800	3.93	20.47	0.16	21.57	12.69	0.59	20.6	51.3
34975	00:02:19.900	3.93	20.47	0.16	21.54	12.67	0.59	20.6	51.3
35000	00:02:20.000	3.93	20.47	0.16	21.54	12.68	0.59	20.6	51.3
35025	00:02:20.100	3.93	20.47	0.16	21.51	12.68	0.59	20.6	51.3
35050	00:02:20.200	3.93	20.47	0.16	21.54	12.71	0.59	20.6	51.3
35075	00:02:20.300	3.93	20.47	0.16	21.53	12.72	0.59	20.6	51.3
35100	00:02:20.400	3.93	20.47	0.16	21.55	12.71	0.59	20.6	51.3
35125	00:02:20.500	3.93	20.47	0.16	21.54	12.75	0.59	20.6	51.3
35150	00:02:20.600	3.93	20.47	0.16	21.61	12.81	0.59	20.6	51.3
35175	00:02:20.700	3.93	20.47	0.16	21.56	12.79	0.59	20.6	51.3
35200	00:02:20.800	3.93	20.47	0.16	21.55	12.78	0.59	20.6	51.3
35225	00:02:20.900	3.93	20.47	0.16	21.53	12.77	0.59	20.6	51.3
35250	00:02:21.000	3.93	20.47	0.16	21.51	12.8	0.59	20.6	51.3
35275	00:02:21.100	3.93	20.47	0.16	21.51	12.8	0.6	20.6	51.3
35300	00:02:21.200	3.93	20.47	0.16	21.49	12.78	0.59	20.6	51.3
35325	00:02:21.300	3.93	20.47	0.16	21.54	12.77	0.59	20.6	51.3
35350	00:02:21.400	3.93	20.47	0.16	21.54	12.8	0.59	20.6	51.3
35375	00:02:21.500	3.93	20.47	0.16	21.49	12.78	0.59	20.6	51.3
35400	00:02:21.600	3.93	20.47	0.16	21.45	12.77	0.6	20.6	51.3
35425	00:02:21.700	3.93	20.47	0.16	21.51	12.77	0.59	20.6	51.3
35450	00:02:21.800	3.93	20.47	0.16	21.57	12.78	0.59	20.6	51.3
35475	00:02:21.900	3.93	20.47	0.16	21.65	12.79	0.59	20.6	51.3
35500	00:02:22.000	3.93	20.47	0.16	21.65	12.79	0.59	20.6	51.3
35525	00:02:22.100	3.93	20.47	0.16	21.66	12.81	0.59	20.6	51.3
35550	00:02:22.200	3.93	20.47	0.16	21.65	12.8	0.59	20.6	51.3
35575	00:02:22.300	3.93	20.47	0.16	21.63	12.8	0.59	20.6	51.3
35600	00:02:22.400	3.93	20.47	0.16	21.69	12.79	0.59	20.6	51.3
35625	00:02:22.500	3.93	20.47	0.16	21.7	12.79	0.59	20.6	51.3
35650	00:02:22.600	3.93	20.47	0.16	21.72	12.76	0.59	20.6	51.3
35675	00:02:22.700	3.93	20.47	0.16	21.68	12.8	0.59	20.6	51.3
35700	00:02:22.800	3.93	20.47	0.16	21.62	12.82	0.59	20.6	51.3
35725	00:02:22.900	3.93	20.47	0.16	21.61	12.82	0.59	20.6	51.3
35750	00:02:23.000	3.93	20.47	0.16	21.7	12.82	0.59	20.6	51.3
35775	00:02:23.100	3.93	20.47	0.16	21.7	12.85	0.59	20.6	51.3
35800	00:02:23.200	3.93	20.47	0.16	21.69	12.88	0.59	20.6	51.3
35825	00:02:23.300	3.93	20.47	0.16	21.69	12.9	0.59	20.6	51.3
35850	00:02:23.400	3.93	20.47	0.16	21.66	12.9	0.6	20.6	51.3
35875	00:02:23.500	3.93	20.47	0.16	21.68	12.93	0.6	20.6	51.3
35900	00:02:23.600	3.93	20.47	0.16	21.65	12.96	0.6	20.6	51.3
35925	00:02:23.700	3.93	20.47	0.16	21.72	12.92	0.59	20.6	51.3
35950	00:02:23.800	3.93	20.47	0.16	21.79	12.91	0.59	20.6	51.3
35975	00:02:23.900	3.93	20.47	0.16	21.83	12.95	0.59	20.6	51.3
36000	00:02:24.000	3.93	20.47	0.16	21.78	12.96	0.59	20.6	51.3
36025	00:02:24.100	3.93	20.47	0.16	21.85	12.97	0.59	20.6	51.3
36050	00:02:24.200	3.93	20.47	0.16	21.88	12.98	0.59	20.6	51.3
36075	00:02:24.300	3.93	20.47	0.16	21.92	12.99	0.59	20.6	51.3
36100	00:02:24.400	3.93	20.47	0.17	21.92	13.02	0.59	20.6	51.3
36125	00:02:24.500	3.93	20.47	0.16	21.89	13.02	0.59	20.6	51.3
36150	00:02:24.600	3.93	20.47	0.16	21.92	12.99	0.59	20.6	51.3
36175	00:02:24.700	3.93	20.47	0.17	21.86	13.06	0.6	20.6	51.3
36200	00:02:24.800	3.93	20.47	0.17	21.82	13.08	0.6	20.6	51.3
36225	00:02:24.900	3.93	20.47	0.17	21.84	13.08	0.6	20.6	51.3
36250	00:02:25.000	3.93	20.47	0.17	21.87	13.11	0.6	20.6	51.3
36275	00:02:25.100	3.93	20.47	0.17	21.83	13.09	0.6	20.6	51.3
36300	00:02:25.200	3.93	20.47	0.17	21.86	13.1	0.6	20.6	51.3
36325	00:02:25.300	3.93	20.47	0.17	21.82	13.1	0.6	20.6	51.3
36350	00:02:25.400	3.93	20.47	0.17	21.83	13.09	0.6	20.6	51.3
36375	00:02:25.500	3.93	20.47	0.17	21.89	13.08	0.6	20.6	51.3
36400	00:02:25.600	3.93	20.47	0.17	21.88	13.13	0.6	20.6	51.3
36425	00:02:25.700	3.93	20.47	0.17	21.93	13.08	0.6	20.6	51.3
36450	00:02:25.800	3.93	20.47	0.17	21.92	13.09	0.6	20.6	51.3
36475	00:02:25.900	3.93	20.47	0.17	21.86	13.11	0.6	20.6	51.3
36500	00:02:26.000	3.93	20.47	0.17	21.8	13.08	0.6	20.6	51.3
36525	00:02:26.100	3.93	20.47	0.17	21.8	13.06	0.6	20.6	51.3
36550	00:02:26.200	3.93	20.47	0.17	21.75	13.07	0.6	20.6	51.3
36575	00:02:26.300	3.93	20.47	0.17	21.77	13.11	0.6	20.6	51.3
36600	00:02:26.400	3.93	20.47	0.17	21.76	13.11	0.6	20.6	51.3
36625	00:02:26.500	3.93	20.47	0.17	21.71	13.17	0.61	20.6	51.3
36650	00:02:26.600	3.93	20.47	0.17	21.71	13.15	0.61	20.6	51.3
36675	00:02:26.700	3.93	20.47	0.17	21.69	13.16	0.61	20.6	51.3
36700	00:02:26.800	3.93	20.47	0.17	21.74	13.16	0.61	20.6	51.3
36725	00:02:26.900	3.93	20.47	0.17	21.76	13.17	0.61	20.6	51.3
36750	00:02:27.000	3.93	20.47	0.17	21.76	13.19	0.61	20.6	51.3
36775	00:02:27.100	3.93	20.47	0.17	21.79	13.19	0.61	20.6	51.3
36800	00:02:27.200	3.93	20.47	0.17	21.82	13.21	0.61	20.6	51.3
36825	00:02:27.300	3.93	20.47	0.17	21.85	13.18	0.6	20.6	51.3
36850	00:02:27.400	3.93	20.47	0.17	21.9	13.18	0.6	20.6	51.3
36875	00:02:27.500	3.93	20.47	0.17	21.95	13.16	0.6	20.6	51.3
36900	00:02:27.600	3.93	20.47	0.17	22	13.16	0.6	20.6	51.3
36925	00:02:27.700	3.93	20.47	0.17	22.02	13.19	0.6	20.6	51.3
36950	00:02:27.800	3.93	20.47	0.17	22.01	13.21	0.6	20.6	51.3
36975	00:02:27.900	3.93	20.46	0.17	22.06	13.18	0.6	20.6	51.3
37000	00:02:28.000	3.93	20.46	0.17	22.11	13.22	0.6	20.6	51.3
37025	00:02:28.100	3.93	20.46	0.17	22.13	13.27	0.6	20.6	51.3
37050	00:02:28.200	3.93	20.46	0.17	22.14	13.26	0.6	20.6	51.3
37075	00:02:28.300	3.93	20.46	0.17	22.17	13.26	0.6	20.6	51.3
37100	00:02:28.400	3.93	20.46	0.17	22.2	13.26	0.6	20.6	51.3
37125	00:02:28.500	3.93	20.46	0.17	22.24	13.25	0.6	20.6	51.3
37150	00:02:28.600	3.93	20.46	0.17	22.24	13.24	0.6	20.6	51.3
37175	00:02:28.700	3.93	20.46	0.17	22.23	13.22	0.59	20.6	51.3
37200	00:02:28.800	3.93	20.46	0.17	22.22	13.21	0.59	20.6	51.3
37225	00:02:28.900	3.93	20.46	0.17	22.2	13.23	0.6	20.6	51.3
37250	00:02:29.000	3.93	20.46	0.17	22.2	13.21	0.59	20.6	51.3
37275	00:02:29.100	3.93	20.46	0.17	22.19	13.22	0.6	20.6	51.3
37300	00:02:29.200	3.93	20.46	0.17	22.19	13.23	0.6	20.6	51.3
37325	00:02:29.300	3.93	20.46	0.17	22.17	13.24	0.6	20.6	51.3
37350	00:02:29.400	3.93	20.46	0.17	22.13	13.26	0.6	20.6	51.3
37375	00:02:29.500	3.93	20.46	0.17	22.07	13.3	0.6	20.6	51.3
37400	00:02:29.600	3.93	20.46	0.17	22.05	13.32	0.6	20.6	51.3
37425	00:02:29.700	3.93	20.46	0.17	22.08	13.34	0.6	20.6	51.3
37450	00:02:29.800	3.93	20.46	0.17	22.06	13.34	0.6	20.6	51.3
37475	00:02:29.900	3.93	20.46	0.17	22.02	13.33	0.61	20.6	51.3
37500	00:02:30.000	3.93	20.46	0.17	22.02	13.34	0.61	20.6	51.2
37525	00:02:30.100	3.93	20.47	0.17	22	13.35	0.61	20.6	51.2
37550	00:02:30.200	3.93	20.47	0.17	21.97	13.35	0.61	20.6	51.2
37575	00:02:30.300	3.93	20.47	0.17	21.96	13.34	0.61	20.6	51.2
37600	00:02:30.400	3.93	20.47	0.17	21.99	13.34	0.61	20.6	51.2
37625	00:02:30.500	3.93	20.46	0.17	22.04	13.32	0.6	20.6	51.2
37650	00:02:30.600	3.93	20.46	0.17	22.12	13.33	0.6	20.6	51.2
37675	00:02:30.700	3.93	20.46	0.17	22.11	13.33	0.6	20.6	51.2
37700	00:02:30.800	3.93	20.46	0.17	22.13	13.33	0.6	20.6	51.2
37725	00:02:30.900	3.93	20.46	0.17	22.15	13.36	0.6	20.6	51.2
37750	00:02:31.000	3.93	20.46	0.17	22.14	13.38	0.6	20.6	51.3
37775	00:02:31.100	3.93	20.46	0.17	22.19	13.38	0.6	20.6	51.3
37800	00:02:31.200	3.93	20.46	0.17	22.25	13.39	0.6	20.6	51.3
37825	00:02:31.300	3.93	20.46	0.17	22.29	13.43	0.6	20.6	51.3
37850	00:02:31.400	3.93	20.46	0.17	22.29	13.45	0.6	20.6	51.3
37875	00:02:31.500	3.93	20.46	0.17	22.24	13.48	0.61	20.6	51.3
37900	00:02:31.600	3.93	20.46	0.17	22.22	13.51	0.61	20.6	51.3
37925	00:02:31.700	3.93	20.46	0.17	22.25	13.53	0.61	20.6	51.3
37950	00:02:31.800	3.93	20.46	0.17	22.32	13.57	0.61	20.6	51.3
37975	00:02:31.900	3.93	20.46	0.17	22.34	13.56	0.61	20.6	51.3
38000	00:02:32.000	3.93	20.46	0.17	22.4	13.54	0.6	20.6	51.3
38025	00:02:32.100	3.93	20.46	0.17	22.36	13.56	0.61	20.6	51.3
38050	00:02:32.200	3.93	20.46	0.17	22.37	13.57	0.61	20.6	51.3
38075	00:02:32.300	3.93	20.46	0.17	22.41	13.56	0.61	20.6	51.3
38100	00:02:32.400	3.93	20.46	0.17	22.46	13.55	0.6	20.6	51.3
38125	00:02:32.500	3.93	20.46	0.17	22.49	13.53	0.6	20.6	51.3
38150	00:02:32.600	3.93	20.46	0.17	22.51	13.54	0.6	20.6	51.3
38175	00:02:32.700	3.93	20.46	0.17	22.53	13.54	0.6	20.6	51.3
38200	00:02:32.800	3.93	20.46	0.17	22.52	13.54	0.6	20.6	51.3
38225	00:02:32.900	3.93	20.46	0.17	22.56	13.55	0.6	20.6	51.3
38250	00:02:33.000	3.93	20.46	0.17	22.55	13.56	0.6	20.6	51.3
38275	00:02:33.100	3.93	20.46	0.17	22.61	13.57	0.6	20.6	51.3
38300	00:02:33.200	3.93	20.46	0.17	22.61	13.56	0.6	20.6	51.3
38325	00:02:33.300	3.93	20.46	0.17	22.59	13.56	0.6	20.6	51.3
38350	00:02:33.400	3.93	20.46	0.17	22.57	13.56	0.6	20.6	51.3
38375	00:02:33.500	3.93	20.46	0.17	22.59	13.6	0.6	20.6	51.3
38400	00:02:33.600	3.93	20.46	0.17	22.61	13.6	0.6	20.6	51.3
38425	00:02:33.700	3.93	20.46	0.17	22.62	13.59	0.6	20.6	51.3
38450	00:02:33.800	3.93	20.46	0.17	22.62	13.63	0.6	20.6	51.3
38475	00:02:33.900	3.93	20.46	0.17	22.65	13.66	0.6	20.6	51.3
38500	00:02:34.000	3.93	20.46	0.17	22.67	13.71	0.6	20.6	51.3
38525	00:02:34.100	3.93	20.46	0.17	22.68	13.72	0.6	20.6	51.3
38550	00:02:34.200	3.92	20.46	0.17	22.73	13.72	0.6	20.6	51.3
38575	00:02:34.300	3.92	20.46	0.17	22.71	13.77	0.61	20.6	51.3
38600	00:02:34.400	3.92	20.46	0.17	22.76	13.83	0.61	20.6	51.3
38625	00:02:34.500	3.92	20.46	0.17	22.81	13.86	0.61	20.6	51.3
38650	00:02:34.600	3.92	20.46	0.17	22.83	13.89	0.61	20.6	51.3
38675	00:02:34.700	3.92	20.46	0.17	22.85	13.96	0.61	20.6	51.3
38700	00:02:34.800	3.92	20.46	0.17	22.87	13.96	0.61	20.6	51.3
38725	00:02:34.900	3.92	20.46	0.17	22.9	13.97	0.61	20.6	51.3
38750	00:02:35.000	3.92	20.46	0.17	22.93	13.99	0.61	20.6	51.3
38775	00:02:35.100	3.92	20.46	0.17	22.97	13.99	0.61	20.6	51.3
38800	00:02:35.200	3.92	20.46	0.18	22.97	14.06	0.61	20.6	51.3
38825	00:02:35.300	3.92	20.45	0.18	23.05	14.05	0.61	20.6	51.3
38850	00:02:35.400	3.92	20.45	0.18	23.06	14.03	0.61	20.6	51.3
38875	00:02:35.500	3.92	20.45	0.18	23.11	14.04	0.61	20.6	51.3
38900	00:02:35.600	3.92	20.45	0.18	23.12	14.03	0.61	20.6	51.3
38925	00:02:35.700	3.92	20.45	0.18	23.13	14.03	0.61	20.6	51.3
38950	00:02:35.800	3.92	20.45	0.18	23.22	14.05	0.61	20.6	51.3
38975	00:02:35.900	3.92	20.45	0.18	23.23	14.08	0.61	20.6	51.3
39000	00:02:36.000	3.92	20.45	0.18	23.22	14.1	0.61	20.6	51.3
39025	00:02:36.100	3.92	20.45	0.18	23.19	14.15	0.61	20.6	51.3
39050	00:02:36.200	3.92	20.45	0.18	23.22	14.17	0.61	20.6	51.3
39075	00:02:36.300	3.92	20.45	0.18	23.23	14.17	0.61	20.6	51.3
39100	00:02:36.400	3.92	20.45	0.18	23.22	14.18	0.61	20.6	51.3
39125	00:02:36.500	3.92	20.45	0.18	23.15	14.2	0.61	20.6	51.3
39150	00:02:36.600	3.92	20.45	0.18	23.1	14.27	0.62	20.6	51.3
39175	00:02:36.700	3.92	20.45	0.18	23.09	14.3	0.62	20.6	51.3
39200	00:02:36.800	3.92	20.45	0.18	23.02	14.27	0.62	20.6	51.3
39225	00:02:36.900	3.92	20.45	0.18	23.02	14.3	0.62	20.6	51.3
39250	00:02:37.000	3.92	20.46	0.18	22.99	14.26	0.62	20.7	51.3
39275	00:02:37.100	3.92	20.45	0.18	23.01	14.22	0.62	20.7	51.3
39300	00:02:37.200	3.92	20.46	0.18	22.98	14.22	0.62	20.7	51.3
39325	00:02:37.300	3.92	20.46	0.18	22.96	14.26	0.62	20.7	51.3
39350	00:02:37.400	3.92	20.46	0.18	22.93	14.26	0.62	20.7	51.3
39375	00:02:37.500	3.92	20.46	0.18	22.95	14.26	0.62	20.7	51.3
39400	00:02:37.600	3.92	20.46	0.18	22.94	14.22	0.62	20.7	51.3
39425	00:02:37.700	3.92	20.46	0.18	22.93	14.18	0.62	20.7	51.3
39450	00:02:37.800	3.92	20.46	0.18	22.95	14.21	0.62	20.7	51.3
39475	00:02:37.900	3.92	20.46	0.18	22.91	14.21	0.62	20.7	51.3
39500	00:02:38.000	3.92	20.46	0.18	22.98	14.23	0.62	20.7	51.3
39525	00:02:38.100	3.92	20.46	0.18	22.97	14.22	0.62	20.7	51.3
39550	00:02:38.200	3.92	20.46	0.18	22.95	14.2	0.62	20.7	51.3
39575	00:02:38.300	3.92	20.46	0.18	22.96	14.19	0.62	20.7	51.3
39600	00:02:38.400	3.92	20.46	0.18	22.96	14.19	0.62	20.7	51.3
39625	00:02:38.500	3.92	20.46	0.18	22.97	14.17	0.62	20.7	51.3
39650	00:02:38.600	3.92	20.46	0.18	22.99	14.15	0.62	20.7	51.3
39675	00:02:38.700	3.92	20.46	0.18	23.01	14.17	0.62	20.7	51.3
39700	00:02:38.800	3.92	20.46	0.18	22.99	14.2	0.62	20.7	51.3
39725	00:02:38.900	3.92	20.46	0.18	22.99	14.16	0.62	20.7	51.3
39750	00:02:39.000	3.92	20.46	0.18	22.99	14.15	0.62	20.7	51.3
39775	00:02:39.100	3.92	20.46	0.18	22.94	14.14	0.62	20.7	51.3
39800	00:02:39.200	3.92	20.46	0.18	22.96	14.17	0.62	20.7	51.3
39825	00:02:39.300	3.92	20.46	0.18	22.93	14.18	0.62	20.7	51.3
39850	00:02:39.400	3.92	20.46	0.18	22.92	14.17	0.62	20.7	51.3
39875	00:02:39.500	3.92	20.46	0.18	22.96	14.16	0.62	20.7	51.3
39900	00:02:39.600	3.92	20.46	0.18	23	14.16	0.62	20.7	51.3
39925	00:02:39.700	3.92	20.46	0.18	23.01	14.14	0.61	20.7	51.3
39950	00:02:39.800	3.92	20.45	0.18	23.04	14.13	0.61	20.7	51.3
39975	00:02:39.900	3.92	20.45	0.18	23.07	14.15	0.61	20.7	51.3
40000	00:02:40.000	3.92	20.45	0.18	23.06	14.14	0.61	20.7	51.3
40025	00:02:40.100	3.92	20.45	0.18	23.09	14.2	0.61	20.7	51.3
40050	00:02:40.200	3.92	20.45	0.18	23.12	14.2	0.61	20.7	51.3
40075	00:02:40.300	3.92	20.45	0.18	23.17	14.18	0.61	20.7	51.3
40100	00:02:40.400	3.92	20.45	0.18	23.19	14.19	0.61	20.7	51.3
40125	00:02:40.500	3.92	20.45	0.18	23.15	14.22	0.61	20.7	51.3
40150	00:02:40.600	3.92	20.45	0.18	23.12	14.21	0.61	20.7	51.3
40175	00:02:40.700	3.92	20.45	0.18	23.13	14.24	0.62	20.7	51.3
40200	00:02:40.800	3.92	20.45	0.18	23.08	14.24	0.62	20.7	51.3
40225	00:02:40.900	3.92	20.45	0.18	23.09	14.24	0.62	20.7	51.3
40250	00:02:41.000	3.92	20.45	0.18	23.05	14.25	0.62	20.7	51.3
40275	00:02:41.100	3.92	20.45	0.18	23.06	14.23	0.62	20.7	51.3
40300	00:02:41.200	3.92	20.46	0.18	22.99	14.24	0.62	20.7	51.3
40325	00:02:41.300	3.92	20.46	0.18	22.95	14.25	0.62	20.7	51.3
40350	00:02:41.400	3.92	20.46	0.18	22.96	14.25	0.62	20.7	51.3
40375	00:02:41.500	3.92	20.46	0.18	22.96	14.22	0.62	20.7	51.3
40400	00:02:41.600	3.92	20.46	0.18	22.96	14.26	0.62	20.7	51.3
40425	00:02:41.700	3.92	20.46	0.18	22.91	14.22	0.62	20.7	51.3
40450	00:02:41.800	3.92	20.46	0.18	22.91	14.23	0.62	20.7	51.3
40475	00:02:41.900	3.92	20.46	0.18	22.9	14.21	0.62	20.7	51.3
40500	00:02:42.000	3.92	20.46	0.18	22.9	14.19	0.62	20.7	51.3
40525	00:02:42.100	3.92	20.46	0.18	22.86	14.19	0.62	20.7	51.3
40550	00:02:42.200	3.92	20.46	0.18	22.86	14.18	0.62	20.7	51.3
40575	00:02:42.300	3.92	20.46	0.18	22.88	14.15	0.62	20.7	51.3
40600	00:02:42.400	3.92	20.46	0.18	22.86	14.15	0.62	20.7	51.3
40625	00:02:42.500	3.92	20.46	0.18	22.85	14.15	0.62	20.7	51.3
40650	00:02:42.600	3.92	20.46	0.18	22.82	14.11	0.62	20.7	51.3
40675	00:02:42.700	3.92	20.46	0.18	22.85	14.12	0.62	20.7	51.3
40700	00:02:42.800	3.92	20.46	0.18	22.9	14.1	0.62	20.7	51.3
40725	00:02:42.900	3.92	20.46	0.18	22.88	14.1	0.62	20.7	51.3
40750	00:02:43.000	3.92	20.46	0.18	22.89	14.08	0.62	20.7	51.3
40775	00:02:43.100	3.92	20.46	0.18	22.89	14.07	0.61	20.7	51.3
40800	00:02:43.200	3.92	20.46	0.18	22.89	14.03	0.61	20.7	51.3
40825	00:02:43.300	3.92	20.46	0.18	22.86	14.07	0.62	20.7	51.3
40850	00:02:43.400	3.92	20.46	0.18	22.84	14.05	0.62	20.7	51.3
40875	00:02:43.500	3.92	20.46	0.18	22.84	14.03	0.61	20.7	51.3
40900	00:02:43.600	3.92	20.46	0.18	22.89	14.06	0.61	20.7	51.3
40925	00:02:43.700	3.92	20.46	0.18	22.89	14.08	0.61	20.7	51.3
40950	00:02:43.800	3.92	20.46	0.18	22.84	14.1	0.62	20.7	51.3
40975	00:02:43.900	3.92	20.46	0.18	22.83	14.1	0.62	20.7	51.3
41000	00:02:44.000	3.92	20.46	0.18	22.81	14.11	0.62	20.7	51.3
41025	00:02:44.100	3.92	20.46	0.18	22.8	14.13	0.62	20.7	51.3
41050	00:02:44.200	3.92	20.46	0.18	22.8	14.12	0.62	20.7	51.3
41075	00:02:44.300	3.92	20.46	0.18	22.8	14.07	0.62	20.7	51.3
41100	00:02:44.400	3.92	20.46	0.18	22.84	14.09	0.62	20.7	51.3
41125	00:02:44.500	3.92	20.46	0.18	22.86	14.1	0.62	20.7	51.3
41150	00:02:44.600	3.92	20.46	0.18	22.83	14.07	0.62	20.7	51.3
41175	00:02:44.700	3.92	20.46	0.18	22.84	14.08	0.62	20.7	51.3
41200	00:02:44.800	3.92	20.46	0.18	22.84	14.07	0.62	20.7	51.3
41225	00:02:44.900	3.92	20.46	0.18	22.86	14.06	0.62	20.7	51.3
41250	00:02:45.000	3.92	20.46	0.18	22.89	14.06	0.61	20.7	51.3
41275	00:02:45.100	3.92	20.46	0.18	22.93	14.06	0.61	20.7	51.3
41300	00:02:45.200	3.92	20.46	0.18	22.99	14.1	0.61	20.7	51.3
41325	00:02:45.300	3.92	20.46	0.18	22.99	14.14	0.62	20.7	51.3
41350	00:02:45.400	3.92	20.46	0.18	23.02	14.12	0.61	20.7	51.3
41375	00:02:45.500	3.92	20.45	0.18	23.07	14.14	0.61	20.7	51.3
41400	00:02:45.600	3.92	20.45	0.18	23.07	14.18	0.61	20.7	51.3
41425	00:02:45.700	3.92	20.45	0.18	23.09	14.14	0.61	20.7	51.3
41450	00:02:45.800	3.92	20.45	0.18	23.08	14.12	0.61	20.7	51.3
41475	00:02:45.900	3.92	20.45	0.18	23.14	14.12	0.61	20.7	51.3
41500	00:02:46.000	3.93	20.45	0.18	23.13	14.17	0.61	20.7	51.3
41525	00:02:46.100	3.93	20.45	0.18	23.1	14.19	0.61	20.7	51.3
41550	00:02:46.200	3.93	20.45	0.18	23.12	14.2	0.61	20.7	51.3
41575	00:02:46.300	3.93	20.45	0.18	23.16	14.2	0.61	20.7	51.3
41600	00:02:46.400	3.93	20.45	0.18	23.16	14.18	0.61	20.7	51.3
41625	00:02:46.500	3.93	20.45	0.18	23.16	14.21	0.61	20.7	51.3
41650	00:02:46.600	3.93	20.45	0.18	23.2	14.23	0.61	20.7	51.3
41675	00:02:46.700	3.93	20.45	0.18	23.17	14.25	0.61	20.7	51.3
41700	00:02:46.800	3.93	20.45	0.18	23.22	14.26	0.61	20.7	51.3
41725	00:02:46.900	3.92	20.45	0.18	23.2	14.31	0.62	20.7	51.3
41750	00:02:47.000	3.93	20.45	0.18	23.26	14.31	0.62	20.7	51.3
41775	00:02:47.100	3.93	20.45	0.18	23.34	14.28	0.61	20.7	51.3
41800	00:02:47.200	3.93	20.45	0.18	23.34	14.28	0.61	20.7	51.3
41825	00:02:47.300	3.93	20.45	0.18	23.35	14.28	0.61	20.7	51.3
41850	00:02:47.400	3.93	20.45	0.18	23.31	14.37	0.62	20.7	51.3
41875	00:02:47.500	3.93	20.45	0.18	23.26	14.36	0.62	20.7	51.3
41900	00:02:47.600	3.93	20.45	0.18	23.24	14.34	0.62	20.7	51.3
41925	00:02:47.700	3.93	20.45	0.18	23.26	14.37	0.62	20.7	51.3
41950	00:02:47.800	3.93	20.45	0.18	23.31	14.38	0.62	20.7	51.3
41975	00:02:47.900	3.93	20.45	0.18	23.29	14.37	0.62	20.7	51.3
42000	00:02:48.000	3.93	20.45	0.18	23.22	14.34	0.62	20.7	51.3
42025	00:02:48.100	3.93	20.45	0.18	23.2	14.4	0.62	20.7	51.3
42050	00:02:48.200	3.93	20.45	0.18	23.23	14.37	0.62	20.7	51.3
42075	00:02:48.300	3.93	20.45	0.18	23.25	14.34	0.62	20.7	51.3
42100	00:02:48.400	3.93	20.45	0.18	23.27	14.29	0.61	20.7	51.3
42125	00:02:48.500	3.93	20.45	0.18	23.3	14.27	0.61	20.7	51.3
42150	00:02:48.600	3.93	20.45	0.18	23.35	14.29	0.61	20.7	51.3
42175	00:02:48.700	3.93	20.45	0.18	23.31	14.23	0.61	20.7	51.3
42200	00:02:48.800	3.93	20.45	0.18	23.24	14.25	0.61	20.7	51.3
42225	00:02:48.900	3.93	20.45	0.18	23.24	14.26	0.61	20.7	51.3
42250	00:02:49.000	3.93	20.45	0.18	23.28	14.3	0.61	20.7	51.2
42275	00:02:49.100	3.93	20.45	0.18	23.24	14.31	0.62	20.7	51.2
42300	00:02:49.200	3.93	20.45	0.18	23.19	14.35	0.62	20.7	51.2
42325	00:02:49.300	3.93	20.45	0.18	23.22	14.34	0.62	20.7	51.2
42350	00:02:49.400	3.93	20.45	0.18	23.27	14.34	0.62	20.7	51.2
42375	00:02:49.500	3.93	20.45	0.18	23.28	14.37	0.62	20.7	51.2
42400	00:02:49.600	3.93	20.45	0.18	23.27	14.37	0.62	20.7	51.2
42425	00:02:49.700	3.93	20.45	0.18	23.28	14.44	0.62	20.7	51.2
42450	00:02:49.800	3.93	20.45	0.18	23.31	14.4	0.62	20.7	51.2
42475	00:02:49.900	3.93	20.45	0.18	23.36	14.4	0.62	20.7	51.2
42500	00:02:50.000	3.93	20.45	0.18	23.41	14.37	0.61	20.7	51.2
42525	00:02:50.100	3.93	20.45	0.18	23.45	14.31	0.61	20.7	51.2
42550	00:02:50.200	3.93	20.45	0.18	23.49	14.29	0.61	20.7	51.2
42575	00:02:50.300	3.93	20.45	0.18	23.44	14.33	0.61	20.7	51.2
42600	00:02:50.400	3.93	20.45	0.18	23.38	14.37	0.61	20.7	51.2
42625	00:02:50.500	3.93	20.45	0.18	23.37	14.37	0.61	20.7	51.2
42650	00:02:50.600	3.93	20.45	0.18	23.37	14.34	0.61	20.7	51.2
42675	00:02:50.700	3.93	20.45	0.18	23.41	14.34	0.61	20.7	51.2
42700	00:02:50.800	3.93	20.45	0.18	23.42	14.39	0.61	20.7	51.2
42725	00:02:50.900	3.93	20.45	0.18	23.46	14.39	0.61	20.7	51.2
42750	00:02:51.000	3.93	20.45	0.18	23.45	14.39	0.61	20.7	51.2
42775	00:02:51.100	3.93	20.45	0.18	23.43	14.41	0.62	20.7	51.2
42800	00:02:51.200	3.93	20.45	0.18	23.45	14.44	0.62	20.7	51.2
42825	00:02:51.300	3.93	20.45	0.18	23.48	14.43	0.61	20.7	51.2
42850	00:02:51.400	3.92	20.45	0.18	23.5	14.42	0.61	20.7	51.2
42875	00:02:51.500	3.92	20.45	0.18	23.52	14.43	0.61	20.7	51.2
42900	00:02:51.600	3.93	20.45	0.18	23.55	14.48	0.61	20.7	51.2
42925	00:02:51.700	3.93	20.45	0.18	23.55	14.45	0.61	20.7	51.2
42950	00:02:51.800	3.93	20.45	0.18	23.62	14.45	0.61	20.7	51.2
42975	00:02:51.900	3.93	20.45	0.18	23.54	14.49	0.62	20.7	51.2
43000	00:02:52.000	3.93	20.45	0.18	23.56	14.52	0.62	20.7	51.2
43025	00:02:52.100	3.93	20.45	0.18	23.6	14.56	0.62	20.7	51.2
43050	00:02:52.200	3.93	20.45	0.18	23.58	14.59	0.62	20.7	51.2
43075	00:02:52.300	3.93	20.45	0.18	23.58	14.58	0.62	20.7	51.2
43100	00:02:52.400	3.93	20.45	0.18	23.61	14.58	0.62	20.7	51.2
43125	00:02:52.500	3.93	20.45	0.18	23.59	14.56	0.62	20.7	51.2
43150	00:02:52.600	3.93	20.45	0.18	23.58	14.54	0.62	20.7	51.2
43175	00:02:52.700	3.93	20.45	0.18	23.62	14.6	0.62	20.7	51.2
43200	00:02:52.800	3.92	20.45	0.18	23.57	14.61	0.62	20.7	51.2
43225	00:02:52.900	3.93	20.45	0.18	23.57	14.61	0.62	20.7	51.2
43250	00:02:53.000	3.93	20.45	0.18	23.58	14.6	0.62	20.7	51.2
43275	00:02:53.100	3.93	20.45	0.18	23.6	14.63	0.62	20.7	51.2
43300	00:02:53.200	3.93	20.45	0.18	23.59	14.62	0.62	20.7	51.2
43325	00:02:53.300	3.93	20.45	0.18	23.6	14.62	0.62	20.7	51.2
43350	00:02:53.400	3.93	20.45	0.18	23.59	14.66	0.62	20.7	51.2
43375	00:02:53.500	3.93	20.45	0.18	23.58	14.71	0.62	20.7	51.2
43400	00:02:53.600	3.93	20.45	0.18	23.59	14.71	0.62	20.7	51.2
43425	00:02:53.700	3.93	20.45	0.18	23.58	14.71	0.62	20.7	51.2
43450	00:02:53.800	3.93	20.45	0.18	23.63	14.71	0.62	20.7	51.2
43475	00:02:53.900	3.93	20.45	0.18	23.69	14.69	0.62	20.7	51.2
43500	00:02:54.000	3.93	20.45	0.18	23.64	14.72	0.62	20.7	51.2
43525	00:02:54.100	3.93	20.45	0.18	23.61	14.7	0.62	20.7	51.2
43550	00:02:54.200	3.93	20.45	0.18	23.63	14.68	0.62	20.7	51.2
43575	00:02:54.300	3.93	20.45	0.18	23.6	14.73	0.62	20.7	51.2
43600	00:02:54.400	3.93	20.45	0.18	23.61	14.68	0.62	20.7	51.2
43625	00:02:54.500	3.93	20.45	0.18	23.65	14.64	0.62	20.7	51.2
43650	00:02:54.600	3.93	20.45	0.18	23.65	14.65	0.62	20.7	51.2
43675	00:02:54.700	3.93	20.45	0.18	23.62	14.66	0.62	20.7	51.2
43700	00:02:54.800	3.93	20.45	0.18	23.62	14.64	0.62	20.7	51.2
43725	00:02:54.900	3.93	20.45	0.18	23.6	14.64	0.62	20.7	51.2
43750	00:02:55.000	3.93	20.45	0.18	23.62	14.62	0.62	20.7	51.3
43775	00:02:55.100	3.93	20.45	0.18	23.61	14.63	0.62	20.7	51.3
43800	00:02:55.200	3.93	20.45	0.18	23.6	14.64	0.62	20.7	51.3
43825	00:02:55.300	3.93	20.45	0.18	23.64	14.65	0.62	20.7	51.3
43850	00:02:55.400	3.93	20.45	0.18	23.67	14.69	0.62	20.7	51.3
43875	00:02:55.500	3.93	20.45	0.18	23.65	14.72	0.62	20.7	51.3
43900	00:02:55.600	3.93	20.45	0.18	23.66	14.72	0.62	20.7	51.3
43925	00:02:55.700	3.93	20.45	0.18	23.68	14.66	0.62	20.7	51.3
43950	00:02:55.800	3.93	20.45	0.18	23.65	14.66	0.62	20.7	51.3
43975	00:02:55.900	3.93	20.45	0.18	23.66	14.67	0.62	20.7	51.3
44000	00:02:56.000	3.93	20.45	0.18	23.66	14.68	0.62	20.7	51.3
44025	00:02:56.100	3.93	20.45	0.18	23.67	14.67	0.62	20.7	51.3
44050	00:02:56.200	3.93	20.45	0.18	23.7	14.67	0.62	20.7	51.3
44075	00:02:56.300	3.93	20.45	0.18	23.7	14.68	0.62	20.7	51.3
44100	00:02:56.400	3.93	20.45	0.18	23.69	14.69	0.62	20.7	51.3
44125	00:02:56.500	3.93	20.45	0.18	23.71	14.72	0.62	20.7	51.3
44150	00:02:56.600	3.93	20.45	0.18	23.71	14.74	0.62	20.7	51.3
44175	00:02:56.700	3.93	20.45	0.18	23.74	14.77	0.62	20.7	51.3
44200	00:02:56.800	3.93	20.45	0.18	23.76	14.82	0.62	20.7	51.3
44225	00:02:56.900	3.93	20.45	0.18	23.74	14.83	0.62	20.7	51.3
44250	00:02:57.000	3.93	20.45	0.18	23.74	14.84	0.62	20.7	51.3
44275	00:02:57.100	3.93	20.45	0.18	23.76	14.83	0.62	20.7	51.3
44300	00:02:57.200	3.93	20.45	0.18	23.78	14.84	0.62	20.7	51.3
44325	00:02:57.300	3.93	20.45	0.18	23.77	14.85	0.63	20.7	51.3
44350	00:02:57.400	3.93	20.45	0.18	23.78	14.84	0.62	20.7	51.3
44375	00:02:57.500	3.93	20.45	0.18	23.76	14.82	0.62	20.7	51.3
44400	00:02:57.600	3.93	20.45	0.18	23.75	14.83	0.62	20.7	51.3
44425	00:02:57.700	3.93	20.45	0.18	23.75	14.86	0.63	20.7	51.3
44450	00:02:57.800	3.93	20.45	0.18	23.76	14.84	0.62	20.7	51.3
44475	00:02:57.900	3.93	20.45	0.18	23.79	14.87	0.62	20.7	51.3
44500	00:02:58.000	3.93	20.45	0.18	23.8	14.91	0.63	20.7	51.2
44525	00:02:58.100	3.93	20.45	0.18	23.79	14.94	0.63	20.7	51.2
44550	00:02:58.200	3.92	20.45	0.18	23.76	14.93	0.63	20.7	51.2
44575	00:02:58.300	3.92	20.45	0.18	23.78	14.97	0.63	20.7	51.2
44600	00:02:58.400	3.92	20.45	0.18	23.75	14.95	0.63	20.7	51.2
44625	00:02:58.500	3.92	20.45	0.18	23.8	14.97	0.63	20.7	51.2
44650	00:02:58.600	3.92	20.45	0.18	23.79	14.97	0.63	20.7	51.2
44675	00:02:58.700	3.92	20.45	0.18	23.77	14.99	0.63	20.7	51.2
44700	00:02:58.800	3.92	20.45	0.18	23.77	15.02	0.63	20.7	51.2
44725	00:02:58.900	3.92	20.45	0.18	23.79	15.03	0.63	20.7	51.2
44750	00:02:59.000	3.92	20.45	0.18	23.77	15	0.63	20.7	51.2
44775	00:02:59.100	3.92	20.45	0.18	23.78	15.01	0.63	20.7	51.2
44800	00:02:59.200	3.92	20.45	0.18	23.79	15.05	0.63	20.7	51.2
44825	00:02:59.300	3.92	20.45	0.18	23.78	15.04	0.63	20.7	51.2
44850	00:02:59.400	3.92	20.45	0.19	23.79	15.1	0.63	20.7	51.2
44875	00:02:59.500	3.92	20.45	0.19	23.76	15.1	0.64	20.7	51.2
44900	00:02:59.600	3.92	20.45	0.19	23.84	15.1	0.63	20.7	51.2
44925	00:02:59.700	3.92	20.45	0.19	23.81	15.07	0.63	20.7	51.2
44950	00:02:59.800	3.92	20.45	0.18	23.77	15.06	0.63	20.7	51.2
44975	00:02:59.900	3.92	20.45	0.18	23.79	15.03	0.63	20.7	51.2
45000	00:03:00.000	3.92	20.45	0.18	23.8	15.01	0.63	20.7	51.2
45025	00:03:00.100	3.92	20.45	0.18	23.75	15.03	0.63	20.7	51.2
45050	00:03:00.200	3.92	20.45	0.18	23.77	15.01	0.63	20.7	51.2
45075	00:03:00.300	3.92	20.45	0.18	23.8	14.99	0.63	20.7	51.2
45100	00:03:00.400	3.92	20.45	0.18	23.8	14.96	0.63	20.7	51.2
45125	00:03:00.500	3.92	20.45	0.18	23.81	14.92	0.63	20.7	51.2
45150	00:03:00.600	3.92	20.45	0.18	23.74	14.93	0.63	20.7	51.2
45175	00:03:00.700	3.92	20.45	0.18	23.76	14.93	0.63	20.7	51.2
45200	00:03:00.800	3.92	20.45	0.18	23.84	14.92	0.63	20.7	51.2
45225	00:03:00.900	3.92	20.45	0.18	23.8	14.93	0.63	20.7	51.2
45250	00:03:01.000	3.92	20.45	0.18	23.79	14.94	0.63	20.7	51.2
45275	00:03:01.100	3.92	20.45	0.18	23.81	14.89	0.63	20.7	51.2
45300	00:03:01.200	3.92	20.45	0.18	23.78	14.9	0.63	20.7	51.2
45325	00:03:01.300	3.92	20.45	0.18	23.76	14.87	0.63	20.7	51.2
45350	00:03:01.400	3.92	20.45	0.18	23.76	14.87	0.63	20.7	51.2
45375	00:03:01.500	3.92	20.45	0.18	23.73	14.9	0.63	20.7	51.2
45400	00:03:01.600	3.92	20.45	0.18	23.72	14.85	0.63	20.7	51.2
45425	00:03:01.700	3.92	20.45	0.18	23.71	14.84	0.63	20.7	51.2
45450	00:03:01.800	3.92	20.45	0.18	23.68	14.86	0.63	20.7	51.2
45475	00:03:01.900	3.92	20.45	0.18	23.69	14.89	0.63	20.7	51.2
45500	00:03:02.000	3.92	20.45	0.18	23.71	14.91	0.63	20.7	51.1
45525	00:03:02.100	3.92	20.45	0.18	23.75	14.91	0.63	20.7	51.1
45550	00:03:02.200	3.92	20.45	0.18	23.74	14.92	0.63	20.7	51.1
45575	00:03:02.300	3.92	20.45	0.18	23.76	14.97	0.63	20.7	51.1
45600	00:03:02.400	3.92	20.45	0.18	23.76	14.98	0.63	20.7	51.1
45625	00:03:02.500	3.92	20.45	0.18	23.74	14.96	0.63	20.7	51.1
45650	00:03:02.600	3.92	20.45	0.18	23.77	14.96	0.63	20.7	51.1
45675	00:03:02.700	3.93	20.45	0.18	23.77	14.97	0.63	20.7	51.1
45700	00:03:02.800	3.93	20.45	0.18	23.72	14.98	0.63	20.7	51.1
45725	00:03:02.900	3.93	20.45	0.18	23.73	14.92	0.63	20.7	51.1
45750	00:03:03.000	3.93	20.45	0.18	23.69	14.9	0.63	20.7	51.1
45775	00:03:03.100	3.93	20.45	0.18	23.7	14.93	0.63	20.7	51.1
45800	00:03:03.200	3.93	20.45	0.18	23.74	14.89	0.63	20.7	51.1
45825	00:03:03.300	3.93	20.45	0.18	23.71	14.91	0.63	20.7	51.1
45850	00:03:03.400	3.93	20.45	0.18	23.7	14.89	0.63	20.7	51.1
45875	00:03:03.500	3.93	20.45	0.18	23.7	14.92	0.63	20.7	51.1
45900	00:03:03.600	3.93	20.45	0.18	23.68	14.98	0.63	20.7	51.1
45925	00:03:03.700	3.93	20.45	0.18	23.69	14.94	0.63	20.7	51.1
45950	00:03:03.800	3.93	20.45	0.18	23.73	14.89	0.63	20.7	51.1
45975	00:03:03.900	3.93	20.45	0.18	23.73	14.92	0.63	20.7	51.1
46000	00:03:04.000	3.93	20.45	0.18	23.75	14.93	0.63	20.7	51.1
46025	00:03:04.100	3.93	20.45	0.18	23.69	14.95	0.63	20.7	51.1
46050	00:03:04.200	3.93	20.45	0.18	23.65	14.97	0.63	20.7	51.1
46075	00:03:04.300	3.93	20.45	0.18	23.71	14.97	0.63	20.7	51.1
46100	00:03:04.400	3.93	20.45	0.18	23.76	14.97	0.63	20.7	51.1
46125	00:03:04.500	3.93	20.45	0.18	23.79	14.95	0.63	20.7	51.1
46150	00:03:04.600	3.93	20.45	0.18	23.8	14.94	0.63	20.7	51.1
46175	00:03:04.700	3.93	20.45	0.18	23.78	14.97	0.63	20.7	51.1
46200	00:03:04.800	3.93	20.45	0.18	23.79	15.02	0.63	20.7	51.1
46225	00:03:04.900	3.93	20.45	0.18	23.75	15	0.63	20.7	51.1
46250	00:03:05.000	3.93	20.45	0.18	23.8	14.97	0.63	20.7	51
46275	00:03:05.100	3.93	20.45	0.18	23.85	14.94	0.63	20.7	51
46300	00:03:05.200	3.93	20.45	0.18	23.86	14.94	0.63	20.7	51
46325	00:03:05.300	3.92	20.45	0.18	23.81	14.93	0.63	20.7	51
46350	00:03:05.400	3.92	20.45	0.18	23.76	14.92	0.63	20.7	51
46375	00:03:05.500	3.92	20.45	0.18	23.76	14.92	0.63	20.7	51
46400	00:03:05.600	3.92	20.45	0.18	23.81	14.92	0.63	20.7	51
46425	00:03:05.700	3.92	20.45	0.18	23.8	14.91	0.63	20.7	51
46450	00:03:05.800	3.92	20.45	0.18	23.79	14.88	0.63	20.7	51
46475	00:03:05.900	3.92	20.45	0.18	23.82	14.94	0.63	20.7	51
46500	00:03:06.000	3.92	20.45	0.18	23.77	14.94	0.63	20.7	51
46525	00:03:06.100	3.92	20.45	0.18	23.78	14.94	0.63	20.7	51
46550	00:03:06.200	3.92	20.45	0.18	23.79	14.96	0.63	20.7	51
46575	00:03:06.300	3.93	20.45	0.18	23.82	14.94	0.63	20.7	51
46600	00:03:06.400	3.93	20.45	0.18	23.88	14.97	0.63	20.7	51
46625	00:03:06.500	3.92	20.45	0.18	23.88	14.97	0.63	20.7	51
46650	00:03:06.600	3.92	20.45	0.18	23.82	14.97	0.63	20.7	51
46675	00:03:06.700	3.92	20.45	0.18	23.92	15.01	0.63	20.7	51
46700	00:03:06.800	3.92	20.45	0.18	23.9	15.05	0.63	20.7	51
46725	00:03:06.900	3.92	20.45	0.18	23.91	15.03	0.63	20.7	51
46750	00:03:07.000	3.92	20.45	0.18	23.94	15.03	0.63	20.7	51
46775	00:03:07.100	3.92	20.45	0.18	23.96	15.06	0.63	20.7	51
46800	00:03:07.200	3.92	20.45	0.18	23.97	15.05	0.63	20.7	51
46825	00:03:07.300	3.92	20.45	0.18	23.92	15.06	0.63	20.7	51
46850	00:03:07.400	3.92	20.45	0.18	23.9	15.03	0.63	20.7	51
46875	00:03:07.500	3.92	20.45	0.18	23.91	15.06	0.63	20.7	51
46900	00:03:07.600	3.92	20.45	0.18	23.9	15.05	0.63	20.7	51
46925	00:03:07.700	3.92	20.45	0.19	23.89	15.08	0.63	20.7	51
46950	00:03:07.800	3.92	20.45	0.19	23.92	15.07	0.63	20.7	51
46975	00:03:07.900	3.92	20.45	0.19	23.95	15.07	0.63	20.7	51
47000	00:03:08.000	3.92	20.45	0.19	23.95	15.09	0.63	20.7	51
47025	00:03:08.100	3.92	20.45	0.18	23.96	15.07	0.63	20.7	51
47050	00:03:08.200	3.92	20.45	0.18	23.95	15.06	0.63	20.7	51
47075	00:03:08.300	3.92	20.45	0.18	23.97	15.04	0.63	20.7	51
47100	00:03:08.400	3.93	20.45	0.18	23.98	15.07	0.63	20.7	51
47125	00:03:08.500	3.93	20.45	0.18	23.99	15.06	0.63	20.7	51
47150	00:03:08.600	3.93	20.45	0.18	24.05	15.07	0.63	20.7	51
47175	00:03:08.700	3.93	20.45	0.18	24.04	15.04	0.63	20.7	51
47200	00:03:08.800	3.93	20.45	0.18	24.01	15.04	0.63	20.7	51
47225	00:03:08.900	3.93	20.45	0.18	24.02	15.04	0.63	20.7	51
47250	00:03:09.000	3.93	20.45	0.18	24.04	15.06	0.63	20.7	51
47275	00:03:09.100	3.93	20.45	0.18	23.98	15.08	0.63	20.7	51
47300	00:03:09.200	3.93	20.45	0.19	24.05	15.1	0.63	20.7	51
47325	00:03:09.300	3.93	20.45	0.19	24.07	15.11	0.63	20.7	51
47350	00:03:09.400	3.93	20.45	0.19	24.09	15.12	0.63	20.7	51
47375	00:03:09.500	3.93	20.44	0.19	24.12	15.12	0.63	20.7	51
47400	00:03:09.600	3.93	20.44	0.19	24.14	15.18	0.63	20.7	51
47425	00:03:09.700	3.93	20.44	0.19	24.12	15.2	0.63	20.7	51
47450	00:03:09.800	3.93	20.44	0.19	24.15	15.19	0.63	20.7	51
47475	00:03:09.900	3.93	20.44	0.19	24.13	15.15	0.63	20.7	51
47500	00:03:10.000	3.93	20.44	0.19	24.12	15.14	0.63	20.7	51
47525	00:03:10.100	3.93	20.44	0.19	24.16	15.13	0.63	20.7	51
47550	00:03:10.200	3.93	20.44	0.19	24.12	15.09	0.63	20.7	51
47575	00:03:10.300	3.93	20.44	0.19	24.13	15.09	0.63	20.7	51
47600	00:03:10.400	3.93	20.44	0.18	24.11	15.07	0.62	20.7	51
47625	00:03:10.500	3.93	20.44	0.18	24.13	15.08	0.62	20.7	51
47650	00:03:10.600	3.93	20.44	0.18	24.14	15.04	0.62	20.7	51
47675	00:03:10.700	3.93	20.44	0.18	24.18	15.01	0.62	20.7	51
47700	00:03:10.800	3.93	20.44	0.18	24.2	15	0.62	20.7	51
47725	00:03:10.900	3.93	20.44	0.18	24.19	15.03	0.62	20.7	51
47750	00:03:11.000	3.93	20.44	0.19	24.19	15.1	0.62	20.7	51
47775	00:03:11.100	3.93	20.44	0.19	24.18	15.11	0.62	20.7	51
47800	00:03:11.200	3.93	20.44	0.19	24.22	15.17	0.63	20.7	51
47825	00:03:11.300	3.93	20.44	0.19	24.23	15.2	0.63	20.7	51
47850	00:03:11.400	3.93	20.44	0.19	24.25	15.25	0.63	20.7	51
47875	00:03:11.500	3.93	20.44	0.19	24.27	15.24	0.63	20.7	51
47900	00:03:11.600	3.93	20.44	0.19	24.26	15.28	0.63	20.7	51
47925	00:03:11.700	3.93	20.44	0.19	24.28	15.35	0.63	20.7	51
47950	00:03:11.800	3.93	20.44	0.19	24.27	15.38	0.63	20.7	51
47975	00:03:11.900	3.93	20.44	0.19	24.29	15.38	0.63	20.7	51
48000	00:03:12.000	3.93	20.44	0.19	24.3	15.36	0.63	20.7	51
48025	00:03:12.100	3.93	20.44	0.19	24.31	15.39	0.63	20.7	51
48050	00:03:12.200	3.93	20.44	0.19	24.27	15.36	0.63	20.7	51
48075	00:03:12.300	3.93	20.44	0.19	24.28	15.35	0.63	20.7	51
48100	00:03:12.400	3.93	20.44	0.19	24.25	15.35	0.63	20.7	51
48125	00:03:12.500	3.92	20.44	0.19	24.22	15.36	0.63	20.7	51
48150	00:03:12.600	3.92	20.44	0.19	24.19	15.32	0.63	20.7	51
48175	00:03:12.700	3.92	20.44	0.19	24.19	15.29	0.63	20.7	51
48200	00:03:12.800	3.92	20.44	0.19	24.18	15.32	0.63	20.7	51
48225	00:03:12.900	3.92	20.44	0.19	24.15	15.35	0.64	20.7	51
48250	00:03:13.000	3.93	20.44	0.19	24.2	15.36	0.63	20.7	51
48275	00:03:13.100	3.93	20.44	0.19	24.25	15.37	0.63	20.7	51
48300	00:03:13.200	3.93	20.44	0.19	24.27	15.38	0.63	20.7	51
48325	00:03:13.300	3.93	20.44	0.19	24.28	15.4	0.63	20.7	51
48350	00:03:13.400	3.93	20.44	0.19	24.29	15.39	0.63	20.7	51
48375	00:03:13.500	3.93	20.44	0.19	24.28	15.39	0.63	20.7	51
48400	00:03:13.600	3.93	20.44	0.19	24.29	15.37	0.63	20.7	51
48425	00:03:13.700	3.93	20.44	0.19	24.28	15.37	0.63	20.7	51
48450	00:03:13.800	3.93	20.44	0.19	24.28	15.38	0.63	20.7	51
48475	00:03:13.900	3.93	20.44	0.19	24.32	15.36	0.63	20.7	51
48500	00:03:14.000	3.93	20.44	0.19	24.28	15.32	0.63	20.7	51
48525	00:03:14.100	3.92	20.44	0.19	24.27	15.32	0.63	20.7	51
48550	00:03:14.200	3.92	20.44	0.19	24.27	15.31	0.63	20.7	51
48575	00:03:14.300	3.92	20.44	0.19	24.25	15.31	0.63	20.7	51
48600	00:03:14.400	3.92	20.44	0.19	24.26	15.32	0.63	20.7	51
48625	00:03:14.500	3.92	20.44	0.19	24.27	15.34	0.63	20.7	51
48650	00:03:14.600	3.92	20.44	0.19	24.28	15.34	0.63	20.7	51
48675	00:03:14.700	3.92	20.44	0.19	24.28	15.34	0.63	20.7	51
48700	00:03:14.800	3.92	20.44	0.19	24.28	15.33	0.63	20.7	51
48725	00:03:14.900	3.92	20.44	0.19	24.26	15.34	0.63	20.7	51
48750	00:03:15.000	3.92	20.44	0.19	24.27	15.38	0.63	20.7	51
48775	00:03:15.100	3.92	20.44	0.19	24.24	15.4	0.64	20.7	51
48800	00:03:15.200	3.92	20.44	0.19	24.23	15.43	0.64	20.7	51
48825	00:03:15.300	3.92	20.44	0.19	24.25	15.44	0.64	20.7	51
48850	00:03:15.400	3.92	20.44	0.19	24.25	15.46	0.64	20.7	51
48875	00:03:15.500	3.92	20.44	0.19	24.24	15.48	0.64	20.7	51
48900	00:03:15.600	3.92	20.44	0.19	24.27	15.49	0.64	20.7	51
48925	00:03:15.700	3.92	20.44	0.19	24.25	15.49	0.64	20.7	51
48950	00:03:15.800	3.92	20.44	0.19	24.26	15.46	0.64	20.7	51
48975	00:03:15.900	3.92	20.44	0.19	24.25	15.46	0.64	20.7	51
49000	00:03:16.000	3.92	20.44	0.19	24.21	15.46	0.64	20.7	51
49025	00:03:16.100	3.92	20.44	0.19	24.24	15.4	0.64	20.7	51
49050	00:03:16.200	3.92	20.44	0.19	24.24	15.39	0.63	20.7	51
49075	00:03:16.300	3.92	20.44	0.19	24.21	15.35	0.63	20.7	51
49100	00:03:16.400	3.92	20.44	0.19	24.21	15.34	0.63	20.7	51
49125	00:03:16.500	3.92	20.44	0.19	24.21	15.33	0.63	20.7	51
49150	00:03:16.600	3.92	20.44	0.19	24.23	15.32	0.63	20.7	51
49175	00:03:16.700	3.92	20.44	0.19	24.23	15.32	0.63	20.7	51
49200	00:03:16.800	3.92	20.44	0.19	24.22	15.35	0.63	20.7	51
49225	00:03:16.900	3.92	20.44	0.19	24.26	15.34	0.63	20.7	51
49250	00:03:17.000	3.92	20.44	0.19	24.24	15.31	0.63	20.7	51
49275	00:03:17.100	3.92	20.44	0.19	24.23	15.38	0.63	20.7	51
49300	00:03:17.200	3.92	20.44	0.19	24.23	15.4	0.64	20.7	51
49325	00:03:17.300	3.92	20.44	0.19	24.25	15.38	0.63	20.7	51
49350	00:03:17.400	3.92	20.44	0.19	24.22	15.37	0.63	20.7	51
49375	00:03:17.500	3.92	20.44	0.19	24.23	15.35	0.63	20.7	51
49400	00:03:17.600	3.92	20.44	0.19	24.21	15.38	0.64	20.7	51
49425	00:03:17.700	3.92	20.44	0.19	24.24	15.35	0.63	20.7	51
49450	00:03:17.800	3.92	20.44	0.19	24.29	15.34	0.63	20.7	51
49475	00:03:17.900	3.92	20.44	0.19	24.27	15.4	0.63	20.7	51
49500	00:03:18.000	3.92	20.44	0.19	24.32	15.42	0.63	20.7	51
49525	00:03:18.100	3.92	20.44	0.19	24.32	15.38	0.63	20.7	51
49550	00:03:18.200	3.92	20.44	0.19	24.34	15.35	0.63	20.7	51
49575	00:03:18.300	3.92	20.44	0.19	24.34	15.38	0.63	20.7	51
49600	00:03:18.400	3.92	20.44	0.19	24.39	15.4	0.63	20.7	51
49625	00:03:18.500	3.92	20.44	0.19	24.41	15.46	0.63	20.7	51
49650	00:03:18.600	3.92	20.44	0.19	24.36	15.43	0.63	20.7	51
49675	00:03:18.700	3.92	20.44	0.19	24.35	15.43	0.63	20.7	51
49700	00:03:18.800	3.92	20.44	0.19	24.33	15.46	0.64	20.7	51
49725	00:03:18.900	3.92	20.44	0.19	24.33	15.42	0.63	20.7	51
49750	00:03:19.000	3.92	20.44	0.19	24.36	15.41	0.63	20.7	50.9
49775	00:03:19.100	3.92	20.44	0.19	24.35	15.46	0.64	20.7	50.9
49800	00:03:19.200	3.92	20.44	0.19	24.39	15.49	0.64	20.7	50.9
49825	00:03:19.300	3.92	20.44	0.19	24.37	15.48	0.64	20.7	50.9
49850	00:03:19.400	3.91	20.44	0.19	24.36	15.45	0.63	20.7	50.9
49875	00:03:19.500	3.91	20.44	0.19	24.36	15.46	0.63	20.7	50.9
49900	00:03:19.600	3.91	20.44	0.19	24.38	15.49	0.64	20.7	50.9
49925	00:03:19.700	3.91	20.44	0.19	24.41	15.54	0.64	20.7	50.9
[truncated: 6,358 more rows]
