# Supplementary material for: Long-term iron supplementation combined with vitamin B6 enhances maximal oxygen uptake and promotes skeletal muscle-specific mitochondrial biogenesis in rats
Source: Front Nutr. 2024 Jan 15;10:1335187. doi: 10.3389/fnut.2023.1335187 (PMC10823527; doi:10.3389/fnut.2023.1335187)
Supplement: Supplementary file 1 [file Data_Sheet_1.zip › Supplementary Material/VO2max_Raw data/CONT-NO7-MEASUREMENT.xls]

## Sheet: Export_1980-01-04T0157_CAL
Counter	Time	Flow	Oxigen	CO2	VO2	VCO2	RQ	Temp	Hum
sample	hh:mm:ss.zzz	l/min	%	%	ml/min/kg	ml/min/kg	1	C	%
0	00:00:00.000	3.8	20.65	-0.1	3.02	0	0	20.9	47.9
25	00:00:00.100	3.79	20.65	0.03	2.59	0	0	20.9	47.9
50	00:00:00.200	3.79	20.65	0.04	2.56	0.15	0.06	20.9	47.9
75	00:00:00.300	3.79	20.65	0.04	2.65	0.42	0.16	20.9	47.9
100	00:00:00.400	3.79	20.65	0.04	2.57	0.53	0.21	20.9	47.9
125	00:00:00.500	3.79	20.65	0.05	2.59	0.62	0.24	20.9	47.9
150	00:00:00.600	3.8	20.65	0.05	2.56	0.68	0.27	20.9	47.9
175	00:00:00.700	3.8	20.65	0.05	2.55	0.72	0.28	20.9	47.9
200	00:00:00.800	3.8	20.65	0.05	2.56	0.74	0.29	20.9	47.9
225	00:00:00.900	3.8	20.65	0.05	2.56	0.76	0.3	20.9	47.9
250	00:00:01.000	3.81	20.65	0.05	2.56	0.83	0.33	20.9	47.9
275	00:00:01.100	3.81	20.65	0.05	2.53	0.93	0.37	20.9	47.9
300	00:00:01.200	3.81	20.65	0.05	2.53	0.94	0.37	20.9	47.9
325	00:00:01.300	3.8	20.65	0.05	2.52	0.94	0.37	20.9	47.9
350	00:00:01.400	3.8	20.65	0.05	2.57	0.95	0.37	20.9	47.9
375	00:00:01.500	3.8	20.65	0.05	2.54	0.94	0.37	20.9	47.9
400	00:00:01.600	3.8	20.65	0.05	2.57	0.93	0.36	20.9	47.9
425	00:00:01.700	3.81	20.65	0.05	2.58	0.93	0.36	20.9	47.9
450	00:00:01.800	3.81	20.65	0.05	2.58	0.93	0.36	20.9	47.9
475	00:00:01.900	3.81	20.65	0.05	2.58	0.94	0.36	20.9	47.9
500	00:00:02.000	3.8	20.65	0.05	2.58	0.94	0.36	20.9	48
525	00:00:02.100	3.81	20.65	0.05	2.63	0.94	0.36	20.9	48
550	00:00:02.200	3.81	20.65	0.05	2.63	0.94	0.36	20.9	48
575	00:00:02.300	3.81	20.65	0.05	2.61	0.94	0.36	20.9	48
600	00:00:02.400	3.81	20.65	0.05	2.6	0.94	0.36	20.9	48
625	00:00:02.500	3.81	20.65	0.05	2.63	0.95	0.36	20.9	48
650	00:00:02.600	3.81	20.65	0.05	2.61	0.95	0.36	20.9	48
675	00:00:02.700	3.81	20.65	0.05	2.63	0.96	0.37	20.9	48
700	00:00:02.800	3.81	20.65	0.05	2.62	0.97	0.37	20.9	48
725	00:00:02.900	3.81	20.65	0.05	2.62	0.97	0.37	20.9	48
750	00:00:03.000	3.81	20.65	0.05	2.67	0.97	0.36	20.9	47.9
775	00:00:03.100	3.81	20.65	0.05	2.65	0.98	0.37	20.9	47.9
800	00:00:03.200	3.8	20.65	0.05	2.7	0.99	0.37	20.9	47.9
825	00:00:03.300	3.8	20.65	0.05	2.74	1	0.36	20.9	47.9
850	00:00:03.400	3.8	20.65	0.05	2.75	1.01	0.37	20.9	47.9
875	00:00:03.500	3.8	20.65	0.05	2.78	1.03	0.37	20.9	47.9
900	00:00:03.600	3.8	20.65	0.05	2.78	1.03	0.37	20.9	47.9
925	00:00:03.700	3.8	20.65	0.05	2.78	1.04	0.37	20.9	47.9
950	00:00:03.800	3.8	20.65	0.05	2.84	1.03	0.36	20.9	47.9
975	00:00:03.900	3.8	20.65	0.05	2.88	1.05	0.36	20.9	47.9
1000	00:00:04.000	3.8	20.65	0.05	2.9	1.06	0.37	20.9	48
1025	00:00:04.100	3.8	20.65	0.05	2.95	1.08	0.37	20.9	48
1050	00:00:04.200	3.8	20.65	0.05	2.92	1.08	0.37	20.9	48
1075	00:00:04.300	3.8	20.65	0.05	2.91	1.1	0.38	20.9	48
1100	00:00:04.400	3.8	20.65	0.05	2.94	1.1	0.37	20.9	48
1125	00:00:04.500	3.8	20.65	0.05	2.95	1.1	0.37	20.9	48
1150	00:00:04.600	3.8	20.65	0.05	2.99	1.12	0.37	20.9	48
1175	00:00:04.700	3.8	20.65	0.05	3.04	1.12	0.37	20.9	48
1200	00:00:04.800	3.8	20.65	0.05	3.03	1.15	0.38	20.9	48
1225	00:00:04.900	3.8	20.65	0.05	3.03	1.15	0.38	20.9	48
1250	00:00:05.000	3.8	20.65	0.05	3.03	1.17	0.39	20.9	47.9
1275	00:00:05.100	3.8	20.65	0.05	3.04	1.17	0.38	20.9	47.9
1300	00:00:05.200	3.8	20.65	0.05	3.09	1.18	0.38	20.9	47.9
1325	00:00:05.300	3.8	20.65	0.05	3.13	1.19	0.38	20.9	47.9
1350	00:00:05.400	3.8	20.65	0.05	3.13	1.18	0.38	20.9	47.9
1375	00:00:05.500	3.8	20.65	0.05	3.16	1.19	0.38	20.9	47.9
1400	00:00:05.600	3.8	20.65	0.05	3.19	1.2	0.38	20.9	47.9
1425	00:00:05.700	3.8	20.65	0.05	3.2	1.22	0.38	20.9	47.9
1450	00:00:05.800	3.8	20.65	0.05	3.22	1.22	0.38	20.9	47.9
1475	00:00:05.900	3.8	20.65	0.05	3.24	1.24	0.38	20.9	47.9
1500	00:00:06.000	3.8	20.65	0.05	3.25	1.24	0.38	20.9	48
1525	00:00:06.100	3.8	20.65	0.05	3.28	1.25	0.38	20.9	48
1550	00:00:06.200	3.81	20.65	0.05	3.29	1.27	0.39	20.9	48
1575	00:00:06.300	3.81	20.65	0.05	3.28	1.26	0.38	20.9	48
1600	00:00:06.400	3.81	20.65	0.05	3.3	1.28	0.39	20.9	48
1625	00:00:06.500	3.81	20.65	0.05	3.33	1.29	0.39	20.9	48
1650	00:00:06.600	3.81	20.65	0.05	3.33	1.3	0.39	20.9	48
1675	00:00:06.700	3.81	20.65	0.05	3.35	1.32	0.39	20.9	48
1700	00:00:06.800	3.81	20.65	0.05	3.37	1.33	0.39	20.9	48
1725	00:00:06.900	3.8	20.64	0.05	3.41	1.34	0.39	20.9	48
1750	00:00:07.000	3.8	20.64	0.05	3.43	1.35	0.39	20.9	48
1775	00:00:07.100	3.8	20.64	0.05	3.43	1.36	0.4	20.9	48
1800	00:00:07.200	3.8	20.64	0.05	3.46	1.37	0.4	20.9	48
1825	00:00:07.300	3.8	20.64	0.05	3.53	1.4	0.4	20.9	48
1850	00:00:07.400	3.8	20.64	0.05	3.54	1.41	0.4	20.9	48
1875	00:00:07.500	3.8	20.64	0.05	3.52	1.41	0.4	20.9	48
1900	00:00:07.600	3.8	20.64	0.05	3.55	1.41	0.4	20.9	48
1925	00:00:07.700	3.8	20.64	0.05	3.54	1.41	0.4	20.9	48
1950	00:00:07.800	3.8	20.64	0.05	3.49	1.42	0.41	20.9	48
1975	00:00:07.900	3.8	20.64	0.05	3.47	1.43	0.41	20.9	48
2000	00:00:08.000	3.8	20.64	0.05	3.45	1.44	0.42	20.9	48
2025	00:00:08.100	3.8	20.64	0.05	3.48	1.44	0.41	20.9	48
2050	00:00:08.200	3.8	20.64	0.05	3.49	1.45	0.42	20.9	48
2075	00:00:08.300	3.8	20.64	0.05	3.49	1.47	0.42	20.9	48
2100	00:00:08.400	3.8	20.64	0.05	3.52	1.47	0.42	20.9	48
2125	00:00:08.500	3.8	20.64	0.05	3.58	1.5	0.42	20.9	48
2150	00:00:08.600	3.8	20.64	0.06	3.63	1.53	0.42	20.9	48
2175	00:00:08.700	3.8	20.64	0.06	3.67	1.57	0.43	20.9	48
2200	00:00:08.800	3.8	20.64	0.06	3.77	1.59	0.42	20.9	48
2225	00:00:08.900	3.8	20.64	0.06	3.81	1.61	0.42	20.9	48
2250	00:00:09.000	3.8	20.64	0.06	3.86	1.62	0.42	20.9	48
2275	00:00:09.100	3.8	20.64	0.06	3.86	1.66	0.43	20.9	48
2300	00:00:09.200	3.8	20.64	0.06	3.9	1.67	0.43	20.9	48
2325	00:00:09.300	3.8	20.64	0.06	3.93	1.69	0.43	20.9	48
2350	00:00:09.400	3.8	20.64	0.06	3.95	1.71	0.43	20.9	48
2375	00:00:09.500	3.8	20.64	0.06	3.94	1.72	0.44	20.9	48
2400	00:00:09.600	3.8	20.64	0.06	3.95	1.73	0.44	20.9	48
2425	00:00:09.700	3.8	20.64	0.06	3.97	1.73	0.44	20.9	48
2450	00:00:09.800	3.8	20.64	0.06	4.01	1.74	0.43	20.9	48
2475	00:00:09.900	3.8	20.64	0.06	4.06	1.76	0.43	20.9	48
2500	00:00:10.000	3.8	20.64	0.06	4.08	1.79	0.44	20.9	48
2525	00:00:10.100	3.8	20.64	0.06	4.12	1.8	0.44	20.9	48
2550	00:00:10.200	3.8	20.64	0.06	4.14	1.81	0.44	20.9	48
2575	00:00:10.300	3.8	20.64	0.06	4.18	1.82	0.44	20.9	48
2600	00:00:10.400	3.8	20.64	0.06	4.24	1.85	0.44	20.9	48
2625	00:00:10.500	3.8	20.64	0.06	4.31	1.87	0.43	20.9	48
2650	00:00:10.600	3.8	20.63	0.06	4.35	1.89	0.43	20.9	48
2675	00:00:10.700	3.8	20.63	0.06	4.38	1.9	0.43	20.9	48
2700	00:00:10.800	3.8	20.63	0.06	4.38	1.89	0.43	20.9	48
2725	00:00:10.900	3.8	20.63	0.06	4.47	1.9	0.42	20.9	48
2750	00:00:11.000	3.8	20.63	0.06	4.53	1.88	0.42	20.9	48
2775	00:00:11.100	3.8	20.63	0.06	4.58	1.88	0.41	20.9	48
2800	00:00:11.200	3.81	20.63	0.06	4.61	1.9	0.41	20.9	48
2825	00:00:11.300	3.81	20.63	0.06	4.6	1.91	0.41	20.9	48
2850	00:00:11.400	3.81	20.63	0.06	4.59	1.91	0.42	20.9	48
2875	00:00:11.500	3.81	20.63	0.06	4.58	1.91	0.42	20.9	48
2900	00:00:11.600	3.81	20.63	0.06	4.61	1.91	0.41	20.9	48
2925	00:00:11.700	3.81	20.63	0.06	4.65	1.93	0.41	20.9	48
2950	00:00:11.800	3.81	20.63	0.06	4.67	1.94	0.42	20.9	48
2975	00:00:11.900	3.81	20.63	0.06	4.58	1.96	0.43	20.9	48
3000	00:00:12.000	3.81	20.63	0.06	4.56	1.97	0.43	20.9	48
3025	00:00:12.100	3.81	20.63	0.06	4.52	2	0.44	20.9	48
3050	00:00:12.200	3.81	20.63	0.06	4.5	2.01	0.45	20.9	48
3075	00:00:12.300	3.81	20.63	0.06	4.52	2.02	0.45	20.9	48
3100	00:00:12.400	3.81	20.63	0.06	4.5	2.02	0.45	20.9	48
3125	00:00:12.500	3.81	20.63	0.06	4.55	2.03	0.45	20.9	48
3150	00:00:12.600	3.81	20.63	0.06	4.59	2.04	0.44	20.9	48
3175	00:00:12.700	3.81	20.63	0.06	4.62	2.04	0.44	20.9	48
3200	00:00:12.800	3.81	20.63	0.06	4.61	2.07	0.45	20.9	48
3225	00:00:12.900	3.81	20.63	0.06	4.62	2.06	0.44	20.9	48
3250	00:00:13.000	3.81	20.63	0.06	4.64	2.07	0.45	20.9	48
3275	00:00:13.100	3.81	20.63	0.06	4.69	2.09	0.45	20.9	48
3300	00:00:13.200	3.81	20.63	0.06	4.72	2.1	0.44	20.9	48
3325	00:00:13.300	3.81	20.63	0.06	4.73	2.12	0.45	20.9	48
3350	00:00:13.400	3.81	20.63	0.06	4.78	2.14	0.45	20.9	48
3375	00:00:13.500	3.81	20.63	0.06	4.77	2.15	0.45	20.9	48
3400	00:00:13.600	3.81	20.63	0.06	4.77	2.17	0.45	20.9	48
3425	00:00:13.700	3.81	20.63	0.06	4.76	2.19	0.46	20.9	48
3450	00:00:13.800	3.81	20.63	0.06	4.76	2.2	0.46	20.9	48
3475	00:00:13.900	3.81	20.63	0.06	4.81	2.22	0.46	20.9	48
3500	00:00:14.000	3.81	20.63	0.06	4.83	2.24	0.46	20.9	48
3525	00:00:14.100	3.81	20.63	0.06	4.85	2.24	0.46	20.9	48
3550	00:00:14.200	3.81	20.63	0.06	4.86	2.24	0.46	20.9	48
3575	00:00:14.300	3.81	20.63	0.06	4.87	2.24	0.46	20.9	48
3600	00:00:14.400	3.81	20.63	0.06	4.87	2.25	0.46	20.9	48
3625	00:00:14.500	3.81	20.63	0.06	4.89	2.26	0.46	20.9	48
3650	00:00:14.600	3.81	20.63	0.06	4.89	2.27	0.46	20.9	48
3675	00:00:14.700	3.81	20.63	0.06	4.92	2.28	0.46	20.9	48
3700	00:00:14.800	3.81	20.63	0.06	4.96	2.29	0.46	20.9	48
3725	00:00:14.900	3.81	20.63	0.06	5.01	2.32	0.46	20.9	48
3750	00:00:15.000	3.81	20.63	0.06	5.05	2.34	0.46	20.9	48
3775	00:00:15.100	3.81	20.63	0.06	5.09	2.35	0.46	20.9	48
3800	00:00:15.200	3.81	20.63	0.06	5.15	2.38	0.46	20.9	48
3825	00:00:15.300	3.81	20.63	0.06	5.24	2.4	0.46	20.9	48
3850	00:00:15.400	3.81	20.62	0.06	5.28	2.44	0.46	20.9	48
3875	00:00:15.500	3.81	20.62	0.07	5.32	2.46	0.46	20.9	48
3900	00:00:15.600	3.81	20.62	0.07	5.36	2.49	0.46	20.9	48
3925	00:00:15.700	3.81	20.62	0.07	5.36	2.52	0.47	20.9	48
3950	00:00:15.800	3.81	20.62	0.07	5.41	2.54	0.47	20.9	48
3975	00:00:15.900	3.81	20.62	0.07	5.42	2.57	0.47	20.9	48
4000	00:00:16.000	3.81	20.62	0.07	5.48	2.59	0.47	20.9	48
4025	00:00:16.100	3.81	20.62	0.07	5.55	2.63	0.47	20.9	48
4050	00:00:16.200	3.81	20.62	0.07	5.61	2.66	0.47	20.9	48
4075	00:00:16.300	3.81	20.62	0.07	5.64	2.68	0.48	20.9	48
4100	00:00:16.400	3.81	20.62	0.07	5.71	2.69	0.47	20.9	48
4125	00:00:16.500	3.81	20.62	0.07	5.72	2.72	0.48	20.9	48
4150	00:00:16.600	3.81	20.62	0.07	5.78	2.76	0.48	20.9	48
4175	00:00:16.700	3.81	20.62	0.07	5.85	2.79	0.48	20.9	48
4200	00:00:16.800	3.81	20.62	0.07	5.93	2.82	0.48	20.9	48
4225	00:00:16.900	3.81	20.62	0.07	6.03	2.86	0.47	20.9	48
4250	00:00:17.000	3.81	20.62	0.07	6.07	2.88	0.47	20.9	48
4275	00:00:17.100	3.81	20.62	0.07	6.07	2.91	0.48	20.9	48
4300	00:00:17.200	3.81	20.62	0.07	6.07	2.93	0.48	20.9	48
4325	00:00:17.300	3.81	20.62	0.07	6.06	2.96	0.49	20.9	48
4350	00:00:17.400	3.81	20.62	0.07	6.07	2.99	0.49	20.9	48
4375	00:00:17.500	3.81	20.62	0.07	6.17	3.02	0.49	20.9	48
4400	00:00:17.600	3.81	20.61	0.07	6.21	3.04	0.49	20.9	48
4425	00:00:17.700	3.81	20.61	0.07	6.27	3.07	0.49	20.9	48
4450	00:00:17.800	3.81	20.61	0.07	6.29	3.08	0.49	20.9	48
4475	00:00:17.900	3.81	20.61	0.07	6.3	3.09	0.49	20.9	48
4500	00:00:18.000	3.81	20.61	0.07	6.28	3.1	0.49	20.9	48
4525	00:00:18.100	3.81	20.61	0.07	6.31	3.11	0.49	20.9	48
4550	00:00:18.200	3.81	20.61	0.07	6.33	3.14	0.5	20.9	48
4575	00:00:18.300	3.81	20.61	0.07	6.41	3.16	0.49	20.9	48
4600	00:00:18.400	3.81	20.61	0.07	6.45	3.17	0.49	20.9	48
4625	00:00:18.500	3.81	20.61	0.07	6.44	3.18	0.49	20.9	48
4650	00:00:18.600	3.81	20.61	0.07	6.47	3.17	0.49	20.9	48
4675	00:00:18.700	3.81	20.61	0.07	6.47	3.18	0.49	20.9	48
4700	00:00:18.800	3.81	20.61	0.07	6.48	3.19	0.49	20.9	48
4725	00:00:18.900	3.81	20.61	0.07	6.49	3.2	0.49	20.9	48
4750	00:00:19.000	3.81	20.61	0.07	6.52	3.22	0.49	20.9	48
4775	00:00:19.100	3.81	20.61	0.07	6.54	3.22	0.49	20.9	48
4800	00:00:19.200	3.81	20.61	0.07	6.56	3.22	0.49	20.9	48
4825	00:00:19.300	3.81	20.61	0.07	6.57	3.22	0.49	20.9	48
4850	00:00:19.400	3.81	20.61	0.07	6.55	3.23	0.49	20.9	48
4875	00:00:19.500	3.81	20.61	0.07	6.57	3.23	0.49	20.9	48
4900	00:00:19.600	3.81	20.61	0.07	6.52	3.26	0.5	20.9	48
4925	00:00:19.700	3.81	20.61	0.07	6.53	3.27	0.5	20.9	48
4950	00:00:19.800	3.81	20.61	0.07	6.53	3.29	0.5	20.9	48
4975	00:00:19.900	3.81	20.61	0.07	6.52	3.3	0.51	20.9	48
5000	00:00:20.000	3.81	20.61	0.07	6.51	3.29	0.51	20.9	48
5025	00:00:20.100	3.81	20.61	0.07	6.48	3.29	0.51	20.9	48
5050	00:00:20.200	3.81	20.61	0.07	6.49	3.3	0.51	20.9	48
5075	00:00:20.300	3.81	20.61	0.07	6.43	3.3	0.51	20.9	48
5100	00:00:20.400	3.81	20.61	0.07	6.4	3.31	0.52	20.9	48
5125	00:00:20.500	3.81	20.61	0.07	6.36	3.32	0.52	20.9	48
5150	00:00:20.600	3.81	20.61	0.07	6.34	3.29	0.52	20.9	48
5175	00:00:20.700	3.81	20.61	0.07	6.32	3.28	0.52	20.9	48
5200	00:00:20.800	3.81	20.61	0.07	6.28	3.27	0.52	20.9	48
5225	00:00:20.900	3.81	20.61	0.07	6.27	3.26	0.52	20.9	48
5250	00:00:21.000	3.81	20.61	0.07	6.3	3.28	0.52	20.9	48
5275	00:00:21.100	3.81	20.61	0.07	6.31	3.29	0.52	20.9	48
5300	00:00:21.200	3.81	20.61	0.07	6.3	3.29	0.52	20.9	48
5325	00:00:21.300	3.81	20.61	0.07	6.36	3.29	0.52	20.9	48
5350	00:00:21.400	3.81	20.61	0.07	6.42	3.29	0.51	20.9	48
5375	00:00:21.500	3.81	20.61	0.07	6.46	3.28	0.51	20.9	48
5400	00:00:21.600	3.81	20.61	0.07	6.52	3.3	0.51	20.9	48
5425	00:00:21.700	3.81	20.61	0.07	6.57	3.32	0.51	20.9	48
5450	00:00:21.800	3.81	20.61	0.07	6.58	3.32	0.51	20.9	48
5475	00:00:21.900	3.81	20.61	0.07	6.57	3.32	0.5	20.9	48
5500	00:00:22.000	3.81	20.61	0.07	6.58	3.3	0.5	20.9	48
5525	00:00:22.100	3.81	20.61	0.07	6.58	3.31	0.5	20.9	48
5550	00:00:22.200	3.81	20.61	0.07	6.6	3.32	0.5	20.9	48
5575	00:00:22.300	3.81	20.61	0.07	6.59	3.31	0.5	20.9	48
5600	00:00:22.400	3.8	20.61	0.07	6.58	3.3	0.5	20.9	48
5625	00:00:22.500	3.8	20.61	0.07	6.58	3.3	0.5	20.9	48
5650	00:00:22.600	3.81	20.61	0.07	6.56	3.28	0.5	20.9	48
5675	00:00:22.700	3.81	20.61	0.07	6.49	3.28	0.51	20.9	48
5700	00:00:22.800	3.81	20.61	0.07	6.5	3.3	0.51	20.9	48
5725	00:00:22.900	3.8	20.61	0.07	6.52	3.33	0.51	20.9	48
5750	00:00:23.000	3.8	20.61	0.07	6.5	3.36	0.52	20.9	48
5775	00:00:23.100	3.8	20.61	0.07	6.54	3.35	0.51	20.9	48
5800	00:00:23.200	3.8	20.61	0.07	6.56	3.36	0.51	20.9	48
5825	00:00:23.300	3.8	20.61	0.07	6.58	3.37	0.51	20.9	48
5850	00:00:23.400	3.8	20.61	0.07	6.6	3.36	0.51	20.9	48
5875	00:00:23.500	3.8	20.61	0.08	6.59	3.38	0.51	20.9	48
5900	00:00:23.600	3.8	20.61	0.08	6.63	3.39	0.51	20.9	48
5925	00:00:23.700	3.8	20.61	0.08	6.68	3.41	0.51	20.9	48
5950	00:00:23.800	3.8	20.61	0.08	6.73	3.42	0.51	20.9	48
5975	00:00:23.900	3.8	20.61	0.08	6.75	3.43	0.51	20.9	48
6000	00:00:24.000	3.8	20.61	0.08	6.82	3.44	0.5	20.9	48
6025	00:00:24.100	3.8	20.61	0.08	6.83	3.47	0.51	20.9	48
6050	00:00:24.200	3.8	20.61	0.08	6.84	3.5	0.51	20.9	48
6075	00:00:24.300	3.8	20.61	0.08	6.87	3.52	0.51	20.9	48
6100	00:00:24.400	3.8	20.61	0.08	6.89	3.56	0.52	20.9	48
6125	00:00:24.500	3.8	20.61	0.08	6.94	3.58	0.52	20.9	48
6150	00:00:24.600	3.8	20.61	0.08	6.92	3.59	0.52	20.9	48
6175	00:00:24.700	3.8	20.61	0.08	6.94	3.61	0.52	20.9	48
6200	00:00:24.800	3.8	20.61	0.08	6.99	3.6	0.52	20.9	48
6225	00:00:24.900	3.8	20.61	0.08	7.02	3.62	0.52	20.9	48
6250	00:00:25.000	3.8	20.61	0.08	7.04	3.63	0.52	20.9	48
6275	00:00:25.100	3.8	20.61	0.08	7.07	3.63	0.51	20.9	48
6300	00:00:25.200	3.8	20.6	0.08	7.13	3.62	0.51	20.9	48
6325	00:00:25.300	3.8	20.6	0.08	7.12	3.64	0.51	20.9	48
6350	00:00:25.400	3.8	20.6	0.08	7.13	3.63	0.51	20.9	48
6375	00:00:25.500	3.8	20.6	0.08	7.14	3.65	0.51	20.9	48
6400	00:00:25.600	3.8	20.6	0.08	7.2	3.68	0.51	20.9	48
6425	00:00:25.700	3.8	20.6	0.08	7.24	3.72	0.51	20.9	48
6450	00:00:25.800	3.8	20.6	0.08	7.27	3.76	0.52	20.9	48
6475	00:00:25.900	3.8	20.6	0.08	7.29	3.77	0.52	20.9	48
6500	00:00:26.000	3.8	20.6	0.08	7.31	3.8	0.52	20.9	48
6525	00:00:26.100	3.8	20.6	0.08	7.35	3.83	0.52	20.9	48
6550	00:00:26.200	3.8	20.6	0.08	7.37	3.87	0.52	20.9	48
6575	00:00:26.300	3.8	20.6	0.08	7.41	3.88	0.52	20.9	48
6600	00:00:26.400	3.8	20.6	0.08	7.47	3.93	0.53	20.9	48
6625	00:00:26.500	3.8	20.6	0.08	7.55	3.96	0.52	20.9	48
6650	00:00:26.600	3.8	20.6	0.08	7.58	3.98	0.53	20.9	48
6675	00:00:26.700	3.8	20.6	0.08	7.65	4	0.52	20.9	48
6700	00:00:26.800	3.8	20.6	0.08	7.69	4.01	0.52	20.9	48
6725	00:00:26.900	3.8	20.6	0.08	7.73	4.04	0.52	20.9	48
6750	00:00:27.000	3.8	20.6	0.08	7.77	4.07	0.52	20.9	48
6775	00:00:27.100	3.8	20.6	0.08	7.78	4.08	0.52	20.9	48
6800	00:00:27.200	3.8	20.6	0.08	7.8	4.11	0.53	20.9	48
6825	00:00:27.300	3.81	20.6	0.08	7.87	4.13	0.52	20.9	48
6850	00:00:27.400	3.81	20.6	0.08	7.95	4.16	0.52	20.9	48
6875	00:00:27.500	3.81	20.6	0.08	7.99	4.21	0.53	20.9	48
6900	00:00:27.600	3.81	20.6	0.08	8.05	4.26	0.53	20.9	48
6925	00:00:27.700	3.81	20.59	0.08	8.08	4.28	0.53	20.9	48
6950	00:00:27.800	3.81	20.59	0.09	8.1	4.34	0.54	20.9	48
6975	00:00:27.900	3.81	20.59	0.09	8.14	4.38	0.54	20.9	48
7000	00:00:28.000	3.81	20.59	0.09	8.18	4.43	0.54	20.9	48
7025	00:00:28.100	3.81	20.59	0.09	8.24	4.46	0.54	20.9	48
7050	00:00:28.200	3.81	20.59	0.09	8.3	4.49	0.54	20.9	48
7075	00:00:28.300	3.8	20.59	0.09	8.38	4.55	0.54	20.9	48
7100	00:00:28.400	3.8	20.59	0.09	8.39	4.56	0.54	20.9	48
7125	00:00:28.500	3.8	20.59	0.09	8.4	4.57	0.54	20.9	48
7150	00:00:28.600	3.8	20.59	0.09	8.43	4.58	0.54	20.9	48
7175	00:00:28.700	3.8	20.59	0.09	8.48	4.63	0.55	20.9	48
7200	00:00:28.800	3.8	20.59	0.09	8.51	4.64	0.55	20.9	48
7225	00:00:28.900	3.8	20.59	0.09	8.54	4.67	0.55	20.9	48
7250	00:00:29.000	3.8	20.59	0.09	8.55	4.67	0.55	20.9	48
7275	00:00:29.100	3.8	20.59	0.09	8.57	4.7	0.55	20.9	48
7300	00:00:29.200	3.8	20.59	0.09	8.57	4.72	0.55	20.9	48
7325	00:00:29.300	3.8	20.59	0.09	8.53	4.73	0.55	20.9	48
7350	00:00:29.400	3.8	20.59	0.09	8.5	4.78	0.56	20.9	48
7375	00:00:29.500	3.8	20.59	0.09	8.49	4.8	0.57	20.9	48
7400	00:00:29.600	3.8	20.59	0.09	8.47	4.81	0.57	20.9	48
7425	00:00:29.700	3.8	20.59	0.09	8.43	4.79	0.57	20.9	48
7450	00:00:29.800	3.8	20.59	0.09	8.41	4.81	0.57	20.9	48
7475	00:00:29.900	3.8	20.59	0.09	8.39	4.78	0.57	20.9	48
7500	00:00:30.000	3.81	20.59	0.09	8.37	4.8	0.57	20.9	48
7525	00:00:30.100	3.81	20.59	0.09	8.35	4.78	0.57	20.9	48
7550	00:00:30.200	3.81	20.59	0.09	8.32	4.79	0.58	20.9	48
7575	00:00:30.300	3.81	20.59	0.09	8.3	4.78	0.58	20.9	48
7600	00:00:30.400	3.81	20.59	0.09	8.27	4.73	0.57	20.9	48
7625	00:00:30.500	3.81	20.59	0.09	8.28	4.73	0.57	20.9	48
7650	00:00:30.600	3.8	20.59	0.09	8.28	4.73	0.57	20.9	48
7675	00:00:30.700	3.81	20.59	0.09	8.27	4.74	0.57	20.9	48
7700	00:00:30.800	3.81	20.59	0.09	8.28	4.72	0.57	20.9	48
7725	00:00:30.900	3.81	20.59	0.09	8.29	4.73	0.57	20.9	48
7750	00:00:31.000	3.81	20.59	0.09	8.31	4.73	0.57	20.9	48
7775	00:00:31.100	3.81	20.59	0.09	8.37	4.73	0.57	20.9	48
7800	00:00:31.200	3.81	20.59	0.09	8.38	4.7	0.56	20.9	48
7825	00:00:31.300	3.8	20.59	0.09	8.34	4.71	0.56	20.9	48
7850	00:00:31.400	3.8	20.59	0.09	8.36	4.72	0.56	20.9	48
7875	00:00:31.500	3.81	20.59	0.09	8.35	4.74	0.57	20.9	48
7900	00:00:31.600	3.81	20.59	0.09	8.36	4.71	0.56	20.9	48
7925	00:00:31.700	3.81	20.59	0.09	8.32	4.71	0.57	20.9	48
7950	00:00:31.800	3.81	20.59	0.09	8.35	4.7	0.56	20.9	48
7975	00:00:31.900	3.81	20.59	0.09	8.39	4.7	0.56	20.9	48
8000	00:00:32.000	3.81	20.59	0.09	8.4	4.7	0.56	20.9	48
8025	00:00:32.100	3.81	20.59	0.09	8.4	4.71	0.56	20.9	48
8050	00:00:32.200	3.81	20.59	0.09	8.39	4.72	0.56	20.9	48
8075	00:00:32.300	3.81	20.59	0.09	8.47	4.73	0.56	20.9	48
8100	00:00:32.400	3.81	20.59	0.09	8.52	4.74	0.56	20.9	48
8125	00:00:32.500	3.81	20.59	0.09	8.54	4.73	0.55	20.9	48
8150	00:00:32.600	3.81	20.59	0.09	8.56	4.77	0.56	20.9	48
8175	00:00:32.700	3.81	20.59	0.09	8.65	4.77	0.55	20.9	48
8200	00:00:32.800	3.8	20.59	0.09	8.68	4.81	0.55	20.9	48
8225	00:00:32.900	3.8	20.59	0.09	8.7	4.81	0.55	20.9	48
8250	00:00:33.000	3.8	20.59	0.09	8.74	4.83	0.55	20.9	48
8275	00:00:33.100	3.8	20.59	0.09	8.71	4.86	0.56	20.9	48
8300	00:00:33.200	3.8	20.59	0.09	8.73	4.88	0.56	20.9	48
8325	00:00:33.300	3.8	20.59	0.09	8.76	4.88	0.56	20.9	48
8350	00:00:33.400	3.8	20.59	0.09	8.73	4.89	0.56	20.9	48
8375	00:00:33.500	3.8	20.59	0.09	8.71	4.91	0.56	20.9	48
8400	00:00:33.600	3.8	20.59	0.09	8.74	4.9	0.56	20.9	48
8425	00:00:33.700	3.8	20.59	0.09	8.74	4.92	0.56	20.9	48
8450	00:00:33.800	3.8	20.59	0.09	8.71	4.91	0.56	20.9	48
8475	00:00:33.900	3.8	20.59	0.09	8.67	4.93	0.57	20.9	48
8500	00:00:34.000	3.8	20.59	0.09	8.67	4.93	0.57	20.9	48
8525	00:00:34.100	3.8	20.59	0.09	8.69	4.92	0.57	20.9	48
8550	00:00:34.200	3.8	20.59	0.09	8.71	4.93	0.57	20.9	48
8575	00:00:34.300	3.8	20.59	0.09	8.65	4.94	0.57	20.9	48
8600	00:00:34.400	3.8	20.59	0.09	8.71	4.96	0.57	20.9	48
8625	00:00:34.500	3.8	20.59	0.09	8.75	4.97	0.57	20.9	48
8650	00:00:34.600	3.8	20.59	0.09	8.75	4.98	0.57	20.9	48
8675	00:00:34.700	3.8	20.59	0.09	8.74	4.99	0.57	20.9	48
8700	00:00:34.800	3.8	20.59	0.09	8.77	5.01	0.57	20.9	48
8725	00:00:34.900	3.8	20.59	0.09	8.8	5.03	0.57	20.9	48
8750	00:00:35.000	3.8	20.59	0.09	8.81	5.05	0.57	20.9	48
8775	00:00:35.100	3.8	20.59	0.09	8.82	5.06	0.57	20.9	48
8800	00:00:35.200	3.8	20.59	0.09	8.82	5.07	0.57	20.9	48
8825	00:00:35.300	3.8	20.59	0.09	8.87	5.08	0.57	20.9	48
8850	00:00:35.400	3.8	20.59	0.09	8.86	5.08	0.57	20.9	48
8875	00:00:35.500	3.8	20.59	0.09	8.88	5.1	0.57	20.9	48
8900	00:00:35.600	3.8	20.59	0.09	8.89	5.13	0.58	20.9	48
8925	00:00:35.700	3.8	20.59	0.09	8.93	5.11	0.57	20.9	48
8950	00:00:35.800	3.8	20.59	0.09	8.96	5.11	0.57	20.9	48
8975	00:00:35.900	3.8	20.58	0.09	8.98	5.09	0.57	20.9	48
9000	00:00:36.000	3.8	20.58	0.09	9	5.08	0.57	20.9	48
9025	00:00:36.100	3.8	20.58	0.09	8.98	5.11	0.57	20.9	48
9050	00:00:36.200	3.8	20.58	0.09	9	5.11	0.57	20.9	48
9075	00:00:36.300	3.8	20.58	0.09	9.03	5.13	0.57	20.9	48
9100	00:00:36.400	3.8	20.58	0.09	9.06	5.14	0.57	20.9	48
9125	00:00:36.500	3.8	20.58	0.09	9.06	5.14	0.57	20.9	48
9150	00:00:36.600	3.8	20.58	0.09	9.08	5.16	0.57	20.9	48
9175	00:00:36.700	3.8	20.58	0.09	9.06	5.18	0.57	20.9	48
9200	00:00:36.800	3.8	20.58	0.09	9.06	5.19	0.57	20.9	48
9225	00:00:36.900	3.8	20.58	0.09	9.06	5.21	0.57	20.9	48
9250	00:00:37.000	3.8	20.58	0.1	9.04	5.24	0.58	20.9	48
9275	00:00:37.100	3.8	20.58	0.1	9.09	5.23	0.58	20.9	48
9300	00:00:37.200	3.8	20.58	0.1	9.11	5.26	0.58	20.9	48
9325	00:00:37.300	3.8	20.58	0.1	9.14	5.26	0.58	20.9	48
9350	00:00:37.400	3.8	20.58	0.1	9.1	5.28	0.58	20.9	48
9375	00:00:37.500	3.8	20.58	0.1	9.13	5.29	0.58	20.9	48
9400	00:00:37.600	3.8	20.58	0.1	9.13	5.28	0.58	20.9	48
9425	00:00:37.700	3.8	20.58	0.1	9.16	5.31	0.58	20.9	48
9450	00:00:37.800	3.8	20.58	0.1	9.19	5.33	0.58	20.9	48
9475	00:00:37.900	3.8	20.58	0.1	9.18	5.35	0.58	20.9	48
9500	00:00:38.000	3.8	20.58	0.1	9.2	5.36	0.58	20.9	48
9525	00:00:38.100	3.8	20.58	0.1	9.24	5.38	0.58	20.9	48
9550	00:00:38.200	3.8	20.58	0.1	9.25	5.38	0.58	20.9	48
9575	00:00:38.300	3.8	20.58	0.1	9.27	5.4	0.58	20.9	48
9600	00:00:38.400	3.8	20.58	0.1	9.33	5.43	0.58	20.9	48
9625	00:00:38.500	3.8	20.58	0.1	9.32	5.44	0.58	20.9	48
9650	00:00:38.600	3.8	20.58	0.1	9.36	5.44	0.58	20.9	48
9675	00:00:38.700	3.8	20.58	0.1	9.43	5.43	0.58	20.9	48
9700	00:00:38.800	3.8	20.58	0.1	9.43	5.45	0.58	20.9	48
9725	00:00:38.900	3.8	20.58	0.1	9.5	5.46	0.57	20.9	48
9750	00:00:39.000	3.8	20.58	0.1	9.49	5.46	0.57	20.9	48
9775	00:00:39.100	3.8	20.58	0.1	9.5	5.45	0.57	20.9	48
9800	00:00:39.200	3.8	20.58	0.1	9.51	5.47	0.58	20.9	48
9825	00:00:39.300	3.8	20.58	0.1	9.48	5.46	0.58	20.9	48
9850	00:00:39.400	3.8	20.58	0.1	9.45	5.48	0.58	20.9	48
9875	00:00:39.500	3.8	20.58	0.1	9.48	5.5	0.58	20.9	48
9900	00:00:39.600	3.8	20.58	0.1	9.49	5.53	0.58	20.9	48
9925	00:00:39.700	3.8	20.58	0.1	9.47	5.56	0.59	20.9	48
9950	00:00:39.800	3.8	20.58	0.1	9.46	5.58	0.59	20.9	48
9975	00:00:39.900	3.8	20.58	0.1	9.49	5.58	0.59	20.9	48
10000	00:00:40.000	3.8	20.58	0.1	9.52	5.62	0.59	20.9	48
10025	00:00:40.100	3.8	20.58	0.1	9.56	5.65	0.59	20.9	48
10050	00:00:40.200	3.8	20.58	0.1	9.6	5.67	0.59	20.9	48
10075	00:00:40.300	3.8	20.58	0.1	9.63	5.71	0.59	20.9	48
10100	00:00:40.400	3.8	20.58	0.1	9.69	5.73	0.59	20.9	48
10125	00:00:40.500	3.8	20.58	0.1	9.7	5.74	0.59	20.9	48
10150	00:00:40.600	3.8	20.58	0.1	9.73	5.78	0.59	20.9	48
10175	00:00:40.700	3.8	20.58	0.1	9.74	5.78	0.59	20.9	48
10200	00:00:40.800	3.8	20.58	0.1	9.76	5.77	0.59	20.9	48
10225	00:00:40.900	3.8	20.58	0.1	9.78	5.8	0.59	20.9	48
10250	00:00:41.000	3.8	20.58	0.1	9.83	5.81	0.59	20.9	48
10275	00:00:41.100	3.8	20.58	0.1	9.81	5.82	0.59	20.9	48
10300	00:00:41.200	3.8	20.58	0.1	9.84	5.85	0.59	20.9	48
10325	00:00:41.300	3.8	20.58	0.1	9.86	5.86	0.59	20.9	48
10350	00:00:41.400	3.8	20.58	0.1	9.87	5.87	0.59	20.9	48
10375	00:00:41.500	3.8	20.58	0.1	9.89	5.88	0.59	20.9	48
10400	00:00:41.600	3.8	20.58	0.1	9.88	5.88	0.6	20.9	48
10425	00:00:41.700	3.8	20.58	0.1	9.89	5.93	0.6	20.9	48
10450	00:00:41.800	3.8	20.58	0.1	9.9	5.96	0.6	20.9	48
10475	00:00:41.900	3.8	20.58	0.1	9.87	5.99	0.61	20.9	48
10500	00:00:42.000	3.8	20.58	0.1	9.89	6	0.61	20.9	48
10525	00:00:42.100	3.8	20.57	0.1	9.92	6.02	0.61	20.9	48
10550	00:00:42.200	3.8	20.57	0.1	9.93	6	0.6	20.9	48
10575	00:00:42.300	3.8	20.57	0.1	9.92	6.01	0.61	20.9	48
10600	00:00:42.400	3.8	20.57	0.1	9.94	6.02	0.61	20.9	48
10625	00:00:42.500	3.8	20.57	0.1	9.97	6.06	0.61	20.9	48
10650	00:00:42.600	3.8	20.57	0.1	9.97	6.08	0.61	20.9	48
10675	00:00:42.700	3.8	20.57	0.1	9.99	6.08	0.61	20.9	48
10700	00:00:42.800	3.8	20.57	0.1	10	6.08	0.61	20.9	48
10725	00:00:42.900	3.8	20.57	0.1	10.03	6.06	0.6	20.9	48
10750	00:00:43.000	3.8	20.57	0.1	10.05	6.06	0.6	20.9	48
10775	00:00:43.100	3.8	20.57	0.1	10.07	6.1	0.61	20.9	48
10800	00:00:43.200	3.8	20.57	0.1	10.08	6.14	0.61	20.9	48
10825	00:00:43.300	3.8	20.57	0.11	10.14	6.17	0.61	20.9	48
10850	00:00:43.400	3.8	20.57	0.11	10.18	6.19	0.61	20.9	48
10875	00:00:43.500	3.8	20.57	0.11	10.21	6.19	0.61	20.9	48
10900	00:00:43.600	3.8	20.57	0.11	10.27	6.21	0.61	20.9	48
10925	00:00:43.700	3.8	20.57	0.11	10.31	6.23	0.6	20.9	48
10950	00:00:43.800	3.8	20.57	0.11	10.38	6.28	0.61	20.9	48
10975	00:00:43.900	3.8	20.57	0.11	10.41	6.33	0.61	20.9	48
11000	00:00:44.000	3.8	20.57	0.11	10.45	6.38	0.61	20.9	48
11025	00:00:44.100	3.8	20.57	0.11	10.48	6.39	0.61	20.9	48
11050	00:00:44.200	3.8	20.57	0.11	10.53	6.41	0.61	20.9	48
11075	00:00:44.300	3.8	20.57	0.11	10.57	6.43	0.61	20.9	48
11100	00:00:44.400	3.8	20.57	0.11	10.63	6.46	0.61	20.9	48
11125	00:00:44.500	3.8	20.57	0.11	10.68	6.51	0.61	20.9	48
11150	00:00:44.600	3.8	20.57	0.11	10.7	6.52	0.61	20.9	48
11175	00:00:44.700	3.81	20.57	0.11	10.75	6.53	0.61	20.9	48
11200	00:00:44.800	3.81	20.57	0.11	10.82	6.58	0.61	20.9	48
11225	00:00:44.900	3.81	20.56	0.11	10.86	6.62	0.61	20.9	48
11250	00:00:45.000	3.81	20.56	0.11	10.91	6.65	0.61	20.9	48
11275	00:00:45.100	3.81	20.56	0.11	10.95	6.7	0.61	20.9	48
11300	00:00:45.200	3.81	20.56	0.11	10.99	6.75	0.61	20.9	48
11325	00:00:45.300	3.81	20.56	0.11	11.02	6.78	0.61	20.9	48
11350	00:00:45.400	3.81	20.56	0.11	11.07	6.81	0.62	20.9	48
11375	00:00:45.500	3.81	20.56	0.11	11.07	6.83	0.62	20.9	48
11400	00:00:45.600	3.81	20.56	0.11	11.07	6.87	0.62	20.9	48
11425	00:00:45.700	3.81	20.56	0.11	11.13	6.93	0.62	20.9	48
11450	00:00:45.800	3.81	20.56	0.11	11.13	6.93	0.62	20.9	48
11475	00:00:45.900	3.81	20.56	0.11	11.18	6.95	0.62	20.9	48
11500	00:00:46.000	3.81	20.56	0.11	11.16	6.98	0.62	20.9	47.9
11525	00:00:46.100	3.81	20.56	0.11	11.14	7	0.63	20.9	47.9
11550	00:00:46.200	3.81	20.56	0.11	11.17	7.02	0.63	20.9	47.9
11575	00:00:46.300	3.81	20.56	0.11	11.13	7.06	0.63	20.9	47.9
11600	00:00:46.400	3.81	20.56	0.11	11.04	7.05	0.64	20.9	47.9
11625	00:00:46.500	3.81	20.56	0.11	11.04	7.09	0.64	20.9	47.9
11650	00:00:46.600	3.81	20.56	0.11	11.05	7.1	0.64	20.9	47.9
11675	00:00:46.700	3.81	20.56	0.11	11.01	7.08	0.64	20.9	47.9
11700	00:00:46.800	3.81	20.56	0.11	10.98	7.09	0.65	20.9	47.9
11725	00:00:46.900	3.8	20.56	0.11	10.95	7.09	0.65	20.9	47.9
11750	00:00:47.000	3.8	20.56	0.11	10.95	7.1	0.65	20.9	47.9
11775	00:00:47.100	3.8	20.56	0.11	11	7.09	0.64	20.9	47.9
11800	00:00:47.200	3.8	20.56	0.11	10.94	7.09	0.65	20.9	47.9
11825	00:00:47.300	3.8	20.56	0.11	11.05	7.09	0.64	20.9	47.9
11850	00:00:47.400	3.8	20.56	0.12	11.1	7.11	0.64	20.9	47.9
11875	00:00:47.500	3.8	20.56	0.11	11.14	7.08	0.64	20.9	47.9
11900	00:00:47.600	3.8	20.56	0.11	11.17	7.09	0.63	20.9	47.9
11925	00:00:47.700	3.8	20.56	0.12	11.18	7.1	0.64	20.9	47.9
11950	00:00:47.800	3.8	20.56	0.12	11.19	7.1	0.63	20.9	47.9
11975	00:00:47.900	3.8	20.56	0.12	11.18	7.11	0.64	20.9	47.9
12000	00:00:48.000	3.8	20.56	0.12	11.22	7.11	0.63	20.9	47.9
12025	00:00:48.100	3.8	20.56	0.12	11.22	7.12	0.63	20.9	47.9
12050	00:00:48.200	3.8	20.56	0.12	11.28	7.14	0.63	20.9	47.9
12075	00:00:48.300	3.8	20.56	0.12	11.27	7.18	0.64	20.9	47.9
12100	00:00:48.400	3.8	20.56	0.12	11.26	7.19	0.64	20.9	47.9
12125	00:00:48.500	3.8	20.56	0.12	11.26	7.21	0.64	20.9	47.9
12150	00:00:48.600	3.8	20.56	0.12	11.28	7.23	0.64	20.9	47.9
12175	00:00:48.700	3.8	20.56	0.12	11.26	7.24	0.64	20.9	47.9
12200	00:00:48.800	3.8	20.56	0.12	11.3	7.26	0.64	20.9	47.9
12225	00:00:48.900	3.8	20.56	0.12	11.35	7.29	0.64	20.9	47.9
12250	00:00:49.000	3.8	20.56	0.12	11.33	7.31	0.65	20.9	47.9
12275	00:00:49.100	3.8	20.56	0.12	11.32	7.31	0.65	20.9	47.9
12300	00:00:49.200	3.8	20.56	0.12	11.34	7.28	0.64	20.9	47.9
12325	00:00:49.300	3.8	20.56	0.12	11.39	7.26	0.64	20.9	47.9
12350	00:00:49.400	3.8	20.56	0.12	11.42	7.28	0.64	20.9	47.9
12375	00:00:49.500	3.8	20.56	0.12	11.46	7.28	0.64	20.9	47.9
12400	00:00:49.600	3.8	20.56	0.12	11.49	7.29	0.63	20.9	47.9
12425	00:00:49.700	3.8	20.56	0.12	11.52	7.27	0.63	20.9	47.9
12450	00:00:49.800	3.8	20.56	0.12	11.5	7.28	0.63	20.9	47.9
12475	00:00:49.900	3.8	20.56	0.12	11.52	7.28	0.63	20.9	47.9
12500	00:00:50.000	3.8	20.56	0.12	11.53	7.29	0.63	20.9	47.9
12525	00:00:50.100	3.8	20.56	0.12	11.57	7.31	0.63	20.9	47.9
12550	00:00:50.200	3.8	20.56	0.12	11.54	7.32	0.63	20.9	47.9
12575	00:00:50.300	3.8	20.56	0.12	11.49	7.34	0.64	20.9	47.9
12600	00:00:50.400	3.8	20.56	0.12	11.52	7.35	0.64	20.9	47.9
12625	00:00:50.500	3.8	20.56	0.12	11.58	7.37	0.64	20.9	47.9
12650	00:00:50.600	3.8	20.56	0.12	11.55	7.38	0.64	20.9	47.9
12675	00:00:50.700	3.8	20.56	0.12	11.51	7.42	0.64	20.9	47.9
12700	00:00:50.800	3.8	20.56	0.12	11.55	7.42	0.64	20.9	47.9
12725	00:00:50.900	3.8	20.56	0.12	11.6	7.41	0.64	20.9	47.9
12750	00:00:51.000	3.8	20.56	0.12	11.66	7.4	0.63	20.9	47.9
12775	00:00:51.100	3.8	20.56	0.12	11.69	7.4	0.63	20.9	47.9
12800	00:00:51.200	3.8	20.56	0.12	11.7	7.41	0.63	20.9	47.9
12825	00:00:51.300	3.8	20.56	0.12	11.71	7.44	0.64	20.9	47.9
12850	00:00:51.400	3.8	20.56	0.12	11.65	7.45	0.64	20.9	47.9
12875	00:00:51.500	3.8	20.56	0.12	11.57	7.48	0.65	20.9	47.9
12900	00:00:51.600	3.8	20.56	0.12	11.6	7.47	0.64	20.9	47.9
12925	00:00:51.700	3.8	20.56	0.12	11.64	7.47	0.64	20.9	47.9
12950	00:00:51.800	3.8	20.56	0.12	11.67	7.48	0.64	20.9	47.9
12975	00:00:51.900	3.8	20.56	0.12	11.61	7.51	0.65	20.9	47.9
13000	00:00:52.000	3.8	20.56	0.12	11.6	7.54	0.65	20.9	47.9
13025	00:00:52.100	3.8	20.56	0.12	11.61	7.56	0.65	20.9	47.9
13050	00:00:52.200	3.8	20.56	0.12	11.61	7.57	0.65	20.9	47.9
13075	00:00:52.300	3.8	20.56	0.12	11.63	7.54	0.65	20.9	47.9
13100	00:00:52.400	3.8	20.56	0.12	11.73	7.53	0.64	20.9	47.9
13125	00:00:52.500	3.8	20.55	0.12	11.77	7.53	0.64	20.9	47.9
13150	00:00:52.600	3.8	20.55	0.12	11.77	7.55	0.64	20.9	47.9
13175	00:00:52.700	3.8	20.55	0.12	11.84	7.58	0.64	20.9	47.9
13200	00:00:52.800	3.8	20.55	0.12	11.84	7.6	0.64	20.9	47.9
13225	00:00:52.900	3.8	20.55	0.12	11.88	7.62	0.64	20.9	47.9
13250	00:00:53.000	3.8	20.55	0.12	11.88	7.61	0.64	21	47.9
13275	00:00:53.100	3.8	20.55	0.12	11.82	7.63	0.65	21	47.9
13300	00:00:53.200	3.8	20.55	0.12	11.88	7.65	0.64	21	47.9
13325	00:00:53.300	3.8	20.55	0.12	11.89	7.68	0.65	21	47.9
13350	00:00:53.400	3.8	20.55	0.12	11.89	7.67	0.64	21	47.9
13375	00:00:53.500	3.8	20.55	0.12	11.9	7.66	0.64	21	47.9
13400	00:00:53.600	3.8	20.55	0.12	11.88	7.67	0.65	21	47.9
13425	00:00:53.700	3.8	20.55	0.12	11.87	7.66	0.65	21	47.9
13450	00:00:53.800	3.8	20.55	0.12	11.87	7.7	0.65	21	47.9
13475	00:00:53.900	3.8	20.55	0.12	11.86	7.72	0.65	21	47.9
13500	00:00:54.000	3.8	20.55	0.12	11.85	7.75	0.65	20.9	47.9
13525	00:00:54.100	3.8	20.55	0.12	11.92	7.78	0.65	20.9	47.9
13550	00:00:54.200	3.8	20.55	0.12	11.9	7.8	0.66	20.9	47.9
13575	00:00:54.300	3.8	20.55	0.12	11.95	7.79	0.65	20.9	47.9
13600	00:00:54.400	3.8	20.55	0.12	11.95	7.83	0.66	20.9	47.9
13625	00:00:54.500	3.8	20.55	0.12	12	7.87	0.66	20.9	47.9
13650	00:00:54.600	3.8	20.55	0.12	12.05	7.87	0.65	20.9	47.9
13675	00:00:54.700	3.8	20.55	0.12	12.04	7.88	0.65	20.9	47.9
13700	00:00:54.800	3.8	20.55	0.12	12.07	7.88	0.65	20.9	47.9
13725	00:00:54.900	3.8	20.55	0.12	12.11	7.89	0.65	20.9	47.9
13750	00:00:55.000	3.8	20.55	0.12	12.16	7.88	0.65	21	47.9
13775	00:00:55.100	3.8	20.55	0.12	12.13	7.89	0.65	21	47.9
13800	00:00:55.200	3.8	20.55	0.12	12.2	7.91	0.65	21	47.9
13825	00:00:55.300	3.8	20.55	0.12	12.18	7.95	0.65	21	47.9
13850	00:00:55.400	3.8	20.55	0.12	12.19	7.94	0.65	21	47.9
13875	00:00:55.500	3.8	20.55	0.12	12.17	7.97	0.65	21	47.9
13900	00:00:55.600	3.8	20.55	0.12	12.18	7.97	0.65	21	47.9
13925	00:00:55.700	3.8	20.55	0.12	12.24	8.01	0.65	21	47.9
13950	00:00:55.800	3.8	20.55	0.13	12.28	8.02	0.65	21	47.9
13975	00:00:55.900	3.8	20.55	0.12	12.29	8.01	0.65	21	47.9
14000	00:00:56.000	3.8	20.55	0.13	12.33	8.04	0.65	20.9	47.9
14025	00:00:56.100	3.8	20.55	0.13	12.34	8.03	0.65	20.9	47.9
14050	00:00:56.200	3.8	20.55	0.13	12.34	8.03	0.65	20.9	47.9
14075	00:00:56.300	3.8	20.55	0.13	12.34	8.03	0.65	20.9	47.9
14100	00:00:56.400	3.8	20.55	0.13	12.35	8.06	0.65	20.9	47.9
14125	00:00:56.500	3.8	20.55	0.13	12.36	8.04	0.65	20.9	47.9
14150	00:00:56.600	3.8	20.55	0.13	12.39	8.1	0.65	20.9	47.9
14175	00:00:56.700	3.8	20.55	0.13	12.37	8.11	0.66	20.9	47.9
14200	00:00:56.800	3.8	20.55	0.13	12.35	8.13	0.66	20.9	47.9
14225	00:00:56.900	3.8	20.55	0.13	12.36	8.15	0.66	20.9	47.9
14250	00:00:57.000	3.8	20.55	0.13	12.38	8.16	0.66	20.9	47.9
14275	00:00:57.100	3.8	20.55	0.13	12.42	8.17	0.66	20.9	47.9
14300	00:00:57.200	3.8	20.55	0.13	12.44	8.19	0.66	20.9	47.9
14325	00:00:57.300	3.8	20.55	0.13	12.48	8.25	0.66	20.9	47.9
14350	00:00:57.400	3.8	20.55	0.13	12.5	8.26	0.66	20.9	47.9
14375	00:00:57.500	3.8	20.55	0.13	12.51	8.26	0.66	20.9	47.9
14400	00:00:57.600	3.8	20.55	0.13	12.53	8.27	0.66	20.9	47.9
14425	00:00:57.700	3.8	20.55	0.13	12.51	8.27	0.66	20.9	47.9
14450	00:00:57.800	3.8	20.55	0.13	12.54	8.29	0.66	20.9	47.9
14475	00:00:57.900	3.8	20.55	0.13	12.56	8.3	0.66	20.9	47.9
14500	00:00:58.000	3.8	20.55	0.13	12.56	8.31	0.66	20.9	47.9
14525	00:00:58.100	3.8	20.55	0.13	12.59	8.34	0.66	20.9	47.9
14550	00:00:58.200	3.79	20.55	0.13	12.62	8.34	0.66	20.9	47.9
14575	00:00:58.300	3.79	20.55	0.13	12.63	8.34	0.66	20.9	47.9
14600	00:00:58.400	3.79	20.55	0.13	12.64	8.36	0.66	20.9	47.9
14625	00:00:58.500	3.79	20.54	0.13	12.68	8.41	0.66	20.9	47.9
14650	00:00:58.600	3.79	20.54	0.13	12.72	8.43	0.66	20.9	47.9
14675	00:00:58.700	3.79	20.54	0.13	12.79	8.43	0.66	20.9	47.9
14700	00:00:58.800	3.79	20.54	0.13	12.84	8.43	0.66	20.9	47.9
14725	00:00:58.900	3.79	20.54	0.13	12.87	8.44	0.66	20.9	47.9
14750	00:00:59.000	3.79	20.54	0.13	12.87	8.45	0.66	21	47.9
14775	00:00:59.100	3.79	20.54	0.13	12.91	8.49	0.66	21	47.9
14800	00:00:59.200	3.79	20.54	0.13	12.92	8.49	0.66	21	47.9
14825	00:00:59.300	3.79	20.54	0.13	12.93	8.49	0.66	21	47.9
14850	00:00:59.400	3.79	20.54	0.13	12.97	8.53	0.66	21	47.9
14875	00:00:59.500	3.79	20.54	0.13	12.98	8.55	0.66	21	47.9
14900	00:00:59.600	3.79	20.54	0.13	12.95	8.57	0.66	21	47.9
14925	00:00:59.700	3.79	20.54	0.13	12.95	8.62	0.67	21	47.9
14950	00:00:59.800	3.79	20.54	0.13	12.91	8.63	0.67	21	47.9
14975	00:00:59.900	3.79	20.54	0.13	12.9	8.66	0.67	21	47.9
15000	00:01:00.000	3.79	20.54	0.13	12.93	8.65	0.67	21	47.9
15025	00:01:00.100	3.79	20.54	0.13	12.91	8.66	0.67	21	47.9
15050	00:01:00.200	3.79	20.54	0.13	12.9	8.7	0.67	21	47.9
15075	00:01:00.300	3.79	20.54	0.13	12.89	8.73	0.68	21	47.9
15100	00:01:00.400	3.79	20.54	0.13	12.87	8.71	0.68	21	47.9
15125	00:01:00.500	3.79	20.54	0.13	12.9	8.68	0.67	21	47.9
15150	00:01:00.600	3.79	20.54	0.13	12.94	8.68	0.67	21	47.9
15175	00:01:00.700	3.79	20.54	0.13	12.99	8.64	0.67	21	47.9
15200	00:01:00.800	3.79	20.54	0.13	12.99	8.65	0.67	21	47.9
15225	00:01:00.900	3.79	20.54	0.13	13	8.66	0.67	21	47.9
15250	00:01:01.000	3.79	20.54	0.13	13.01	8.68	0.67	20.9	47.9
15275	00:01:01.100	3.79	20.54	0.13	13.02	8.67	0.67	20.9	47.9
15300	00:01:01.200	3.79	20.54	0.13	13.04	8.68	0.67	20.9	47.9
15325	00:01:01.300	3.79	20.54	0.13	13.07	8.67	0.66	20.9	47.9
15350	00:01:01.400	3.79	20.54	0.13	13.12	8.67	0.66	20.9	47.9
15375	00:01:01.500	3.79	20.54	0.13	13.14	8.73	0.66	20.9	47.9
15400	00:01:01.600	3.79	20.54	0.13	13.12	8.72	0.66	20.9	47.9
15425	00:01:01.700	3.79	20.54	0.13	13.08	8.75	0.67	20.9	47.9
15450	00:01:01.800	3.79	20.54	0.13	13.15	8.75	0.67	20.9	47.9
15475	00:01:01.900	3.79	20.54	0.13	13.16	8.76	0.67	20.9	47.9
15500	00:01:02.000	3.79	20.54	0.13	13.17	8.78	0.67	21	47.9
15525	00:01:02.100	3.79	20.54	0.13	13.17	8.82	0.67	21	47.9
15550	00:01:02.200	3.79	20.54	0.13	13.2	8.82	0.67	21	47.9
15575	00:01:02.300	3.79	20.54	0.13	13.22	8.87	0.67	21	47.9
15600	00:01:02.400	3.79	20.54	0.13	13.2	8.89	0.67	21	47.9
15625	00:01:02.500	3.79	20.54	0.13	13.19	8.9	0.67	21	47.9
15650	00:01:02.600	3.79	20.54	0.14	13.24	8.95	0.68	21	47.9
15675	00:01:02.700	3.79	20.54	0.14	13.3	8.94	0.67	21	47.9
15700	00:01:02.800	3.79	20.54	0.14	13.28	8.98	0.68	21	47.9
15725	00:01:02.900	3.79	20.54	0.14	13.29	8.99	0.68	21	47.9
15750	00:01:03.000	3.79	20.54	0.14	13.31	8.98	0.67	21	47.8
15775	00:01:03.100	3.79	20.54	0.14	13.32	8.96	0.67	21	47.8
15800	00:01:03.200	3.79	20.54	0.14	13.32	8.95	0.67	21	47.8
15825	00:01:03.300	3.79	20.54	0.13	13.32	8.93	0.67	21	47.8
15850	00:01:03.400	3.8	20.54	0.13	13.38	8.93	0.67	21	47.8
15875	00:01:03.500	3.8	20.54	0.13	13.42	8.93	0.67	21	47.8
15900	00:01:03.600	3.8	20.54	0.13	13.42	8.92	0.66	21	47.8
15925	00:01:03.700	3.8	20.54	0.14	13.41	8.94	0.67	21	47.8
15950	00:01:03.800	3.8	20.54	0.13	13.44	8.93	0.66	21	47.8
15975	00:01:03.900	3.79	20.54	0.13	13.46	8.91	0.66	21	47.8
16000	00:01:04.000	3.79	20.54	0.13	13.5	8.93	0.66	20.9	47.8
16025	00:01:04.100	3.79	20.54	0.14	13.51	8.97	0.66	20.9	47.8
16050	00:01:04.200	3.79	20.54	0.14	13.52	8.98	0.66	20.9	47.8
16075	00:01:04.300	3.79	20.54	0.14	13.57	9	0.66	20.9	47.8
16100	00:01:04.400	3.79	20.53	0.14	13.61	9.05	0.66	20.9	47.8
16125	00:01:04.500	3.79	20.53	0.14	13.62	9.06	0.67	20.9	47.8
16150	00:01:04.600	3.79	20.53	0.14	13.61	9.06	0.67	20.9	47.8
16175	00:01:04.700	3.79	20.53	0.14	13.63	9.1	0.67	20.9	47.8
16200	00:01:04.800	3.79	20.53	0.14	13.64	9.16	0.67	20.9	47.8
16225	00:01:04.900	3.79	20.53	0.14	13.66	9.22	0.67	20.9	47.8
16250	00:01:05.000	3.79	20.53	0.14	13.66	9.24	0.68	21	47.8
16275	00:01:05.100	3.79	20.53	0.14	13.73	9.23	0.67	21	47.8
16300	00:01:05.200	3.79	20.53	0.14	13.74	9.26	0.67	21	47.8
16325	00:01:05.300	3.79	20.53	0.14	13.71	9.28	0.68	21	47.8
16350	00:01:05.400	3.79	20.53	0.14	13.65	9.28	0.68	21	47.8
16375	00:01:05.500	3.79	20.53	0.14	13.71	9.31	0.68	21	47.8
16400	00:01:05.600	3.79	20.53	0.14	13.73	9.34	0.68	21	47.8
16425	00:01:05.700	3.79	20.53	0.14	13.76	9.33	0.68	21	47.8
16450	00:01:05.800	3.79	20.53	0.14	13.77	9.34	0.68	21	47.8
16475	00:01:05.900	3.79	20.53	0.14	13.76	9.34	0.68	21	47.8
16500	00:01:06.000	3.79	20.53	0.14	13.79	9.38	0.68	21	47.8
16525	00:01:06.100	3.79	20.53	0.14	13.75	9.4	0.68	21	47.8
16550	00:01:06.200	3.79	20.53	0.14	13.75	9.38	0.68	21	47.8
16575	00:01:06.300	3.79	20.53	0.14	13.78	9.39	0.68	21	47.8
16600	00:01:06.400	3.79	20.53	0.14	13.83	9.44	0.68	21	47.8
16625	00:01:06.500	3.79	20.53	0.14	13.81	9.46	0.68	21	47.8
16650	00:01:06.600	3.79	20.53	0.14	13.82	9.47	0.69	21	47.8
16675	00:01:06.700	3.79	20.53	0.14	13.82	9.49	0.69	21	47.8
16700	00:01:06.800	3.79	20.53	0.14	13.86	9.47	0.68	21	47.8
16725	00:01:06.900	3.79	20.53	0.14	13.91	9.48	0.68	21	47.8
16750	00:01:07.000	3.79	20.53	0.14	13.9	9.51	0.68	21	47.8
16775	00:01:07.100	3.79	20.53	0.14	13.93	9.52	0.68	21	47.8
16800	00:01:07.200	3.79	20.53	0.14	13.97	9.56	0.68	21	47.8
16825	00:01:07.300	3.79	20.53	0.14	13.99	9.57	0.68	21	47.8
16850	00:01:07.400	3.79	20.53	0.14	13.99	9.55	0.68	21	47.8
16875	00:01:07.500	3.79	20.53	0.14	13.98	9.55	0.68	21	47.8
16900	00:01:07.600	3.79	20.53	0.14	14.05	9.55	0.68	21	47.8
16925	00:01:07.700	3.79	20.53	0.14	14.05	9.55	0.68	21	47.8
16950	00:01:07.800	3.79	20.53	0.14	14.06	9.56	0.68	21	47.8
16975	00:01:07.900	3.79	20.53	0.14	14.05	9.58	0.68	21	47.8
17000	00:01:08.000	3.79	20.53	0.14	14.08	9.59	0.68	21	47.8
17025	00:01:08.100	3.79	20.53	0.14	14.07	9.59	0.68	21	47.8
17050	00:01:08.200	3.79	20.53	0.14	14.09	9.61	0.68	21	47.8
17075	00:01:08.300	3.79	20.53	0.14	14.07	9.63	0.68	21	47.8
17100	00:01:08.400	3.79	20.53	0.14	14.08	9.62	0.68	21	47.8
17125	00:01:08.500	3.79	20.53	0.14	14.09	9.65	0.68	21	47.8
17150	00:01:08.600	3.79	20.53	0.14	14.05	9.69	0.69	21	47.8
17175	00:01:08.700	3.79	20.53	0.14	14.09	9.71	0.69	21	47.8
17200	00:01:08.800	3.79	20.53	0.14	14.09	9.73	0.69	21	47.8
17225	00:01:08.900	3.79	20.53	0.14	14.12	9.76	0.69	21	47.8
17250	00:01:09.000	3.79	20.53	0.14	14.11	9.76	0.69	21	47.8
17275	00:01:09.100	3.79	20.53	0.14	14.17	9.8	0.69	21	47.8
17300	00:01:09.200	3.79	20.53	0.14	14.15	9.8	0.69	21	47.8
17325	00:01:09.300	3.79	20.53	0.14	14.17	9.81	0.69	21	47.8
17350	00:01:09.400	3.79	20.53	0.14	14.23	9.84	0.69	21	47.8
17375	00:01:09.500	3.79	20.53	0.14	14.28	9.84	0.69	21	47.8
17400	00:01:09.600	3.79	20.53	0.14	14.31	9.84	0.69	21	47.8
17425	00:01:09.700	3.79	20.53	0.14	14.3	9.85	0.69	21	47.8
17450	00:01:09.800	3.79	20.53	0.15	14.32	9.89	0.69	21	47.8
17475	00:01:09.900	3.79	20.53	0.15	14.29	9.87	0.69	21	47.8
17500	00:01:10.000	3.79	20.53	0.15	14.33	9.89	0.69	21	47.8
17525	00:01:10.100	3.79	20.53	0.15	14.34	9.89	0.69	21	47.8
17550	00:01:10.200	3.79	20.53	0.15	14.38	9.91	0.69	21	47.8
17575	00:01:10.300	3.79	20.53	0.15	14.43	9.92	0.69	21	47.8
17600	00:01:10.400	3.79	20.53	0.15	14.43	9.92	0.69	21	47.8
17625	00:01:10.500	3.79	20.53	0.15	14.41	9.92	0.69	21	47.8
17650	00:01:10.600	3.79	20.53	0.15	14.4	9.91	0.69	21	47.8
17675	00:01:10.700	3.79	20.53	0.15	14.42	9.93	0.69	21	47.8
17700	00:01:10.800	3.79	20.53	0.15	14.43	9.93	0.69	21	47.8
17725	00:01:10.900	3.79	20.53	0.15	14.48	9.97	0.69	21	47.8
17750	00:01:11.000	3.79	20.53	0.15	14.45	9.98	0.69	21	47.8
17775	00:01:11.100	3.79	20.53	0.15	14.44	9.98	0.69	21	47.8
17800	00:01:11.200	3.8	20.53	0.15	14.44	9.99	0.69	21	47.8
17825	00:01:11.300	3.8	20.53	0.15	14.44	10	0.69	21	47.8
17850	00:01:11.400	3.8	20.53	0.15	14.45	10.01	0.69	21	47.8
17875	00:01:11.500	3.8	20.53	0.15	14.46	10.07	0.7	21	47.8
17900	00:01:11.600	3.8	20.53	0.15	14.48	10.09	0.7	21	47.8
17925	00:01:11.700	3.8	20.53	0.15	14.48	10.07	0.7	21	47.8
17950	00:01:11.800	3.8	20.53	0.15	14.49	10.04	0.69	21	47.8
17975	00:01:11.900	3.8	20.53	0.15	14.48	10.05	0.69	21	47.8
18000	00:01:12.000	3.8	20.53	0.15	14.53	10.05	0.69	21	47.8
18025	00:01:12.100	3.8	20.52	0.15	14.56	10.06	0.69	21	47.8
18050	00:01:12.200	3.8	20.52	0.15	14.6	10.06	0.69	21	47.8
18075	00:01:12.300	3.8	20.52	0.15	14.62	10.09	0.69	21	47.8
18100	00:01:12.400	3.8	20.52	0.15	14.63	10.1	0.69	21	47.8
18125	00:01:12.500	3.8	20.52	0.15	14.66	10.09	0.69	21	47.8
18150	00:01:12.600	3.8	20.52	0.15	14.68	10.11	0.69	21	47.8
18175	00:01:12.700	3.8	20.52	0.15	14.71	10.14	0.69	21	47.8
18200	00:01:12.800	3.8	20.52	0.15	14.75	10.18	0.69	21	47.8
18225	00:01:12.900	3.8	20.52	0.15	14.72	10.17	0.69	21	47.8
18250	00:01:13.000	3.8	20.52	0.15	14.74	10.2	0.69	21	47.8
18275	00:01:13.100	3.8	20.52	0.15	14.73	10.22	0.69	21	47.8
18300	00:01:13.200	3.8	20.52	0.15	14.72	10.21	0.69	21	47.8
18325	00:01:13.300	3.8	20.52	0.15	14.74	10.19	0.69	21	47.8
18350	00:01:13.400	3.8	20.52	0.15	14.75	10.21	0.69	21	47.8
18375	00:01:13.500	3.8	20.52	0.15	14.75	10.18	0.69	21	47.8
18400	00:01:13.600	3.8	20.52	0.15	14.78	10.19	0.69	21	47.8
18425	00:01:13.700	3.8	20.52	0.15	14.79	10.2	0.69	21	47.8
18450	00:01:13.800	3.8	20.52	0.15	14.8	10.21	0.69	21	47.8
18475	00:01:13.900	3.8	20.52	0.15	14.83	10.25	0.69	21	47.8
18500	00:01:14.000	3.8	20.52	0.15	14.83	10.24	0.69	21	47.8
18525	00:01:14.100	3.8	20.52	0.15	14.86	10.23	0.69	21	47.8
18550	00:01:14.200	3.8	20.52	0.15	14.88	10.26	0.69	21	47.8
18575	00:01:14.300	3.8	20.52	0.15	14.89	10.31	0.69	21	47.8
18600	00:01:14.400	3.8	20.52	0.15	14.89	10.3	0.69	21	47.8
18625	00:01:14.500	3.8	20.52	0.15	14.9	10.36	0.7	21	47.8
18650	00:01:14.600	3.8	20.52	0.15	14.89	10.36	0.7	21	47.8
18675	00:01:14.700	3.8	20.52	0.15	14.91	10.38	0.7	21	47.8
18700	00:01:14.800	3.8	20.52	0.15	14.93	10.39	0.7	21	47.8
18725	00:01:14.900	3.8	20.52	0.15	14.97	10.38	0.69	21	47.8
18750	00:01:15.000	3.8	20.52	0.15	14.99	10.38	0.69	21	47.8
18775	00:01:15.100	3.8	20.52	0.15	14.98	10.44	0.7	21	47.8
18800	00:01:15.200	3.8	20.52	0.15	14.99	10.46	0.7	21	47.8
18825	00:01:15.300	3.8	20.52	0.15	14.99	10.43	0.7	21	47.8
18850	00:01:15.400	3.8	20.52	0.15	15.05	10.47	0.7	21	47.8
18875	00:01:15.500	3.8	20.52	0.15	15.11	10.47	0.69	21	47.8
18900	00:01:15.600	3.8	20.52	0.15	15.14	10.49	0.69	21	47.8
18925	00:01:15.700	3.8	20.52	0.15	15.16	10.48	0.69	21	47.8
18950	00:01:15.800	3.8	20.52	0.15	15.19	10.48	0.69	21	47.8
18975	00:01:15.900	3.8	20.52	0.15	15.21	10.5	0.69	21	47.8
19000	00:01:16.000	3.8	20.52	0.15	15.23	10.54	0.69	21	47.8
19025	00:01:16.100	3.8	20.52	0.15	15.28	10.53	0.69	21	47.8
19050	00:01:16.200	3.8	20.52	0.15	15.32	10.55	0.69	21	47.8
19075	00:01:16.300	3.8	20.52	0.15	15.34	10.61	0.69	21	47.8
19100	00:01:16.400	3.8	20.52	0.15	15.32	10.63	0.69	21	47.8
19125	00:01:16.500	3.8	20.52	0.15	15.31	10.66	0.7	21	47.8
19150	00:01:16.600	3.8	20.52	0.15	15.33	10.67	0.7	21	47.8
19175	00:01:16.700	3.8	20.52	0.15	15.31	10.7	0.7	21	47.8
19200	00:01:16.800	3.8	20.52	0.15	15.31	10.73	0.7	21	47.8
19225	00:01:16.900	3.8	20.52	0.15	15.34	10.74	0.7	21	47.8
19250	00:01:17.000	3.8	20.52	0.15	15.36	10.77	0.7	21	47.8
19275	00:01:17.100	3.8	20.52	0.15	15.37	10.79	0.7	21	47.8
19300	00:01:17.200	3.8	20.52	0.15	15.36	10.81	0.7	21	47.8
19325	00:01:17.300	3.8	20.52	0.15	15.36	10.8	0.7	21	47.8
19350	00:01:17.400	3.8	20.52	0.15	15.39	10.77	0.7	21	47.8
19375	00:01:17.500	3.8	20.52	0.15	15.39	10.79	0.7	21	47.8
19400	00:01:17.600	3.8	20.52	0.15	15.39	10.8	0.7	21	47.8
19425	00:01:17.700	3.8	20.52	0.16	15.41	10.81	0.7	21	47.8
19450	00:01:17.800	3.8	20.52	0.16	15.38	10.82	0.7	21	47.8
19475	00:01:17.900	3.8	20.52	0.15	15.4	10.8	0.7	21	47.8
19500	00:01:18.000	3.8	20.52	0.15	15.4	10.79	0.7	21	47.8
19525	00:01:18.100	3.8	20.52	0.15	15.42	10.8	0.7	21	47.8
19550	00:01:18.200	3.8	20.52	0.15	15.41	10.78	0.7	21	47.8
19575	00:01:18.300	3.8	20.52	0.15	15.43	10.8	0.7	21	47.8
19600	00:01:18.400	3.8	20.52	0.16	15.41	10.84	0.7	21	47.8
19625	00:01:18.500	3.8	20.52	0.16	15.44	10.81	0.7	21	47.8
19650	00:01:18.600	3.8	20.51	0.15	15.48	10.8	0.7	21	47.8
19675	00:01:18.700	3.8	20.51	0.16	15.49	10.82	0.7	21	47.8
19700	00:01:18.800	3.8	20.51	0.16	15.52	10.83	0.7	21	47.8
19725	00:01:18.900	3.8	20.51	0.16	15.5	10.85	0.7	21	47.8
19750	00:01:19.000	3.8	20.51	0.16	15.48	10.83	0.7	21	47.8
19775	00:01:19.100	3.8	20.51	0.16	15.48	10.81	0.7	21	47.8
19800	00:01:19.200	3.8	20.51	0.16	15.51	10.85	0.7	21	47.8
19825	00:01:19.300	3.8	20.51	0.16	15.51	10.87	0.7	21	47.8
19850	00:01:19.400	3.8	20.51	0.16	15.53	10.89	0.7	21	47.8
19875	00:01:19.500	3.8	20.51	0.16	15.53	10.88	0.7	21	47.8
19900	00:01:19.600	3.8	20.51	0.16	15.48	10.91	0.7	21	47.8
19925	00:01:19.700	3.8	20.51	0.16	15.53	10.91	0.7	21	47.8
19950	00:01:19.800	3.8	20.51	0.16	15.55	10.92	0.7	21	47.8
19975	00:01:19.900	3.8	20.51	0.16	15.54	10.94	0.7	21	47.8
20000	00:01:20.000	3.8	20.51	0.16	15.55	10.94	0.7	21	47.8
20025	00:01:20.100	3.8	20.51	0.16	15.58	10.95	0.7	21	47.8
20050	00:01:20.200	3.8	20.51	0.16	15.58	10.97	0.7	21	47.8
20075	00:01:20.300	3.8	20.51	0.16	15.58	10.95	0.7	21	47.8
20100	00:01:20.400	3.8	20.51	0.16	15.58	10.93	0.7	21	47.8
20125	00:01:20.500	3.8	20.51	0.16	15.6	10.94	0.7	21	47.8
20150	00:01:20.600	3.8	20.51	0.16	15.65	10.94	0.7	21	47.8
20175	00:01:20.700	3.8	20.51	0.16	15.64	10.93	0.7	21	47.8
20200	00:01:20.800	3.8	20.51	0.16	15.65	10.95	0.7	21	47.8
20225	00:01:20.900	3.8	20.51	0.16	15.7	10.95	0.7	21	47.8
20250	00:01:21.000	3.8	20.51	0.16	15.72	10.99	0.7	21	47.8
20275	00:01:21.100	3.8	20.51	0.16	15.72	11.01	0.7	21	47.8
20300	00:01:21.200	3.8	20.51	0.16	15.72	10.98	0.7	21	47.8
20325	00:01:21.300	3.8	20.51	0.16	15.72	10.99	0.7	21	47.8
20350	00:01:21.400	3.8	20.51	0.16	15.75	11.01	0.7	21	47.8
20375	00:01:21.500	3.8	20.51	0.16	15.76	11.03	0.7	21	47.8
20400	00:01:21.600	3.8	20.51	0.16	15.78	11.05	0.7	21	47.8
20425	00:01:21.700	3.8	20.51	0.16	15.79	11.07	0.7	21	47.8
20450	00:01:21.800	3.8	20.51	0.16	15.8	11.07	0.7	21	47.8
20475	00:01:21.900	3.8	20.51	0.16	15.77	11.08	0.7	21	47.8
20500	00:01:22.000	3.8	20.51	0.16	15.79	11.07	0.7	21	47.8
20525	00:01:22.100	3.8	20.51	0.16	15.83	11.07	0.7	21	47.8
20550	00:01:22.200	3.8	20.51	0.16	15.85	11.1	0.7	21	47.8
20575	00:01:22.300	3.8	20.51	0.16	15.88	11.11	0.7	21	47.8
20600	00:01:22.400	3.8	20.51	0.16	15.88	11.11	0.7	21	47.8
20625	00:01:22.500	3.8	20.51	0.16	15.87	11.13	0.7	21	47.8
20650	00:01:22.600	3.8	20.51	0.16	15.89	11.11	0.7	21	47.8
20675	00:01:22.700	3.8	20.51	0.16	15.89	11.11	0.7	21	47.8
20700	00:01:22.800	3.8	20.51	0.16	15.9	11.13	0.7	21	47.8
20725	00:01:22.900	3.8	20.51	0.16	15.96	11.14	0.7	21	47.8
20750	00:01:23.000	3.8	20.51	0.16	15.96	11.15	0.7	21	47.8
20775	00:01:23.100	3.8	20.51	0.16	15.96	11.16	0.7	21	47.8
20800	00:01:23.200	3.8	20.51	0.16	15.96	11.16	0.7	21	47.8
20825	00:01:23.300	3.8	20.51	0.16	15.99	11.18	0.7	21	47.8
20850	00:01:23.400	3.8	20.51	0.16	16	11.19	0.7	21	47.8
20875	00:01:23.500	3.8	20.51	0.16	16.06	11.19	0.7	21	47.8
20900	00:01:23.600	3.8	20.51	0.16	16.06	11.22	0.7	21	47.8
20925	00:01:23.700	3.8	20.51	0.16	16.06	11.24	0.7	21	47.8
20950	00:01:23.800	3.8	20.51	0.16	16.09	11.25	0.7	21	47.8
20975	00:01:23.900	3.8	20.51	0.16	16.08	11.3	0.7	21	47.8
21000	00:01:24.000	3.8	20.51	0.16	16.13	11.33	0.7	21	47.8
21025	00:01:24.100	3.8	20.51	0.16	16.15	11.34	0.7	21	47.8
21050	00:01:24.200	3.8	20.51	0.16	16.2	11.38	0.7	21	47.8
21075	00:01:24.300	3.8	20.51	0.16	16.19	11.4	0.7	21	47.8
21100	00:01:24.400	3.8	20.51	0.16	16.2	11.42	0.7	21	47.8
21125	00:01:24.500	3.8	20.51	0.16	16.18	11.45	0.71	21	47.8
21150	00:01:24.600	3.8	20.51	0.16	16.2	11.45	0.71	21	47.8
21175	00:01:24.700	3.8	20.51	0.16	16.21	11.48	0.71	21	47.8
21200	00:01:24.800	3.8	20.51	0.16	16.22	11.49	0.71	21	47.8
21225	00:01:24.900	3.8	20.51	0.16	16.24	11.47	0.71	21	47.8
21250	00:01:25.000	3.8	20.51	0.16	16.27	11.44	0.7	21	47.8
21275	00:01:25.100	3.8	20.51	0.16	16.31	11.46	0.7	21	47.8
21300	00:01:25.200	3.8	20.51	0.16	16.33	11.46	0.7	21	47.8
21325	00:01:25.300	3.8	20.51	0.16	16.38	11.47	0.7	21	47.8
21350	00:01:25.400	3.8	20.5	0.16	16.43	11.47	0.7	21	47.8
21375	00:01:25.500	3.8	20.5	0.16	16.49	11.49	0.7	21	47.8
21400	00:01:25.600	3.8	20.5	0.16	16.52	11.53	0.7	21	47.8
21425	00:01:25.700	3.8	20.5	0.16	16.57	11.58	0.7	21	47.8
21450	00:01:25.800	3.81	20.5	0.16	16.61	11.62	0.7	21	47.8
21475	00:01:25.900	3.81	20.5	0.16	16.68	11.65	0.7	21	47.8
21500	00:01:26.000	3.81	20.5	0.16	16.71	11.75	0.7	21	47.8
21525	00:01:26.100	3.81	20.5	0.17	16.72	11.8	0.71	21	47.8
21550	00:01:26.200	3.81	20.5	0.17	16.72	11.83	0.71	21	47.8
21575	00:01:26.300	3.81	20.5	0.17	16.73	11.84	0.71	21	47.8
21600	00:01:26.400	3.81	20.5	0.17	16.74	11.87	0.71	21	47.8
21625	00:01:26.500	3.81	20.5	0.17	16.75	11.91	0.71	21	47.8
21650	00:01:26.600	3.81	20.5	0.17	16.77	11.89	0.71	21	47.8
21675	00:01:26.700	3.81	20.5	0.17	16.81	11.86	0.71	21	47.8
21700	00:01:26.800	3.81	20.5	0.17	16.8	11.84	0.7	21	47.8
21725	00:01:26.900	3.81	20.5	0.17	16.79	11.85	0.71	21	47.8
21750	00:01:27.000	3.81	20.5	0.17	16.79	11.82	0.7	21	47.8
21775	00:01:27.100	3.81	20.5	0.17	16.8	11.82	0.7	21	47.8
21800	00:01:27.200	3.81	20.5	0.17	16.82	11.84	0.7	21	47.8
21825	00:01:27.300	3.81	20.5	0.17	16.83	11.83	0.7	21	47.8
21850	00:01:27.400	3.81	20.5	0.17	16.82	11.87	0.71	21	47.8
21875	00:01:27.500	3.81	20.5	0.17	16.82	11.85	0.7	21	47.8
21900	00:01:27.600	3.81	20.5	0.17	16.83	11.87	0.71	21	47.8
21925	00:01:27.700	3.81	20.5	0.17	16.81	11.88	0.71	21	47.8
21950	00:01:27.800	3.81	20.5	0.17	16.83	11.9	0.71	21	47.8
21975	00:01:27.900	3.81	20.5	0.17	16.83	11.89	0.71	21	47.8
22000	00:01:28.000	3.81	20.5	0.17	16.83	11.9	0.71	21	47.8
22025	00:01:28.100	3.81	20.5	0.17	16.82	11.91	0.71	21	47.8
22050	00:01:28.200	3.81	20.5	0.17	16.82	11.89	0.71	21	47.8
22075	00:01:28.300	3.81	20.5	0.17	16.87	11.89	0.7	21	47.8
22100	00:01:28.400	3.81	20.5	0.17	16.87	11.87	0.7	21	47.8
22125	00:01:28.500	3.81	20.5	0.17	16.88	11.91	0.71	21	47.8
22150	00:01:28.600	3.81	20.5	0.17	16.89	11.95	0.71	21	47.8
22175	00:01:28.700	3.81	20.5	0.17	16.94	11.95	0.71	21	47.8
22200	00:01:28.800	3.81	20.5	0.17	16.95	11.97	0.71	21	47.8
22225	00:01:28.900	3.81	20.5	0.17	16.95	12.02	0.71	21	47.8
22250	00:01:29.000	3.81	20.5	0.17	16.99	12.03	0.71	21	47.8
22275	00:01:29.100	3.81	20.5	0.17	17	12.05	0.71	21	47.8
22300	00:01:29.200	3.81	20.5	0.17	16.97	12.07	0.71	21	47.8
22325	00:01:29.300	3.81	20.5	0.17	16.96	12.09	0.71	21	47.8
22350	00:01:29.400	3.81	20.5	0.17	16.99	12.07	0.71	21	47.8
22375	00:01:29.500	3.81	20.5	0.17	17	12.05	0.71	21	47.8
22400	00:01:29.600	3.81	20.5	0.17	17	12.05	0.71	21	47.8
22425	00:01:29.700	3.81	20.5	0.17	16.95	12.06	0.71	21	47.8
22450	00:01:29.800	3.81	20.5	0.17	16.94	12.07	0.71	21	47.8
22475	00:01:29.900	3.81	20.5	0.17	16.95	12.07	0.71	21	47.8
22500	00:01:30.000	3.81	20.5	0.17	16.92	12.06	0.71	21	47.8
22525	00:01:30.100	3.81	20.5	0.17	16.9	12.07	0.71	21	47.8
22550	00:01:30.200	3.81	20.5	0.17	16.94	12.06	0.71	21	47.8
22575	00:01:30.300	3.81	20.5	0.17	16.89	12.11	0.72	21	47.8
22600	00:01:30.400	3.81	20.5	0.17	16.9	12.16	0.72	21	47.8
22625	00:01:30.500	3.81	20.5	0.17	16.88	12.19	0.72	21	47.8
22650	00:01:30.600	3.81	20.5	0.17	16.92	12.21	0.72	21	47.8
22675	00:01:30.700	3.81	20.5	0.17	16.97	12.18	0.72	21	47.8
22700	00:01:30.800	3.81	20.5	0.17	16.97	12.16	0.72	21	47.8
22725	00:01:30.900	3.81	20.5	0.17	16.98	12.2	0.72	21	47.8
22750	00:01:31.000	3.81	20.5	0.17	17	12.21	0.72	21	47.8
22775	00:01:31.100	3.81	20.5	0.17	17.02	12.16	0.71	21	47.8
22800	00:01:31.200	3.81	20.5	0.17	17.05	12.15	0.71	21	47.8
22825	00:01:31.300	3.81	20.5	0.17	17.06	12.11	0.71	21	47.8
22850	00:01:31.400	3.81	20.5	0.17	17.09	12.08	0.71	21	47.8
22875	00:01:31.500	3.81	20.5	0.17	17.11	12.07	0.71	21	47.8
22900	00:01:31.600	3.81	20.5	0.17	17.1	12.06	0.71	21	47.8
22925	00:01:31.700	3.81	20.5	0.17	17.08	12.07	0.71	21	47.8
22950	00:01:31.800	3.8	20.5	0.17	17.14	12.13	0.71	21	47.8
22975	00:01:31.900	3.8	20.5	0.17	17.14	12.12	0.71	21	47.8
23000	00:01:32.000	3.8	20.5	0.17	17.15	12.13	0.71	21	47.8
23025	00:01:32.100	3.8	20.5	0.17	17.13	12.15	0.71	21	47.8
23050	00:01:32.200	3.8	20.5	0.17	17.14	12.17	0.71	21	47.8
23075	00:01:32.300	3.8	20.5	0.17	17.19	12.19	0.71	21	47.8
23100	00:01:32.400	3.8	20.5	0.17	17.18	12.23	0.71	21	47.8
23125	00:01:32.500	3.8	20.5	0.17	17.18	12.25	0.71	21	47.8
23150	00:01:32.600	3.8	20.5	0.17	17.21	12.27	0.71	21	47.8
23175	00:01:32.700	3.8	20.5	0.17	17.23	12.3	0.71	21	47.8
23200	00:01:32.800	3.8	20.5	0.17	17.2	12.25	0.71	21	47.8
23225	00:01:32.900	3.8	20.5	0.17	17.2	12.28	0.71	21	47.8
23250	00:01:33.000	3.8	20.5	0.17	17.2	12.28	0.71	21.1	47.8
23275	00:01:33.100	3.8	20.5	0.17	17.26	12.3	0.71	21.1	47.8
23300	00:01:33.200	3.8	20.5	0.17	17.25	12.33	0.71	21.1	47.8
23325	00:01:33.300	3.8	20.5	0.17	17.24	12.35	0.72	21.1	47.8
23350	00:01:33.400	3.8	20.5	0.17	17.29	12.35	0.71	21.1	47.8
23375	00:01:33.500	3.8	20.5	0.17	17.33	12.35	0.71	21.1	47.8
23400	00:01:33.600	3.8	20.5	0.17	17.33	12.33	0.71	21.1	47.8
23425	00:01:33.700	3.8	20.5	0.17	17.34	12.33	0.71	21.1	47.8
23450	00:01:33.800	3.8	20.5	0.17	17.33	12.36	0.71	21.1	47.8
23475	00:01:33.900	3.8	20.49	0.17	17.36	12.34	0.71	21.1	47.8
23500	00:01:34.000	3.8	20.49	0.17	17.38	12.38	0.71	21.1	47.8
23525	00:01:34.100	3.8	20.49	0.17	17.37	12.41	0.71	21.1	47.8
23550	00:01:34.200	3.8	20.49	0.17	17.38	12.39	0.71	21.1	47.8
23575	00:01:34.300	3.8	20.49	0.17	17.38	12.39	0.71	21.1	47.8
23600	00:01:34.400	3.8	20.49	0.17	17.36	12.41	0.71	21.1	47.8
23625	00:01:34.500	3.81	20.5	0.17	17.36	12.41	0.72	21.1	47.8
23650	00:01:34.600	3.81	20.5	0.17	17.34	12.42	0.72	21.1	47.8
23675	00:01:34.700	3.81	20.5	0.17	17.33	12.43	0.72	21.1	47.8
23700	00:01:34.800	3.81	20.49	0.17	17.38	12.43	0.71	21.1	47.8
23725	00:01:34.900	3.81	20.49	0.17	17.37	12.44	0.72	21.1	47.8
23750	00:01:35.000	3.81	20.49	0.17	17.38	12.42	0.71	21.1	47.8
23775	00:01:35.100	3.81	20.49	0.17	17.4	12.41	0.71	21.1	47.8
23800	00:01:35.200	3.81	20.49	0.17	17.41	12.43	0.71	21.1	47.8
23825	00:01:35.300	3.81	20.49	0.17	17.47	12.46	0.71	21.1	47.8
23850	00:01:35.400	3.81	20.49	0.17	17.49	12.46	0.71	21.1	47.8
23875	00:01:35.500	3.8	20.49	0.17	17.5	12.45	0.71	21.1	47.8
23900	00:01:35.600	3.8	20.49	0.17	17.52	12.48	0.71	21.1	47.8
23925	00:01:35.700	3.8	20.49	0.17	17.51	12.51	0.71	21.1	47.8
23950	00:01:35.800	3.8	20.49	0.17	17.5	12.51	0.71	21.1	47.8
23975	00:01:35.900	3.8	20.49	0.17	17.55	12.51	0.71	21.1	47.8
24000	00:01:36.000	3.8	20.49	0.17	17.58	12.52	0.71	21.1	47.8
24025	00:01:36.100	3.8	20.49	0.17	17.56	12.53	0.71	21.1	47.8
24050	00:01:36.200	3.8	20.49	0.17	17.6	12.56	0.71	21.1	47.8
24075	00:01:36.300	3.8	20.49	0.17	17.61	12.53	0.71	21.1	47.8
24100	00:01:36.400	3.8	20.49	0.17	17.63	12.53	0.71	21.1	47.8
24125	00:01:36.500	3.8	20.49	0.17	17.65	12.6	0.71	21.1	47.8
24150	00:01:36.600	3.8	20.49	0.17	17.66	12.62	0.71	21.1	47.8
24175	00:01:36.700	3.8	20.49	0.17	17.72	12.62	0.71	21.1	47.8
24200	00:01:36.800	3.8	20.49	0.18	17.76	12.68	0.71	21.1	47.8
24225	00:01:36.900	3.8	20.49	0.18	17.79	12.75	0.72	21.1	47.8
24250	00:01:37.000	3.8	20.49	0.18	17.8	12.78	0.72	21.1	47.8
24275	00:01:37.100	3.8	20.49	0.18	17.87	12.82	0.72	21.1	47.8
24300	00:01:37.200	3.8	20.49	0.18	17.89	12.87	0.72	21.1	47.8
24325	00:01:37.300	3.8	20.49	0.18	17.92	12.93	0.72	21.1	47.8
24350	00:01:37.400	3.8	20.49	0.18	17.95	12.96	0.72	21.1	47.8
24375	00:01:37.500	3.8	20.49	0.18	18	12.98	0.72	21.1	47.8
24400	00:01:37.600	3.8	20.49	0.18	18.02	12.99	0.72	21.1	47.8
24425	00:01:37.700	3.8	20.49	0.18	18.06	13	0.72	21.1	47.8
24450	00:01:37.800	3.8	20.49	0.18	18.09	13	0.72	21.1	47.8
24475	00:01:37.900	3.8	20.49	0.18	18.09	12.99	0.72	21.1	47.8
24500	00:01:38.000	3.8	20.49	0.18	18.11	12.98	0.72	21.1	47.8
24525	00:01:38.100	3.8	20.49	0.18	18.11	12.95	0.72	21.1	47.8
24550	00:01:38.200	3.8	20.49	0.18	18.14	12.92	0.71	21.1	47.8
24575	00:01:38.300	3.8	20.49	0.18	18.14	12.91	0.71	21.1	47.8
24600	00:01:38.400	3.8	20.49	0.18	18.13	12.9	0.71	21.1	47.8
24625	00:01:38.500	3.8	20.49	0.18	18.13	12.87	0.71	21.1	47.8
24650	00:01:38.600	3.8	20.49	0.18	18.14	12.87	0.71	21.1	47.8
24675	00:01:38.700	3.8	20.49	0.18	18.14	12.91	0.71	21.1	47.8
24700	00:01:38.800	3.8	20.49	0.18	18.12	12.89	0.71	21.1	47.8
24725	00:01:38.900	3.8	20.49	0.18	18.13	12.88	0.71	21.1	47.8
24750	00:01:39.000	3.8	20.49	0.18	18.16	12.9	0.71	21.1	47.8
24775	00:01:39.100	3.8	20.49	0.18	18.15	12.9	0.71	21.1	47.8
24800	00:01:39.200	3.8	20.49	0.18	18.12	12.9	0.71	21.1	47.8
24825	00:01:39.300	3.8	20.49	0.18	18.11	12.89	0.71	21.1	47.8
24850	00:01:39.400	3.8	20.49	0.18	18.12	12.93	0.71	21.1	47.8
24875	00:01:39.500	3.8	20.49	0.18	18.11	12.94	0.71	21.1	47.8
24900	00:01:39.600	3.8	20.49	0.18	18.14	12.93	0.71	21.1	47.8
24925	00:01:39.700	3.8	20.49	0.18	18.12	12.89	0.71	21.1	47.8
24950	00:01:39.800	3.8	20.49	0.18	18.12	12.93	0.71	21.1	47.8
24975	00:01:39.900	3.8	20.49	0.18	18.12	12.93	0.71	21.1	47.8
25000	00:01:40.000	3.8	20.49	0.18	18.1	12.94	0.71	21.1	47.8
25025	00:01:40.100	3.79	20.49	0.18	18.13	12.98	0.72	21.1	47.8
25050	00:01:40.200	3.79	20.49	0.18	18.13	13	0.72	21.1	47.8
25075	00:01:40.300	3.79	20.49	0.18	18.11	13	0.72	21.1	47.8
25100	00:01:40.400	3.79	20.49	0.18	18.13	12.96	0.72	21.1	47.8
25125	00:01:40.500	3.79	20.49	0.18	18.15	12.96	0.71	21.1	47.8
25150	00:01:40.600	3.79	20.49	0.18	18.13	12.95	0.71	21.1	47.8
25175	00:01:40.700	3.79	20.49	0.18	18.15	12.95	0.71	21.1	47.8
25200	00:01:40.800	3.79	20.49	0.18	18.18	12.95	0.71	21.1	47.8
25225	00:01:40.900	3.79	20.49	0.18	18.16	12.94	0.71	21.1	47.8
25250	00:01:41.000	3.79	20.49	0.18	18.18	12.96	0.71	21.1	47.8
25275	00:01:41.100	3.79	20.49	0.18	18.16	12.94	0.71	21.1	47.8
25300	00:01:41.200	3.79	20.49	0.18	18.18	12.92	0.71	21.1	47.8
25325	00:01:41.300	3.79	20.48	0.18	18.22	12.95	0.71	21.1	47.8
25350	00:01:41.400	3.79	20.48	0.18	18.23	13	0.71	21.1	47.8
25375	00:01:41.500	3.79	20.48	0.18	18.24	13.04	0.71	21.1	47.8
25400	00:01:41.600	3.79	20.48	0.18	18.26	13.04	0.71	21.1	47.8
25425	00:01:41.700	3.79	20.48	0.18	18.3	13.11	0.72	21.1	47.8
25450	00:01:41.800	3.79	20.48	0.18	18.31	13.11	0.72	21.1	47.8
25475	00:01:41.900	3.79	20.48	0.18	18.37	13.16	0.72	21.1	47.8
25500	00:01:42.000	3.79	20.48	0.18	18.41	13.17	0.72	21.1	47.8
25525	00:01:42.100	3.79	20.48	0.18	18.45	13.2	0.72	21.1	47.8
25550	00:01:42.200	3.79	20.48	0.18	18.5	13.27	0.72	21.1	47.8
25575	00:01:42.300	3.79	20.48	0.18	18.51	13.28	0.72	21.1	47.8
25600	00:01:42.400	3.79	20.48	0.18	18.54	13.29	0.72	21.1	47.8
25625	00:01:42.500	3.79	20.48	0.18	18.56	13.27	0.72	21.1	47.8
25650	00:01:42.600	3.8	20.48	0.18	18.6	13.28	0.71	21.1	47.8
25675	00:01:42.700	3.8	20.48	0.18	18.6	13.27	0.71	21.1	47.8
25700	00:01:42.800	3.8	20.48	0.18	18.62	13.25	0.71	21.1	47.8
25725	00:01:42.900	3.8	20.48	0.18	18.63	13.26	0.71	21.1	47.8
25750	00:01:43.000	3.8	20.48	0.18	18.64	13.27	0.71	21.1	47.8
25775	00:01:43.100	3.8	20.48	0.18	18.65	13.28	0.71	21.1	47.8
25800	00:01:43.200	3.8	20.48	0.18	18.63	13.28	0.71	21.1	47.8
25825	00:01:43.300	3.8	20.48	0.18	18.64	13.31	0.71	21.1	47.8
25850	00:01:43.400	3.8	20.48	0.18	18.66	13.3	0.71	21.1	47.8
25875	00:01:43.500	3.8	20.48	0.18	18.67	13.34	0.71	21.1	47.8
25900	00:01:43.600	3.8	20.48	0.18	18.66	13.38	0.72	21.1	47.8
25925	00:01:43.700	3.8	20.48	0.18	18.71	13.4	0.72	21.1	47.8
25950	00:01:43.800	3.8	20.48	0.18	18.72	13.44	0.72	21.1	47.8
25975	00:01:43.900	3.8	20.48	0.18	18.75	13.45	0.72	21.1	47.8
26000	00:01:44.000	3.8	20.48	0.18	18.75	13.44	0.72	21.1	47.7
26025	00:01:44.100	3.8	20.48	0.18	18.77	13.43	0.72	21.1	47.7
26050	00:01:44.200	3.8	20.48	0.18	18.81	13.45	0.72	21.1	47.7
26075	00:01:44.300	3.8	20.48	0.18	18.82	13.45	0.71	21.1	47.7
26100	00:01:44.400	3.8	20.48	0.18	18.81	13.46	0.72	21.1	47.7
26125	00:01:44.500	3.8	20.48	0.18	18.81	13.46	0.72	21.1	47.7
26150	00:01:44.600	3.8	20.48	0.18	18.81	13.47	0.72	21.1	47.7
26175	00:01:44.700	3.8	20.48	0.18	18.81	13.45	0.72	21.1	47.7
26200	00:01:44.800	3.8	20.48	0.18	18.83	13.47	0.72	21.1	47.7
26225	00:01:44.900	3.79	20.48	0.18	18.82	13.48	0.72	21.1	47.7
26250	00:01:45.000	3.8	20.48	0.18	18.83	13.54	0.72	21.1	47.7
26275	00:01:45.100	3.8	20.48	0.18	18.84	13.56	0.72	21.1	47.7
26300	00:01:45.200	3.8	20.48	0.18	18.85	13.54	0.72	21.1	47.7
26325	00:01:45.300	3.8	20.48	0.18	18.87	13.56	0.72	21.1	47.7
26350	00:01:45.400	3.8	20.48	0.19	18.86	13.6	0.72	21.1	47.7
26375	00:01:45.500	3.8	20.48	0.19	18.91	13.63	0.72	21.1	47.7
26400	00:01:45.600	3.8	20.48	0.19	18.94	13.63	0.72	21.1	47.7
26425	00:01:45.700	3.8	20.48	0.19	18.94	13.65	0.72	21.1	47.7
26450	00:01:45.800	3.8	20.48	0.19	18.96	13.7	0.72	21.1	47.7
26475	00:01:45.900	3.8	20.48	0.19	18.98	13.69	0.72	21.1	47.7
26500	00:01:46.000	3.8	20.48	0.19	18.97	13.68	0.72	21.1	47.7
26525	00:01:46.100	3.8	20.48	0.19	18.99	13.68	0.72	21.1	47.7
26550	00:01:46.200	3.8	20.48	0.19	19	13.7	0.72	21.1	47.7
26575	00:01:46.300	3.8	20.48	0.19	18.97	13.69	0.72	21.1	47.7
26600	00:01:46.400	3.8	20.48	0.19	19.01	13.67	0.72	21.1	47.7
26625	00:01:46.500	3.8	20.48	0.19	18.98	13.65	0.72	21.1	47.7
26650	00:01:46.600	3.8	20.48	0.19	18.98	13.65	0.72	21.1	47.7
26675	00:01:46.700	3.8	20.48	0.19	19	13.69	0.72	21.1	47.7
26700	00:01:46.800	3.8	20.48	0.19	19	13.66	0.72	21.1	47.7
26725	00:01:46.900	3.8	20.48	0.19	19.03	13.65	0.72	21.1	47.7
26750	00:01:47.000	3.8	20.48	0.19	19.05	13.67	0.72	21.1	47.7
26775	00:01:47.100	3.8	20.48	0.19	19.07	13.68	0.72	21.1	47.7
26800	00:01:47.200	3.8	20.48	0.19	19.07	13.73	0.72	21.1	47.7
26825	00:01:47.300	3.8	20.48	0.19	19.12	13.73	0.72	21.1	47.7
26850	00:01:47.400	3.8	20.48	0.19	19.13	13.76	0.72	21.1	47.7
26875	00:01:47.500	3.8	20.48	0.19	19.14	13.78	0.72	21.1	47.7
26900	00:01:47.600	3.8	20.48	0.19	19.16	13.8	0.72	21.1	47.7
26925	00:01:47.700	3.8	20.48	0.19	19.17	13.82	0.72	21.1	47.7
26950	00:01:47.800	3.8	20.48	0.19	19.18	13.83	0.72	21.1	47.7
26975	00:01:47.900	3.8	20.48	0.19	19.19	13.87	0.72	21.1	47.7
27000	00:01:48.000	3.8	20.47	0.19	19.2	13.84	0.72	21.1	47.7
27025	00:01:48.100	3.8	20.48	0.19	19.19	13.84	0.72	21.1	47.7
27050	00:01:48.200	3.8	20.47	0.19	19.21	13.83	0.72	21.1	47.7
27075	00:01:48.300	3.8	20.47	0.19	19.2	13.82	0.72	21.1	47.7
27100	00:01:48.400	3.8	20.47	0.19	19.21	13.86	0.72	21.1	47.7
27125	00:01:48.500	3.8	20.47	0.19	19.23	13.87	0.72	21.1	47.7
27150	00:01:48.600	3.8	20.47	0.19	19.26	13.86	0.72	21.1	47.7
27175	00:01:48.700	3.8	20.47	0.19	19.24	13.84	0.72	21.1	47.7
27200	00:01:48.800	3.8	20.47	0.19	19.23	13.85	0.72	21.1	47.7
27225	00:01:48.900	3.8	20.47	0.19	19.23	13.83	0.72	21.1	47.7
27250	00:01:49.000	3.8	20.47	0.19	19.22	13.84	0.72	21.1	47.7
27275	00:01:49.100	3.8	20.47	0.19	19.24	13.85	0.72	21.1	47.7
27300	00:01:49.200	3.8	20.47	0.19	19.24	13.82	0.72	21.1	47.7
27325	00:01:49.300	3.8	20.47	0.19	19.26	13.82	0.72	21.1	47.7
27350	00:01:49.400	3.8	20.47	0.19	19.27	13.78	0.71	21.1	47.7
27375	00:01:49.500	3.8	20.47	0.19	19.31	13.82	0.72	21.1	47.7
27400	00:01:49.600	3.8	20.47	0.19	19.31	13.82	0.72	21.1	47.7
27425	00:01:49.700	3.8	20.47	0.19	19.35	13.86	0.72	21.1	47.7
27450	00:01:49.800	3.8	20.47	0.19	19.38	13.83	0.71	21.1	47.7
27475	00:01:49.900	3.8	20.47	0.19	19.35	13.84	0.71	21.1	47.7
27500	00:01:50.000	3.8	20.47	0.19	19.4	13.87	0.72	21.1	47.7
27525	00:01:50.100	3.8	20.47	0.19	19.43	13.93	0.72	21.1	47.7
27550	00:01:50.200	3.8	20.47	0.19	19.47	13.96	0.72	21.1	47.7
27575	00:01:50.300	3.8	20.47	0.19	19.46	14.02	0.72	21.1	47.7
27600	00:01:50.400	3.8	20.47	0.19	19.5	14.05	0.72	21.1	47.7
27625	00:01:50.500	3.8	20.47	0.19	19.52	14.03	0.72	21.1	47.7
27650	00:01:50.600	3.8	20.47	0.19	19.54	14.06	0.72	21.1	47.7
27675	00:01:50.700	3.8	20.47	0.19	19.52	14.03	0.72	21.1	47.7
27700	00:01:50.800	3.8	20.47	0.19	19.51	14.09	0.72	21.1	47.7
27725	00:01:50.900	3.8	20.47	0.19	19.57	14.13	0.72	21.1	47.7
27750	00:01:51.000	3.8	20.47	0.19	19.58	14.11	0.72	21.1	47.7
27775	00:01:51.100	3.8	20.47	0.19	19.6	14.12	0.72	21.1	47.7
27800	00:01:51.200	3.8	20.47	0.19	19.62	14.14	0.72	21.1	47.7
27825	00:01:51.300	3.8	20.47	0.19	19.65	14.16	0.72	21.1	47.7
27850	00:01:51.400	3.8	20.47	0.19	19.69	14.15	0.72	21.1	47.7
27875	00:01:51.500	3.8	20.47	0.19	19.74	14.16	0.72	21.1	47.7
27900	00:01:51.600	3.8	20.47	0.19	19.76	14.16	0.72	21.1	47.7
27925	00:01:51.700	3.8	20.47	0.19	19.81	14.18	0.72	21.1	47.7
27950	00:01:51.800	3.8	20.47	0.19	19.91	14.19	0.71	21.1	47.7
27975	00:01:51.900	3.8	20.47	0.19	19.91	14.25	0.72	21.1	47.7
28000	00:01:52.000	3.8	20.47	0.19	19.98	14.3	0.72	21.1	47.7
28025	00:01:52.100	3.8	20.47	0.19	20	14.32	0.72	21.1	47.7
28050	00:01:52.200	3.8	20.47	0.19	20.04	14.34	0.72	21.1	47.7
28075	00:01:52.300	3.8	20.47	0.19	20.11	14.36	0.71	21.1	47.7
28100	00:01:52.400	3.8	20.46	0.19	20.14	14.38	0.71	21.1	47.7
28125	00:01:52.500	3.8	20.47	0.19	20.13	14.45	0.72	21.1	47.7
28150	00:01:52.600	3.8	20.46	0.19	20.17	14.5	0.72	21.1	47.7
28175	00:01:52.700	3.8	20.46	0.2	20.22	14.55	0.72	21.1	47.7
28200	00:01:52.800	3.8	20.46	0.2	20.24	14.55	0.72	21.1	47.7
28225	00:01:52.900	3.8	20.46	0.19	20.27	14.51	0.72	21.1	47.7
28250	00:01:53.000	3.8	20.46	0.19	20.23	14.53	0.72	21.1	47.7
28275	00:01:53.100	3.8	20.46	0.2	20.26	14.55	0.72	21.1	47.7
28300	00:01:53.200	3.8	20.46	0.2	20.29	14.59	0.72	21.1	47.7
28325	00:01:53.300	3.8	20.46	0.2	20.29	14.61	0.72	21.1	47.7
28350	00:01:53.400	3.8	20.46	0.2	20.29	14.65	0.72	21.1	47.7
28375	00:01:53.500	3.8	20.46	0.2	20.33	14.65	0.72	21.1	47.7
28400	00:01:53.600	3.8	20.46	0.2	20.32	14.63	0.72	21.1	47.7
28425	00:01:53.700	3.8	20.46	0.2	20.33	14.6	0.72	21.1	47.7
28450	00:01:53.800	3.8	20.46	0.2	20.35	14.63	0.72	21.1	47.7
28475	00:01:53.900	3.8	20.46	0.2	20.38	14.66	0.72	21.1	47.7
28500	00:01:54.000	3.8	20.46	0.2	20.41	14.68	0.72	21.1	47.7
28525	00:01:54.100	3.8	20.46	0.2	20.41	14.67	0.72	21.1	47.7
28550	00:01:54.200	3.8	20.46	0.2	20.41	14.64	0.72	21.1	47.7
28575	00:01:54.300	3.8	20.46	0.2	20.45	14.66	0.72	21.1	47.7
28600	00:01:54.400	3.8	20.46	0.2	20.49	14.68	0.72	21.1	47.7
28625	00:01:54.500	3.8	20.46	0.2	20.46	14.71	0.72	21.1	47.7
28650	00:01:54.600	3.8	20.46	0.2	20.51	14.77	0.72	21.1	47.7
28675	00:01:54.700	3.8	20.46	0.2	20.49	14.82	0.72	21.1	47.7
28700	00:01:54.800	3.8	20.46	0.2	20.47	14.87	0.73	21.1	47.7
28725	00:01:54.900	3.8	20.46	0.2	20.48	14.92	0.73	21.1	47.7
28750	00:01:55.000	3.8	20.46	0.2	20.5	14.94	0.73	21.1	47.7
28775	00:01:55.100	3.8	20.46	0.2	20.53	14.94	0.73	21.1	47.7
28800	00:01:55.200	3.8	20.46	0.2	20.58	14.97	0.73	21.1	47.7
28825	00:01:55.300	3.8	20.46	0.2	20.56	14.95	0.73	21.1	47.7
28850	00:01:55.400	3.8	20.46	0.2	20.55	14.95	0.73	21.1	47.7
28875	00:01:55.500	3.8	20.46	0.2	20.58	14.91	0.72	21.1	47.7
28900	00:01:55.600	3.8	20.46	0.2	20.56	14.89	0.72	21.1	47.7
28925	00:01:55.700	3.8	20.46	0.2	20.61	14.87	0.72	21.1	47.7
28950	00:01:55.800	3.8	20.46	0.2	20.64	14.82	0.72	21.1	47.7
28975	00:01:55.900	3.8	20.46	0.2	20.64	14.78	0.72	21.1	47.7
29000	00:01:56.000	3.8	20.46	0.2	20.63	14.76	0.72	21.1	47.7
29025	00:01:56.100	3.8	20.46	0.2	20.63	14.8	0.72	21.1	47.7
29050	00:01:56.200	3.8	20.46	0.2	20.61	14.82	0.72	21.1	47.7
29075	00:01:56.300	3.8	20.46	0.2	20.62	14.85	0.72	21.1	47.7
29100	00:01:56.400	3.8	20.46	0.2	20.62	14.84	0.72	21.1	47.7
29125	00:01:56.500	3.8	20.46	0.2	20.64	14.85	0.72	21.1	47.7
29150	00:01:56.600	3.8	20.46	0.2	20.64	14.88	0.72	21.1	47.7
29175	00:01:56.700	3.8	20.46	0.2	20.63	14.9	0.72	21.1	47.7
29200	00:01:56.800	3.8	20.46	0.2	20.62	14.93	0.72	21.1	47.7
29225	00:01:56.900	3.8	20.46	0.2	20.65	14.94	0.72	21.1	47.7
29250	00:01:57.000	3.8	20.46	0.2	20.68	14.97	0.72	21.1	47.7
29275	00:01:57.100	3.8	20.46	0.2	20.71	14.96	0.72	21.1	47.7
29300	00:01:57.200	3.8	20.46	0.2	20.71	14.94	0.72	21.1	47.7
29325	00:01:57.300	3.8	20.46	0.2	20.7	14.92	0.72	21.1	47.7
29350	00:01:57.400	3.8	20.46	0.2	20.71	14.93	0.72	21.1	47.7
29375	00:01:57.500	3.8	20.46	0.2	20.69	14.95	0.72	21.1	47.7
29400	00:01:57.600	3.8	20.46	0.2	20.67	14.94	0.72	21.1	47.7
29425	00:01:57.700	3.8	20.46	0.2	20.7	14.95	0.72	21.1	47.7
29450	00:01:57.800	3.8	20.46	0.2	20.72	14.94	0.72	21.1	47.7
29475	00:01:57.900	3.8	20.46	0.2	20.71	14.94	0.72	21.1	47.7
29500	00:01:58.000	3.8	20.46	0.2	20.7	14.96	0.72	21.1	47.7
29525	00:01:58.100	3.8	20.46	0.2	20.69	14.95	0.72	21.1	47.7
29550	00:01:58.200	3.8	20.46	0.2	20.71	14.98	0.72	21.1	47.7
29575	00:01:58.300	3.8	20.46	0.2	20.72	15	0.72	21.1	47.7
29600	00:01:58.400	3.8	20.46	0.2	20.79	15.04	0.72	21.1	47.7
29625	00:01:58.500	3.8	20.46	0.2	20.82	15.06	0.72	21.1	47.7
29650	00:01:58.600	3.81	20.46	0.2	20.86	15.08	0.72	21.1	47.7
29675	00:01:58.700	3.81	20.46	0.2	20.9	15.1	0.72	21.1	47.7
29700	00:01:58.800	3.81	20.46	0.2	20.93	15.1	0.72	21.1	47.7
29725	00:01:58.900	3.81	20.46	0.2	20.93	15.09	0.72	21.1	47.7
29750	00:01:59.000	3.81	20.46	0.2	20.95	15.08	0.72	21.1	47.7
29775	00:01:59.100	3.8	20.46	0.2	20.98	15.09	0.72	21.1	47.7
29800	00:01:59.200	3.8	20.46	0.2	20.96	15.06	0.72	21.1	47.7
29825	00:01:59.300	3.8	20.46	0.2	20.97	15.08	0.72	21.1	47.7
29850	00:01:59.400	3.8	20.46	0.2	20.92	15.06	0.72	21.1	47.7
29875	00:01:59.500	3.8	20.46	0.2	20.94	15.06	0.72	21.1	47.7
29900	00:01:59.600	3.8	20.46	0.2	20.93	15.04	0.72	21.1	47.7
29925	00:01:59.700	3.8	20.46	0.2	20.9	15.04	0.72	21.1	47.7
29950	00:01:59.800	3.8	20.46	0.2	20.9	15.07	0.72	21.1	47.7
29975	00:01:59.900	3.8	20.46	0.2	20.91	15.06	0.72	21.1	47.7
30000	00:02:00.000	3.8	20.46	0.2	20.91	15.04	0.72	21.1	47.7
30025	00:02:00.100	3.8	20.46	0.2	20.93	15.03	0.72	21.1	47.7
30050	00:02:00.200	3.8	20.46	0.2	20.96	15.06	0.72	21.1	47.7
30075	00:02:00.300	3.81	20.46	0.2	20.99	15.07	0.72	21.1	47.7
30100	00:02:00.400	3.81	20.46	0.2	21.04	15.09	0.72	21.1	47.7
30125	00:02:00.500	3.81	20.46	0.2	21.05	15.1	0.72	21.1	47.7
30150	00:02:00.600	3.81	20.45	0.2	21.1	15.14	0.72	21.1	47.7
30175	00:02:00.700	3.81	20.45	0.2	21.11	15.13	0.72	21.1	47.7
30200	00:02:00.800	3.81	20.45	0.2	21.13	15.13	0.72	21.1	47.7
30225	00:02:00.900	3.81	20.45	0.2	21.16	15.17	0.72	21.1	47.7
30250	00:02:01.000	3.81	20.45	0.2	21.16	15.24	0.72	21.1	47.7
30275	00:02:01.100	3.81	20.45	0.2	21.18	15.28	0.72	21.1	47.7
30300	00:02:01.200	3.81	20.45	0.2	21.19	15.31	0.72	21.1	47.7
30325	00:02:01.300	3.81	20.45	0.2	21.19	15.32	0.72	21.1	47.7
30350	00:02:01.400	3.81	20.45	0.2	21.19	15.33	0.72	21.1	47.7
30375	00:02:01.500	3.81	20.45	0.2	21.19	15.32	0.72	21.1	47.7
30400	00:02:01.600	3.81	20.45	0.2	21.17	15.32	0.72	21.1	47.7
30425	00:02:01.700	3.81	20.45	0.2	21.21	15.36	0.72	21.1	47.7
30450	00:02:01.800	3.81	20.45	0.2	21.2	15.4	0.73	21.1	47.7
30475	00:02:01.900	3.81	20.45	0.2	21.2	15.4	0.73	21.1	47.7
30500	00:02:02.000	3.81	20.45	0.2	21.22	15.36	0.72	21.2	47.7
30525	00:02:02.100	3.81	20.45	0.2	21.22	15.4	0.73	21.2	47.7
30550	00:02:02.200	3.8	20.45	0.2	21.24	15.39	0.72	21.2	47.7
30575	00:02:02.300	3.8	20.45	0.2	21.27	15.4	0.72	21.2	47.7
30600	00:02:02.400	3.8	20.45	0.2	21.22	15.42	0.73	21.2	47.7
30625	00:02:02.500	3.8	20.45	0.2	21.27	15.47	0.73	21.2	47.7
30650	00:02:02.600	3.8	20.45	0.21	21.32	15.47	0.73	21.2	47.7
30675	00:02:02.700	3.8	20.45	0.21	21.31	15.48	0.73	21.2	47.7
30700	00:02:02.800	3.8	20.45	0.2	21.32	15.46	0.73	21.2	47.7
30725	00:02:02.900	3.8	20.45	0.21	21.33	15.48	0.73	21.2	47.7
30750	00:02:03.000	3.8	20.45	0.21	21.33	15.51	0.73	21.2	47.7
30775	00:02:03.100	3.8	20.45	0.21	21.28	15.49	0.73	21.2	47.7
30800	00:02:03.200	3.8	20.45	0.21	21.25	15.51	0.73	21.2	47.7
30825	00:02:03.300	3.8	20.45	0.21	21.23	15.52	0.73	21.2	47.7
30850	00:02:03.400	3.8	20.45	0.21	21.28	15.52	0.73	21.2	47.7
30875	00:02:03.500	3.8	20.45	0.2	21.24	15.44	0.73	21.2	47.7
30900	00:02:03.600	3.8	20.45	0.21	21.2	15.46	0.73	21.2	47.7
30925	00:02:03.700	3.8	20.45	0.2	21.19	15.42	0.73	21.2	47.7
30950	00:02:03.800	3.8	20.45	0.2	21.19	15.43	0.73	21.2	47.7
30975	00:02:03.900	3.8	20.45	0.2	21.18	15.42	0.73	21.2	47.7
31000	00:02:04.000	3.8	20.45	0.2	21.17	15.41	0.73	21.1	47.7
31025	00:02:04.100	3.8	20.45	0.2	21.2	15.39	0.73	21.1	47.7
31050	00:02:04.200	3.8	20.45	0.2	21.22	15.41	0.73	21.1	47.7
31075	00:02:04.300	3.8	20.45	0.2	21.21	15.39	0.73	21.1	47.7
31100	00:02:04.400	3.8	20.45	0.2	21.17	15.36	0.73	21.1	47.7
31125	00:02:04.500	3.8	20.45	0.2	21.15	15.44	0.73	21.1	47.7
31150	00:02:04.600	3.8	20.45	0.2	21.13	15.41	0.73	21.1	47.7
31175	00:02:04.700	3.8	20.45	0.2	21.13	15.41	0.73	21.1	47.7
31200	00:02:04.800	3.8	20.45	0.2	21.12	15.41	0.73	21.1	47.7
31225	00:02:04.900	3.8	20.45	0.2	21.1	15.35	0.73	21.1	47.7
31250	00:02:05.000	3.8	20.45	0.2	21.13	15.33	0.73	21.2	47.6
31275	00:02:05.100	3.8	20.45	0.2	21.1	15.33	0.73	21.2	47.6
31300	00:02:05.200	3.8	20.45	0.2	21.09	15.26	0.72	21.2	47.6
31325	00:02:05.300	3.8	20.45	0.2	21.11	15.26	0.72	21.2	47.6
31350	00:02:05.400	3.8	20.45	0.2	21.16	15.24	0.72	21.2	47.6
31375	00:02:05.500	3.8	20.45	0.2	21.17	15.19	0.72	21.2	47.6
31400	00:02:05.600	3.8	20.45	0.2	21.19	15.21	0.72	21.2	47.6
31425	00:02:05.700	3.8	20.45	0.2	21.18	15.24	0.72	21.2	47.6
31450	00:02:05.800	3.8	20.45	0.2	21.16	15.23	0.72	21.2	47.6
31475	00:02:05.900	3.8	20.45	0.2	21.16	15.28	0.72	21.2	47.6
31500	00:02:06.000	3.8	20.45	0.2	21.14	15.3	0.72	21.2	47.6
31525	00:02:06.100	3.8	20.45	0.2	21.13	15.29	0.72	21.2	47.6
31550	00:02:06.200	3.8	20.45	0.2	21.13	15.34	0.73	21.2	47.6
31575	00:02:06.300	3.8	20.45	0.2	21.14	15.32	0.72	21.2	47.6
31600	00:02:06.400	3.8	20.45	0.2	21.13	15.38	0.73	21.2	47.6
31625	00:02:06.500	3.8	20.45	0.2	21.1	15.4	0.73	21.2	47.6
31650	00:02:06.600	3.8	20.45	0.2	21.11	15.39	0.73	21.2	47.6
31675	00:02:06.700	3.8	20.45	0.2	21.1	15.38	0.73	21.2	47.6
31700	00:02:06.800	3.8	20.45	0.2	21.12	15.39	0.73	21.2	47.6
31725	00:02:06.900	3.8	20.45	0.2	21.15	15.36	0.73	21.2	47.6
31750	00:02:07.000	3.8	20.45	0.2	21.16	15.34	0.72	21.2	47.6
31775	00:02:07.100	3.8	20.45	0.2	21.17	15.34	0.72	21.2	47.6
31800	00:02:07.200	3.8	20.45	0.2	21.16	15.29	0.72	21.2	47.6
31825	00:02:07.300	3.8	20.45	0.2	21.14	15.3	0.72	21.2	47.6
31850	00:02:07.400	3.8	20.45	0.2	21.14	15.28	0.72	21.2	47.6
31875	00:02:07.500	3.8	20.45	0.2	21.15	15.26	0.72	21.2	47.6
31900	00:02:07.600	3.8	20.45	0.2	21.15	15.23	0.72	21.2	47.6
31925	00:02:07.700	3.8	20.45	0.2	21.17	15.22	0.72	21.2	47.6
31950	00:02:07.800	3.8	20.45	0.2	21.17	15.2	0.72	21.2	47.6
31975	00:02:07.900	3.8	20.45	0.2	21.18	15.24	0.72	21.2	47.6
32000	00:02:08.000	3.8	20.45	0.2	21.16	15.25	0.72	21.2	47.6
32025	00:02:08.100	3.8	20.45	0.2	21.18	15.25	0.72	21.2	47.6
32050	00:02:08.200	3.8	20.45	0.2	21.17	15.28	0.72	21.2	47.6
32075	00:02:08.300	3.8	20.45	0.2	21.18	15.3	0.72	21.2	47.6
32100	00:02:08.400	3.8	20.45	0.2	21.16	15.3	0.72	21.2	47.6
32125	00:02:08.500	3.8	20.45	0.2	21.2	15.3	0.72	21.2	47.6
32150	00:02:08.600	3.8	20.45	0.2	21.21	15.32	0.72	21.2	47.6
32175	00:02:08.700	3.8	20.45	0.2	21.23	15.33	0.72	21.2	47.6
32200	00:02:08.800	3.8	20.45	0.2	21.24	15.32	0.72	21.2	47.6
32225	00:02:08.900	3.8	20.45	0.2	21.23	15.32	0.72	21.2	47.6
32250	00:02:09.000	3.8	20.45	0.2	21.25	15.34	0.72	21.2	47.6
32275	00:02:09.100	3.8	20.45	0.2	21.29	15.36	0.72	21.2	47.6
32300	00:02:09.200	3.8	20.45	0.2	21.29	15.37	0.72	21.2	47.6
32325	00:02:09.300	3.8	20.45	0.2	21.33	15.37	0.72	21.2	47.6
32350	00:02:09.400	3.8	20.45	0.2	21.33	15.38	0.72	21.2	47.6
32375	00:02:09.500	3.8	20.45	0.2	21.37	15.4	0.72	21.2	47.6
32400	00:02:09.600	3.8	20.45	0.2	21.36	15.44	0.72	21.2	47.6
32425	00:02:09.700	3.8	20.45	0.21	21.37	15.49	0.72	21.2	47.6
32450	00:02:09.800	3.8	20.45	0.21	21.39	15.52	0.73	21.2	47.6
32475	00:02:09.900	3.8	20.45	0.21	21.41	15.5	0.72	21.2	47.6
32500	00:02:10.000	3.8	20.45	0.21	21.41	15.52	0.72	21.2	47.5
32525	00:02:10.100	3.8	20.45	0.21	21.39	15.53	0.73	21.2	47.5
32550	00:02:10.200	3.8	20.45	0.21	21.4	15.56	0.73	21.2	47.5
32575	00:02:10.300	3.8	20.45	0.21	21.42	15.56	0.73	21.2	47.5
32600	00:02:10.400	3.8	20.45	0.21	21.45	15.56	0.73	21.2	47.5
32625	00:02:10.500	3.8	20.45	0.21	21.42	15.55	0.73	21.2	47.5
32650	00:02:10.600	3.8	20.45	0.21	21.43	15.54	0.73	21.2	47.5
32675	00:02:10.700	3.8	20.45	0.21	21.46	15.51	0.72	21.2	47.5
32700	00:02:10.800	3.8	20.45	0.21	21.46	15.52	0.72	21.2	47.5
32725	00:02:10.900	3.8	20.45	0.21	21.49	15.53	0.72	21.2	47.5
32750	00:02:11.000	3.79	20.45	0.21	21.52	15.51	0.72	21.2	47.5
32775	00:02:11.100	3.79	20.45	0.21	21.54	15.5	0.72	21.2	47.5
32800	00:02:11.200	3.79	20.45	0.21	21.58	15.49	0.72	21.2	47.5
32825	00:02:11.300	3.79	20.45	0.21	21.55	15.53	0.72	21.2	47.5
32850	00:02:11.400	3.79	20.45	0.21	21.58	15.56	0.72	21.2	47.5
32875	00:02:11.500	3.79	20.45	0.21	21.58	15.59	0.72	21.2	47.5
32900	00:02:11.600	3.79	20.45	0.21	21.6	15.65	0.72	21.2	47.5
32925	00:02:11.700	3.79	20.45	0.21	21.57	15.69	0.73	21.2	47.5
32950	00:02:11.800	3.79	20.45	0.21	21.56	15.72	0.73	21.2	47.5
32975	00:02:11.900	3.79	20.45	0.21	21.52	15.71	0.73	21.2	47.5
33000	00:02:12.000	3.79	20.45	0.21	21.54	15.75	0.73	21.2	47.5
33025	00:02:12.100	3.79	20.45	0.21	21.54	15.77	0.73	21.2	47.5
33050	00:02:12.200	3.79	20.45	0.21	21.48	15.78	0.73	21.2	47.5
33075	00:02:12.300	3.78	20.45	0.21	21.52	15.76	0.73	21.2	47.5
33100	00:02:12.400	3.78	20.45	0.21	21.5	15.77	0.73	21.2	47.5
33125	00:02:12.500	3.78	20.45	0.21	21.53	15.79	0.73	21.2	47.5
33150	00:02:12.600	3.78	20.45	0.21	21.53	15.74	0.73	21.2	47.5
33175	00:02:12.700	3.79	20.45	0.21	21.56	15.73	0.73	21.2	47.5
33200	00:02:12.800	3.79	20.45	0.21	21.59	15.73	0.73	21.2	47.5
33225	00:02:12.900	3.79	20.45	0.21	21.59	15.8	0.73	21.2	47.5
33250	00:02:13.000	3.79	20.45	0.21	21.61	15.79	0.73	21.2	47.5
33275	00:02:13.100	3.79	20.45	0.21	21.66	15.76	0.73	21.2	47.5
33300	00:02:13.200	3.79	20.45	0.21	21.69	15.76	0.73	21.2	47.5
33325	00:02:13.300	3.79	20.45	0.21	21.74	15.81	0.73	21.2	47.5
33350	00:02:13.400	3.79	20.45	0.21	21.78	15.8	0.73	21.2	47.5
33375	00:02:13.500	3.79	20.45	0.21	21.75	15.79	0.73	21.2	47.5
33400	00:02:13.600	3.79	20.45	0.21	21.82	15.82	0.72	21.2	47.5
33425	00:02:13.700	3.79	20.45	0.21	21.78	15.8	0.73	21.2	47.5
33450	00:02:13.800	3.79	20.45	0.21	21.84	15.84	0.73	21.2	47.5
33475	00:02:13.900	3.79	20.44	0.21	21.91	15.8	0.72	21.2	47.5
33500	00:02:14.000	3.79	20.45	0.21	21.89	15.83	0.72	21.2	47.5
33525	00:02:14.100	3.78	20.45	0.21	21.85	15.86	0.73	21.2	47.5
33550	00:02:14.200	3.78	20.44	0.21	21.92	15.88	0.72	21.2	47.5
33575	00:02:14.300	3.78	20.45	0.21	21.87	15.84	0.72	21.2	47.5
33600	00:02:14.400	3.78	20.44	0.21	21.89	15.89	0.73	21.2	47.5
33625	00:02:14.500	3.78	20.44	0.21	21.94	15.9	0.72	21.2	47.5
33650	00:02:14.600	3.79	20.44	0.21	21.92	15.93	0.73	21.2	47.5
33675	00:02:14.700	3.79	20.44	0.21	21.97	15.98	0.73	21.2	47.5
33700	00:02:14.800	3.79	20.44	0.21	21.92	15.96	0.73	21.2	47.5
33725	00:02:14.900	3.79	20.45	0.21	21.9	16	0.73	21.2	47.5
33750	00:02:15.000	3.79	20.44	0.21	21.93	16.04	0.73	21.2	47.5
33775	00:02:15.100	3.79	20.44	0.21	21.99	16.09	0.73	21.2	47.5
33800	00:02:15.200	3.79	20.44	0.21	21.99	16.12	0.73	21.2	47.5
33825	00:02:15.300	3.79	20.44	0.21	22.04	16.15	0.73	21.2	47.5
33850	00:02:15.400	3.79	20.44	0.21	22.03	16.16	0.73	21.2	47.5
33875	00:02:15.500	3.79	20.44	0.21	22.03	16.18	0.73	21.2	47.5
33900	00:02:15.600	3.79	20.44	0.21	22.07	16.18	0.73	21.2	47.5
33925	00:02:15.700	3.79	20.44	0.21	22.1	16.2	0.73	21.2	47.5
33950	00:02:15.800	3.79	20.44	0.21	22.13	16.22	0.73	21.2	47.5
33975	00:02:15.900	3.79	20.44	0.21	22.17	16.22	0.73	21.2	47.5
34000	00:02:16.000	3.79	20.44	0.21	22.21	16.19	0.73	21.2	47.5
34025	00:02:16.100	3.79	20.44	0.21	22.23	16.22	0.73	21.2	47.5
34050	00:02:16.200	3.79	20.44	0.21	22.22	16.25	0.73	21.2	47.5
34075	00:02:16.300	3.79	20.44	0.21	22.22	16.25	0.73	21.2	47.5
34100	00:02:16.400	3.78	20.44	0.21	22.25	16.24	0.73	21.2	47.5
34125	00:02:16.500	3.78	20.44	0.21	22.27	16.26	0.73	21.2	47.5
34150	00:02:16.600	3.78	20.44	0.21	22.25	16.29	0.73	21.2	47.5
34175	00:02:16.700	3.78	20.44	0.21	22.25	16.29	0.73	21.2	47.5
34200	00:02:16.800	3.78	20.44	0.22	22.26	16.33	0.73	21.2	47.5
34225	00:02:16.900	3.78	20.44	0.22	22.23	16.41	0.74	21.2	47.5
34250	00:02:17.000	3.79	20.44	0.22	22.22	16.43	0.74	21.2	47.4
34275	00:02:17.100	3.79	20.44	0.22	22.21	16.41	0.74	21.2	47.4
34300	00:02:17.200	3.79	20.44	0.22	22.21	16.4	0.74	21.2	47.4
34325	00:02:17.300	3.79	20.44	0.22	22.2	16.41	0.74	21.2	47.4
34350	00:02:17.400	3.79	20.44	0.22	22.18	16.45	0.74	21.2	47.4
34375	00:02:17.500	3.79	20.44	0.22	22.17	16.47	0.74	21.2	47.4
34400	00:02:17.600	3.79	20.44	0.22	22.18	16.51	0.74	21.2	47.4
34425	00:02:17.700	3.79	20.44	0.22	22.18	16.53	0.75	21.2	47.4
34450	00:02:17.800	3.79	20.44	0.22	22.2	16.53	0.74	21.2	47.4
34475	00:02:17.900	3.79	20.44	0.22	22.25	16.5	0.74	21.2	47.4
34500	00:02:18.000	3.79	20.44	0.22	22.28	16.53	0.74	21.2	47.4
34525	00:02:18.100	3.79	20.44	0.22	22.28	16.52	0.74	21.2	47.4
34550	00:02:18.200	3.79	20.44	0.22	22.32	16.54	0.74	21.2	47.4
34575	00:02:18.300	3.79	20.44	0.22	22.36	16.57	0.74	21.2	47.4
34600	00:02:18.400	3.79	20.44	0.22	22.39	16.56	0.74	21.2	47.4
34625	00:02:18.500	3.79	20.44	0.22	22.42	16.57	0.74	21.2	47.4
34650	00:02:18.600	3.79	20.44	0.22	22.41	16.58	0.74	21.2	47.4
34675	00:02:18.700	3.79	20.44	0.22	22.4	16.58	0.74	21.2	47.4
34700	00:02:18.800	3.79	20.44	0.22	22.4	16.56	0.74	21.2	47.4
34725	00:02:18.900	3.79	20.44	0.22	22.39	16.56	0.74	21.2	47.4
34750	00:02:19.000	3.79	20.44	0.22	22.39	16.54	0.74	21.2	47.4
34775	00:02:19.100	3.79	20.44	0.22	22.38	16.54	0.74	21.2	47.4
34800	00:02:19.200	3.79	20.44	0.22	22.38	16.53	0.74	21.2	47.4
34825	00:02:19.300	3.79	20.44	0.22	22.38	16.52	0.74	21.2	47.4
34850	00:02:19.400	3.79	20.44	0.22	22.4	16.53	0.74	21.2	47.4
34875	00:02:19.500	3.79	20.44	0.22	22.41	16.53	0.74	21.2	47.4
34900	00:02:19.600	3.79	20.44	0.22	22.44	16.51	0.74	21.2	47.4
34925	00:02:19.700	3.79	20.44	0.22	22.45	16.49	0.73	21.2	47.4
34950	00:02:19.800	3.79	20.44	0.22	22.46	16.5	0.73	21.2	47.4
34975	00:02:19.900	3.79	20.44	0.22	22.46	16.51	0.74	21.2	47.4
35000	00:02:20.000	3.79	20.44	0.22	22.46	16.56	0.74	21.2	47.4
35025	00:02:20.100	3.79	20.44	0.22	22.48	16.57	0.74	21.2	47.4
35050	00:02:20.200	3.79	20.44	0.22	22.5	16.59	0.74	21.2	47.4
35075	00:02:20.300	3.79	20.44	0.22	22.47	16.59	0.74	21.2	47.4
35100	00:02:20.400	3.79	20.44	0.22	22.44	16.57	0.74	21.2	47.4
35125	00:02:20.500	3.79	20.44	0.22	22.42	16.59	0.74	21.2	47.4
35150	00:02:20.600	3.8	20.44	0.22	22.41	16.58	0.74	21.2	47.4
35175	00:02:20.700	3.8	20.44	0.22	22.41	16.56	0.74	21.2	47.4
35200	00:02:20.800	3.8	20.44	0.22	22.42	16.59	0.74	21.2	47.4
35225	00:02:20.900	3.8	20.44	0.22	22.43	16.57	0.74	21.2	47.4
35250	00:02:21.000	3.8	20.44	0.22	22.43	16.54	0.74	21.2	47.4
35275	00:02:21.100	3.8	20.44	0.22	22.45	16.54	0.74	21.2	47.4
35300	00:02:21.200	3.8	20.44	0.22	22.42	16.54	0.74	21.2	47.4
35325	00:02:21.300	3.79	20.44	0.22	22.44	16.52	0.74	21.2	47.4
35350	00:02:21.400	3.79	20.44	0.22	22.47	16.54	0.74	21.2	47.4
35375	00:02:21.500	3.79	20.44	0.22	22.48	16.47	0.73	21.2	47.4
35400	00:02:21.600	3.79	20.44	0.22	22.47	16.46	0.73	21.2	47.4
35425	00:02:21.700	3.79	20.44	0.22	22.5	16.49	0.73	21.2	47.4
35450	00:02:21.800	3.79	20.44	0.22	22.49	16.48	0.73	21.2	47.4
35475	00:02:21.900	3.79	20.44	0.22	22.49	16.5	0.73	21.2	47.4
35500	00:02:22.000	3.79	20.44	0.22	22.48	16.49	0.73	21.2	47.4
35525	00:02:22.100	3.79	20.44	0.22	22.46	16.48	0.73	21.2	47.4
35550	00:02:22.200	3.79	20.44	0.22	22.46	16.47	0.73	21.2	47.4
35575	00:02:22.300	3.79	20.44	0.22	22.45	16.51	0.74	21.2	47.4
35600	00:02:22.400	3.79	20.44	0.22	22.45	16.5	0.74	21.2	47.4
35625	00:02:22.500	3.79	20.44	0.22	22.46	16.53	0.74	21.2	47.4
35650	00:02:22.600	3.79	20.44	0.22	22.49	16.56	0.74	21.2	47.4
35675	00:02:22.700	3.79	20.44	0.22	22.48	16.55	0.74	21.2	47.4
35700	00:02:22.800	3.79	20.44	0.22	22.51	16.55	0.74	21.2	47.4
35725	00:02:22.900	3.79	20.44	0.22	22.56	16.5	0.73	21.2	47.4
35750	00:02:23.000	3.79	20.44	0.22	22.57	16.49	0.73	21.2	47.4
35775	00:02:23.100	3.79	20.44	0.22	22.56	16.5	0.73	21.2	47.4
35800	00:02:23.200	3.79	20.44	0.22	22.61	16.46	0.73	21.2	47.4
35825	00:02:23.300	3.79	20.44	0.22	22.62	16.5	0.73	21.2	47.4
35850	00:02:23.400	3.79	20.44	0.22	22.62	16.54	0.73	21.2	47.4
35875	00:02:23.500	3.79	20.44	0.22	22.63	16.6	0.73	21.2	47.4
35900	00:02:23.600	3.79	20.44	0.22	22.59	16.64	0.74	21.2	47.4
35925	00:02:23.700	3.79	20.44	0.22	22.62	16.68	0.74	21.2	47.4
35950	00:02:23.800	3.79	20.44	0.22	22.63	16.7	0.74	21.2	47.4
35975	00:02:23.900	3.79	20.44	0.22	22.61	16.74	0.74	21.2	47.4
36000	00:02:24.000	3.79	20.44	0.22	22.64	16.76	0.74	21.2	47.4
36025	00:02:24.100	3.79	20.44	0.22	22.66	16.77	0.74	21.2	47.4
36050	00:02:24.200	3.79	20.44	0.22	22.71	16.79	0.74	21.2	47.4
36075	00:02:24.300	3.79	20.44	0.22	22.71	16.77	0.74	21.2	47.4
36100	00:02:24.400	3.79	20.44	0.22	22.75	16.71	0.73	21.2	47.4
36125	00:02:24.500	3.79	20.44	0.22	22.79	16.67	0.73	21.2	47.4
36150	00:02:24.600	3.79	20.44	0.22	22.84	16.62	0.73	21.2	47.4
36175	00:02:24.700	3.79	20.43	0.22	22.86	16.59	0.73	21.2	47.4
36200	00:02:24.800	3.79	20.43	0.22	22.86	16.58	0.73	21.2	47.4
36225	00:02:24.900	3.79	20.43	0.22	22.86	16.63	0.73	21.2	47.4
36250	00:02:25.000	3.79	20.44	0.22	22.83	16.68	0.73	21.2	47.3
36275	00:02:25.100	3.79	20.43	0.22	22.86	16.72	0.73	21.2	47.3
36300	00:02:25.200	3.79	20.43	0.22	22.86	16.76	0.73	21.2	47.3
36325	00:02:25.300	3.79	20.43	0.22	22.89	16.78	0.73	21.2	47.3
36350	00:02:25.400	3.79	20.43	0.22	22.88	16.84	0.74	21.2	47.3
36375	00:02:25.500	3.79	20.43	0.22	22.86	16.84	0.74	21.2	47.3
36400	00:02:25.600	3.79	20.43	0.22	22.88	16.87	0.74	21.2	47.3
36425	00:02:25.700	3.79	20.43	0.22	22.87	16.89	0.74	21.2	47.3
36450	00:02:25.800	3.79	20.43	0.22	22.87	16.89	0.74	21.2	47.3
36475	00:02:25.900	3.79	20.43	0.22	22.87	16.85	0.74	21.2	47.3
36500	00:02:26.000	3.79	20.43	0.22	22.9	16.87	0.74	21.2	47.3
36525	00:02:26.100	3.79	20.43	0.22	22.88	16.86	0.74	21.2	47.3
36550	00:02:26.200	3.79	20.44	0.22	22.84	16.84	0.74	21.2	47.3
36575	00:02:26.300	3.79	20.44	0.22	22.84	16.8	0.74	21.2	47.3
36600	00:02:26.400	3.79	20.44	0.22	22.85	16.77	0.73	21.2	47.3
36625	00:02:26.500	3.79	20.44	0.22	22.85	16.81	0.74	21.2	47.3
36650	00:02:26.600	3.8	20.44	0.22	22.83	16.79	0.74	21.2	47.3
36675	00:02:26.700	3.8	20.44	0.22	22.83	16.77	0.73	21.2	47.3
36700	00:02:26.800	3.8	20.44	0.22	22.83	16.77	0.73	21.2	47.3
36725	00:02:26.900	3.8	20.44	0.22	22.86	16.81	0.74	21.2	47.3
36750	00:02:27.000	3.8	20.44	0.22	22.85	16.76	0.73	21.2	47.3
36775	00:02:27.100	3.8	20.44	0.22	22.86	16.75	0.73	21.2	47.3
36800	00:02:27.200	3.8	20.43	0.22	22.89	16.8	0.73	21.2	47.3
36825	00:02:27.300	3.8	20.44	0.22	22.88	16.85	0.74	21.2	47.3
36850	00:02:27.400	3.8	20.44	0.22	22.88	16.86	0.74	21.2	47.3
36875	00:02:27.500	3.8	20.44	0.22	22.88	16.86	0.74	21.2	47.3
36900	00:02:27.600	3.8	20.44	0.22	22.88	16.84	0.74	21.2	47.3
36925	00:02:27.700	3.8	20.44	0.22	22.86	16.88	0.74	21.2	47.3
36950	00:02:27.800	3.8	20.44	0.22	22.89	16.94	0.74	21.2	47.3
36975	00:02:27.900	3.8	20.44	0.22	22.89	16.9	0.74	21.2	47.3
37000	00:02:28.000	3.8	20.44	0.22	22.9	16.92	0.74	21.2	47.3
37025	00:02:28.100	3.8	20.43	0.22	22.92	16.91	0.74	21.2	47.3
37050	00:02:28.200	3.8	20.44	0.22	22.9	16.93	0.74	21.2	47.3
37075	00:02:28.300	3.8	20.43	0.22	22.92	16.92	0.74	21.2	47.3
37100	00:02:28.400	3.8	20.43	0.22	22.94	16.92	0.74	21.2	47.3
37125	00:02:28.500	3.8	20.43	0.22	22.94	16.92	0.74	21.2	47.3
37150	00:02:28.600	3.8	20.43	0.22	22.96	16.94	0.74	21.2	47.3
37175	00:02:28.700	3.8	20.43	0.22	22.97	16.96	0.74	21.2	47.3
37200	00:02:28.800	3.8	20.43	0.22	22.95	16.9	0.74	21.2	47.3
37225	00:02:28.900	3.8	20.43	0.22	22.97	16.98	0.74	21.2	47.3
37250	00:02:29.000	3.8	20.43	0.22	22.99	17.02	0.74	21.2	47.3
37275	00:02:29.100	3.8	20.43	0.22	22.99	17.05	0.74	21.2	47.3
37300	00:02:29.200	3.8	20.43	0.22	23.03	17.04	0.74	21.2	47.3
37325	00:02:29.300	3.8	20.43	0.22	23.02	17.02	0.74	21.2	47.3
37350	00:02:29.400	3.8	20.43	0.22	23.03	17.07	0.74	21.2	47.3
37375	00:02:29.500	3.8	20.43	0.22	23.02	17.07	0.74	21.2	47.3
37400	00:02:29.600	3.8	20.43	0.22	23.04	17.11	0.74	21.2	47.3
37425	00:02:29.700	3.8	20.43	0.22	23.1	17.11	0.74	21.2	47.3
37450	00:02:29.800	3.8	20.43	0.22	23.18	17.13	0.74	21.2	47.3
37475	00:02:29.900	3.8	20.43	0.22	23.22	17.11	0.74	21.2	47.3
37500	00:02:30.000	3.8	20.43	0.22	23.26	17.1	0.74	21.2	47.3
37525	00:02:30.100	3.8	20.43	0.22	23.33	17.13	0.73	21.2	47.3
37550	00:02:30.200	3.8	20.43	0.22	23.38	17.14	0.73	21.2	47.3
37575	00:02:30.300	3.8	20.43	0.22	23.43	17.2	0.73	21.2	47.3
37600	00:02:30.400	3.8	20.43	0.22	23.45	17.22	0.73	21.2	47.3
37625	00:02:30.500	3.8	20.43	0.22	23.52	17.23	0.73	21.2	47.3
37650	00:02:30.600	3.8	20.43	0.22	23.59	17.26	0.73	21.2	47.3
37675	00:02:30.700	3.8	20.43	0.23	23.62	17.31	0.73	21.2	47.3
37700	00:02:30.800	3.8	20.43	0.23	23.63	17.36	0.73	21.2	47.3
37725	00:02:30.900	3.8	20.43	0.23	23.63	17.4	0.74	21.2	47.3
37750	00:02:31.000	3.8	20.43	0.23	23.65	17.43	0.74	21.2	47.3
37775	00:02:31.100	3.8	20.43	0.23	23.62	17.47	0.74	21.2	47.3
37800	00:02:31.200	3.8	20.43	0.23	23.61	17.53	0.74	21.2	47.3
37825	00:02:31.300	3.8	20.43	0.23	23.67	17.58	0.74	21.2	47.3
37850	00:02:31.400	3.8	20.43	0.23	23.71	17.57	0.74	21.2	47.3
37875	00:02:31.500	3.8	20.43	0.23	23.76	17.63	0.74	21.2	47.3
37900	00:02:31.600	3.8	20.43	0.23	23.77	17.64	0.74	21.2	47.3
37925	00:02:31.700	3.8	20.43	0.23	23.78	17.64	0.74	21.2	47.3
37950	00:02:31.800	3.8	20.43	0.23	23.81	17.66	0.74	21.2	47.3
37975	00:02:31.900	3.8	20.42	0.23	23.86	17.69	0.74	21.2	47.3
38000	00:02:32.000	3.8	20.42	0.23	23.9	17.73	0.74	21.2	47.3
38025	00:02:32.100	3.8	20.42	0.23	23.96	17.79	0.74	21.2	47.3
38050	00:02:32.200	3.8	20.42	0.23	24.01	17.79	0.74	21.2	47.3
38075	00:02:32.300	3.8	20.42	0.23	23.97	17.8	0.74	21.2	47.3
38100	00:02:32.400	3.8	20.42	0.23	23.97	17.87	0.75	21.2	47.3
38125	00:02:32.500	3.8	20.42	0.23	23.96	17.91	0.75	21.2	47.3
38150	00:02:32.600	3.8	20.42	0.23	23.92	17.98	0.75	21.2	47.3
38175	00:02:32.700	3.8	20.42	0.23	23.95	18.03	0.75	21.2	47.3
38200	00:02:32.800	3.8	20.42	0.23	23.95	18.04	0.75	21.2	47.3
38225	00:02:32.900	3.8	20.42	0.23	23.9	18.07	0.76	21.2	47.3
38250	00:02:33.000	3.8	20.42	0.23	23.93	18.1	0.76	21.2	47.3
38275	00:02:33.100	3.8	20.42	0.23	23.87	18.06	0.76	21.2	47.3
38300	00:02:33.200	3.8	20.42	0.23	23.82	18.1	0.76	21.2	47.3
38325	00:02:33.300	3.8	20.42	0.23	23.84	18.08	0.76	21.2	47.3
38350	00:02:33.400	3.8	20.42	0.23	23.85	18.07	0.76	21.2	47.3
38375	00:02:33.500	3.8	20.42	0.23	23.85	18.07	0.76	21.2	47.3
38400	00:02:33.600	3.79	20.42	0.23	23.85	18.05	0.76	21.2	47.3
38425	00:02:33.700	3.8	20.43	0.23	23.8	18.07	0.76	21.2	47.3
38450	00:02:33.800	3.79	20.43	0.23	23.78	18.08	0.76	21.2	47.3
38475	00:02:33.900	3.8	20.43	0.23	23.78	18.05	0.76	21.2	47.3
38500	00:02:34.000	3.8	20.43	0.23	23.73	18.04	0.76	21.2	47.3
38525	00:02:34.100	3.8	20.43	0.23	23.73	18.05	0.76	21.2	47.3
38550	00:02:34.200	3.8	20.43	0.23	23.75	17.99	0.76	21.2	47.3
38575	00:02:34.300	3.8	20.43	0.23	23.75	18.02	0.76	21.2	47.3
38600	00:02:34.400	3.8	20.43	0.23	23.72	18.01	0.76	21.2	47.3
38625	00:02:34.500	3.8	20.43	0.23	23.72	17.99	0.76	21.2	47.3
38650	00:02:34.600	3.8	20.43	0.23	23.72	17.93	0.76	21.2	47.3
38675	00:02:34.700	3.8	20.43	0.23	23.71	17.91	0.76	21.2	47.3
38700	00:02:34.800	3.8	20.43	0.23	23.72	17.93	0.76	21.2	47.3
38725	00:02:34.900	3.8	20.43	0.23	23.76	17.97	0.76	21.2	47.3
38750	00:02:35.000	3.8	20.43	0.23	23.77	17.91	0.75	21.2	47.3
38775	00:02:35.100	3.8	20.43	0.23	23.8	17.95	0.75	21.2	47.3
38800	00:02:35.200	3.8	20.43	0.23	23.79	17.99	0.76	21.2	47.3
38825	00:02:35.300	3.8	20.43	0.23	23.75	17.96	0.76	21.2	47.3
38850	00:02:35.400	3.8	20.43	0.23	23.78	17.98	0.76	21.2	47.3
38875	00:02:35.500	3.8	20.43	0.23	23.79	17.95	0.75	21.2	47.3
38900	00:02:35.600	3.8	20.43	0.23	23.79	18.02	0.76	21.2	47.3
38925	00:02:35.700	3.8	20.43	0.23	23.81	18.02	0.76	21.2	47.3
38950	00:02:35.800	3.8	20.43	0.23	23.76	17.94	0.76	21.2	47.3
38975	00:02:35.900	3.8	20.43	0.23	23.79	17.94	0.75	21.2	47.3
39000	00:02:36.000	3.8	20.43	0.23	23.79	17.95	0.75	21.2	47.3
39025	00:02:36.100	3.8	20.43	0.23	23.8	17.92	0.75	21.2	47.3
39050	00:02:36.200	3.8	20.43	0.23	23.78	17.88	0.75	21.2	47.3
39075	00:02:36.300	3.8	20.43	0.23	23.81	17.92	0.75	21.2	47.3
39100	00:02:36.400	3.8	20.43	0.23	23.8	17.93	0.75	21.2	47.3
39125	00:02:36.500	3.8	20.43	0.23	23.8	17.97	0.75	21.2	47.3
39150	00:02:36.600	3.8	20.43	0.23	23.81	17.99	0.76	21.2	47.3
39175	00:02:36.700	3.8	20.43	0.23	23.83	18.02	0.76	21.2	47.3
39200	00:02:36.800	3.8	20.42	0.23	23.88	18.08	0.76	21.2	47.3
39225	00:02:36.900	3.8	20.42	0.23	23.87	18.11	0.76	21.2	47.3
39250	00:02:37.000	3.8	20.42	0.23	23.91	18.13	0.76	21.2	47.3
39275	00:02:37.100	3.8	20.42	0.23	23.89	18.11	0.76	21.2	47.3
39300	00:02:37.200	3.8	20.42	0.23	23.92	18.17	0.76	21.2	47.3
39325	00:02:37.300	3.8	20.42	0.23	23.91	18.17	0.76	21.2	47.3
39350	00:02:37.400	3.8	20.42	0.23	23.93	18.18	0.76	21.2	47.3
39375	00:02:37.500	3.8	20.42	0.23	23.94	18.19	0.76	21.2	47.3
39400	00:02:37.600	3.8	20.42	0.23	23.97	18.15	0.76	21.2	47.3
39425	00:02:37.700	3.8	20.42	0.23	23.94	18.14	0.76	21.2	47.3
39450	00:02:37.800	3.8	20.42	0.23	23.94	18.13	0.76	21.2	47.3
39475	00:02:37.900	3.8	20.42	0.23	23.91	18.12	0.76	21.2	47.3
39500	00:02:38.000	3.8	20.42	0.23	23.86	18.13	0.76	21.2	47.3
39525	00:02:38.100	3.8	20.42	0.23	23.87	18.13	0.76	21.2	47.3
39550	00:02:38.200	3.8	20.42	0.23	23.91	18.11	0.76	21.2	47.3
39575	00:02:38.300	3.8	20.42	0.23	23.91	18.09	0.76	21.2	47.3
39600	00:02:38.400	3.8	20.42	0.23	23.9	18.09	0.76	21.2	47.3
39625	00:02:38.500	3.8	20.42	0.23	23.92	18.09	0.76	21.2	47.3
39650	00:02:38.600	3.8	20.42	0.23	23.88	18.09	0.76	21.2	47.3
39675	00:02:38.700	3.8	20.42	0.23	23.88	18.09	0.76	21.2	47.3
39700	00:02:38.800	3.8	20.42	0.23	23.91	18.13	0.76	21.2	47.3
39725	00:02:38.900	3.8	20.42	0.23	23.9	18.12	0.76	21.2	47.3
39750	00:02:39.000	3.79	20.42	0.23	23.91	18.1	0.76	21.2	47.3
39775	00:02:39.100	3.79	20.42	0.23	23.92	18.15	0.76	21.2	47.3
39800	00:02:39.200	3.79	20.42	0.23	23.91	18.17	0.76	21.2	47.3
39825	00:02:39.300	3.79	20.42	0.23	23.92	18.2	0.76	21.2	47.3
39850	00:02:39.400	3.79	20.42	0.24	23.93	18.22	0.76	21.2	47.3
39875	00:02:39.500	3.79	20.42	0.24	23.93	18.24	0.76	21.2	47.3
39900	00:02:39.600	3.79	20.42	0.24	23.98	18.3	0.76	21.2	47.3
39925	00:02:39.700	3.79	20.42	0.24	24.02	18.3	0.76	21.2	47.3
39950	00:02:39.800	3.79	20.42	0.24	24	18.28	0.76	21.2	47.3
39975	00:02:39.900	3.79	20.42	0.24	24.01	18.28	0.76	21.2	47.3
40000	00:02:40.000	3.79	20.42	0.24	24.03	18.29	0.76	21.2	47.3
40025	00:02:40.100	3.79	20.42	0.24	24.06	18.33	0.76	21.2	47.3
40050	00:02:40.200	3.79	20.42	0.24	24.08	18.35	0.76	21.2	47.3
40075	00:02:40.300	3.79	20.42	0.24	24.1	18.32	0.76	21.2	47.3
40100	00:02:40.400	3.79	20.42	0.24	24.13	18.33	0.76	21.2	47.3
40125	00:02:40.500	3.79	20.42	0.24	24.16	18.34	0.76	21.2	47.3
40150	00:02:40.600	3.79	20.42	0.24	24.15	18.34	0.76	21.2	47.3
40175	00:02:40.700	3.79	20.42	0.24	24.15	18.39	0.76	21.2	47.3
40200	00:02:40.800	3.79	20.42	0.24	24.15	18.41	0.76	21.2	47.3
40225	00:02:40.900	3.79	20.42	0.24	24.17	18.44	0.76	21.2	47.3
40250	00:02:41.000	3.79	20.42	0.24	24.2	18.47	0.76	21.2	47.3
40275	00:02:41.100	3.79	20.42	0.24	24.19	18.44	0.76	21.2	47.3
40300	00:02:41.200	3.79	20.42	0.24	24.18	18.45	0.76	21.2	47.3
40325	00:02:41.300	3.79	20.42	0.24	24.2	18.49	0.76	21.2	47.3
40350	00:02:41.400	3.79	20.42	0.24	24.22	18.44	0.76	21.2	47.3
40375	00:02:41.500	3.79	20.42	0.24	24.21	18.43	0.76	21.2	47.3
40400	00:02:41.600	3.79	20.42	0.24	24.23	18.42	0.76	21.2	47.3
40425	00:02:41.700	3.79	20.42	0.24	24.2	18.38	0.76	21.2	47.3
40450	00:02:41.800	3.79	20.42	0.24	24.2	18.4	0.76	21.2	47.3
40475	00:02:41.900	3.79	20.42	0.24	24.24	18.41	0.76	21.2	47.3
40500	00:02:42.000	3.79	20.42	0.24	24.25	18.42	0.76	21.2	47.3
40525	00:02:42.100	3.79	20.42	0.24	24.28	18.43	0.76	21.2	47.3
40550	00:02:42.200	3.79	20.42	0.24	24.31	18.45	0.76	21.2	47.3
40575	00:02:42.300	3.79	20.42	0.24	24.31	18.46	0.76	21.2	47.3
40600	00:02:42.400	3.79	20.42	0.24	24.31	18.51	0.76	21.2	47.3
40625	00:02:42.500	3.79	20.42	0.24	24.32	18.52	0.76	21.2	47.3
40650	00:02:42.600	3.79	20.42	0.24	24.32	18.52	0.76	21.2	47.3
40675	00:02:42.700	3.79	20.42	0.24	24.37	18.55	0.76	21.2	47.3
40700	00:02:42.800	3.79	20.42	0.24	24.42	18.58	0.76	21.2	47.3
40725	00:02:42.900	3.79	20.42	0.24	24.39	18.59	0.76	21.2	47.3
40750	00:02:43.000	3.79	20.42	0.24	24.41	18.59	0.76	21.1	47.3
40775	00:02:43.100	3.79	20.42	0.24	24.42	18.62	0.76	21.1	47.3
40800	00:02:43.200	3.79	20.42	0.24	24.39	18.59	0.76	21.1	47.3
40825	00:02:43.300	3.79	20.42	0.24	24.4	18.59	0.76	21.1	47.3
40850	00:02:43.400	3.79	20.42	0.24	24.4	18.6	0.76	21.1	47.3
40875	00:02:43.500	3.79	20.42	0.24	24.41	18.63	0.76	21.1	47.3
40900	00:02:43.600	3.79	20.42	0.24	24.39	18.64	0.76	21.1	47.3
40925	00:02:43.700	3.79	20.42	0.24	24.4	18.65	0.76	21.1	47.3
40950	00:02:43.800	3.79	20.42	0.24	24.36	18.64	0.77	21.1	47.3
40975	00:02:43.900	3.8	20.42	0.24	24.39	18.64	0.76	21.1	47.3
41000	00:02:44.000	3.8	20.42	0.24	24.4	18.64	0.76	21.2	47.3
41025	00:02:44.100	3.8	20.42	0.24	24.37	18.61	0.76	21.2	47.3
41050	00:02:44.200	3.8	20.42	0.24	24.37	18.62	0.76	21.2	47.3
41075	00:02:44.300	3.8	20.42	0.24	24.39	18.61	0.76	21.2	47.3
41100	00:02:44.400	3.8	20.42	0.24	24.4	18.6	0.76	21.2	47.3
41125	00:02:44.500	3.8	20.42	0.24	24.39	18.63	0.76	21.2	47.3
41150	00:02:44.600	3.79	20.42	0.24	24.42	18.62	0.76	21.2	47.3
41175	00:02:44.700	3.79	20.42	0.24	24.42	18.6	0.76	21.2	47.3
41200	00:02:44.800	3.79	20.42	0.24	24.47	18.61	0.76	21.2	47.3
41225	00:02:44.900	3.79	20.42	0.24	24.45	18.59	0.76	21.2	47.3
41250	00:02:45.000	3.79	20.42	0.24	24.46	18.63	0.76	21.1	47.3
41275	00:02:45.100	3.79	20.42	0.24	24.47	18.62	0.76	21.1	47.3
41300	00:02:45.200	3.79	20.42	0.24	24.47	18.62	0.76	21.1	47.3
41325	00:02:45.300	3.79	20.42	0.24	24.47	18.64	0.76	21.1	47.3
41350	00:02:45.400	3.79	20.42	0.24	24.48	18.67	0.76	21.1	47.3
41375	00:02:45.500	3.79	20.42	0.24	24.5	18.65	0.76	21.1	47.3
41400	00:02:45.600	3.79	20.42	0.24	24.52	18.65	0.76	21.1	47.3
41425	00:02:45.700	3.79	20.42	0.24	24.56	18.67	0.76	21.1	47.3
41450	00:02:45.800	3.79	20.42	0.24	24.59	18.67	0.76	21.1	47.3
41475	00:02:45.900	3.79	20.42	0.24	24.64	18.67	0.76	21.1	47.3
41500	00:02:46.000	3.79	20.42	0.24	24.59	18.66	0.76	21.1	47.3
41525	00:02:46.100	3.79	20.42	0.24	24.59	18.69	0.76	21.1	47.3
41550	00:02:46.200	3.79	20.42	0.24	24.65	18.74	0.76	21.1	47.3
41575	00:02:46.300	3.8	20.42	0.24	24.68	18.74	0.76	21.1	47.3
41600	00:02:46.400	3.8	20.42	0.24	24.7	18.75	0.76	21.1	47.3
41625	00:02:46.500	3.8	20.42	0.24	24.69	18.75	0.76	21.1	47.3
41650	00:02:46.600	3.8	20.42	0.24	24.68	18.83	0.76	21.1	47.3
41675	00:02:46.700	3.8	20.42	0.24	24.7	18.85	0.76	21.1	47.3
41700	00:02:46.800	3.8	20.42	0.24	24.7	18.87	0.76	21.1	47.3
41725	00:02:46.900	3.8	20.42	0.24	24.71	18.94	0.77	21.1	47.3
41750	00:02:47.000	3.8	20.41	0.24	24.78	18.97	0.77	21.1	47.3
41775	00:02:47.100	3.8	20.41	0.24	24.82	19.01	0.77	21.1	47.3
41800	00:02:47.200	3.8	20.41	0.24	24.83	19	0.77	21.1	47.3
41825	00:02:47.300	3.8	20.41	0.24	24.79	19.04	0.77	21.1	47.3
41850	00:02:47.400	3.8	20.41	0.24	24.8	19.02	0.77	21.1	47.3
41875	00:02:47.500	3.8	20.41	0.24	24.82	19.05	0.77	21.1	47.3
41900	00:02:47.600	3.8	20.41	0.24	24.87	19.04	0.77	21.1	47.3
41925	00:02:47.700	3.8	20.41	0.24	24.86	19.03	0.77	21.1	47.3
41950	00:02:47.800	3.8	20.41	0.24	24.85	19.04	0.77	21.1	47.3
41975	00:02:47.900	3.8	20.41	0.24	24.86	19.04	0.77	21.1	47.3
42000	00:02:48.000	3.8	20.41	0.24	24.82	19.06	0.77	21.1	47.3
42025	00:02:48.100	3.8	20.41	0.24	24.82	19.07	0.77	21.1	47.3
42050	00:02:48.200	3.8	20.41	0.24	24.86	19.09	0.77	21.1	47.3
42075	00:02:48.300	3.8	20.41	0.24	24.9	19.14	0.77	21.1	47.3
42100	00:02:48.400	3.8	20.41	0.25	24.93	19.19	0.77	21.1	47.3
42125	00:02:48.500	3.8	20.41	0.25	24.94	19.19	0.77	21.1	47.3
42150	00:02:48.600	3.8	20.41	0.25	24.95	19.17	0.77	21.1	47.3
42175	00:02:48.700	3.8	20.41	0.25	24.97	19.2	0.77	21.1	47.3
42200	00:02:48.800	3.8	20.41	0.25	24.99	19.2	0.77	21.1	47.3
42225	00:02:48.900	3.8	20.41	0.25	25.02	19.21	0.77	21.1	47.3
42250	00:02:49.000	3.8	20.41	0.25	25.07	19.22	0.77	21.1	47.3
42275	00:02:49.100	3.8	20.41	0.25	25.1	19.18	0.76	21.1	47.3
42300	00:02:49.200	3.8	20.41	0.24	25.06	19.16	0.76	21.1	47.3
42325	00:02:49.300	3.8	20.41	0.24	25.07	19.14	0.76	21.1	47.3
42350	00:02:49.400	3.8	20.41	0.24	25.09	19.15	0.76	21.1	47.3
42375	00:02:49.500	3.8	20.41	0.25	25.14	19.18	0.76	21.1	47.3
42400	00:02:49.600	3.8	20.41	0.25	25.16	19.26	0.77	21.1	47.3
42425	00:02:49.700	3.8	20.41	0.25	25.19	19.28	0.77	21.1	47.3
42450	00:02:49.800	3.8	20.41	0.25	25.21	19.34	0.77	21.1	47.3
42475	00:02:49.900	3.8	20.41	0.25	25.24	19.37	0.77	21.1	47.3
42500	00:02:50.000	3.8	20.41	0.25	25.25	19.41	0.77	21.1	47.3
42525	00:02:50.100	3.8	20.41	0.25	25.3	19.47	0.77	21.1	47.3
42550	00:02:50.200	3.8	20.41	0.25	25.37	19.5	0.77	21.1	47.3
42575	00:02:50.300	3.8	20.41	0.25	25.38	19.53	0.77	21.1	47.3
42600	00:02:50.400	3.8	20.41	0.25	25.44	19.6	0.77	21.1	47.3
42625	00:02:50.500	3.8	20.41	0.25	25.44	19.61	0.77	21.1	47.3
42650	00:02:50.600	3.8	20.41	0.25	25.48	19.62	0.77	21.1	47.3
42675	00:02:50.700	3.8	20.41	0.25	25.51	19.65	0.77	21.1	47.3
42700	00:02:50.800	3.8	20.41	0.25	25.52	19.66	0.77	21.1	47.3
42725	00:02:50.900	3.8	20.41	0.25	25.57	19.66	0.77	21.1	47.3
42750	00:02:51.000	3.8	20.41	0.25	25.59	19.69	0.77	21.1	47.3
42775	00:02:51.100	3.8	20.41	0.25	25.6	19.73	0.77	21.1	47.3
42800	00:02:51.200	3.8	20.41	0.25	25.62	19.78	0.77	21.1	47.3
42825	00:02:51.300	3.8	20.41	0.25	25.65	19.82	0.77	21.1	47.3
42850	00:02:51.400	3.8	20.41	0.25	25.63	19.8	0.77	21.1	47.3
42875	00:02:51.500	3.8	20.41	0.25	25.65	19.85	0.77	21.1	47.3
42900	00:02:51.600	3.8	20.41	0.25	25.64	19.85	0.77	21.1	47.3
42925	00:02:51.700	3.8	20.41	0.25	25.63	19.86	0.77	21.1	47.3
42950	00:02:51.800	3.8	20.41	0.25	25.64	19.89	0.78	21.1	47.3
42975	00:02:51.900	3.8	20.41	0.25	25.58	19.95	0.78	21.1	47.3
43000	00:02:52.000	3.8	20.41	0.25	25.59	19.97	0.78	21.1	47.3
43025	00:02:52.100	3.8	20.41	0.25	25.59	19.94	0.78	21.1	47.3
43050	00:02:52.200	3.8	20.41	0.25	25.56	19.94	0.78	21.1	47.3
43075	00:02:52.300	3.8	20.41	0.25	25.59	19.95	0.78	21.1	47.3
43100	00:02:52.400	3.8	20.41	0.25	25.55	19.98	0.78	21.1	47.3
43125	00:02:52.500	3.8	20.41	0.25	25.56	19.99	0.78	21.1	47.3
43150	00:02:52.600	3.8	20.41	0.25	25.56	19.98	0.78	21.1	47.3
43175	00:02:52.700	3.8	20.41	0.25	25.57	19.99	0.78	21.1	47.3
43200	00:02:52.800	3.8	20.41	0.25	25.59	20	0.78	21.1	47.3
43225	00:02:52.900	3.8	20.41	0.25	25.64	19.96	0.78	21.1	47.3
43250	00:02:53.000	3.8	20.41	0.25	25.63	19.94	0.78	21.1	47.3
43275	00:02:53.100	3.8	20.41	0.25	25.63	19.95	0.78	21.1	47.3
43300	00:02:53.200	3.81	20.41	0.25	25.63	19.95	0.78	21.1	47.3
43325	00:02:53.300	3.8	20.41	0.25	25.61	19.94	0.78	21.1	47.3
43350	00:02:53.400	3.8	20.41	0.25	25.62	19.97	0.78	21.1	47.3
43375	00:02:53.500	3.8	20.41	0.25	25.64	19.97	0.78	21.1	47.3
43400	00:02:53.600	3.81	20.41	0.25	25.63	20.01	0.78	21.1	47.3
43425	00:02:53.700	3.81	20.41	0.25	25.64	20.02	0.78	21.1	47.3
43450	00:02:53.800	3.8	20.41	0.25	25.65	19.96	0.78	21.1	47.3
43475	00:02:53.900	3.8	20.41	0.25	25.61	19.9	0.78	21.1	47.3
43500	00:02:54.000	3.8	20.41	0.25	25.6	19.89	0.78	21.1	47.3
43525	00:02:54.100	3.8	20.41	0.25	25.58	19.89	0.78	21.1	47.3
43550	00:02:54.200	3.8	20.41	0.25	25.61	19.9	0.78	21.1	47.3
43575	00:02:54.300	3.8	20.41	0.25	25.65	19.86	0.77	21.1	47.3
43600	00:02:54.400	3.8	20.41	0.25	25.63	19.74	0.77	21.1	47.3
43625	00:02:54.500	3.8	20.41	0.25	25.61	19.73	0.77	21.1	47.3
43650	00:02:54.600	3.8	20.41	0.25	25.65	19.72	0.77	21.1	47.3
43675	00:02:54.700	3.8	20.41	0.25	25.65	19.72	0.77	21.1	47.3
43700	00:02:54.800	3.8	20.41	0.25	25.66	19.76	0.77	21.1	47.3
43725	00:02:54.900	3.81	20.41	0.25	25.66	19.78	0.77	21.1	47.3
43750	00:02:55.000	3.81	20.41	0.25	25.68	19.8	0.77	21.1	47.3
43775	00:02:55.100	3.81	20.41	0.25	25.71	19.79	0.77	21.1	47.3
43800	00:02:55.200	3.81	20.41	0.25	25.69	19.76	0.77	21.1	47.3
43825	00:02:55.300	3.81	20.41	0.25	25.68	19.77	0.77	21.1	47.3
43850	00:02:55.400	3.81	20.41	0.25	25.71	19.88	0.77	21.1	47.3
43875	00:02:55.500	3.81	20.41	0.25	25.73	19.86	0.77	21.1	47.3
43900	00:02:55.600	3.81	20.41	0.25	25.71	19.87	0.77	21.1	47.3
43925	00:02:55.700	3.81	20.41	0.25	25.68	19.84	0.77	21.1	47.3
43950	00:02:55.800	3.81	20.41	0.25	25.64	19.88	0.78	21.1	47.3
43975	00:02:55.900	3.81	20.41	0.25	25.68	19.94	0.78	21.1	47.3
44000	00:02:56.000	3.81	20.41	0.25	25.7	19.92	0.78	21.1	47.3
44025	00:02:56.100	3.81	20.41	0.25	25.7	19.96	0.78	21.1	47.3
44050	00:02:56.200	3.81	20.41	0.25	25.71	19.98	0.78	21.1	47.3
44075	00:02:56.300	3.81	20.41	0.25	25.7	20.02	0.78	21.1	47.3
44100	00:02:56.400	3.81	20.41	0.25	25.69	19.93	0.78	21.1	47.3
44125	00:02:56.500	3.81	20.41	0.25	25.68	19.98	0.78	21.1	47.3
44150	00:02:56.600	3.81	20.41	0.25	25.69	19.98	0.78	21.1	47.3
44175	00:02:56.700	3.81	20.41	0.25	25.69	19.99	0.78	21.1	47.3
44200	00:02:56.800	3.81	20.41	0.25	25.73	19.98	0.78	21.1	47.3
44225	00:02:56.900	3.81	20.41	0.25	25.73	19.97	0.78	21.1	47.3
44250	00:02:57.000	3.81	20.41	0.25	25.72	19.98	0.78	21.1	47.3
44275	00:02:57.100	3.8	20.4	0.25	25.73	20.04	0.78	21.1	47.3
44300	00:02:57.200	3.8	20.4	0.25	25.74	20.04	0.78	21.1	47.3
44325	00:02:57.300	3.8	20.4	0.25	25.74	20.07	0.78	21.1	47.3
44350	00:02:57.400	3.8	20.4	0.26	25.77	20.12	0.78	21.1	47.3
44375	00:02:57.500	3.8	20.4	0.25	25.78	20.06	0.78	21.1	47.3
44400	00:02:57.600	3.8	20.4	0.25	25.77	20.05	0.78	21.1	47.3
44425	00:02:57.700	3.81	20.4	0.25	25.79	20.12	0.78	21.1	47.3
44450	00:02:57.800	3.81	20.4	0.26	25.78	20.14	0.78	21.1	47.3
44475	00:02:57.900	3.81	20.4	0.25	25.76	20.1	0.78	21.1	47.3
44500	00:02:58.000	3.81	20.4	0.26	25.75	20.13	0.78	21.1	47.3
44525	00:02:58.100	3.81	20.41	0.25	25.72	20.11	0.78	21.1	47.3
44550	00:02:58.200	3.81	20.41	0.26	25.72	20.14	0.78	21.1	47.3
44575	00:02:58.300	3.81	20.4	0.25	25.76	20.12	0.78	21.1	47.3
44600	00:02:58.400	3.81	20.4	0.25	25.74	20.11	0.78	21.1	47.3
44625	00:02:58.500	3.81	20.4	0.26	25.76	20.17	0.78	21.1	47.3
44650	00:02:58.600	3.81	20.4	0.26	25.81	20.23	0.78	21.1	47.3
44675	00:02:58.700	3.8	20.4	0.26	25.82	20.18	0.78	21.1	47.3
44700	00:02:58.800	3.8	20.4	0.26	25.84	20.15	0.78	21.1	47.3
44725	00:02:58.900	3.8	20.4	0.26	25.85	20.17	0.78	21.1	47.3
44750	00:02:59.000	3.8	20.4	0.26	25.86	20.2	0.78	21.1	47.3
44775	00:02:59.100	3.8	20.4	0.26	25.9	20.22	0.78	21.1	47.3
44800	00:02:59.200	3.8	20.4	0.26	25.94	20.26	0.78	21.1	47.3
44825	00:02:59.300	3.8	20.4	0.26	25.96	20.27	0.78	21.1	47.3
44850	00:02:59.400	3.8	20.4	0.26	26	20.32	0.78	21.1	47.3
44875	00:02:59.500	3.8	20.4	0.26	26.02	20.29	0.78	21.1	47.3
44900	00:02:59.600	3.8	20.4	0.26	26	20.24	0.78	21.1	47.3
44925	00:02:59.700	3.8	20.4	0.26	25.98	20.27	0.78	21.1	47.3
44950	00:02:59.800	3.8	20.4	0.26	26	20.28	0.78	21.1	47.3
44975	00:02:59.900	3.8	20.4	0.26	26.04	20.32	0.78	21.1	47.3
45000	00:03:00.000	3.8	20.4	0.26	26.04	20.29	0.78	21.1	47.3
45025	00:03:00.100	3.8	20.4	0.26	26.06	20.3	0.78	21.1	47.3
45050	00:03:00.200	3.8	20.4	0.26	26.03	20.31	0.78	21.1	47.3
45075	00:03:00.300	3.8	20.4	0.26	26.03	20.33	0.78	21.1	47.3
45100	00:03:00.400	3.8	20.4	0.26	26.02	20.36	0.78	21.1	47.3
45125	00:03:00.500	3.81	20.4	0.26	26.04	20.39	0.78	21.1	47.3
45150	00:03:00.600	3.81	20.4	0.26	26.05	20.42	0.78	21.1	47.3
45175	00:03:00.700	3.81	20.4	0.26	26.1	20.44	0.78	21.1	47.3
45200	00:03:00.800	3.81	20.4	0.26	26.11	20.44	0.78	21.1	47.3
45225	00:03:00.900	3.81	20.4	0.26	26.13	20.48	0.78	21.1	47.3
45250	00:03:01.000	3.81	20.4	0.26	26.13	20.51	0.78	21.1	47.3
45275	00:03:01.100	3.81	20.4	0.26	26.12	20.45	0.78	21.1	47.3
45300	00:03:01.200	3.81	20.4	0.26	26.11	20.43	0.78	21.1	47.3
45325	00:03:01.300	3.8	20.4	0.26	26.07	20.42	0.78	21.1	47.3
45350	00:03:01.400	3.8	20.4	0.26	26.1	20.42	0.78	21.1	47.3
45375	00:03:01.500	3.8	20.4	0.26	26.09	20.42	0.78	21.1	47.3
45400	00:03:01.600	3.8	20.4	0.26	26.09	20.42	0.78	21.1	47.3
45425	00:03:01.700	3.8	20.4	0.26	26.06	20.38	0.78	21.1	47.3
45450	00:03:01.800	3.8	20.4	0.26	26.01	20.39	0.78	21.1	47.3
45475	00:03:01.900	3.8	20.4	0.26	25.97	20.4	0.79	21.1	47.3
45500	00:03:02.000	3.8	20.4	0.26	25.98	20.37	0.78	21.1	47.3
45525	00:03:02.100	3.8	20.4	0.26	25.99	20.4	0.78	21.1	47.3
45550	00:03:02.200	3.8	20.4	0.26	26.02	20.43	0.79	21.1	47.3
45575	00:03:02.300	3.8	20.4	0.26	26.05	20.44	0.78	21.1	47.3
45600	00:03:02.400	3.8	20.4	0.26	26.03	20.45	0.79	21.1	47.3
45625	00:03:02.500	3.8	20.4	0.26	26.05	20.45	0.78	21.1	47.3
45650	00:03:02.600	3.8	20.4	0.26	26.04	20.47	0.79	21.1	47.3
45675	00:03:02.700	3.8	20.4	0.26	26.07	20.51	0.79	21.1	47.3
45700	00:03:02.800	3.8	20.4	0.26	26.09	20.52	0.79	21.1	47.3
45725	00:03:02.900	3.8	20.4	0.26	26.11	20.53	0.79	21.1	47.3
45750	00:03:03.000	3.8	20.4	0.26	26.14	20.55	0.79	21.1	47.3
45775	00:03:03.100	3.8	20.4	0.26	26.16	20.57	0.79	21.1	47.3
45800	00:03:03.200	3.8	20.4	0.26	26.18	20.53	0.78	21.1	47.3
45825	00:03:03.300	3.8	20.4	0.26	26.16	20.54	0.79	21.1	47.3
45850	00:03:03.400	3.8	20.4	0.26	26.17	20.51	0.78	21.1	47.3
45875	00:03:03.500	3.8	20.4	0.26	26.17	20.51	0.78	21.1	47.3
45900	00:03:03.600	3.8	20.4	0.26	26.2	20.51	0.78	21.1	47.3
45925	00:03:03.700	3.8	20.4	0.26	26.22	20.51	0.78	21.1	47.3
45950	00:03:03.800	3.8	20.4	0.26	26.26	20.52	0.78	21.1	47.3
45975	00:03:03.900	3.8	20.4	0.26	26.3	20.49	0.78	21.1	47.3
46000	00:03:04.000	3.8	20.4	0.26	26.31	20.48	0.78	21.1	47.2
46025	00:03:04.100	3.8	20.4	0.26	26.32	20.46	0.78	21.1	47.2
46050	00:03:04.200	3.8	20.4	0.26	26.32	20.51	0.78	21.1	47.2
46075	00:03:04.300	3.8	20.4	0.26	26.35	20.52	0.78	21.1	47.2
46100	00:03:04.400	3.8	20.4	0.26	26.37	20.57	0.78	21.1	47.2
46125	00:03:04.500	3.8	20.4	0.26	26.43	20.58	0.78	21.1	47.2
46150	00:03:04.600	3.8	20.4	0.26	26.44	20.59	0.78	21.1	47.2
46175	00:03:04.700	3.8	20.4	0.26	26.44	20.61	0.78	21.1	47.2
46200	00:03:04.800	3.8	20.4	0.26	26.49	20.62	0.78	21.1	47.2
46225	00:03:04.900	3.8	20.4	0.26	26.52	20.66	0.78	21.1	47.2
46250	00:03:05.000	3.8	20.4	0.26	26.48	20.73	0.78	21.1	47.2
46275	00:03:05.100	3.8	20.4	0.26	26.5	20.74	0.78	21.1	47.2
46300	00:03:05.200	3.8	20.4	0.26	26.55	20.75	0.78	21.1	47.2
46325	00:03:05.300	3.8	20.4	0.26	26.62	20.76	0.78	21.1	47.2
46350	00:03:05.400	3.8	20.39	0.26	26.65	20.73	0.78	21.1	47.2
46375	00:03:05.500	3.8	20.39	0.26	26.66	20.75	0.78	21.1	47.2
46400	00:03:05.600	3.8	20.39	0.26	26.67	20.81	0.78	21.1	47.2
46425	00:03:05.700	3.8	20.39	0.26	26.72	20.82	0.78	21.1	47.2
46450	00:03:05.800	3.8	20.39	0.26	26.69	20.86	0.78	21.1	47.2
46475	00:03:05.900	3.8	20.39	0.26	26.71	20.86	0.78	21.1	47.2
46500	00:03:06.000	3.8	20.39	0.26	26.79	20.88	0.78	21.1	47.2
46525	00:03:06.100	3.8	20.39	0.26	26.8	20.92	0.78	21.1	47.2
46550	00:03:06.200	3.8	20.39	0.26	26.78	20.91	0.78	21.1	47.2
46575	00:03:06.300	3.8	20.39	0.26	26.77	20.91	0.78	21.1	47.2
46600	00:03:06.400	3.8	20.39	0.26	26.75	20.93	0.78	21.1	47.2
46625	00:03:06.500	3.8	20.39	0.26	26.76	20.95	0.78	21.1	47.2
46650	00:03:06.600	3.8	20.39	0.26	26.8	20.93	0.78	21.1	47.2
46675	00:03:06.700	3.8	20.39	0.26	26.79	20.98	0.78	21.1	47.2
46700	00:03:06.800	3.8	20.39	0.26	26.87	21	0.78	21.1	47.2
46725	00:03:06.900	3.8	20.39	0.26	26.84	21.03	0.78	21.1	47.2
46750	00:03:07.000	3.8	20.39	0.26	26.85	20.99	0.78	21.1	47.2
46775	00:03:07.100	3.8	20.39	0.26	26.84	20.99	0.78	21.1	47.2
46800	00:03:07.200	3.8	20.39	0.26	26.88	21.03	0.78	21.1	47.2
46825	00:03:07.300	3.8	20.39	0.26	26.89	21.02	0.78	21.1	47.2
46850	00:03:07.400	3.8	20.39	0.27	26.92	21.03	0.78	21.1	47.2
46875	00:03:07.500	3.8	20.39	0.27	26.9	21.08	0.78	21.1	47.2
46900	00:03:07.600	3.8	20.39	0.27	26.88	21.08	0.78	21.1	47.2
46925	00:03:07.700	3.8	20.39	0.27	26.94	21.05	0.78	21.1	47.2
46950	00:03:07.800	3.8	20.39	0.27	26.88	21.03	0.78	21.1	47.2
46975	00:03:07.900	3.8	20.39	0.26	26.89	21.03	0.78	21.1	47.2
47000	00:03:08.000	3.8	20.39	0.27	26.91	21.04	0.78	21.1	47.2
47025	00:03:08.100	3.8	20.39	0.27	26.96	21.07	0.78	21.1	47.2
47050	00:03:08.200	3.8	20.39	0.27	26.95	21.12	0.78	21.1	47.2
47075	00:03:08.300	3.8	20.39	0.27	26.97	21.13	0.78	21.1	47.2
47100	00:03:08.400	3.8	20.39	0.27	26.97	21.14	0.78	21.1	47.2
47125	00:03:08.500	3.8	20.39	0.27	27	21.15	0.78	21.1	47.2
47150	00:03:08.600	3.8	20.39	0.27	27.01	21.15	0.78	21.1	47.2
47175	00:03:08.700	3.8	20.39	0.27	26.95	21.16	0.79	21.1	47.2
47200	00:03:08.800	3.8	20.39	0.27	26.97	21.18	0.79	21.1	47.2
47225	00:03:08.900	3.8	20.39	0.27	26.95	21.21	0.79	21.1	47.2
47250	00:03:09.000	3.8	20.39	0.27	26.96	21.22	0.79	21.1	47.2
47275	00:03:09.100	3.8	20.39	0.27	26.95	21.22	0.79	21.1	47.2
47300	00:03:09.200	3.8	20.39	0.27	26.96	21.19	0.79	21.1	47.2
47325	00:03:09.300	3.8	20.39	0.27	26.96	21.2	0.79	21.1	47.2
47350	00:03:09.400	3.8	20.39	0.27	26.94	21.22	0.79	21.1	47.2
47375	00:03:09.500	3.8	20.39	0.27	26.94	21.15	0.79	21.1	47.2
47400	00:03:09.600	3.8	20.39	0.27	26.94	21.14	0.78	21.1	47.2
47425	00:03:09.700	3.8	20.39	0.27	26.97	21.14	0.78	21.1	47.2
47450	00:03:09.800	3.8	20.39	0.27	27.01	21.13	0.78	21.1	47.2
47475	00:03:09.900	3.8	20.39	0.27	27.05	21.15	0.78	21.1	47.2
47500	00:03:10.000	3.8	20.39	0.27	27.09	21.17	0.78	21.1	47.2
47525	00:03:10.100	3.8	20.39	0.27	27.08	21.17	0.78	21.1	47.2
47550	00:03:10.200	3.8	20.39	0.27	27.07	21.17	0.78	21.1	47.2
47575	00:03:10.300	3.8	20.39	0.27	27.09	21.19	0.78	21.1	47.2
47600	00:03:10.400	3.8	20.39	0.27	27.14	21.19	0.78	21.1	47.2
47625	00:03:10.500	3.8	20.39	0.27	27.13	21.24	0.78	21.1	47.2
47650	00:03:10.600	3.8	20.39	0.27	27.14	21.26	0.78	21.1	47.2
47675	00:03:10.700	3.8	20.39	0.27	27.15	21.28	0.78	21.1	47.2
47700	00:03:10.800	3.8	20.39	0.27	27.12	21.27	0.78	21.1	47.2
47725	00:03:10.900	3.8	20.39	0.27	27.11	21.22	0.78	21.1	47.2
47750	00:03:11.000	3.8	20.39	0.27	27.09	21.18	0.78	21.1	47.2
47775	00:03:11.100	3.8	20.39	0.27	27.1	21.19	0.78	21.1	47.2
47800	00:03:11.200	3.8	20.39	0.27	27.1	21.2	0.78	21.1	47.2
47825	00:03:11.300	3.8	20.39	0.27	27.08	21.19	0.78	21.1	47.2
47850	00:03:11.400	3.8	20.39	0.27	27.09	21.19	0.78	21.1	47.2
47875	00:03:11.500	3.8	20.39	0.27	27.08	21.2	0.78	21.1	47.2
47900	00:03:11.600	3.8	20.39	0.27	27.07	21.23	0.78	21.1	47.2
47925	00:03:11.700	3.8	20.39	0.27	27.06	21.24	0.78	21.1	47.2
47950	00:03:11.800	3.8	20.39	0.27	27.05	21.29	0.79	21.1	47.2
47975	00:03:11.900	3.8	20.39	0.27	27.02	21.32	0.79	21.1	47.2
48000	00:03:12.000	3.8	20.39	0.27	27.02	21.33	0.79	21.1	47.3
48025	00:03:12.100	3.8	20.39	0.27	26.98	21.32	0.79	21.1	47.3
48050	00:03:12.200	3.8	20.39	0.27	26.98	21.3	0.79	21.1	47.3
48075	00:03:12.300	3.8	20.39	0.27	26.97	21.29	0.79	21.1	47.3
48100	00:03:12.400	3.8	20.39	0.27	26.98	21.3	0.79	21.1	47.3
48125	00:03:12.500	3.8	20.39	0.27	27.02	21.3	0.79	21.1	47.3
48150	00:03:12.600	3.8	20.39	0.27	27.05	21.26	0.79	21.1	47.3
48175	00:03:12.700	3.8	20.39	0.27	27.05	21.23	0.78	21.1	47.3
48200	00:03:12.800	3.8	20.39	0.27	27.06	21.21	0.78	21.1	47.3
48225	00:03:12.900	3.8	20.39	0.27	27.15	21.25	0.78	21.1	47.3
48250	00:03:13.000	3.8	20.39	0.27	27.1	21.28	0.79	21.1	47.3
48275	00:03:13.100	3.8	20.39	0.27	27.12	21.31	0.79	21.1	47.3
48300	00:03:13.200	3.8	20.39	0.27	27.17	21.35	0.79	21.1	47.3
48325	00:03:13.300	3.8	20.39	0.27	27.15	21.37	0.79	21.1	47.3
48350	00:03:13.400	3.8	20.39	0.27	27.12	21.37	0.79	21.1	47.3
48375	00:03:13.500	3.8	20.39	0.27	27.09	21.35	0.79	21.1	47.3
48400	00:03:13.600	3.8	20.39	0.27	27.07	21.37	0.79	21.1	47.3
48425	00:03:13.700	3.8	20.39	0.27	27.07	21.36	0.79	21.1	47.3
48450	00:03:13.800	3.8	20.39	0.27	27.06	21.36	0.79	21.1	47.3
48475	00:03:13.900	3.8	20.39	0.27	27	21.32	0.79	21.1	47.3
48500	00:03:14.000	3.8	20.39	0.27	27.04	21.32	0.79	21.1	47.4
48525	00:03:14.100	3.8	20.39	0.27	27.02	21.3	0.79	21.1	47.4
48550	00:03:14.200	3.8	20.39	0.27	27.03	21.28	0.79	21.1	47.4
48575	00:03:14.300	3.8	20.39	0.27	27.03	21.27	0.79	21.1	47.4
48600	00:03:14.400	3.8	20.39	0.27	27.08	21.29	0.79	21.1	47.4
48625	00:03:14.500	3.8	20.39	0.27	27.08	21.3	0.79	21.1	47.4
48650	00:03:14.600	3.8	20.39	0.27	27.07	21.31	0.79	21.1	47.4
48675	00:03:14.700	3.8	20.39	0.27	27.06	21.32	0.79	21.1	47.4
48700	00:03:14.800	3.8	20.39	0.27	27.08	21.34	0.79	21.1	47.4
48725	00:03:14.900	3.8	20.39	0.27	27.14	21.36	0.79	21.1	47.4
48750	00:03:15.000	3.8	20.39	0.27	27.16	21.34	0.79	21.1	47.5
48775	00:03:15.100	3.8	20.39	0.27	27.19	21.33	0.78	21.1	47.5
48800	00:03:15.200	3.8	20.39	0.27	27.15	21.33	0.79	21.1	47.5
48825	00:03:15.300	3.8	20.39	0.27	27.22	21.35	0.78	21.1	47.5
48850	00:03:15.400	3.8	20.39	0.27	27.24	21.36	0.78	21.1	47.5
48875	00:03:15.500	3.8	20.39	0.27	27.3	21.36	0.78	21.1	47.5
48900	00:03:15.600	3.8	20.39	0.27	27.29	21.37	0.78	21.1	47.5
48925	00:03:15.700	3.8	20.39	0.27	27.34	21.42	0.78	21.1	47.5
48950	00:03:15.800	3.8	20.39	0.27	27.36	21.42	0.78	21.1	47.5
48975	00:03:15.900	3.8	20.39	0.27	27.34	21.43	0.78	21.1	47.5
49000	00:03:16.000	3.8	20.39	0.27	27.33	21.44	0.78	21.1	47.5
49025	00:03:16.100	3.8	20.39	0.27	27.36	21.47	0.78	21.1	47.5
49050	00:03:16.200	3.8	20.39	0.27	27.35	21.5	0.79	21.1	47.5
49075	00:03:16.300	3.8	20.39	0.27	27.3	21.5	0.79	21.1	47.5
49100	00:03:16.400	3.8	20.39	0.27	27.27	21.5	0.79	21.1	47.5
49125	00:03:16.500	3.8	20.39	0.27	27.21	21.51	0.79	21.1	47.5
49150	00:03:16.600	3.8	20.39	0.27	27.27	21.53	0.79	21.1	47.5
49175	00:03:16.700	3.8	20.39	0.27	27.23	21.51	0.79	21.1	47.5
49200	00:03:16.800	3.8	20.39	0.27	27.21	21.5	0.79	21.1	47.5
49225	00:03:16.900	3.8	20.39	0.27	27.21	21.49	0.79	21.1	47.5
49250	00:03:17.000	3.8	20.39	0.27	27.22	21.52	0.79	21.1	47.5
49275	00:03:17.100	3.8	20.39	0.27	27.21	21.53	0.79	21.1	47.5
49300	00:03:17.200	3.8	20.39	0.27	27.25	21.5	0.79	21.1	47.5
49325	00:03:17.300	3.8	20.39	0.27	27.27	21.54	0.79	21.1	47.5
49350	00:03:17.400	3.8	20.39	0.27	27.31	21.54	0.79	21.1	47.5
49375	00:03:17.500	3.8	20.39	0.27	27.35	21.54	0.79	21.1	47.5
49400	00:03:17.600	3.8	20.39	0.27	27.32	21.52	0.79	21.1	47.5
49425	00:03:17.700	3.8	20.39	0.27	27.37	21.54	0.79	21.1	47.5
49450	00:03:17.800	3.8	20.39	0.27	27.38	21.54	0.79	21.1	47.5
49475	00:03:17.900	3.8	20.39	0.27	27.41	21.54	0.79	21.1	47.5
49500	00:03:18.000	3.8	20.39	0.27	27.41	21.54	0.79	21.1	47.6
49525	00:03:18.100	3.8	20.39	0.27	27.45	21.54	0.78	21.1	47.6
49550	00:03:18.200	3.8	20.39	0.27	27.43	21.61	0.79	21.1	47.6
49575	00:03:18.300	3.8	20.39	0.27	27.42	21.6	0.79	21.1	47.6
49600	00:03:18.400	3.8	20.39	0.27	27.42	21.61	0.79	21.1	47.6
49625	00:03:18.500	3.8	20.39	0.27	27.44	21.63	0.79	21.1	47.6
49650	00:03:18.600	3.8	20.39	0.27	27.47	21.65	0.79	21.1	47.6
49675	00:03:18.700	3.8	20.39	0.27	27.44	21.58	0.79	21.1	47.6
49700	00:03:18.800	3.8	20.39	0.27	27.48	21.61	0.79	21.1	47.6
49725	00:03:18.900	3.8	20.39	0.27	27.49	21.65	0.79	21.1	47.6
49750	00:03:19.000	3.8	20.39	0.27	27.46	21.66	0.79	21.1	47.7
49775	00:03:19.100	3.8	20.39	0.27	27.45	21.67	0.79	21.1	47.7
49800	00:03:19.200	3.8	20.39	0.27	27.5	21.64	0.79	21.1	47.7
49825	00:03:19.300	3.8	20.39	0.27	27.48	21.6	0.79	21.1	47.7
49850	00:03:19.400	3.8	20.39	0.27	27.48	21.56	0.78	21.1	47.7
49875	00:03:19.500	3.8	20.39	0.27	27.44	21.55	0.79	21.1	47.7
49900	00:03:19.600	3.8	20.39	0.27	27.48	21.56	0.78	21.1	47.7
49925	00:03:19.700	3.8	20.39	0.27	27.51	21.63	0.79	21.1	47.7
[truncated: 5,067 more rows]
