# Supplementary material for: Long-term iron supplementation combined with vitamin B6 enhances maximal oxygen uptake and promotes skeletal muscle-specific mitochondrial biogenesis in rats
Source: Front Nutr. 2024 Jan 15;10:1335187. doi: 10.3389/fnut.2023.1335187 (PMC10823527; doi:10.3389/fnut.2023.1335187)
Supplement: Supplementary file 1 [file Data_Sheet_1.zip › Supplementary Material/VO2max_Raw data/CONT-NO8-MEASUREMENT.xls]

## Sheet: Export_1980-01-04T0157_CAL
Counter	Time	Flow	Oxigen	CO2	VO2	VCO2	RQ	Temp	Hum
sample	hh:mm:ss.zzz	l/min	%	%	ml/min/kg	ml/min/kg	1	C	%
0	00:00:00.000	3.71	20.58	-0.1	9.27	0	0	20.1	52.8
25	00:00:00.100	3.72	20.59	0.05	7.48	1.42	0.19	20.1	52.8
50	00:00:00.200	3.72	20.6	0.06	7.37	2.02	0.27	20.1	52.8
75	00:00:00.300	3.72	20.6	0.06	7.36	2.3	0.31	20.1	52.8
100	00:00:00.400	3.72	20.6	0.06	7.34	2.45	0.33	20.1	52.8
125	00:00:00.500	3.72	20.6	0.06	7.37	2.56	0.35	20.1	52.8
150	00:00:00.600	3.72	20.6	0.06	7.34	2.63	0.36	20.1	52.8
175	00:00:00.700	3.72	20.6	0.06	7.42	2.66	0.36	20.1	52.8
200	00:00:00.800	3.72	20.6	0.06	7.41	2.69	0.36	20.1	52.8
225	00:00:00.900	3.72	20.6	0.06	7.41	2.71	0.37	20.1	52.8
250	00:00:01.000	3.72	20.6	0.07	7.41	2.82	0.38	20.1	52.8
275	00:00:01.100	3.72	20.6	0.07	7.42	2.9	0.39	20.1	52.8
300	00:00:01.200	3.72	20.6	0.07	7.45	2.95	0.4	20.1	52.8
325	00:00:01.300	3.72	20.6	0.07	7.43	2.96	0.4	20.1	52.8
350	00:00:01.400	3.72	20.6	0.07	7.46	2.97	0.4	20.1	52.8
375	00:00:01.500	3.72	20.6	0.07	7.46	2.96	0.4	20.1	52.8
400	00:00:01.600	3.72	20.6	0.07	7.45	2.94	0.4	20.1	52.8
425	00:00:01.700	3.72	20.6	0.07	7.4	2.95	0.4	20.1	52.8
450	00:00:01.800	3.72	20.6	0.07	7.44	2.96	0.4	20.1	52.8
475	00:00:01.900	3.72	20.59	0.07	7.46	2.97	0.4	20.1	52.8
500	00:00:02.000	3.72	20.59	0.07	7.5	2.96	0.4	20.1	52.8
525	00:00:02.100	3.72	20.59	0.07	7.52	2.97	0.39	20.1	52.8
550	00:00:02.200	3.72	20.59	0.07	7.48	2.96	0.4	20.1	52.8
575	00:00:02.300	3.72	20.59	0.07	7.52	2.97	0.39	20.1	52.8
600	00:00:02.400	3.72	20.59	0.07	7.53	2.97	0.39	20.1	52.8
625	00:00:02.500	3.72	20.59	0.07	7.51	2.97	0.39	20.1	52.8
650	00:00:02.600	3.72	20.59	0.07	7.57	2.97	0.39	20.1	52.8
675	00:00:02.700	3.72	20.59	0.07	7.62	2.97	0.39	20.1	52.8
700	00:00:02.800	3.72	20.59	0.07	7.63	2.98	0.39	20.1	52.8
725	00:00:02.900	3.72	20.59	0.07	7.62	2.98	0.39	20.1	52.8
750	00:00:03.000	3.72	20.59	0.07	7.57	3.01	0.4	20.1	52.8
775	00:00:03.100	3.72	20.59	0.07	7.57	3.03	0.4	20.1	52.8
800	00:00:03.200	3.72	20.59	0.07	7.59	3.02	0.4	20.1	52.8
825	00:00:03.300	3.72	20.59	0.07	7.6	3.01	0.4	20.1	52.8
850	00:00:03.400	3.72	20.59	0.07	7.61	3.01	0.4	20.1	52.8
875	00:00:03.500	3.72	20.59	0.07	7.64	3.03	0.4	20.1	52.8
900	00:00:03.600	3.72	20.59	0.07	7.64	3.04	0.4	20.1	52.8
925	00:00:03.700	3.72	20.59	0.07	7.64	3.05	0.4	20.1	52.8
950	00:00:03.800	3.72	20.59	0.07	7.59	3.07	0.4	20.1	52.8
975	00:00:03.900	3.72	20.59	0.07	7.56	3.09	0.41	20.1	52.8
1000	00:00:04.000	3.72	20.59	0.07	7.62	3.08	0.4	20.1	52.8
1025	00:00:04.100	3.72	20.59	0.07	7.59	3.07	0.4	20.1	52.8
1050	00:00:04.200	3.72	20.59	0.07	7.63	3.1	0.41	20.1	52.8
1075	00:00:04.300	3.72	20.59	0.07	7.6	3.14	0.41	20.1	52.8
1100	00:00:04.400	3.72	20.59	0.07	7.59	3.13	0.41	20.1	52.8
1125	00:00:04.500	3.72	20.59	0.07	7.59	3.15	0.42	20.1	52.8
1150	00:00:04.600	3.72	20.59	0.07	7.62	3.19	0.42	20.1	52.8
1175	00:00:04.700	3.72	20.59	0.07	7.59	3.19	0.42	20.1	52.8
1200	00:00:04.800	3.72	20.59	0.07	7.61	3.18	0.42	20.1	52.8
1225	00:00:04.900	3.72	20.59	0.07	7.66	3.16	0.41	20.1	52.8
1250	00:00:05.000	3.72	20.59	0.07	7.63	3.17	0.42	20.1	52.8
1275	00:00:05.100	3.72	20.59	0.07	7.64	3.18	0.42	20.1	52.8
1300	00:00:05.200	3.72	20.59	0.07	7.64	3.16	0.41	20.1	52.8
1325	00:00:05.300	3.72	20.59	0.07	7.69	3.15	0.41	20.1	52.8
1350	00:00:05.400	3.72	20.59	0.07	7.69	3.15	0.41	20.1	52.8
1375	00:00:05.500	3.72	20.59	0.07	7.72	3.14	0.41	20.1	52.8
1400	00:00:05.600	3.72	20.59	0.07	7.69	3.13	0.41	20.1	52.8
1425	00:00:05.700	3.72	20.59	0.07	7.69	3.13	0.41	20.1	52.8
1450	00:00:05.800	3.72	20.59	0.07	7.73	3.14	0.41	20.1	52.8
1475	00:00:05.900	3.72	20.59	0.07	7.69	3.14	0.41	20.1	52.8
1500	00:00:06.000	3.72	20.59	0.07	7.72	3.13	0.41	20.1	52.8
1525	00:00:06.100	3.72	20.59	0.07	7.72	3.13	0.41	20.1	52.8
1550	00:00:06.200	3.72	20.59	0.07	7.74	3.14	0.41	20.1	52.8
1575	00:00:06.300	3.72	20.59	0.07	7.71	3.13	0.41	20.1	52.8
1600	00:00:06.400	3.72	20.59	0.07	7.71	3.15	0.41	20.1	52.8
1625	00:00:06.500	3.72	20.59	0.07	7.7	3.18	0.41	20.1	52.8
1650	00:00:06.600	3.72	20.59	0.07	7.71	3.16	0.41	20.1	52.8
1675	00:00:06.700	3.72	20.59	0.07	7.72	3.18	0.41	20.1	52.8
1700	00:00:06.800	3.72	20.59	0.07	7.71	3.18	0.41	20.1	52.8
1725	00:00:06.900	3.72	20.59	0.07	7.75	3.17	0.41	20.1	52.8
1750	00:00:07.000	3.72	20.59	0.07	7.73	3.19	0.41	20.1	52.8
1775	00:00:07.100	3.72	20.59	0.07	7.74	3.19	0.41	20.1	52.8
1800	00:00:07.200	3.72	20.59	0.07	7.76	3.21	0.41	20.1	52.8
1825	00:00:07.300	3.72	20.59	0.07	7.77	3.22	0.41	20.1	52.8
1850	00:00:07.400	3.72	20.59	0.07	7.76	3.23	0.42	20.1	52.8
1875	00:00:07.500	3.72	20.59	0.07	7.83	3.2	0.41	20.1	52.8
1900	00:00:07.600	3.72	20.59	0.07	7.82	3.22	0.41	20.1	52.8
1925	00:00:07.700	3.72	20.59	0.07	7.84	3.24	0.41	20.1	52.8
1950	00:00:07.800	3.72	20.59	0.07	7.86	3.26	0.41	20.1	52.8
1975	00:00:07.900	3.72	20.59	0.07	7.9	3.3	0.42	20.1	52.8
2000	00:00:08.000	3.72	20.59	0.07	7.93	3.28	0.41	20.1	52.8
2025	00:00:08.100	3.72	20.59	0.07	7.96	3.3	0.41	20.1	52.8
2050	00:00:08.200	3.72	20.59	0.07	7.96	3.31	0.42	20.1	52.8
2075	00:00:08.300	3.72	20.59	0.07	8	3.31	0.41	20.1	52.8
2100	00:00:08.400	3.72	20.59	0.07	8.05	3.31	0.41	20.1	52.8
2125	00:00:08.500	3.72	20.59	0.07	8	3.34	0.42	20.1	52.8
2150	00:00:08.600	3.72	20.59	0.07	8.03	3.34	0.42	20.1	52.8
2175	00:00:08.700	3.72	20.59	0.07	8.09	3.35	0.41	20.1	52.8
2200	00:00:08.800	3.72	20.59	0.07	8.09	3.38	0.42	20.1	52.8
2225	00:00:08.900	3.72	20.59	0.07	8.1	3.39	0.42	20.1	52.8
2250	00:00:09.000	3.71	20.59	0.07	8.12	3.41	0.42	20.1	52.8
2275	00:00:09.100	3.71	20.59	0.07	8.14	3.43	0.42	20.1	52.8
2300	00:00:09.200	3.71	20.59	0.07	8.14	3.43	0.42	20.1	52.8
2325	00:00:09.300	3.71	20.59	0.07	8.15	3.43	0.42	20.1	52.8
2350	00:00:09.400	3.71	20.59	0.07	8.14	3.46	0.43	20.1	52.8
2375	00:00:09.500	3.71	20.59	0.07	8.2	3.46	0.42	20.1	52.8
2400	00:00:09.600	3.71	20.59	0.07	8.25	3.48	0.42	20.1	52.8
2425	00:00:09.700	3.71	20.59	0.07	8.25	3.47	0.42	20.1	52.8
2450	00:00:09.800	3.71	20.59	0.07	8.27	3.44	0.42	20.1	52.8
2475	00:00:09.900	3.71	20.59	0.07	8.25	3.45	0.42	20.1	52.8
2500	00:00:10.000	3.72	20.59	0.07	8.27	3.44	0.42	20.1	52.8
2525	00:00:10.100	3.72	20.59	0.07	8.3	3.47	0.42	20.1	52.8
2550	00:00:10.200	3.72	20.59	0.07	8.33	3.48	0.42	20.1	52.8
2575	00:00:10.300	3.72	20.59	0.07	8.35	3.5	0.42	20.1	52.8
2600	00:00:10.400	3.72	20.59	0.07	8.43	3.5	0.42	20.1	52.8
2625	00:00:10.500	3.72	20.59	0.07	8.44	3.51	0.42	20.1	52.8
2650	00:00:10.600	3.72	20.59	0.07	8.43	3.51	0.42	20.1	52.8
2675	00:00:10.700	3.72	20.59	0.07	8.43	3.54	0.42	20.1	52.8
2700	00:00:10.800	3.72	20.59	0.07	8.45	3.56	0.42	20.1	52.8
2725	00:00:10.900	3.72	20.59	0.07	8.5	3.56	0.42	20.1	52.8
2750	00:00:11.000	3.72	20.59	0.07	8.51	3.59	0.42	20.1	52.8
2775	00:00:11.100	3.72	20.58	0.07	8.52	3.6	0.42	20.1	52.8
2800	00:00:11.200	3.72	20.58	0.07	8.53	3.6	0.42	20.1	52.8
2825	00:00:11.300	3.72	20.58	0.07	8.57	3.63	0.42	20.1	52.8
2850	00:00:11.400	3.72	20.59	0.07	8.51	3.64	0.43	20.1	52.8
2875	00:00:11.500	3.72	20.59	0.07	8.5	3.67	0.43	20.1	52.8
2900	00:00:11.600	3.72	20.59	0.07	8.51	3.67	0.43	20.1	52.8
2925	00:00:11.700	3.72	20.58	0.07	8.51	3.68	0.43	20.1	52.8
2950	00:00:11.800	3.72	20.59	0.07	8.51	3.69	0.43	20.1	52.8
2975	00:00:11.900	3.72	20.58	0.07	8.52	3.7	0.43	20.1	52.8
3000	00:00:12.000	3.72	20.59	0.07	8.47	3.71	0.44	20.1	52.7
3025	00:00:12.100	3.72	20.59	0.07	8.43	3.68	0.44	20.1	52.7
3050	00:00:12.200	3.71	20.59	0.07	8.43	3.68	0.44	20.1	52.7
3075	00:00:12.300	3.72	20.59	0.07	8.4	3.65	0.43	20.1	52.7
3100	00:00:12.400	3.72	20.59	0.07	8.45	3.64	0.43	20.1	52.7
3125	00:00:12.500	3.72	20.58	0.07	8.51	3.66	0.43	20.1	52.7
3150	00:00:12.600	3.72	20.59	0.07	8.51	3.69	0.43	20.1	52.7
3175	00:00:12.700	3.72	20.58	0.07	8.51	3.7	0.43	20.1	52.7
3200	00:00:12.800	3.72	20.58	0.07	8.54	3.72	0.44	20.1	52.7
3225	00:00:12.900	3.72	20.58	0.07	8.56	3.72	0.43	20.1	52.7
3250	00:00:13.000	3.72	20.58	0.07	8.62	3.73	0.43	20.1	52.7
3275	00:00:13.100	3.72	20.58	0.07	8.68	3.79	0.44	20.1	52.7
3300	00:00:13.200	3.72	20.58	0.07	8.71	3.79	0.44	20.1	52.7
3325	00:00:13.300	3.72	20.58	0.08	8.71	3.84	0.44	20.1	52.7
3350	00:00:13.400	3.72	20.58	0.08	8.72	3.86	0.44	20.1	52.7
3375	00:00:13.500	3.72	20.58	0.08	8.68	3.85	0.44	20.1	52.7
3400	00:00:13.600	3.72	20.58	0.08	8.68	3.82	0.44	20.1	52.7
3425	00:00:13.700	3.72	20.58	0.08	8.69	3.84	0.44	20.1	52.7
3450	00:00:13.800	3.72	20.58	0.08	8.71	3.84	0.44	20.1	52.7
3475	00:00:13.900	3.72	20.58	0.08	8.69	3.86	0.44	20.1	52.7
3500	00:00:14.000	3.72	20.58	0.08	8.75	3.87	0.44	20.1	52.7
3525	00:00:14.100	3.72	20.58	0.08	8.72	3.85	0.44	20.1	52.7
3550	00:00:14.200	3.72	20.58	0.08	8.73	3.88	0.44	20.1	52.7
3575	00:00:14.300	3.72	20.58	0.08	8.74	3.88	0.44	20.1	52.7
3600	00:00:14.400	3.72	20.58	0.08	8.75	3.89	0.44	20.1	52.7
3625	00:00:14.500	3.72	20.58	0.08	8.74	3.9	0.45	20.1	52.7
3650	00:00:14.600	3.72	20.58	0.08	8.73	3.93	0.45	20.1	52.7
3675	00:00:14.700	3.72	20.58	0.08	8.7	3.91	0.45	20.1	52.7
3700	00:00:14.800	3.72	20.58	0.08	8.74	3.91	0.45	20.1	52.7
3725	00:00:14.900	3.72	20.58	0.08	8.78	3.94	0.45	20.1	52.7
3750	00:00:15.000	3.72	20.58	0.08	8.72	3.95	0.45	20.1	52.7
3775	00:00:15.100	3.72	20.58	0.08	8.77	3.94	0.45	20.1	52.7
3800	00:00:15.200	3.72	20.58	0.08	8.79	3.95	0.45	20.1	52.7
3825	00:00:15.300	3.72	20.58	0.08	8.81	3.96	0.45	20.1	52.7
3850	00:00:15.400	3.72	20.58	0.08	8.84	3.96	0.45	20.1	52.7
3875	00:00:15.500	3.72	20.58	0.08	8.88	3.98	0.45	20.1	52.7
3900	00:00:15.600	3.72	20.58	0.08	8.94	3.97	0.44	20.1	52.7
3925	00:00:15.700	3.72	20.58	0.08	9	3.99	0.44	20.1	52.7
3950	00:00:15.800	3.71	20.58	0.08	9	4.03	0.45	20.1	52.7
3975	00:00:15.900	3.72	20.58	0.08	9	4.04	0.45	20.1	52.7
4000	00:00:16.000	3.72	20.58	0.08	9.02	4.04	0.45	20.1	52.7
4025	00:00:16.100	3.72	20.58	0.08	9	4.05	0.45	20.1	52.7
4050	00:00:16.200	3.71	20.58	0.08	8.97	4.04	0.45	20.1	52.7
4075	00:00:16.300	3.71	20.58	0.08	9.02	4.04	0.45	20.1	52.7
4100	00:00:16.400	3.72	20.58	0.08	9.01	4.04	0.45	20.1	52.7
4125	00:00:16.500	3.72	20.58	0.08	8.99	4.05	0.45	20.1	52.7
4150	00:00:16.600	3.72	20.58	0.08	8.98	4.07	0.45	20.1	52.7
4175	00:00:16.700	3.72	20.58	0.08	8.97	4.08	0.45	20.1	52.7
4200	00:00:16.800	3.72	20.58	0.08	8.98	4.07	0.45	20.1	52.7
4225	00:00:16.900	3.72	20.58	0.08	8.98	4.06	0.45	20.1	52.7
4250	00:00:17.000	3.72	20.58	0.08	9.01	4.07	0.45	20.1	52.7
4275	00:00:17.100	3.72	20.58	0.08	9.04	4.1	0.45	20.1	52.7
4300	00:00:17.200	3.72	20.58	0.08	9.09	4.13	0.45	20.1	52.7
4325	00:00:17.300	3.72	20.58	0.08	9.07	4.15	0.46	20.1	52.7
4350	00:00:17.400	3.72	20.58	0.08	9.09	4.19	0.46	20.1	52.7
4375	00:00:17.500	3.72	20.58	0.08	9.16	4.2	0.46	20.1	52.7
4400	00:00:17.600	3.72	20.58	0.08	9.2	4.19	0.46	20.1	52.7
4425	00:00:17.700	3.72	20.58	0.08	9.23	4.21	0.46	20.1	52.7
4450	00:00:17.800	3.72	20.58	0.08	9.22	4.2	0.45	20.1	52.7
4475	00:00:17.900	3.72	20.58	0.08	9.25	4.19	0.45	20.1	52.7
4500	00:00:18.000	3.72	20.58	0.08	9.27	4.2	0.45	20.1	52.7
4525	00:00:18.100	3.72	20.58	0.08	9.28	4.2	0.45	20.1	52.7
4550	00:00:18.200	3.72	20.58	0.08	9.31	4.2	0.45	20.1	52.7
4575	00:00:18.300	3.72	20.58	0.08	9.33	4.23	0.45	20.1	52.7
4600	00:00:18.400	3.72	20.58	0.08	9.35	4.21	0.45	20.1	52.7
4625	00:00:18.500	3.72	20.58	0.08	9.35	4.19	0.45	20.1	52.7
4650	00:00:18.600	3.72	20.58	0.08	9.34	4.2	0.45	20.1	52.7
4675	00:00:18.700	3.72	20.58	0.08	9.3	4.17	0.45	20.1	52.7
4700	00:00:18.800	3.72	20.58	0.08	9.28	4.18	0.45	20.1	52.7
4725	00:00:18.900	3.72	20.58	0.08	9.27	4.21	0.45	20.1	52.7
4750	00:00:19.000	3.72	20.58	0.08	9.31	4.22	0.45	20.1	52.7
4775	00:00:19.100	3.72	20.58	0.08	9.28	4.23	0.46	20.1	52.7
4800	00:00:19.200	3.72	20.58	0.08	9.3	4.21	0.45	20.1	52.7
4825	00:00:19.300	3.72	20.58	0.08	9.3	4.21	0.45	20.1	52.7
4850	00:00:19.400	3.72	20.58	0.08	9.27	4.21	0.45	20.1	52.7
4875	00:00:19.500	3.72	20.58	0.08	9.3	4.26	0.46	20.1	52.7
4900	00:00:19.600	3.72	20.58	0.08	9.31	4.26	0.46	20.1	52.7
4925	00:00:19.700	3.72	20.58	0.08	9.38	4.3	0.46	20.1	52.7
4950	00:00:19.800	3.72	20.58	0.08	9.43	4.32	0.46	20.1	52.7
4975	00:00:19.900	3.72	20.58	0.08	9.48	4.31	0.46	20.1	52.7
5000	00:00:20.000	3.72	20.58	0.08	9.4	4.31	0.46	20.1	52.7
5025	00:00:20.100	3.72	20.58	0.08	9.48	4.34	0.46	20.1	52.7
5050	00:00:20.200	3.72	20.58	0.08	9.47	4.35	0.46	20.1	52.7
5075	00:00:20.300	3.72	20.58	0.08	9.48	4.37	0.46	20.1	52.7
5100	00:00:20.400	3.72	20.58	0.08	9.49	4.38	0.46	20.1	52.7
5125	00:00:20.500	3.72	20.58	0.08	9.5	4.38	0.46	20.1	52.7
5150	00:00:20.600	3.72	20.58	0.08	9.53	4.4	0.46	20.1	52.7
5175	00:00:20.700	3.72	20.58	0.08	9.53	4.42	0.46	20.1	52.7
5200	00:00:20.800	3.72	20.58	0.08	9.56	4.42	0.46	20.1	52.7
5225	00:00:20.900	3.72	20.58	0.08	9.53	4.43	0.46	20.1	52.7
5250	00:00:21.000	3.72	20.57	0.08	9.63	4.44	0.46	20.1	52.7
5275	00:00:21.100	3.72	20.57	0.08	9.67	4.46	0.46	20.1	52.7
5300	00:00:21.200	3.72	20.57	0.08	9.68	4.48	0.46	20.1	52.7
5325	00:00:21.300	3.72	20.57	0.08	9.69	4.48	0.46	20.1	52.7
5350	00:00:21.400	3.72	20.57	0.08	9.75	4.49	0.46	20.1	52.7
5375	00:00:21.500	3.72	20.57	0.08	9.73	4.49	0.46	20.1	52.7
5400	00:00:21.600	3.72	20.57	0.08	9.72	4.49	0.46	20.1	52.7
5425	00:00:21.700	3.72	20.57	0.08	9.75	4.48	0.46	20.1	52.7
5450	00:00:21.800	3.72	20.57	0.08	9.76	4.51	0.46	20.1	52.7
5475	00:00:21.900	3.72	20.57	0.08	9.79	4.52	0.46	20.1	52.7
5500	00:00:22.000	3.72	20.57	0.08	9.79	4.52	0.46	20.1	52.7
5525	00:00:22.100	3.72	20.57	0.08	9.75	4.51	0.46	20.1	52.7
5550	00:00:22.200	3.72	20.57	0.08	9.7	4.51	0.46	20.1	52.7
5575	00:00:22.300	3.72	20.57	0.08	9.73	4.5	0.46	20.1	52.7
5600	00:00:22.400	3.72	20.57	0.08	9.72	4.5	0.46	20.1	52.7
5625	00:00:22.500	3.72	20.57	0.08	9.74	4.51	0.46	20.1	52.7
5650	00:00:22.600	3.72	20.57	0.08	9.73	4.51	0.46	20.1	52.7
5675	00:00:22.700	3.72	20.57	0.08	9.73	4.5	0.46	20.1	52.7
5700	00:00:22.800	3.72	20.57	0.08	9.71	4.49	0.46	20.1	52.7
5725	00:00:22.900	3.72	20.57	0.08	9.72	4.5	0.46	20.1	52.7
5750	00:00:23.000	3.72	20.57	0.08	9.7	4.5	0.46	20.1	52.7
5775	00:00:23.100	3.72	20.57	0.08	9.7	4.5	0.46	20.1	52.7
5800	00:00:23.200	3.72	20.57	0.08	9.76	4.51	0.46	20.1	52.7
5825	00:00:23.300	3.72	20.57	0.08	9.79	4.54	0.46	20.1	52.7
5850	00:00:23.400	3.72	20.57	0.08	9.77	4.56	0.47	20.1	52.7
5875	00:00:23.500	3.72	20.57	0.08	9.76	4.56	0.47	20.1	52.7
5900	00:00:23.600	3.72	20.57	0.08	9.79	4.58	0.47	20.1	52.7
5925	00:00:23.700	3.72	20.57	0.08	9.79	4.59	0.47	20.1	52.7
5950	00:00:23.800	3.72	20.57	0.08	9.83	4.61	0.47	20.1	52.7
5975	00:00:23.900	3.72	20.57	0.08	9.87	4.61	0.47	20.1	52.7
6000	00:00:24.000	3.72	20.57	0.08	9.87	4.64	0.47	20.1	52.7
6025	00:00:24.100	3.72	20.57	0.08	9.91	4.65	0.47	20.1	52.7
6050	00:00:24.200	3.72	20.57	0.08	9.91	4.66	0.47	20.1	52.7
6075	00:00:24.300	3.72	20.57	0.08	9.89	4.68	0.47	20.1	52.7
6100	00:00:24.400	3.72	20.57	0.08	9.96	4.68	0.47	20.1	52.7
6125	00:00:24.500	3.72	20.57	0.08	10.01	4.68	0.47	20.1	52.7
6150	00:00:24.600	3.72	20.57	0.08	10.05	4.7	0.47	20.1	52.7
6175	00:00:24.700	3.72	20.57	0.08	10.09	4.72	0.47	20.1	52.7
6200	00:00:24.800	3.72	20.57	0.08	10.12	4.73	0.47	20.1	52.7
6225	00:00:24.900	3.72	20.57	0.08	10.08	4.72	0.47	20.1	52.7
6250	00:00:25.000	3.72	20.57	0.08	10.14	4.72	0.47	20.1	52.7
6275	00:00:25.100	3.72	20.57	0.08	10.15	4.74	0.47	20.1	52.7
6300	00:00:25.200	3.72	20.57	0.08	10.16	4.76	0.47	20.1	52.7
6325	00:00:25.300	3.72	20.57	0.08	10.16	4.75	0.47	20.1	52.7
6350	00:00:25.400	3.72	20.57	0.08	10.12	4.76	0.47	20.1	52.7
6375	00:00:25.500	3.72	20.57	0.08	10.1	4.77	0.47	20.1	52.7
6400	00:00:25.600	3.72	20.57	0.08	10.11	4.77	0.47	20.1	52.7
6425	00:00:25.700	3.72	20.57	0.08	10.1	4.77	0.47	20.1	52.7
6450	00:00:25.800	3.72	20.57	0.08	10.09	4.78	0.47	20.1	52.7
6475	00:00:25.900	3.72	20.57	0.08	10.12	4.8	0.47	20.1	52.7
6500	00:00:26.000	3.72	20.57	0.08	10.1	4.81	0.48	20.1	52.7
6525	00:00:26.100	3.72	20.57	0.08	10.07	4.8	0.48	20.1	52.7
6550	00:00:26.200	3.72	20.57	0.08	10.11	4.81	0.48	20.1	52.7
6575	00:00:26.300	3.72	20.57	0.08	10.15	4.81	0.47	20.1	52.7
6600	00:00:26.400	3.72	20.57	0.08	10.17	4.81	0.47	20.1	52.7
6625	00:00:26.500	3.72	20.57	0.08	10.18	4.81	0.47	20.1	52.7
6650	00:00:26.600	3.72	20.57	0.08	10.15	4.83	0.48	20.1	52.7
6675	00:00:26.700	3.72	20.57	0.08	10.13	4.84	0.48	20.1	52.7
6700	00:00:26.800	3.72	20.57	0.08	10.1	4.82	0.48	20.1	52.7
6725	00:00:26.900	3.72	20.57	0.08	10.1	4.83	0.48	20.1	52.7
6750	00:00:27.000	3.72	20.57	0.08	10.15	4.8	0.47	20.1	52.7
6775	00:00:27.100	3.72	20.57	0.08	10.2	4.81	0.47	20.1	52.7
6800	00:00:27.200	3.72	20.57	0.08	10.15	4.78	0.47	20.1	52.7
6825	00:00:27.300	3.72	20.57	0.08	10.18	4.79	0.47	20.1	52.7
6850	00:00:27.400	3.72	20.57	0.08	10.19	4.79	0.47	20.1	52.7
6875	00:00:27.500	3.72	20.57	0.08	10.2	4.81	0.47	20.1	52.7
6900	00:00:27.600	3.72	20.57	0.08	10.2	4.82	0.47	20.1	52.7
6925	00:00:27.700	3.72	20.57	0.08	10.2	4.8	0.47	20.1	52.7
6950	00:00:27.800	3.72	20.57	0.08	10.24	4.82	0.47	20.1	52.7
6975	00:00:27.900	3.72	20.57	0.08	10.28	4.82	0.47	20.1	52.7
7000	00:00:28.000	3.72	20.57	0.08	10.26	4.84	0.47	20.1	52.7
7025	00:00:28.100	3.72	20.57	0.08	10.27	4.85	0.47	20.1	52.7
7050	00:00:28.200	3.72	20.57	0.08	10.31	4.87	0.47	20.1	52.7
7075	00:00:28.300	3.72	20.57	0.08	10.29	4.88	0.47	20.1	52.7
7100	00:00:28.400	3.72	20.57	0.09	10.3	4.92	0.48	20.1	52.7
7125	00:00:28.500	3.72	20.57	0.09	10.29	4.93	0.48	20.1	52.7
7150	00:00:28.600	3.72	20.57	0.09	10.35	4.93	0.48	20.1	52.7
7175	00:00:28.700	3.72	20.57	0.09	10.36	4.95	0.48	20.1	52.7
7200	00:00:28.800	3.72	20.57	0.09	10.38	4.97	0.48	20.1	52.7
7225	00:00:28.900	3.72	20.57	0.09	10.4	4.98	0.48	20.1	52.7
7250	00:00:29.000	3.72	20.57	0.09	10.37	4.99	0.48	20.2	52.6
7275	00:00:29.100	3.72	20.57	0.09	10.36	5.02	0.48	20.2	52.6
7300	00:00:29.200	3.72	20.57	0.09	10.4	5.05	0.49	20.2	52.6
7325	00:00:29.300	3.72	20.57	0.09	10.41	5.06	0.49	20.2	52.6
7350	00:00:29.400	3.72	20.57	0.09	10.42	5.03	0.48	20.2	52.6
7375	00:00:29.500	3.72	20.57	0.09	10.47	5.04	0.48	20.2	52.6
7400	00:00:29.600	3.72	20.57	0.09	10.47	5.03	0.48	20.2	52.6
7425	00:00:29.700	3.72	20.57	0.09	10.49	5.07	0.48	20.2	52.6
7450	00:00:29.800	3.72	20.57	0.09	10.5	5.07	0.48	20.2	52.6
7475	00:00:29.900	3.72	20.57	0.09	10.48	5.09	0.49	20.2	52.6
7500	00:00:30.000	3.72	20.57	0.09	10.51	5.09	0.48	20.1	52.6
7525	00:00:30.100	3.72	20.57	0.09	10.52	5.07	0.48	20.1	52.6
7550	00:00:30.200	3.72	20.57	0.09	10.49	5.07	0.48	20.1	52.6
7575	00:00:30.300	3.72	20.57	0.09	10.51	5.08	0.48	20.1	52.6
7600	00:00:30.400	3.72	20.57	0.09	10.53	5.1	0.48	20.1	52.6
7625	00:00:30.500	3.72	20.57	0.09	10.54	5.11	0.48	20.1	52.6
7650	00:00:30.600	3.72	20.57	0.09	10.55	5.12	0.48	20.1	52.6
7675	00:00:30.700	3.72	20.57	0.09	10.55	5.1	0.48	20.1	52.6
7700	00:00:30.800	3.72	20.57	0.09	10.57	5.1	0.48	20.1	52.6
7725	00:00:30.900	3.72	20.57	0.09	10.57	5.1	0.48	20.1	52.6
7750	00:00:31.000	3.72	20.57	0.09	10.6	5.1	0.48	20.1	52.6
7775	00:00:31.100	3.72	20.57	0.09	10.61	5.1	0.48	20.1	52.6
7800	00:00:31.200	3.72	20.56	0.09	10.63	5.09	0.48	20.1	52.6
7825	00:00:31.300	3.72	20.56	0.09	10.63	5.09	0.48	20.1	52.6
7850	00:00:31.400	3.72	20.57	0.09	10.59	5.08	0.48	20.1	52.6
7875	00:00:31.500	3.72	20.57	0.09	10.59	5.08	0.48	20.1	52.6
7900	00:00:31.600	3.72	20.57	0.09	10.56	5.07	0.48	20.1	52.6
7925	00:00:31.700	3.72	20.57	0.09	10.63	5.06	0.48	20.1	52.6
7950	00:00:31.800	3.72	20.56	0.09	10.64	5.04	0.47	20.1	52.6
7975	00:00:31.900	3.72	20.56	0.09	10.67	5.08	0.48	20.1	52.6
8000	00:00:32.000	3.72	20.57	0.09	10.63	5.07	0.48	20.1	52.6
8025	00:00:32.100	3.72	20.56	0.09	10.65	5.08	0.48	20.1	52.6
8050	00:00:32.200	3.72	20.56	0.09	10.67	5.08	0.48	20.1	52.6
8075	00:00:32.300	3.72	20.56	0.09	10.67	5.1	0.48	20.1	52.6
8100	00:00:32.400	3.72	20.56	0.09	10.75	5.12	0.48	20.1	52.6
8125	00:00:32.500	3.72	20.56	0.09	10.77	5.14	0.48	20.1	52.6
8150	00:00:32.600	3.72	20.56	0.09	10.83	5.16	0.48	20.1	52.6
8175	00:00:32.700	3.72	20.56	0.09	10.78	5.19	0.48	20.1	52.6
8200	00:00:32.800	3.72	20.56	0.09	10.81	5.22	0.48	20.1	52.6
8225	00:00:32.900	3.72	20.56	0.09	10.83	5.2	0.48	20.1	52.6
8250	00:00:33.000	3.72	20.56	0.09	10.85	5.23	0.48	20.1	52.6
8275	00:00:33.100	3.72	20.56	0.09	10.81	5.24	0.48	20.1	52.6
8300	00:00:33.200	3.72	20.56	0.09	10.79	5.26	0.49	20.1	52.6
8325	00:00:33.300	3.72	20.56	0.09	10.81	5.26	0.49	20.1	52.6
8350	00:00:33.400	3.72	20.56	0.09	10.82	5.26	0.49	20.1	52.6
8375	00:00:33.500	3.72	20.56	0.09	10.82	5.26	0.49	20.1	52.6
8400	00:00:33.600	3.72	20.56	0.09	10.8	5.27	0.49	20.1	52.6
8425	00:00:33.700	3.72	20.56	0.09	10.84	5.28	0.49	20.1	52.6
8450	00:00:33.800	3.72	20.56	0.09	10.8	5.27	0.49	20.1	52.6
8475	00:00:33.900	3.72	20.56	0.09	10.83	5.27	0.49	20.1	52.6
8500	00:00:34.000	3.72	20.56	0.09	10.83	5.26	0.49	20.2	52.6
8525	00:00:34.100	3.72	20.56	0.09	10.89	5.29	0.49	20.2	52.6
8550	00:00:34.200	3.72	20.56	0.09	10.88	5.29	0.49	20.2	52.6
8575	00:00:34.300	3.72	20.56	0.09	10.86	5.27	0.49	20.2	52.6
8600	00:00:34.400	3.72	20.56	0.09	10.85	5.26	0.49	20.2	52.6
8625	00:00:34.500	3.72	20.56	0.09	10.86	5.29	0.49	20.2	52.6
8650	00:00:34.600	3.72	20.56	0.09	10.89	5.28	0.49	20.2	52.6
8675	00:00:34.700	3.72	20.56	0.09	10.87	5.28	0.49	20.2	52.6
8700	00:00:34.800	3.72	20.56	0.09	10.93	5.3	0.48	20.2	52.6
8725	00:00:34.900	3.72	20.56	0.09	10.91	5.31	0.49	20.2	52.6
8750	00:00:35.000	3.72	20.56	0.09	10.97	5.33	0.49	20.1	52.6
8775	00:00:35.100	3.72	20.56	0.09	10.95	5.34	0.49	20.1	52.6
8800	00:00:35.200	3.72	20.56	0.09	10.99	5.33	0.49	20.1	52.6
8825	00:00:35.300	3.72	20.56	0.09	11.02	5.33	0.48	20.1	52.6
8850	00:00:35.400	3.72	20.56	0.09	11.03	5.36	0.49	20.1	52.6
8875	00:00:35.500	3.72	20.56	0.09	11.05	5.35	0.48	20.1	52.6
8900	00:00:35.600	3.72	20.56	0.09	11.02	5.35	0.49	20.1	52.6
8925	00:00:35.700	3.72	20.56	0.09	11.05	5.37	0.49	20.1	52.6
8950	00:00:35.800	3.72	20.56	0.09	11.06	5.38	0.49	20.1	52.6
8975	00:00:35.900	3.72	20.56	0.09	11.07	5.4	0.49	20.1	52.6
9000	00:00:36.000	3.72	20.56	0.09	11.02	5.39	0.49	20.2	52.6
9025	00:00:36.100	3.72	20.56	0.09	11.06	5.36	0.48	20.2	52.6
9050	00:00:36.200	3.72	20.56	0.09	11.04	5.38	0.49	20.2	52.6
9075	00:00:36.300	3.72	20.56	0.09	11.06	5.42	0.49	20.2	52.6
9100	00:00:36.400	3.72	20.56	0.09	11.06	5.42	0.49	20.2	52.6
9125	00:00:36.500	3.72	20.56	0.09	11.08	5.43	0.49	20.2	52.6
9150	00:00:36.600	3.72	20.56	0.09	11.17	5.44	0.49	20.2	52.6
9175	00:00:36.700	3.72	20.56	0.09	11.15	5.44	0.49	20.2	52.6
9200	00:00:36.800	3.72	20.56	0.09	11.16	5.45	0.49	20.2	52.6
9225	00:00:36.900	3.72	20.56	0.09	11.13	5.45	0.49	20.2	52.6
9250	00:00:37.000	3.72	20.56	0.09	11.16	5.48	0.49	20.2	52.6
9275	00:00:37.100	3.72	20.56	0.09	11.15	5.51	0.49	20.2	52.6
9300	00:00:37.200	3.72	20.56	0.09	11.18	5.51	0.49	20.2	52.6
9325	00:00:37.300	3.72	20.56	0.09	11.23	5.52	0.49	20.2	52.6
9350	00:00:37.400	3.72	20.56	0.09	11.22	5.5	0.49	20.2	52.6
9375	00:00:37.500	3.72	20.56	0.09	11.26	5.54	0.49	20.2	52.6
9400	00:00:37.600	3.72	20.56	0.09	11.21	5.54	0.49	20.2	52.6
9425	00:00:37.700	3.72	20.56	0.09	11.26	5.53	0.49	20.2	52.6
9450	00:00:37.800	3.72	20.56	0.09	11.23	5.54	0.49	20.2	52.6
9475	00:00:37.900	3.72	20.56	0.09	11.24	5.55	0.49	20.2	52.6
9500	00:00:38.000	3.72	20.56	0.09	11.3	5.54	0.49	20.2	52.7
9525	00:00:38.100	3.72	20.56	0.09	11.36	5.54	0.49	20.2	52.7
9550	00:00:38.200	3.72	20.56	0.09	11.4	5.54	0.49	20.2	52.7
9575	00:00:38.300	3.72	20.56	0.09	11.35	5.54	0.49	20.2	52.7
9600	00:00:38.400	3.72	20.56	0.09	11.37	5.6	0.49	20.2	52.7
9625	00:00:38.500	3.72	20.56	0.09	11.37	5.57	0.49	20.2	52.7
9650	00:00:38.600	3.72	20.56	0.09	11.42	5.61	0.49	20.2	52.7
9675	00:00:38.700	3.72	20.56	0.09	11.39	5.63	0.49	20.2	52.7
9700	00:00:38.800	3.72	20.56	0.09	11.44	5.64	0.49	20.2	52.7
9725	00:00:38.900	3.72	20.56	0.09	11.46	5.64	0.49	20.2	52.7
9750	00:00:39.000	3.72	20.56	0.09	11.43	5.63	0.49	20.2	52.7
9775	00:00:39.100	3.72	20.56	0.09	11.43	5.64	0.49	20.2	52.7
9800	00:00:39.200	3.72	20.56	0.09	11.48	5.67	0.49	20.2	52.7
9825	00:00:39.300	3.72	20.56	0.09	11.51	5.68	0.49	20.2	52.7
9850	00:00:39.400	3.72	20.56	0.09	11.51	5.67	0.49	20.2	52.7
9875	00:00:39.500	3.72	20.56	0.09	11.5	5.68	0.49	20.2	52.7
9900	00:00:39.600	3.72	20.56	0.09	11.49	5.67	0.49	20.2	52.7
9925	00:00:39.700	3.72	20.56	0.09	11.52	5.69	0.49	20.2	52.7
9950	00:00:39.800	3.72	20.56	0.09	11.48	5.67	0.49	20.2	52.7
9975	00:00:39.900	3.72	20.56	0.09	11.53	5.68	0.49	20.2	52.7
10000	00:00:40.000	3.72	20.56	0.09	11.57	5.72	0.49	20.2	52.7
10025	00:00:40.100	3.72	20.56	0.09	11.54	5.72	0.5	20.2	52.7
10050	00:00:40.200	3.72	20.56	0.09	11.49	5.75	0.5	20.2	52.7
10075	00:00:40.300	3.72	20.56	0.09	11.51	5.76	0.5	20.2	52.7
10100	00:00:40.400	3.72	20.56	0.09	11.54	5.74	0.5	20.2	52.7
10125	00:00:40.500	3.72	20.56	0.09	11.53	5.74	0.5	20.2	52.7
10150	00:00:40.600	3.72	20.56	0.09	11.5	5.74	0.5	20.2	52.7
10175	00:00:40.700	3.72	20.56	0.09	11.55	5.72	0.5	20.2	52.7
10200	00:00:40.800	3.72	20.56	0.09	11.62	5.74	0.49	20.2	52.7
10225	00:00:40.900	3.72	20.56	0.09	11.59	5.73	0.49	20.2	52.7
10250	00:00:41.000	3.72	20.56	0.09	11.59	5.74	0.5	20.2	52.7
10275	00:00:41.100	3.72	20.56	0.09	11.6	5.74	0.5	20.2	52.7
10300	00:00:41.200	3.72	20.56	0.09	11.6	5.73	0.49	20.2	52.7
10325	00:00:41.300	3.72	20.56	0.09	11.62	5.73	0.49	20.2	52.7
10350	00:00:41.400	3.72	20.56	0.09	11.62	5.77	0.5	20.2	52.7
10375	00:00:41.500	3.72	20.56	0.09	11.58	5.77	0.5	20.2	52.7
10400	00:00:41.600	3.72	20.56	0.09	11.64	5.78	0.5	20.2	52.7
10425	00:00:41.700	3.72	20.56	0.09	11.59	5.79	0.5	20.2	52.7
10450	00:00:41.800	3.72	20.56	0.09	11.54	5.81	0.5	20.2	52.7
10475	00:00:41.900	3.71	20.56	0.09	11.6	5.81	0.5	20.2	52.7
10500	00:00:42.000	3.72	20.56	0.09	11.63	5.79	0.5	20.2	52.7
10525	00:00:42.100	3.72	20.56	0.09	11.66	5.8	0.5	20.2	52.7
10550	00:00:42.200	3.72	20.55	0.09	11.69	5.79	0.5	20.2	52.7
10575	00:00:42.300	3.72	20.55	0.09	11.68	5.77	0.49	20.2	52.7
10600	00:00:42.400	3.72	20.55	0.09	11.69	5.74	0.49	20.2	52.7
10625	00:00:42.500	3.72	20.55	0.09	11.72	5.77	0.49	20.2	52.7
10650	00:00:42.600	3.72	20.55	0.09	11.72	5.79	0.49	20.2	52.7
10675	00:00:42.700	3.72	20.55	0.09	11.69	5.79	0.5	20.2	52.7
10700	00:00:42.800	3.72	20.55	0.09	11.73	5.77	0.49	20.2	52.7
10725	00:00:42.900	3.72	20.55	0.09	11.71	5.79	0.49	20.2	52.7
10750	00:00:43.000	3.72	20.55	0.09	11.68	5.8	0.5	20.2	52.7
10775	00:00:43.100	3.72	20.55	0.09	11.71	5.8	0.5	20.2	52.7
10800	00:00:43.200	3.72	20.56	0.09	11.67	5.82	0.5	20.2	52.7
10825	00:00:43.300	3.72	20.55	0.09	11.69	5.83	0.5	20.2	52.7
10850	00:00:43.400	3.72	20.55	0.09	11.68	5.82	0.5	20.2	52.7
10875	00:00:43.500	3.72	20.55	0.09	11.73	5.79	0.49	20.2	52.7
10900	00:00:43.600	3.72	20.55	0.09	11.75	5.8	0.49	20.2	52.7
10925	00:00:43.700	3.72	20.55	0.09	11.85	5.8	0.49	20.2	52.7
10950	00:00:43.800	3.72	20.55	0.09	11.87	5.82	0.49	20.2	52.7
10975	00:00:43.900	3.71	20.55	0.09	11.88	5.85	0.49	20.2	52.7
11000	00:00:44.000	3.71	20.55	0.09	11.89	5.85	0.49	20.2	52.8
11025	00:00:44.100	3.71	20.55	0.09	11.86	5.87	0.5	20.2	52.8
11050	00:00:44.200	3.71	20.55	0.09	11.87	5.87	0.5	20.2	52.8
11075	00:00:44.300	3.71	20.55	0.09	11.9	5.91	0.5	20.2	52.8
11100	00:00:44.400	3.71	20.55	0.1	11.91	5.93	0.5	20.2	52.8
11125	00:00:44.500	3.71	20.55	0.1	11.95	5.94	0.5	20.2	52.8
11150	00:00:44.600	3.71	20.55	0.09	11.93	5.92	0.5	20.2	52.8
11175	00:00:44.700	3.71	20.55	0.1	11.9	5.93	0.5	20.2	52.8
11200	00:00:44.800	3.71	20.55	0.1	11.85	5.96	0.5	20.2	52.8
11225	00:00:44.900	3.71	20.55	0.1	11.91	5.93	0.5	20.2	52.8
11250	00:00:45.000	3.71	20.55	0.1	11.89	5.95	0.5	20.2	52.8
11275	00:00:45.100	3.71	20.55	0.1	11.91	5.92	0.5	20.2	52.8
11300	00:00:45.200	3.71	20.55	0.1	11.96	5.94	0.5	20.2	52.8
11325	00:00:45.300	3.71	20.55	0.1	11.94	5.95	0.5	20.2	52.8
11350	00:00:45.400	3.71	20.55	0.1	11.94	5.95	0.5	20.2	52.8
11375	00:00:45.500	3.71	20.55	0.1	11.94	5.96	0.5	20.2	52.8
11400	00:00:45.600	3.71	20.55	0.1	11.98	5.97	0.5	20.2	52.8
11425	00:00:45.700	3.71	20.55	0.1	11.95	5.99	0.5	20.2	52.8
11450	00:00:45.800	3.71	20.55	0.1	12.01	5.97	0.5	20.2	52.8
11475	00:00:45.900	3.71	20.55	0.1	11.97	5.97	0.5	20.2	52.8
11500	00:00:46.000	3.71	20.55	0.1	12.04	5.98	0.5	20.2	52.8
11525	00:00:46.100	3.71	20.55	0.1	12.08	6.01	0.5	20.2	52.8
11550	00:00:46.200	3.71	20.55	0.1	12.06	6	0.5	20.2	52.8
11575	00:00:46.300	3.71	20.55	0.1	12.12	5.99	0.49	20.2	52.8
11600	00:00:46.400	3.71	20.55	0.1	12.1	6	0.5	20.2	52.8
11625	00:00:46.500	3.71	20.55	0.1	12.11	6.03	0.5	20.2	52.8
11650	00:00:46.600	3.71	20.55	0.1	12.07	6.04	0.5	20.2	52.8
11675	00:00:46.700	3.71	20.55	0.1	12.12	6.03	0.5	20.2	52.8
11700	00:00:46.800	3.71	20.55	0.1	12.13	6.01	0.5	20.2	52.8
11725	00:00:46.900	3.71	20.55	0.1	12.13	6.02	0.5	20.2	52.8
11750	00:00:47.000	3.71	20.55	0.1	12.09	6.02	0.5	20.2	52.8
11775	00:00:47.100	3.71	20.55	0.1	12.09	6.01	0.5	20.2	52.8
11800	00:00:47.200	3.71	20.55	0.1	12.12	6	0.5	20.2	52.8
11825	00:00:47.300	3.71	20.55	0.1	12.1	6.02	0.5	20.2	52.8
11850	00:00:47.400	3.71	20.55	0.1	12.15	6.02	0.5	20.2	52.8
11875	00:00:47.500	3.71	20.55	0.1	12.12	6.01	0.5	20.2	52.8
11900	00:00:47.600	3.71	20.55	0.1	12.15	6.02	0.5	20.2	52.8
11925	00:00:47.700	3.71	20.55	0.1	12.17	6.04	0.5	20.2	52.8
11950	00:00:47.800	3.71	20.55	0.1	12.14	6.04	0.5	20.2	52.8
11975	00:00:47.900	3.71	20.55	0.1	12.16	6.02	0.49	20.2	52.8
12000	00:00:48.000	3.71	20.55	0.1	12.2	6.03	0.49	20.2	52.9
12025	00:00:48.100	3.71	20.55	0.1	12.19	6.03	0.49	20.2	52.9
12050	00:00:48.200	3.71	20.55	0.1	12.21	6.04	0.49	20.2	52.9
12075	00:00:48.300	3.71	20.55	0.1	12.19	6.05	0.5	20.2	52.9
12100	00:00:48.400	3.71	20.55	0.1	12.21	6.07	0.5	20.2	52.9
12125	00:00:48.500	3.71	20.55	0.1	12.23	6.09	0.5	20.2	52.9
12150	00:00:48.600	3.71	20.55	0.1	12.24	6.08	0.5	20.2	52.9
12175	00:00:48.700	3.71	20.55	0.1	12.24	6.07	0.5	20.2	52.9
12200	00:00:48.800	3.71	20.55	0.1	12.29	6.1	0.5	20.2	52.9
12225	00:00:48.900	3.71	20.55	0.1	12.29	6.13	0.5	20.2	52.9
12250	00:00:49.000	3.71	20.55	0.1	12.32	6.15	0.5	20.2	52.9
12275	00:00:49.100	3.71	20.55	0.1	12.33	6.16	0.5	20.2	52.9
12300	00:00:49.200	3.71	20.55	0.1	12.28	6.15	0.5	20.2	52.9
12325	00:00:49.300	3.71	20.55	0.1	12.31	6.15	0.5	20.2	52.9
12350	00:00:49.400	3.71	20.55	0.1	12.32	6.13	0.5	20.2	52.9
12375	00:00:49.500	3.71	20.55	0.1	12.32	6.12	0.5	20.2	52.9
12400	00:00:49.600	3.71	20.55	0.1	12.36	6.13	0.5	20.2	52.9
12425	00:00:49.700	3.71	20.55	0.1	12.36	6.13	0.5	20.2	52.9
12450	00:00:49.800	3.71	20.55	0.1	12.33	6.12	0.5	20.2	52.9
12475	00:00:49.900	3.71	20.55	0.1	12.35	6.14	0.5	20.2	52.9
12500	00:00:50.000	3.71	20.55	0.1	12.3	6.14	0.5	20.2	52.9
12525	00:00:50.100	3.71	20.55	0.1	12.32	6.15	0.5	20.2	52.9
12550	00:00:50.200	3.71	20.55	0.1	12.39	6.19	0.5	20.2	52.9
12575	00:00:50.300	3.71	20.55	0.1	12.38	6.22	0.5	20.2	52.9
12600	00:00:50.400	3.71	20.55	0.1	12.38	6.23	0.5	20.2	52.9
12625	00:00:50.500	3.71	20.55	0.1	12.43	6.25	0.5	20.2	52.9
12650	00:00:50.600	3.71	20.55	0.1	12.4	6.26	0.51	20.2	52.9
12675	00:00:50.700	3.71	20.55	0.1	12.4	6.27	0.51	20.2	52.9
12700	00:00:50.800	3.71	20.55	0.1	12.42	6.28	0.51	20.2	52.9
12725	00:00:50.900	3.71	20.55	0.1	12.42	6.26	0.5	20.2	52.9
12750	00:00:51.000	3.71	20.55	0.1	12.46	6.25	0.5	20.2	52.9
12775	00:00:51.100	3.71	20.55	0.1	12.48	6.24	0.5	20.2	52.9
12800	00:00:51.200	3.71	20.55	0.1	12.5	6.24	0.5	20.2	52.9
12825	00:00:51.300	3.71	20.55	0.1	12.46	6.21	0.5	20.2	52.9
12850	00:00:51.400	3.71	20.55	0.1	12.42	6.2	0.5	20.2	52.9
12875	00:00:51.500	3.71	20.55	0.1	12.38	6.18	0.5	20.2	52.9
12900	00:00:51.600	3.71	20.55	0.1	12.43	6.17	0.5	20.2	52.9
12925	00:00:51.700	3.71	20.55	0.1	12.39	6.16	0.5	20.2	52.9
12950	00:00:51.800	3.71	20.55	0.1	12.47	6.14	0.49	20.2	52.9
12975	00:00:51.900	3.71	20.55	0.1	12.45	6.14	0.49	20.2	52.9
13000	00:00:52.000	3.71	20.55	0.1	12.48	6.15	0.49	20.2	52.9
13025	00:00:52.100	3.71	20.55	0.1	12.48	6.14	0.49	20.2	52.9
13050	00:00:52.200	3.71	20.55	0.1	12.46	6.14	0.49	20.2	52.9
13075	00:00:52.300	3.71	20.55	0.1	12.57	6.15	0.49	20.2	52.9
13100	00:00:52.400	3.71	20.55	0.1	12.63	6.18	0.49	20.2	52.9
13125	00:00:52.500	3.71	20.55	0.1	12.67	6.21	0.49	20.2	52.9
13150	00:00:52.600	3.71	20.55	0.1	12.68	6.22	0.49	20.2	52.9
13175	00:00:52.700	3.71	20.54	0.1	12.73	6.24	0.49	20.2	52.9
13200	00:00:52.800	3.71	20.54	0.1	12.74	6.26	0.49	20.2	52.9
13225	00:00:52.900	3.71	20.54	0.1	12.77	6.31	0.49	20.2	52.9
13250	00:00:53.000	3.71	20.54	0.1	12.74	6.33	0.5	20.2	52.9
13275	00:00:53.100	3.71	20.54	0.1	12.73	6.35	0.5	20.2	52.9
13300	00:00:53.200	3.71	20.54	0.1	12.77	6.36	0.5	20.2	52.9
13325	00:00:53.300	3.71	20.54	0.1	12.71	6.38	0.5	20.2	52.9
13350	00:00:53.400	3.71	20.55	0.1	12.66	6.38	0.5	20.2	52.9
13375	00:00:53.500	3.71	20.55	0.1	12.65	6.35	0.5	20.2	52.9
13400	00:00:53.600	3.71	20.55	0.1	12.61	6.36	0.5	20.2	52.9
13425	00:00:53.700	3.71	20.55	0.1	12.61	6.35	0.5	20.2	52.9
13450	00:00:53.800	3.71	20.55	0.1	12.58	6.35	0.51	20.2	52.9
13475	00:00:53.900	3.71	20.55	0.1	12.56	6.32	0.5	20.2	52.9
13500	00:00:54.000	3.71	20.55	0.1	12.54	6.34	0.51	20.2	52.9
13525	00:00:54.100	3.71	20.55	0.1	12.59	6.36	0.51	20.2	52.9
13550	00:00:54.200	3.71	20.55	0.1	12.51	6.38	0.51	20.2	52.9
13575	00:00:54.300	3.71	20.55	0.1	12.55	6.38	0.51	20.2	52.9
13600	00:00:54.400	3.71	20.55	0.1	12.57	6.38	0.51	20.2	52.9
13625	00:00:54.500	3.71	20.55	0.1	12.57	6.4	0.51	20.2	52.9
13650	00:00:54.600	3.71	20.55	0.1	12.59	6.38	0.51	20.2	52.9
13675	00:00:54.700	3.72	20.55	0.1	12.57	6.38	0.51	20.2	52.9
13700	00:00:54.800	3.72	20.55	0.1	12.57	6.38	0.51	20.2	52.9
13725	00:00:54.900	3.72	20.55	0.1	12.59	6.37	0.51	20.2	52.9
13750	00:00:55.000	3.72	20.55	0.1	12.63	6.37	0.5	20.2	52.9
13775	00:00:55.100	3.72	20.55	0.1	12.65	6.36	0.5	20.2	52.9
13800	00:00:55.200	3.72	20.55	0.1	12.68	6.33	0.5	20.2	52.9
13825	00:00:55.300	3.72	20.55	0.1	12.72	6.33	0.5	20.2	52.9
13850	00:00:55.400	3.72	20.54	0.1	12.76	6.34	0.5	20.2	52.9
13875	00:00:55.500	3.72	20.54	0.1	12.79	6.34	0.5	20.2	52.9
13900	00:00:55.600	3.72	20.54	0.1	12.8	6.37	0.5	20.2	52.9
13925	00:00:55.700	3.72	20.54	0.1	12.84	6.36	0.5	20.2	52.9
13950	00:00:55.800	3.72	20.54	0.1	12.78	6.37	0.5	20.2	52.9
13975	00:00:55.900	3.71	20.54	0.1	12.75	6.38	0.5	20.2	52.9
14000	00:00:56.000	3.71	20.54	0.1	12.79	6.37	0.5	20.2	52.9
14025	00:00:56.100	3.71	20.54	0.1	12.77	6.37	0.5	20.2	52.9
14050	00:00:56.200	3.71	20.54	0.1	12.8	6.38	0.5	20.2	52.9
14075	00:00:56.300	3.71	20.54	0.1	12.81	6.37	0.5	20.2	52.9
14100	00:00:56.400	3.71	20.54	0.1	12.81	6.37	0.5	20.2	52.9
14125	00:00:56.500	3.71	20.54	0.1	12.76	6.38	0.5	20.2	52.9
14150	00:00:56.600	3.71	20.54	0.1	12.82	6.37	0.5	20.2	52.9
14175	00:00:56.700	3.71	20.54	0.1	12.84	6.4	0.5	20.2	52.9
14200	00:00:56.800	3.71	20.54	0.1	12.88	6.4	0.5	20.2	52.9
14225	00:00:56.900	3.71	20.54	0.1	12.94	6.43	0.5	20.2	52.9
14250	00:00:57.000	3.71	20.54	0.1	12.92	6.45	0.5	20.2	52.9
14275	00:00:57.100	3.71	20.54	0.1	12.92	6.46	0.5	20.2	52.9
14300	00:00:57.200	3.71	20.54	0.1	12.89	6.46	0.5	20.2	52.9
14325	00:00:57.300	3.71	20.54	0.1	12.85	6.47	0.5	20.2	52.9
14350	00:00:57.400	3.71	20.54	0.1	12.82	6.47	0.5	20.2	52.9
14375	00:00:57.500	3.71	20.54	0.1	12.85	6.46	0.5	20.2	52.9
14400	00:00:57.600	3.71	20.54	0.1	12.8	6.46	0.5	20.2	52.9
14425	00:00:57.700	3.71	20.54	0.1	12.81	6.44	0.5	20.2	52.9
14450	00:00:57.800	3.71	20.54	0.1	12.84	6.43	0.5	20.2	52.9
14475	00:00:57.900	3.71	20.54	0.1	12.8	6.4	0.5	20.2	52.9
14500	00:00:58.000	3.71	20.54	0.1	12.85	6.4	0.5	20.2	52.9
14525	00:00:58.100	3.71	20.54	0.1	12.81	6.41	0.5	20.2	52.9
14550	00:00:58.200	3.71	20.54	0.1	12.8	6.41	0.5	20.2	52.9
14575	00:00:58.300	3.71	20.54	0.1	12.82	6.39	0.5	20.2	52.9
14600	00:00:58.400	3.71	20.54	0.1	12.83	6.4	0.5	20.2	52.9
14625	00:00:58.500	3.71	20.54	0.1	12.84	6.42	0.5	20.2	52.9
14650	00:00:58.600	3.71	20.54	0.1	12.88	6.43	0.5	20.2	52.9
14675	00:00:58.700	3.71	20.54	0.1	12.85	6.45	0.5	20.2	52.9
14700	00:00:58.800	3.71	20.54	0.1	12.86	6.46	0.5	20.2	52.9
14725	00:00:58.900	3.71	20.54	0.1	12.89	6.48	0.5	20.2	52.9
14750	00:00:59.000	3.71	20.54	0.1	12.84	6.48	0.5	20.2	52.9
14775	00:00:59.100	3.71	20.54	0.1	12.88	6.49	0.5	20.2	52.9
14800	00:00:59.200	3.71	20.54	0.1	12.95	6.48	0.5	20.2	52.9
14825	00:00:59.300	3.71	20.54	0.1	12.92	6.5	0.5	20.2	52.9
14850	00:00:59.400	3.71	20.54	0.1	12.92	6.49	0.5	20.2	52.9
14875	00:00:59.500	3.71	20.54	0.1	12.9	6.48	0.5	20.2	52.9
14900	00:00:59.600	3.71	20.54	0.1	12.86	6.47	0.5	20.2	52.9
14925	00:00:59.700	3.71	20.54	0.1	12.85	6.47	0.5	20.2	52.9
14950	00:00:59.800	3.71	20.54	0.1	12.81	6.47	0.5	20.2	52.9
14975	00:00:59.900	3.71	20.54	0.1	12.79	6.48	0.51	20.2	52.9
15000	00:01:00.000	3.71	20.54	0.1	12.79	6.47	0.51	20.2	52.9
15025	00:01:00.100	3.71	20.54	0.1	12.82	6.46	0.5	20.2	52.9
15050	00:01:00.200	3.71	20.54	0.1	12.81	6.47	0.51	20.2	52.9
15075	00:01:00.300	3.71	20.54	0.1	12.89	6.49	0.5	20.2	52.9
15100	00:01:00.400	3.71	20.54	0.1	12.89	6.49	0.5	20.2	52.9
15125	00:01:00.500	3.71	20.54	0.1	12.98	6.49	0.5	20.2	52.9
15150	00:01:00.600	3.71	20.54	0.1	12.96	6.51	0.5	20.2	52.9
15175	00:01:00.700	3.71	20.54	0.1	13.05	6.51	0.5	20.2	52.9
15200	00:01:00.800	3.71	20.54	0.1	13.07	6.5	0.5	20.2	52.9
15225	00:01:00.900	3.71	20.54	0.1	13.08	6.5	0.5	20.2	52.9
15250	00:01:01.000	3.71	20.54	0.1	13.06	6.51	0.5	20.2	52.9
15275	00:01:01.100	3.71	20.54	0.1	13.04	6.51	0.5	20.2	52.9
15300	00:01:01.200	3.71	20.54	0.1	12.99	6.53	0.5	20.2	52.9
15325	00:01:01.300	3.71	20.54	0.1	12.92	6.52	0.5	20.2	52.9
15350	00:01:01.400	3.71	20.54	0.1	12.94	6.54	0.51	20.2	52.9
15375	00:01:01.500	3.71	20.54	0.1	12.95	6.54	0.5	20.2	52.9
15400	00:01:01.600	3.71	20.54	0.1	12.95	6.55	0.51	20.2	52.9
15425	00:01:01.700	3.71	20.54	0.1	12.92	6.6	0.51	20.2	52.9
15450	00:01:01.800	3.71	20.54	0.1	12.98	6.62	0.51	20.2	52.9
15475	00:01:01.900	3.71	20.54	0.1	13	6.63	0.51	20.2	52.9
15500	00:01:02.000	3.71	20.54	0.1	13.03	6.61	0.51	20.2	52.9
15525	00:01:02.100	3.71	20.54	0.1	13.02	6.6	0.51	20.2	52.9
15550	00:01:02.200	3.71	20.54	0.1	13.06	6.58	0.5	20.2	52.9
15575	00:01:02.300	3.71	20.54	0.1	13.11	6.59	0.5	20.2	52.9
15600	00:01:02.400	3.71	20.54	0.1	13.12	6.57	0.5	20.2	52.9
15625	00:01:02.500	3.71	20.54	0.1	13.05	6.58	0.5	20.2	52.9
15650	00:01:02.600	3.71	20.54	0.1	13.08	6.57	0.5	20.2	52.9
15675	00:01:02.700	3.71	20.54	0.1	13.03	6.54	0.5	20.2	52.9
15700	00:01:02.800	3.71	20.54	0.1	13.02	6.53	0.5	20.2	52.9
15725	00:01:02.900	3.71	20.54	0.1	13.01	6.51	0.5	20.2	52.9
15750	00:01:03.000	3.71	20.54	0.1	13.02	6.51	0.5	20.2	52.8
15775	00:01:03.100	3.71	20.54	0.1	13.02	6.54	0.5	20.2	52.8
15800	00:01:03.200	3.71	20.54	0.1	13.02	6.53	0.5	20.2	52.8
15825	00:01:03.300	3.71	20.54	0.1	13.06	6.55	0.5	20.2	52.8
15850	00:01:03.400	3.71	20.54	0.1	13.04	6.59	0.51	20.2	52.8
15875	00:01:03.500	3.71	20.54	0.1	13.07	6.59	0.5	20.2	52.8
15900	00:01:03.600	3.71	20.54	0.1	13.06	6.6	0.51	20.2	52.8
15925	00:01:03.700	3.71	20.54	0.1	13.12	6.6	0.5	20.2	52.8
15950	00:01:03.800	3.71	20.54	0.1	13.07	6.61	0.51	20.2	52.8
15975	00:01:03.900	3.71	20.54	0.1	13.1	6.64	0.51	20.2	52.8
16000	00:01:04.000	3.71	20.54	0.1	13.12	6.66	0.51	20.2	52.8
16025	00:01:04.100	3.71	20.54	0.1	13.16	6.67	0.51	20.2	52.8
16050	00:01:04.200	3.71	20.54	0.1	13.17	6.69	0.51	20.2	52.8
16075	00:01:04.300	3.71	20.54	0.1	13.15	6.71	0.51	20.2	52.8
16100	00:01:04.400	3.71	20.54	0.1	13.13	6.69	0.51	20.2	52.8
16125	00:01:04.500	3.71	20.54	0.1	13.16	6.68	0.51	20.2	52.8
16150	00:01:04.600	3.71	20.54	0.1	13.11	6.69	0.51	20.2	52.8
16175	00:01:04.700	3.71	20.54	0.1	13.13	6.68	0.51	20.2	52.8
16200	00:01:04.800	3.71	20.54	0.1	13.2	6.68	0.51	20.2	52.8
16225	00:01:04.900	3.71	20.54	0.1	13.19	6.7	0.51	20.2	52.8
16250	00:01:05.000	3.71	20.54	0.1	13.16	6.68	0.51	20.2	52.8
16275	00:01:05.100	3.71	20.54	0.1	13.16	6.66	0.51	20.2	52.8
16300	00:01:05.200	3.71	20.54	0.1	13.18	6.67	0.51	20.2	52.8
16325	00:01:05.300	3.71	20.54	0.1	13.15	6.65	0.51	20.2	52.8
16350	00:01:05.400	3.71	20.54	0.1	13.22	6.63	0.5	20.2	52.8
16375	00:01:05.500	3.71	20.54	0.1	13.22	6.63	0.5	20.2	52.8
16400	00:01:05.600	3.71	20.54	0.1	13.33	6.63	0.5	20.2	52.8
16425	00:01:05.700	3.71	20.54	0.1	13.3	6.64	0.5	20.2	52.8
16450	00:01:05.800	3.71	20.54	0.1	13.31	6.65	0.5	20.2	52.8
16475	00:01:05.900	3.71	20.54	0.1	13.35	6.62	0.5	20.2	52.8
16500	00:01:06.000	3.71	20.54	0.1	13.42	6.64	0.49	20.2	52.8
16525	00:01:06.100	3.71	20.54	0.1	13.45	6.65	0.49	20.2	52.8
16550	00:01:06.200	3.71	20.54	0.1	13.5	6.66	0.49	20.2	52.8
16575	00:01:06.300	3.71	20.54	0.1	13.51	6.64	0.49	20.2	52.8
16600	00:01:06.400	3.71	20.54	0.1	13.51	6.65	0.49	20.2	52.8
16625	00:01:06.500	3.71	20.54	0.1	13.54	6.68	0.49	20.2	52.8
16650	00:01:06.600	3.71	20.54	0.1	13.52	6.69	0.49	20.2	52.8
16675	00:01:06.700	3.71	20.54	0.1	13.59	6.72	0.49	20.2	52.8
16700	00:01:06.800	3.71	20.54	0.1	13.62	6.74	0.49	20.2	52.8
16725	00:01:06.900	3.71	20.54	0.1	13.63	6.74	0.49	20.2	52.8
16750	00:01:07.000	3.71	20.54	0.1	13.63	6.76	0.5	20.2	52.8
16775	00:01:07.100	3.71	20.54	0.1	13.6	6.77	0.5	20.2	52.8
16800	00:01:07.200	3.71	20.54	0.1	13.55	6.75	0.5	20.2	52.8
16825	00:01:07.300	3.71	20.54	0.1	13.55	6.77	0.5	20.2	52.8
16850	00:01:07.400	3.71	20.54	0.1	13.56	6.79	0.5	20.2	52.8
16875	00:01:07.500	3.71	20.54	0.1	13.48	6.8	0.5	20.2	52.8
16900	00:01:07.600	3.71	20.54	0.1	13.46	6.79	0.5	20.2	52.8
16925	00:01:07.700	3.71	20.54	0.1	13.37	6.79	0.51	20.2	52.8
16950	00:01:07.800	3.71	20.54	0.1	13.34	6.78	0.51	20.2	52.8
16975	00:01:07.900	3.71	20.54	0.1	13.35	6.79	0.51	20.2	52.8
17000	00:01:08.000	3.71	20.54	0.1	13.35	6.8	0.51	20.2	52.8
17025	00:01:08.100	3.71	20.54	0.1	13.41	6.82	0.51	20.2	52.8
17050	00:01:08.200	3.71	20.54	0.1	13.39	6.84	0.51	20.2	52.8
17075	00:01:08.300	3.71	20.54	0.1	13.41	6.83	0.51	20.2	52.8
17100	00:01:08.400	3.71	20.54	0.1	13.39	6.85	0.51	20.2	52.8
17125	00:01:08.500	3.71	20.54	0.1	13.51	6.85	0.51	20.2	52.8
17150	00:01:08.600	3.71	20.54	0.1	13.5	6.91	0.51	20.2	52.8
17175	00:01:08.700	3.71	20.54	0.1	13.57	6.91	0.51	20.2	52.8
17200	00:01:08.800	3.71	20.54	0.1	13.58	6.89	0.51	20.2	52.8
17225	00:01:08.900	3.71	20.54	0.1	13.58	6.9	0.51	20.2	52.8
17250	00:01:09.000	3.71	20.54	0.1	13.57	6.89	0.51	20.2	52.8
17275	00:01:09.100	3.71	20.54	0.1	13.59	6.9	0.51	20.2	52.8
17300	00:01:09.200	3.71	20.54	0.1	13.61	6.91	0.51	20.2	52.8
17325	00:01:09.300	3.71	20.54	0.1	13.65	6.93	0.51	20.2	52.8
17350	00:01:09.400	3.71	20.54	0.1	13.66	6.93	0.51	20.2	52.8
17375	00:01:09.500	3.71	20.54	0.1	13.63	6.93	0.51	20.2	52.8
17400	00:01:09.600	3.71	20.54	0.1	13.68	6.91	0.51	20.2	52.8
17425	00:01:09.700	3.71	20.54	0.1	13.66	6.91	0.51	20.2	52.8
17450	00:01:09.800	3.71	20.54	0.1	13.62	6.95	0.51	20.2	52.8
17475	00:01:09.900	3.71	20.54	0.1	13.63	6.95	0.51	20.2	52.8
17500	00:01:10.000	3.71	20.54	0.1	13.65	6.96	0.51	20.2	52.8
17525	00:01:10.100	3.71	20.54	0.1	13.6	6.96	0.51	20.2	52.8
17550	00:01:10.200	3.71	20.54	0.1	13.61	6.96	0.51	20.2	52.8
17575	00:01:10.300	3.71	20.54	0.1	13.55	6.96	0.51	20.2	52.8
17600	00:01:10.400	3.71	20.54	0.1	13.55	6.95	0.51	20.2	52.8
17625	00:01:10.500	3.71	20.54	0.1	13.52	6.95	0.51	20.2	52.8
17650	00:01:10.600	3.71	20.54	0.1	13.5	6.93	0.51	20.2	52.8
17675	00:01:10.700	3.71	20.54	0.1	13.54	6.91	0.51	20.2	52.8
17700	00:01:10.800	3.71	20.54	0.1	13.57	6.91	0.51	20.2	52.8
17725	00:01:10.900	3.71	20.54	0.1	13.57	6.89	0.51	20.2	52.8
17750	00:01:11.000	3.71	20.54	0.1	13.6	6.91	0.51	20.2	52.8
17775	00:01:11.100	3.71	20.54	0.1	13.64	6.9	0.51	20.2	52.8
17800	00:01:11.200	3.71	20.54	0.1	13.66	6.9	0.51	20.2	52.8
17825	00:01:11.300	3.71	20.54	0.1	13.72	6.9	0.5	20.2	52.8
17850	00:01:11.400	3.71	20.54	0.1	13.72	6.93	0.51	20.2	52.8
17875	00:01:11.500	3.71	20.54	0.1	13.74	6.94	0.51	20.2	52.8
17900	00:01:11.600	3.71	20.53	0.1	13.75	6.96	0.51	20.2	52.8
17925	00:01:11.700	3.71	20.54	0.1	13.72	6.96	0.51	20.2	52.8
17950	00:01:11.800	3.71	20.54	0.11	13.7	6.97	0.51	20.2	52.8
17975	00:01:11.900	3.71	20.54	0.1	13.69	6.95	0.51	20.2	52.8
18000	00:01:12.000	3.71	20.54	0.1	13.64	6.93	0.51	20.2	52.8
18025	00:01:12.100	3.71	20.54	0.1	13.62	6.95	0.51	20.2	52.8
18050	00:01:12.200	3.71	20.54	0.1	13.63	6.94	0.51	20.2	52.8
18075	00:01:12.300	3.71	20.54	0.1	13.63	6.93	0.51	20.2	52.8
18100	00:01:12.400	3.71	20.54	0.1	13.62	6.89	0.51	20.2	52.8
18125	00:01:12.500	3.71	20.54	0.1	13.62	6.9	0.51	20.2	52.8
18150	00:01:12.600	3.71	20.54	0.1	13.62	6.9	0.51	20.2	52.8
18175	00:01:12.700	3.71	20.54	0.1	13.7	6.91	0.5	20.2	52.8
18200	00:01:12.800	3.71	20.54	0.1	13.71	6.91	0.5	20.2	52.8
18225	00:01:12.900	3.71	20.53	0.1	13.76	6.92	0.5	20.2	52.8
18250	00:01:13.000	3.71	20.53	0.1	13.75	6.91	0.5	20.3	52.8
18275	00:01:13.100	3.71	20.53	0.1	13.78	6.9	0.5	20.3	52.8
18300	00:01:13.200	3.71	20.53	0.1	13.76	6.93	0.5	20.3	52.8
18325	00:01:13.300	3.71	20.53	0.1	13.75	6.94	0.5	20.3	52.8
18350	00:01:13.400	3.71	20.53	0.1	13.75	6.95	0.51	20.3	52.8
18375	00:01:13.500	3.71	20.53	0.1	13.77	6.95	0.5	20.3	52.8
18400	00:01:13.600	3.71	20.53	0.1	13.77	6.92	0.5	20.3	52.8
18425	00:01:13.700	3.71	20.54	0.1	13.74	6.92	0.5	20.3	52.8
18450	00:01:13.800	3.71	20.53	0.1	13.75	6.9	0.5	20.3	52.8
18475	00:01:13.900	3.71	20.54	0.1	13.73	6.9	0.5	20.3	52.8
18500	00:01:14.000	3.71	20.53	0.1	13.74	6.9	0.5	20.3	52.8
18525	00:01:14.100	3.71	20.54	0.1	13.73	6.91	0.5	20.3	52.8
18550	00:01:14.200	3.7	20.54	0.1	13.72	6.9	0.5	20.3	52.8
18575	00:01:14.300	3.71	20.54	0.1	13.73	6.91	0.5	20.3	52.8
18600	00:01:14.400	3.71	20.53	0.1	13.77	6.92	0.5	20.3	52.8
18625	00:01:14.500	3.71	20.53	0.1	13.78	6.91	0.5	20.3	52.8
18650	00:01:14.600	3.7	20.53	0.11	13.76	6.96	0.51	20.3	52.8
18675	00:01:14.700	3.7	20.53	0.11	13.82	6.99	0.51	20.3	52.8
18700	00:01:14.800	3.71	20.53	0.11	13.82	7.04	0.51	20.3	52.8
18725	00:01:14.900	3.71	20.53	0.11	13.82	7.08	0.51	20.3	52.8
18750	00:01:15.000	3.71	20.53	0.11	13.84	7.11	0.51	20.3	52.8
18775	00:01:15.100	3.71	20.53	0.11	13.85	7.11	0.51	20.3	52.8
18800	00:01:15.200	3.71	20.53	0.11	13.87	7.11	0.51	20.3	52.8
18825	00:01:15.300	3.71	20.53	0.11	13.89	7.12	0.51	20.3	52.8
18850	00:01:15.400	3.71	20.53	0.11	13.89	7.1	0.51	20.3	52.8
18875	00:01:15.500	3.71	20.53	0.11	13.86	7.13	0.51	20.3	52.8
18900	00:01:15.600	3.71	20.53	0.11	13.87	7.11	0.51	20.3	52.8
18925	00:01:15.700	3.71	20.53	0.11	13.86	7.1	0.51	20.3	52.8
18950	00:01:15.800	3.71	20.53	0.11	13.85	7.09	0.51	20.3	52.8
18975	00:01:15.900	3.71	20.53	0.11	13.84	7.09	0.51	20.3	52.8
19000	00:01:16.000	3.71	20.53	0.11	13.86	7.1	0.51	20.3	52.7
19025	00:01:16.100	3.71	20.53	0.11	13.84	7.12	0.51	20.3	52.7
19050	00:01:16.200	3.71	20.53	0.11	13.86	7.11	0.51	20.3	52.7
19075	00:01:16.300	3.71	20.53	0.11	13.87	7.09	0.51	20.3	52.7
19100	00:01:16.400	3.71	20.53	0.11	13.86	7.12	0.51	20.3	52.7
19125	00:01:16.500	3.71	20.53	0.11	13.88	7.13	0.51	20.3	52.7
19150	00:01:16.600	3.71	20.53	0.11	13.91	7.15	0.51	20.3	52.7
19175	00:01:16.700	3.71	20.53	0.11	13.92	7.15	0.51	20.3	52.7
19200	00:01:16.800	3.71	20.53	0.11	13.97	7.14	0.51	20.3	52.7
19225	00:01:16.900	3.71	20.53	0.11	13.99	7.14	0.51	20.3	52.7
19250	00:01:17.000	3.71	20.53	0.11	13.98	7.13	0.51	20.3	52.7
19275	00:01:17.100	3.71	20.53	0.11	14.01	7.11	0.51	20.3	52.7
19300	00:01:17.200	3.71	20.53	0.11	14	7.13	0.51	20.3	52.7
19325	00:01:17.300	3.71	20.53	0.11	13.98	7.16	0.51	20.3	52.7
19350	00:01:17.400	3.71	20.53	0.11	13.96	7.16	0.51	20.3	52.7
19375	00:01:17.500	3.71	20.53	0.11	13.99	7.15	0.51	20.3	52.7
19400	00:01:17.600	3.71	20.53	0.11	13.95	7.16	0.51	20.3	52.7
19425	00:01:17.700	3.71	20.53	0.11	13.99	7.17	0.51	20.3	52.7
19450	00:01:17.800	3.71	20.53	0.11	13.94	7.17	0.51	20.3	52.7
19475	00:01:17.900	3.71	20.53	0.11	13.94	7.16	0.51	20.3	52.7
19500	00:01:18.000	3.71	20.53	0.11	13.93	7.19	0.52	20.3	52.7
19525	00:01:18.100	3.71	20.53	0.11	13.94	7.18	0.52	20.3	52.7
19550	00:01:18.200	3.71	20.53	0.11	13.91	7.17	0.52	20.3	52.7
19575	00:01:18.300	3.71	20.53	0.11	14.01	7.16	0.51	20.3	52.7
19600	00:01:18.400	3.71	20.53	0.11	14.02	7.18	0.51	20.3	52.7
19625	00:01:18.500	3.71	20.53	0.11	14	7.17	0.51	20.3	52.7
19650	00:01:18.600	3.71	20.53	0.11	14	7.14	0.51	20.3	52.7
19675	00:01:18.700	3.71	20.53	0.11	13.96	7.14	0.51	20.3	52.7
19700	00:01:18.800	3.71	20.53	0.11	13.99	7.15	0.51	20.3	52.7
19725	00:01:18.900	3.71	20.53	0.11	14.04	7.16	0.51	20.3	52.7
19750	00:01:19.000	3.71	20.53	0.11	14.03	7.17	0.51	20.3	52.7
19775	00:01:19.100	3.71	20.53	0.11	14.04	7.18	0.51	20.3	52.7
19800	00:01:19.200	3.71	20.53	0.11	14.07	7.2	0.51	20.3	52.7
19825	00:01:19.300	3.71	20.53	0.11	14.04	7.22	0.51	20.3	52.7
19850	00:01:19.400	3.71	20.53	0.11	14.08	7.2	0.51	20.3	52.7
19875	00:01:19.500	3.71	20.53	0.11	14.11	7.18	0.51	20.3	52.7
19900	00:01:19.600	3.71	20.53	0.11	14.12	7.19	0.51	20.3	52.7
19925	00:01:19.700	3.71	20.53	0.11	14.14	7.19	0.51	20.3	52.7
19950	00:01:19.800	3.71	20.53	0.11	14.15	7.2	0.51	20.3	52.7
19975	00:01:19.900	3.71	20.53	0.11	14.09	7.19	0.51	20.3	52.7
20000	00:01:20.000	3.71	20.53	0.11	14.15	7.17	0.51	20.3	52.7
20025	00:01:20.100	3.71	20.53	0.11	14.18	7.19	0.51	20.3	52.7
20050	00:01:20.200	3.71	20.53	0.11	14.19	7.16	0.5	20.3	52.7
20075	00:01:20.300	3.71	20.53	0.11	14.17	7.17	0.51	20.3	52.7
20100	00:01:20.400	3.71	20.53	0.11	14.14	7.17	0.51	20.3	52.7
20125	00:01:20.500	3.71	20.53	0.11	14.15	7.2	0.51	20.3	52.7
20150	00:01:20.600	3.71	20.53	0.11	14.17	7.23	0.51	20.3	52.7
20175	00:01:20.700	3.71	20.53	0.11	14.14	7.23	0.51	20.3	52.7
20200	00:01:20.800	3.71	20.53	0.11	14.13	7.25	0.51	20.3	52.7
20225	00:01:20.900	3.71	20.53	0.11	14.2	7.28	0.51	20.3	52.7
20250	00:01:21.000	3.71	20.53	0.11	14.2	7.3	0.51	20.3	52.7
20275	00:01:21.100	3.71	20.53	0.11	14.15	7.29	0.52	20.3	52.7
20300	00:01:21.200	3.71	20.53	0.11	14.2	7.32	0.52	20.3	52.7
20325	00:01:21.300	3.71	20.53	0.11	14.17	7.33	0.52	20.3	52.7
20350	00:01:21.400	3.71	20.53	0.11	14.18	7.33	0.52	20.3	52.7
20375	00:01:21.500	3.71	20.53	0.11	14.15	7.33	0.52	20.3	52.7
20400	00:01:21.600	3.71	20.53	0.11	14.19	7.32	0.52	20.3	52.7
20425	00:01:21.700	3.71	20.53	0.11	14.19	7.34	0.52	20.3	52.7
20450	00:01:21.800	3.71	20.53	0.11	14.21	7.33	0.52	20.3	52.7
20475	00:01:21.900	3.71	20.53	0.11	14.22	7.32	0.52	20.3	52.7
20500	00:01:22.000	3.71	20.53	0.11	14.18	7.3	0.51	20.3	52.7
20525	00:01:22.100	3.71	20.53	0.11	14.21	7.3	0.51	20.3	52.7
20550	00:01:22.200	3.71	20.53	0.11	14.19	7.32	0.52	20.3	52.7
20575	00:01:22.300	3.71	20.53	0.11	14.23	7.3	0.51	20.3	52.7
20600	00:01:22.400	3.71	20.53	0.11	14.24	7.32	0.51	20.3	52.7
20625	00:01:22.500	3.71	20.53	0.11	14.26	7.32	0.51	20.3	52.7
20650	00:01:22.600	3.71	20.53	0.11	14.27	7.34	0.51	20.3	52.7
20675	00:01:22.700	3.71	20.53	0.11	14.29	7.33	0.51	20.3	52.7
20700	00:01:22.800	3.71	20.53	0.11	14.28	7.32	0.51	20.3	52.7
20725	00:01:22.900	3.71	20.53	0.11	14.28	7.32	0.51	20.3	52.7
20750	00:01:23.000	3.71	20.53	0.11	14.33	7.34	0.51	20.3	52.7
20775	00:01:23.100	3.71	20.53	0.11	14.32	7.36	0.51	20.3	52.7
20800	00:01:23.200	3.71	20.53	0.11	14.29	7.33	0.51	20.3	52.7
20825	00:01:23.300	3.71	20.53	0.11	14.27	7.32	0.51	20.3	52.7
20850	00:01:23.400	3.71	20.53	0.11	14.3	7.29	0.51	20.3	52.7
20875	00:01:23.500	3.71	20.53	0.11	14.32	7.29	0.51	20.3	52.7
20900	00:01:23.600	3.71	20.53	0.11	14.3	7.27	0.51	20.3	52.7
20925	00:01:23.700	3.71	20.53	0.11	14.34	7.28	0.51	20.3	52.7
20950	00:01:23.800	3.71	20.53	0.11	14.34	7.3	0.51	20.3	52.7
20975	00:01:23.900	3.71	20.53	0.11	14.39	7.29	0.51	20.3	52.7
21000	00:01:24.000	3.71	20.53	0.11	14.35	7.29	0.51	20.3	52.7
21025	00:01:24.100	3.71	20.53	0.11	14.41	7.28	0.5	20.3	52.7
21050	00:01:24.200	3.71	20.53	0.11	14.42	7.31	0.51	20.3	52.7
21075	00:01:24.300	3.71	20.53	0.11	14.43	7.31	0.51	20.3	52.7
21100	00:01:24.400	3.71	20.53	0.11	14.42	7.31	0.51	20.3	52.7
21125	00:01:24.500	3.71	20.53	0.11	14.42	7.31	0.51	20.3	52.7
21150	00:01:24.600	3.71	20.53	0.11	14.45	7.33	0.51	20.3	52.7
21175	00:01:24.700	3.71	20.53	0.11	14.44	7.33	0.51	20.3	52.7
21200	00:01:24.800	3.71	20.53	0.11	14.47	7.32	0.51	20.3	52.7
21225	00:01:24.900	3.71	20.53	0.11	14.46	7.34	0.51	20.3	52.7
21250	00:01:25.000	3.71	20.53	0.11	14.46	7.33	0.51	20.3	52.7
21275	00:01:25.100	3.71	20.53	0.11	14.44	7.33	0.51	20.3	52.7
21300	00:01:25.200	3.71	20.53	0.11	14.47	7.31	0.51	20.3	52.7
21325	00:01:25.300	3.71	20.53	0.11	14.47	7.34	0.51	20.3	52.7
21350	00:01:25.400	3.71	20.53	0.11	14.49	7.38	0.51	20.3	52.7
21375	00:01:25.500	3.71	20.53	0.11	14.49	7.4	0.51	20.3	52.7
21400	00:01:25.600	3.71	20.53	0.11	14.49	7.38	0.51	20.3	52.7
21425	00:01:25.700	3.71	20.53	0.11	14.45	7.39	0.51	20.3	52.7
21450	00:01:25.800	3.71	20.53	0.11	14.48	7.41	0.51	20.3	52.7
21475	00:01:25.900	3.71	20.53	0.11	14.46	7.41	0.51	20.3	52.7
21500	00:01:26.000	3.71	20.53	0.11	14.54	7.43	0.51	20.3	52.7
21525	00:01:26.100	3.71	20.53	0.11	14.52	7.46	0.51	20.3	52.7
21550	00:01:26.200	3.71	20.53	0.11	14.54	7.46	0.51	20.3	52.7
21575	00:01:26.300	3.71	20.53	0.11	14.54	7.46	0.51	20.3	52.7
21600	00:01:26.400	3.71	20.53	0.11	14.53	7.48	0.51	20.3	52.7
21625	00:01:26.500	3.71	20.53	0.11	14.53	7.49	0.52	20.3	52.7
21650	00:01:26.600	3.71	20.53	0.11	14.53	7.52	0.52	20.3	52.7
21675	00:01:26.700	3.71	20.53	0.11	14.56	7.53	0.52	20.3	52.7
21700	00:01:26.800	3.71	20.53	0.11	14.52	7.54	0.52	20.3	52.7
21725	00:01:26.900	3.71	20.53	0.11	14.54	7.55	0.52	20.3	52.7
21750	00:01:27.000	3.71	20.53	0.11	14.53	7.54	0.52	20.3	52.7
21775	00:01:27.100	3.71	20.53	0.11	14.52	7.53	0.52	20.3	52.7
21800	00:01:27.200	3.71	20.53	0.11	14.53	7.54	0.52	20.3	52.7
21825	00:01:27.300	3.71	20.53	0.11	14.53	7.54	0.52	20.3	52.7
21850	00:01:27.400	3.71	20.53	0.11	14.55	7.55	0.52	20.3	52.7
21875	00:01:27.500	3.71	20.53	0.11	14.55	7.57	0.52	20.3	52.7
21900	00:01:27.600	3.71	20.53	0.11	14.55	7.58	0.52	20.3	52.7
21925	00:01:27.700	3.7	20.53	0.11	14.59	7.55	0.52	20.3	52.7
21950	00:01:27.800	3.7	20.53	0.11	14.6	7.54	0.52	20.3	52.7
21975	00:01:27.900	3.7	20.53	0.11	14.66	7.54	0.51	20.3	52.7
22000	00:01:28.000	3.7	20.53	0.11	14.62	7.54	0.52	20.3	52.7
22025	00:01:28.100	3.7	20.53	0.11	14.69	7.52	0.51	20.3	52.7
22050	00:01:28.200	3.7	20.53	0.11	14.72	7.51	0.51	20.3	52.7
22075	00:01:28.300	3.7	20.53	0.11	14.75	7.51	0.51	20.3	52.7
22100	00:01:28.400	3.7	20.52	0.11	14.82	7.5	0.51	20.3	52.7
22125	00:01:28.500	3.7	20.52	0.11	14.81	7.47	0.5	20.3	52.7
22150	00:01:28.600	3.7	20.52	0.11	14.84	7.46	0.5	20.3	52.7
22175	00:01:28.700	3.7	20.52	0.11	14.85	7.49	0.5	20.3	52.7
22200	00:01:28.800	3.7	20.52	0.11	14.91	7.49	0.5	20.3	52.7
22225	00:01:28.900	3.7	20.52	0.11	14.86	7.5	0.5	20.3	52.7
22250	00:01:29.000	3.7	20.52	0.11	14.88	7.52	0.5	20.3	52.7
22275	00:01:29.100	3.7	20.52	0.11	14.9	7.57	0.51	20.3	52.7
22300	00:01:29.200	3.7	20.52	0.11	14.9	7.6	0.51	20.3	52.7
22325	00:01:29.300	3.7	20.52	0.11	14.93	7.64	0.51	20.3	52.7
22350	00:01:29.400	3.7	20.52	0.11	14.86	7.66	0.52	20.3	52.7
22375	00:01:29.500	3.7	20.52	0.11	14.88	7.66	0.51	20.3	52.7
22400	00:01:29.600	3.7	20.52	0.11	14.86	7.68	0.52	20.3	52.7
22425	00:01:29.700	3.7	20.52	0.11	14.88	7.7	0.52	20.3	52.7
22450	00:01:29.800	3.7	20.52	0.11	14.86	7.71	0.52	20.3	52.7
22475	00:01:29.900	3.7	20.52	0.11	14.83	7.73	0.52	20.3	52.7
22500	00:01:30.000	3.7	20.52	0.11	14.81	7.73	0.52	20.3	52.7
22525	00:01:30.100	3.7	20.52	0.11	14.81	7.71	0.52	20.3	52.7
22550	00:01:30.200	3.7	20.52	0.11	14.8	7.68	0.52	20.3	52.7
22575	00:01:30.300	3.7	20.53	0.11	14.76	7.66	0.52	20.3	52.7
22600	00:01:30.400	3.7	20.52	0.11	14.78	7.66	0.52	20.3	52.7
22625	00:01:30.500	3.7	20.53	0.11	14.77	7.68	0.52	20.3	52.7
22650	00:01:30.600	3.7	20.52	0.11	14.78	7.69	0.52	20.3	52.7
22675	00:01:30.700	3.7	20.53	0.11	14.72	7.68	0.52	20.3	52.7
22700	00:01:30.800	3.7	20.53	0.11	14.72	7.69	0.52	20.3	52.7
22725	00:01:30.900	3.7	20.53	0.11	14.73	7.71	0.52	20.3	52.7
22750	00:01:31.000	3.7	20.52	0.11	14.8	7.74	0.52	20.3	52.7
22775	00:01:31.100	3.7	20.52	0.11	14.78	7.72	0.52	20.3	52.7
22800	00:01:31.200	3.7	20.52	0.11	14.81	7.73	0.52	20.3	52.7
22825	00:01:31.300	3.7	20.52	0.11	14.86	7.74	0.52	20.3	52.7
22850	00:01:31.400	3.7	20.52	0.11	14.88	7.74	0.52	20.3	52.7
22875	00:01:31.500	3.7	20.52	0.11	14.9	7.77	0.52	20.3	52.7
22900	00:01:31.600	3.7	20.52	0.11	14.91	7.75	0.52	20.3	52.7
22925	00:01:31.700	3.7	20.52	0.11	14.97	7.75	0.52	20.3	52.7
22950	00:01:31.800	3.7	20.52	0.11	14.95	7.75	0.52	20.3	52.7
22975	00:01:31.900	3.7	20.52	0.11	14.96	7.73	0.52	20.3	52.7
23000	00:01:32.000	3.7	20.52	0.11	14.92	7.7	0.52	20.3	52.7
23025	00:01:32.100	3.7	20.52	0.11	14.93	7.73	0.52	20.3	52.7
23050	00:01:32.200	3.7	20.52	0.11	14.92	7.74	0.52	20.3	52.7
23075	00:01:32.300	3.7	20.52	0.11	14.89	7.73	0.52	20.3	52.7
23100	00:01:32.400	3.7	20.52	0.11	14.9	7.73	0.52	20.3	52.7
23125	00:01:32.500	3.7	20.52	0.11	14.9	7.73	0.52	20.3	52.7
23150	00:01:32.600	3.7	20.52	0.11	14.91	7.75	0.52	20.3	52.7
23175	00:01:32.700	3.7	20.52	0.11	14.93	7.77	0.52	20.3	52.7
23200	00:01:32.800	3.7	20.52	0.11	14.97	7.77	0.52	20.3	52.7
23225	00:01:32.900	3.7	20.52	0.11	14.98	7.78	0.52	20.3	52.7
23250	00:01:33.000	3.7	20.52	0.11	15	7.8	0.52	20.3	52.7
23275	00:01:33.100	3.7	20.52	0.11	14.95	7.81	0.52	20.3	52.7
23300	00:01:33.200	3.7	20.52	0.11	14.96	7.81	0.52	20.3	52.7
23325	00:01:33.300	3.69	20.52	0.11	14.98	7.81	0.52	20.3	52.7
23350	00:01:33.400	3.69	20.52	0.11	14.92	7.82	0.52	20.3	52.7
23375	00:01:33.500	3.7	20.52	0.11	14.91	7.82	0.52	20.3	52.7
23400	00:01:33.600	3.7	20.52	0.11	14.91	7.82	0.52	20.3	52.7
23425	00:01:33.700	3.7	20.52	0.11	14.88	7.79	0.52	20.3	52.7
23450	00:01:33.800	3.7	20.52	0.11	14.87	7.77	0.52	20.3	52.7
23475	00:01:33.900	3.69	20.52	0.11	14.89	7.77	0.52	20.3	52.7
23500	00:01:34.000	3.69	20.52	0.11	14.91	7.77	0.52	20.3	52.7
23525	00:01:34.100	3.69	20.52	0.11	14.93	7.76	0.52	20.3	52.7
23550	00:01:34.200	3.69	20.52	0.11	14.9	7.77	0.52	20.3	52.7
23575	00:01:34.300	3.69	20.52	0.11	14.87	7.78	0.52	20.3	52.7
23600	00:01:34.400	3.69	20.52	0.11	14.93	7.77	0.52	20.3	52.7
23625	00:01:34.500	3.69	20.52	0.11	14.98	7.76	0.52	20.3	52.7
23650	00:01:34.600	3.69	20.52	0.11	14.97	7.76	0.52	20.3	52.7
23675	00:01:34.700	3.69	20.52	0.11	15	7.8	0.52	20.3	52.7
23700	00:01:34.800	3.69	20.52	0.11	14.98	7.82	0.52	20.3	52.7
23725	00:01:34.900	3.69	20.52	0.11	14.97	7.81	0.52	20.3	52.7
23750	00:01:35.000	3.69	20.52	0.11	14.95	7.81	0.52	20.3	52.7
23775	00:01:35.100	3.69	20.52	0.11	14.99	7.8	0.52	20.3	52.7
23800	00:01:35.200	3.69	20.52	0.11	14.99	7.82	0.52	20.3	52.7
23825	00:01:35.300	3.69	20.52	0.11	15	7.83	0.52	20.3	52.7
23850	00:01:35.400	3.69	20.52	0.11	15.01	7.83	0.52	20.3	52.7
23875	00:01:35.500	3.7	20.52	0.11	14.96	7.82	0.52	20.3	52.7
23900	00:01:35.600	3.7	20.52	0.11	14.98	7.81	0.52	20.3	52.7
23925	00:01:35.700	3.7	20.52	0.11	14.96	7.82	0.52	20.3	52.7
23950	00:01:35.800	3.7	20.52	0.11	15.03	7.83	0.52	20.3	52.7
23975	00:01:35.900	3.7	20.52	0.11	15.05	7.85	0.52	20.3	52.7
24000	00:01:36.000	3.7	20.52	0.11	15.05	7.87	0.52	20.3	52.7
24025	00:01:36.100	3.7	20.52	0.11	15.04	7.88	0.52	20.3	52.7
24050	00:01:36.200	3.7	20.52	0.11	15.05	7.87	0.52	20.3	52.7
24075	00:01:36.300	3.7	20.52	0.11	15.11	7.85	0.52	20.3	52.7
24100	00:01:36.400	3.7	20.52	0.11	15.09	7.87	0.52	20.3	52.7
24125	00:01:36.500	3.7	20.52	0.11	15.13	7.91	0.52	20.3	52.7
24150	00:01:36.600	3.7	20.52	0.11	15.14	7.94	0.52	20.3	52.7
24175	00:01:36.700	3.7	20.52	0.11	15.15	7.92	0.52	20.3	52.7
24200	00:01:36.800	3.7	20.52	0.11	15.11	7.89	0.52	20.3	52.7
24225	00:01:36.900	3.7	20.52	0.11	15.14	7.9	0.52	20.3	52.7
24250	00:01:37.000	3.7	20.52	0.11	15.14	7.91	0.52	20.3	52.7
24275	00:01:37.100	3.7	20.52	0.11	15.12	7.94	0.52	20.3	52.7
24300	00:01:37.200	3.7	20.52	0.11	15.13	7.93	0.52	20.3	52.7
24325	00:01:37.300	3.7	20.52	0.11	15.14	7.95	0.53	20.3	52.7
24350	00:01:37.400	3.7	20.52	0.11	15.13	7.96	0.53	20.3	52.7
24375	00:01:37.500	3.7	20.52	0.11	15.19	7.94	0.52	20.3	52.7
24400	00:01:37.600	3.7	20.52	0.11	15.18	7.96	0.52	20.3	52.7
24425	00:01:37.700	3.7	20.52	0.11	15.21	7.97	0.52	20.3	52.7
24450	00:01:37.800	3.7	20.52	0.11	15.25	8	0.52	20.3	52.7
24475	00:01:37.900	3.7	20.52	0.11	15.25	7.98	0.52	20.3	52.7
24500	00:01:38.000	3.7	20.52	0.11	15.27	7.94	0.52	20.3	52.7
24525	00:01:38.100	3.7	20.52	0.11	15.35	7.9	0.51	20.3	52.7
24550	00:01:38.200	3.7	20.52	0.11	15.39	7.92	0.51	20.3	52.7
24575	00:01:38.300	3.7	20.52	0.11	15.38	7.91	0.51	20.3	52.7
24600	00:01:38.400	3.7	20.52	0.11	15.38	7.9	0.51	20.3	52.7
24625	00:01:38.500	3.7	20.52	0.11	15.32	7.89	0.51	20.3	52.7
24650	00:01:38.600	3.7	20.52	0.11	15.34	7.87	0.51	20.3	52.7
24675	00:01:38.700	3.7	20.52	0.11	15.35	7.86	0.51	20.3	52.7
24700	00:01:38.800	3.7	20.52	0.11	15.31	7.85	0.51	20.3	52.7
24725	00:01:38.900	3.7	20.52	0.11	15.31	7.88	0.51	20.3	52.7
24750	00:01:39.000	3.7	20.52	0.11	15.33	7.92	0.52	20.3	52.6
24775	00:01:39.100	3.7	20.52	0.11	15.32	7.95	0.52	20.3	52.6
24800	00:01:39.200	3.7	20.52	0.11	15.26	7.94	0.52	20.3	52.6
24825	00:01:39.300	3.7	20.52	0.11	15.25	7.95	0.52	20.3	52.6
24850	00:01:39.400	3.7	20.52	0.11	15.26	7.97	0.52	20.3	52.6
24875	00:01:39.500	3.7	20.52	0.11	15.24	7.99	0.52	20.3	52.6
24900	00:01:39.600	3.7	20.52	0.12	15.29	8.01	0.52	20.3	52.6
24925	00:01:39.700	3.7	20.52	0.12	15.26	8.04	0.53	20.3	52.6
24950	00:01:39.800	3.7	20.52	0.12	15.29	8.05	0.53	20.3	52.6
24975	00:01:39.900	3.7	20.52	0.12	15.24	8.04	0.53	20.3	52.6
25000	00:01:40.000	3.7	20.52	0.12	15.26	8.01	0.52	20.3	52.6
25025	00:01:40.100	3.7	20.52	0.12	15.22	8.01	0.53	20.3	52.6
25050	00:01:40.200	3.7	20.52	0.12	15.32	8.02	0.52	20.3	52.6
25075	00:01:40.300	3.7	20.52	0.12	15.29	8.02	0.52	20.3	52.6
25100	00:01:40.400	3.7	20.52	0.12	15.27	8.02	0.52	20.3	52.6
25125	00:01:40.500	3.7	20.52	0.12	15.3	8.02	0.52	20.3	52.6
25150	00:01:40.600	3.7	20.52	0.11	15.26	8	0.52	20.3	52.6
25175	00:01:40.700	3.7	20.52	0.12	15.25	8.01	0.53	20.3	52.6
25200	00:01:40.800	3.7	20.52	0.12	15.29	8.03	0.53	20.3	52.6
25225	00:01:40.900	3.7	20.52	0.12	15.32	8.03	0.52	20.3	52.6
25250	00:01:41.000	3.7	20.52	0.12	15.27	8.06	0.53	20.3	52.6
25275	00:01:41.100	3.7	20.52	0.12	15.34	8.04	0.52	20.3	52.6
25300	00:01:41.200	3.7	20.52	0.12	15.3	8.04	0.53	20.3	52.6
25325	00:01:41.300	3.7	20.52	0.12	15.32	8.04	0.53	20.3	52.6
25350	00:01:41.400	3.7	20.52	0.12	15.39	8.04	0.52	20.3	52.6
25375	00:01:41.500	3.7	20.52	0.11	15.4	7.99	0.52	20.3	52.6
25400	00:01:41.600	3.7	20.52	0.11	15.41	8	0.52	20.3	52.6
25425	00:01:41.700	3.7	20.52	0.11	15.43	7.99	0.52	20.3	52.6
25450	00:01:41.800	3.7	20.52	0.11	15.39	7.97	0.52	20.3	52.6
25475	00:01:41.900	3.7	20.52	0.11	15.42	8	0.52	20.3	52.6
25500	00:01:42.000	3.7	20.52	0.12	15.44	8.01	0.52	20.3	52.6
25525	00:01:42.100	3.7	20.52	0.12	15.37	8.01	0.52	20.3	52.6
25550	00:01:42.200	3.7	20.52	0.12	15.36	8.03	0.52	20.3	52.6
25575	00:01:42.300	3.7	20.52	0.12	15.42	8.06	0.52	20.3	52.6
25600	00:01:42.400	3.7	20.52	0.12	15.41	8.07	0.52	20.3	52.6
25625	00:01:42.500	3.7	20.52	0.12	15.48	8.13	0.53	20.3	52.6
25650	00:01:42.600	3.7	20.52	0.12	15.48	8.13	0.53	20.3	52.6
25675	00:01:42.700	3.7	20.52	0.12	15.52	8.12	0.52	20.3	52.6
25700	00:01:42.800	3.7	20.52	0.12	15.55	8.12	0.52	20.3	52.6
25725	00:01:42.900	3.7	20.52	0.12	15.63	8.12	0.52	20.3	52.6
25750	00:01:43.000	3.7	20.52	0.12	15.63	8.12	0.52	20.3	52.6
25775	00:01:43.100	3.7	20.52	0.12	15.68	8.15	0.52	20.3	52.6
25800	00:01:43.200	3.7	20.52	0.12	15.72	8.15	0.52	20.3	52.6
25825	00:01:43.300	3.7	20.52	0.12	15.67	8.15	0.52	20.3	52.6
25850	00:01:43.400	3.7	20.52	0.12	15.73	8.18	0.52	20.3	52.6
25875	00:01:43.500	3.7	20.52	0.12	15.65	8.17	0.52	20.3	52.6
25900	00:01:43.600	3.7	20.52	0.12	15.68	8.17	0.52	20.3	52.6
25925	00:01:43.700	3.7	20.52	0.12	15.68	8.19	0.52	20.3	52.6
25950	00:01:43.800	3.7	20.52	0.12	15.68	8.21	0.52	20.3	52.6
25975	00:01:43.900	3.71	20.52	0.12	15.61	8.18	0.52	20.3	52.6
26000	00:01:44.000	3.71	20.52	0.12	15.65	8.18	0.52	20.3	52.6
26025	00:01:44.100	3.71	20.52	0.12	15.65	8.2	0.52	20.3	52.6
26050	00:01:44.200	3.71	20.52	0.12	15.64	8.18	0.52	20.3	52.6
26075	00:01:44.300	3.7	20.52	0.12	15.69	8.17	0.52	20.3	52.6
26100	00:01:44.400	3.7	20.52	0.12	15.64	8.13	0.52	20.3	52.6
26125	00:01:44.500	3.7	20.52	0.12	15.68	8.12	0.52	20.3	52.6
26150	00:01:44.600	3.7	20.52	0.12	15.65	8.14	0.52	20.3	52.6
26175	00:01:44.700	3.7	20.52	0.12	15.63	8.13	0.52	20.3	52.6
26200	00:01:44.800	3.7	20.52	0.12	15.67	8.12	0.52	20.3	52.6
26225	00:01:44.900	3.7	20.52	0.12	15.68	8.11	0.52	20.3	52.6
26250	00:01:45.000	3.7	20.52	0.12	15.62	8.11	0.52	20.3	52.5
26275	00:01:45.100	3.7	20.52	0.12	15.61	8.09	0.52	20.3	52.5
26300	00:01:45.200	3.7	20.52	0.12	15.61	8.1	0.52	20.3	52.5
26325	00:01:45.300	3.7	20.52	0.12	15.59	8.1	0.52	20.3	52.5
26350	00:01:45.400	3.7	20.52	0.12	15.54	8.12	0.52	20.3	52.5
26375	00:01:45.500	3.7	20.52	0.12	15.56	8.12	0.52	20.3	52.5
26400	00:01:45.600	3.7	20.52	0.12	15.58	8.12	0.52	20.3	52.5
26425	00:01:45.700	3.7	20.52	0.12	15.58	8.12	0.52	20.3	52.5
26450	00:01:45.800	3.7	20.52	0.12	15.59	8.14	0.52	20.3	52.5
26475	00:01:45.900	3.7	20.52	0.12	15.59	8.16	0.52	20.3	52.5
26500	00:01:46.000	3.7	20.52	0.12	15.66	8.16	0.52	20.3	52.6
26525	00:01:46.100	3.7	20.52	0.12	15.69	8.16	0.52	20.3	52.6
26550	00:01:46.200	3.7	20.52	0.12	15.7	8.16	0.52	20.3	52.6
26575	00:01:46.300	3.7	20.52	0.12	15.73	8.17	0.52	20.3	52.6
26600	00:01:46.400	3.7	20.52	0.12	15.81	8.2	0.52	20.3	52.6
26625	00:01:46.500	3.7	20.52	0.12	15.81	8.23	0.52	20.3	52.6
26650	00:01:46.600	3.7	20.52	0.12	15.81	8.25	0.52	20.3	52.6
26675	00:01:46.700	3.7	20.51	0.12	15.84	8.26	0.52	20.3	52.6
26700	00:01:46.800	3.7	20.52	0.12	15.79	8.28	0.52	20.3	52.6
26725	00:01:46.900	3.7	20.52	0.12	15.81	8.3	0.52	20.3	52.6
26750	00:01:47.000	3.7	20.52	0.12	15.81	8.31	0.53	20.3	52.6
26775	00:01:47.100	3.7	20.51	0.12	15.85	8.32	0.52	20.3	52.6
26800	00:01:47.200	3.7	20.51	0.12	15.89	8.33	0.52	20.3	52.6
26825	00:01:47.300	3.7	20.51	0.12	15.9	8.35	0.53	20.3	52.6
26850	00:01:47.400	3.7	20.51	0.12	15.92	8.34	0.52	20.3	52.6
26875	00:01:47.500	3.7	20.51	0.12	15.9	8.34	0.52	20.3	52.6
26900	00:01:47.600	3.7	20.51	0.12	15.99	8.35	0.52	20.3	52.6
26925	00:01:47.700	3.7	20.51	0.12	15.96	8.35	0.52	20.3	52.6
26950	00:01:47.800	3.7	20.51	0.12	16.03	8.34	0.52	20.3	52.6
26975	00:01:47.900	3.7	20.51	0.12	16	8.35	0.52	20.3	52.6
27000	00:01:48.000	3.7	20.51	0.12	15.98	8.35	0.52	20.3	52.6
27025	00:01:48.100	3.7	20.51	0.12	15.94	8.36	0.52	20.3	52.6
27050	00:01:48.200	3.7	20.51	0.12	15.91	8.37	0.53	20.3	52.6
27075	00:01:48.300	3.7	20.51	0.12	15.92	8.35	0.52	20.3	52.6
27100	00:01:48.400	3.7	20.51	0.12	15.92	8.36	0.53	20.3	52.6
27125	00:01:48.500	3.7	20.51	0.12	15.93	8.33	0.52	20.3	52.6
27150	00:01:48.600	3.7	20.51	0.12	15.86	8.31	0.52	20.3	52.6
27175	00:01:48.700	3.7	20.51	0.12	15.9	8.33	0.52	20.3	52.6
27200	00:01:48.800	3.7	20.51	0.12	15.86	8.32	0.52	20.3	52.6
27225	00:01:48.900	3.7	20.51	0.12	15.94	8.33	0.52	20.3	52.6
27250	00:01:49.000	3.7	20.51	0.12	15.93	8.35	0.52	20.3	52.6
27275	00:01:49.100	3.7	20.51	0.12	15.95	8.35	0.52	20.3	52.6
27300	00:01:49.200	3.7	20.51	0.12	15.97	8.34	0.52	20.3	52.6
27325	00:01:49.300	3.7	20.51	0.12	15.94	8.37	0.53	20.3	52.6
27350	00:01:49.400	3.7	20.51	0.12	15.98	8.39	0.53	20.3	52.6
27375	00:01:49.500	3.7	20.51	0.12	15.98	8.42	0.53	20.3	52.6
27400	00:01:49.600	3.7	20.51	0.12	16.01	8.43	0.53	20.3	52.6
27425	00:01:49.700	3.7	20.51	0.12	16.01	8.41	0.53	20.3	52.6
27450	00:01:49.800	3.7	20.51	0.12	15.99	8.41	0.53	20.3	52.6
27475	00:01:49.900	3.7	20.51	0.12	15.96	8.42	0.53	20.3	52.6
27500	00:01:50.000	3.7	20.51	0.12	15.96	8.43	0.53	20.3	52.6
27525	00:01:50.100	3.7	20.51	0.12	15.94	8.45	0.53	20.3	52.6
27550	00:01:50.200	3.7	20.51	0.12	15.97	8.46	0.53	20.3	52.6
27575	00:01:50.300	3.7	20.51	0.12	15.98	8.45	0.53	20.3	52.6
27600	00:01:50.400	3.7	20.51	0.12	15.99	8.43	0.53	20.3	52.6
27625	00:01:50.500	3.7	20.51	0.12	16.01	8.43	0.53	20.3	52.6
27650	00:01:50.600	3.7	20.51	0.12	16.01	8.45	0.53	20.3	52.6
27675	00:01:50.700	3.7	20.51	0.12	16.07	8.5	0.53	20.3	52.6
27700	00:01:50.800	3.7	20.51	0.12	16.04	8.52	0.53	20.3	52.6
27725	00:01:50.900	3.7	20.51	0.12	16.08	8.52	0.53	20.3	52.6
27750	00:01:51.000	3.7	20.51	0.12	16.1	8.51	0.53	20.3	52.6
27775	00:01:51.100	3.7	20.51	0.12	16.11	8.5	0.53	20.3	52.6
27800	00:01:51.200	3.7	20.51	0.12	16.1	8.5	0.53	20.3	52.6
27825	00:01:51.300	3.7	20.51	0.12	16.09	8.5	0.53	20.3	52.6
27850	00:01:51.400	3.7	20.51	0.12	16.04	8.51	0.53	20.3	52.6
27875	00:01:51.500	3.7	20.51	0.12	16.06	8.51	0.53	20.3	52.6
27900	00:01:51.600	3.7	20.51	0.12	16.04	8.53	0.53	20.3	52.6
27925	00:01:51.700	3.7	20.51	0.12	16	8.51	0.53	20.3	52.6
27950	00:01:51.800	3.7	20.51	0.12	16.07	8.54	0.53	20.3	52.6
27975	00:01:51.900	3.7	20.51	0.12	16.05	8.55	0.53	20.3	52.6
28000	00:01:52.000	3.7	20.51	0.12	16.05	8.55	0.53	20.3	52.6
28025	00:01:52.100	3.7	20.51	0.12	16.12	8.55	0.53	20.3	52.6
28050	00:01:52.200	3.7	20.51	0.12	16.12	8.54	0.53	20.3	52.6
28075	00:01:52.300	3.7	20.51	0.12	16.14	8.54	0.53	20.3	52.6
28100	00:01:52.400	3.7	20.51	0.12	16.14	8.54	0.53	20.3	52.6
28125	00:01:52.500	3.7	20.51	0.12	16.12	8.54	0.53	20.3	52.6
28150	00:01:52.600	3.7	20.51	0.12	16.17	8.54	0.53	20.3	52.6
28175	00:01:52.700	3.7	20.51	0.12	16.17	8.54	0.53	20.3	52.6
28200	00:01:52.800	3.7	20.51	0.12	16.16	8.53	0.53	20.3	52.6
28225	00:01:52.900	3.7	20.51	0.12	16.15	8.56	0.53	20.3	52.6
28250	00:01:53.000	3.7	20.51	0.12	16.2	8.58	0.53	20.3	52.6
28275	00:01:53.100	3.7	20.51	0.12	16.17	8.61	0.53	20.3	52.6
28300	00:01:53.200	3.7	20.51	0.12	16.12	8.65	0.54	20.3	52.6
28325	00:01:53.300	3.7	20.51	0.12	16.16	8.67	0.54	20.3	52.6
28350	00:01:53.400	3.7	20.51	0.12	16.18	8.68	0.54	20.3	52.6
28375	00:01:53.500	3.7	20.51	0.12	16.23	8.67	0.53	20.3	52.6
28400	00:01:53.600	3.7	20.51	0.12	16.19	8.67	0.54	20.3	52.6
28425	00:01:53.700	3.7	20.51	0.12	16.22	8.65	0.53	20.3	52.6
28450	00:01:53.800	3.7	20.51	0.12	16.21	8.62	0.53	20.3	52.6
28475	00:01:53.900	3.7	20.51	0.12	16.28	8.56	0.53	20.3	52.6
28500	00:01:54.000	3.7	20.51	0.12	16.25	8.52	0.52	20.3	52.6
28525	00:01:54.100	3.7	20.51	0.12	16.25	8.52	0.52	20.3	52.6
28550	00:01:54.200	3.7	20.51	0.12	16.28	8.49	0.52	20.3	52.6
28575	00:01:54.300	3.7	20.51	0.12	16.28	8.51	0.52	20.3	52.6
28600	00:01:54.400	3.7	20.51	0.12	16.3	8.52	0.52	20.3	52.6
28625	00:01:54.500	3.7	20.51	0.12	16.27	8.56	0.53	20.3	52.6
28650	00:01:54.600	3.7	20.51	0.12	16.29	8.55	0.53	20.3	52.6
28675	00:01:54.700	3.7	20.51	0.12	16.3	8.56	0.53	20.3	52.6
28700	00:01:54.800	3.7	20.51	0.12	16.33	8.6	0.53	20.3	52.6
28725	00:01:54.900	3.7	20.51	0.12	16.3	8.64	0.53	20.3	52.6
28750	00:01:55.000	3.7	20.51	0.12	16.3	8.66	0.53	20.3	52.6
28775	00:01:55.100	3.7	20.51	0.12	16.29	8.67	0.53	20.3	52.6
28800	00:01:55.200	3.7	20.51	0.12	16.33	8.68	0.53	20.3	52.6
28825	00:01:55.300	3.7	20.51	0.12	16.28	8.67	0.53	20.3	52.6
28850	00:01:55.400	3.7	20.51	0.12	16.32	8.68	0.53	20.3	52.6
28875	00:01:55.500	3.7	20.51	0.12	16.34	8.66	0.53	20.3	52.6
28900	00:01:55.600	3.7	20.51	0.12	16.33	8.69	0.53	20.3	52.6
28925	00:01:55.700	3.7	20.51	0.12	16.31	8.71	0.53	20.3	52.6
28950	00:01:55.800	3.7	20.51	0.12	16.3	8.7	0.53	20.3	52.6
28975	00:01:55.900	3.7	20.51	0.12	16.24	8.68	0.53	20.3	52.6
29000	00:01:56.000	3.7	20.51	0.12	16.27	8.7	0.53	20.3	52.6
29025	00:01:56.100	3.7	20.51	0.12	16.27	8.69	0.53	20.3	52.6
29050	00:01:56.200	3.7	20.51	0.12	16.27	8.72	0.54	20.3	52.6
29075	00:01:56.300	3.7	20.51	0.12	16.28	8.72	0.54	20.3	52.6
29100	00:01:56.400	3.7	20.51	0.12	16.26	8.73	0.54	20.3	52.6
29125	00:01:56.500	3.7	20.51	0.12	16.25	8.75	0.54	20.3	52.6
29150	00:01:56.600	3.7	20.51	0.12	16.25	8.76	0.54	20.3	52.6
29175	00:01:56.700	3.7	20.51	0.12	16.28	8.76	0.54	20.3	52.6
29200	00:01:56.800	3.7	20.51	0.12	16.25	8.76	0.54	20.3	52.6
29225	00:01:56.900	3.7	20.51	0.12	16.37	8.81	0.54	20.3	52.6
29250	00:01:57.000	3.7	20.51	0.12	16.34	8.82	0.54	20.3	52.6
29275	00:01:57.100	3.7	20.51	0.12	16.36	8.82	0.54	20.3	52.6
29300	00:01:57.200	3.7	20.51	0.12	16.37	8.81	0.54	20.3	52.6
29325	00:01:57.300	3.7	20.51	0.12	16.38	8.85	0.54	20.3	52.6
29350	00:01:57.400	3.7	20.51	0.12	16.36	8.81	0.54	20.3	52.6
29375	00:01:57.500	3.7	20.51	0.12	16.37	8.82	0.54	20.3	52.6
29400	00:01:57.600	3.7	20.51	0.12	16.37	8.84	0.54	20.3	52.6
29425	00:01:57.700	3.7	20.51	0.12	16.36	8.84	0.54	20.3	52.6
29450	00:01:57.800	3.7	20.51	0.12	16.4	8.85	0.54	20.3	52.6
29475	00:01:57.900	3.7	20.51	0.12	16.37	8.79	0.54	20.3	52.6
29500	00:01:58.000	3.7	20.51	0.12	16.37	8.75	0.53	20.3	52.6
29525	00:01:58.100	3.7	20.51	0.12	16.34	8.76	0.54	20.3	52.6
29550	00:01:58.200	3.7	20.51	0.12	16.35	8.77	0.54	20.3	52.6
29575	00:01:58.300	3.7	20.51	0.12	16.37	8.75	0.53	20.3	52.6
29600	00:01:58.400	3.7	20.51	0.12	16.41	8.82	0.54	20.3	52.6
29625	00:01:58.500	3.7	20.51	0.12	16.39	8.83	0.54	20.3	52.6
29650	00:01:58.600	3.7	20.51	0.12	16.44	8.79	0.53	20.3	52.6
29675	00:01:58.700	3.7	20.51	0.12	16.39	8.78	0.54	20.3	52.6
29700	00:01:58.800	3.7	20.51	0.12	16.42	8.77	0.53	20.3	52.6
29725	00:01:58.900	3.7	20.51	0.12	16.38	8.79	0.54	20.3	52.6
29750	00:01:59.000	3.7	20.51	0.12	16.42	8.83	0.54	20.3	52.6
29775	00:01:59.100	3.7	20.51	0.12	16.48	8.81	0.53	20.3	52.6
29800	00:01:59.200	3.7	20.51	0.12	16.49	8.81	0.53	20.3	52.6
29825	00:01:59.300	3.7	20.51	0.12	16.5	8.83	0.53	20.3	52.6
29850	00:01:59.400	3.7	20.51	0.12	16.5	8.78	0.53	20.3	52.6
29875	00:01:59.500	3.7	20.51	0.12	16.5	8.76	0.53	20.3	52.6
29900	00:01:59.600	3.7	20.51	0.12	16.52	8.74	0.53	20.3	52.6
29925	00:01:59.700	3.7	20.51	0.12	16.52	8.78	0.53	20.3	52.6
29950	00:01:59.800	3.7	20.51	0.12	16.5	8.8	0.53	20.3	52.6
29975	00:01:59.900	3.7	20.51	0.12	16.53	8.8	0.53	20.3	52.6
30000	00:02:00.000	3.7	20.51	0.12	16.56	8.79	0.53	20.3	52.6
30025	00:02:00.100	3.7	20.51	0.12	16.52	8.81	0.53	20.3	52.6
30050	00:02:00.200	3.7	20.51	0.12	16.52	8.81	0.53	20.3	52.6
30075	00:02:00.300	3.7	20.51	0.12	16.53	8.81	0.53	20.3	52.6
30100	00:02:00.400	3.7	20.51	0.12	16.49	8.79	0.53	20.3	52.6
30125	00:02:00.500	3.7	20.51	0.12	16.54	8.8	0.53	20.3	52.6
30150	00:02:00.600	3.7	20.51	0.12	16.49	8.82	0.53	20.3	52.6
30175	00:02:00.700	3.7	20.51	0.12	16.59	8.78	0.53	20.3	52.6
30200	00:02:00.800	3.7	20.51	0.12	16.58	8.77	0.53	20.3	52.6
30225	00:02:00.900	3.7	20.51	0.12	16.57	8.79	0.53	20.3	52.6
30250	00:02:01.000	3.7	20.51	0.12	16.55	8.78	0.53	20.3	52.6
30275	00:02:01.100	3.7	20.51	0.12	16.56	8.76	0.53	20.3	52.6
30300	00:02:01.200	3.7	20.51	0.12	16.55	8.75	0.53	20.3	52.6
30325	00:02:01.300	3.7	20.51	0.12	16.57	8.75	0.53	20.3	52.6
30350	00:02:01.400	3.7	20.51	0.12	16.58	8.77	0.53	20.3	52.6
30375	00:02:01.500	3.7	20.51	0.12	16.57	8.76	0.53	20.3	52.6
30400	00:02:01.600	3.7	20.51	0.12	16.62	8.78	0.53	20.3	52.6
30425	00:02:01.700	3.7	20.51	0.12	16.59	8.79	0.53	20.3	52.6
30450	00:02:01.800	3.7	20.51	0.12	16.59	8.82	0.53	20.3	52.6
30475	00:02:01.900	3.7	20.51	0.12	16.6	8.82	0.53	20.3	52.6
30500	00:02:02.000	3.7	20.51	0.12	16.57	8.86	0.53	20.3	52.6
30525	00:02:02.100	3.7	20.51	0.12	16.58	8.87	0.54	20.3	52.6
30550	00:02:02.200	3.7	20.51	0.12	16.58	8.88	0.54	20.3	52.6
30575	00:02:02.300	3.7	20.51	0.12	16.57	8.91	0.54	20.3	52.6
30600	00:02:02.400	3.7	20.51	0.12	16.58	8.92	0.54	20.3	52.6
30625	00:02:02.500	3.7	20.51	0.12	16.65	8.96	0.54	20.3	52.6
30650	00:02:02.600	3.7	20.51	0.12	16.65	8.97	0.54	20.3	52.6
30675	00:02:02.700	3.7	20.51	0.12	16.65	8.99	0.54	20.3	52.6
30700	00:02:02.800	3.7	20.51	0.12	16.68	8.98	0.54	20.3	52.6
30725	00:02:02.900	3.7	20.51	0.12	16.67	8.97	0.54	20.3	52.6
30750	00:02:03.000	3.7	20.51	0.12	16.68	8.94	0.54	20.3	52.6
30775	00:02:03.100	3.7	20.51	0.12	16.73	8.95	0.53	20.3	52.6
30800	00:02:03.200	3.7	20.51	0.12	16.7	8.97	0.54	20.3	52.6
30825	00:02:03.300	3.7	20.51	0.12	16.72	8.97	0.54	20.3	52.6
30850	00:02:03.400	3.7	20.51	0.12	16.73	8.95	0.53	20.3	52.6
30875	00:02:03.500	3.7	20.51	0.12	16.68	8.94	0.54	20.3	52.6
30900	00:02:03.600	3.69	20.51	0.12	16.65	8.93	0.54	20.3	52.6
30925	00:02:03.700	3.69	20.51	0.12	16.74	8.94	0.53	20.3	52.6
30950	00:02:03.800	3.69	20.51	0.12	16.73	8.91	0.53	20.3	52.6
30975	00:02:03.900	3.69	20.51	0.12	16.74	8.92	0.53	20.3	52.6
31000	00:02:04.000	3.69	20.5	0.12	16.84	8.94	0.53	20.3	52.5
31025	00:02:04.100	3.69	20.51	0.12	16.81	8.94	0.53	20.3	52.5
31050	00:02:04.200	3.69	20.5	0.12	16.85	8.92	0.53	20.3	52.5
31075	00:02:04.300	3.69	20.5	0.12	16.86	8.89	0.53	20.3	52.5
31100	00:02:04.400	3.7	20.5	0.12	16.89	8.9	0.53	20.3	52.5
31125	00:02:04.500	3.7	20.5	0.12	16.91	8.89	0.53	20.3	52.5
31150	00:02:04.600	3.7	20.5	0.12	16.94	8.91	0.53	20.3	52.5
31175	00:02:04.700	3.7	20.5	0.12	16.85	8.91	0.53	20.3	52.5
31200	00:02:04.800	3.7	20.51	0.12	16.82	8.95	0.53	20.3	52.5
31225	00:02:04.900	3.7	20.5	0.12	16.89	8.97	0.53	20.3	52.5
31250	00:02:05.000	3.7	20.51	0.12	16.8	8.96	0.53	20.3	52.5
31275	00:02:05.100	3.7	20.51	0.12	16.76	8.97	0.54	20.3	52.5
31300	00:02:05.200	3.7	20.51	0.12	16.82	8.99	0.53	20.3	52.5
31325	00:02:05.300	3.7	20.51	0.12	16.83	9.02	0.54	20.3	52.5
31350	00:02:05.400	3.7	20.51	0.12	16.82	9.03	0.54	20.3	52.5
31375	00:02:05.500	3.7	20.51	0.12	16.81	9.03	0.54	20.3	52.5
31400	00:02:05.600	3.7	20.51	0.12	16.83	9.02	0.54	20.3	52.5
31425	00:02:05.700	3.7	20.51	0.12	16.83	9.03	0.54	20.3	52.5
31450	00:02:05.800	3.7	20.5	0.13	16.87	9.06	0.54	20.3	52.5
31475	00:02:05.900	3.7	20.5	0.13	16.87	9.05	0.54	20.3	52.5
31500	00:02:06.000	3.7	20.5	0.13	16.91	9.07	0.54	20.3	52.5
31525	00:02:06.100	3.7	20.5	0.13	16.92	9.08	0.54	20.3	52.5
31550	00:02:06.200	3.7	20.5	0.13	16.9	9.09	0.54	20.3	52.5
31575	00:02:06.300	3.7	20.5	0.13	16.87	9.07	0.54	20.3	52.5
31600	00:02:06.400	3.7	20.5	0.13	16.9	9.08	0.54	20.3	52.5
31625	00:02:06.500	3.7	20.5	0.13	16.87	9.08	0.54	20.3	52.5
31650	00:02:06.600	3.7	20.5	0.13	16.86	9.12	0.54	20.3	52.5
31675	00:02:06.700	3.7	20.51	0.13	16.83	9.12	0.54	20.3	52.5
31700	00:02:06.800	3.7	20.51	0.13	16.84	9.1	0.54	20.3	52.5
31725	00:02:06.900	3.7	20.51	0.13	16.79	9.11	0.54	20.3	52.5
31750	00:02:07.000	3.7	20.51	0.13	16.84	9.12	0.54	20.3	52.5
31775	00:02:07.100	3.7	20.5	0.13	16.9	9.14	0.54	20.3	52.5
31800	00:02:07.200	3.7	20.5	0.13	16.91	9.12	0.54	20.3	52.5
31825	00:02:07.300	3.7	20.5	0.13	16.9	9.16	0.54	20.3	52.5
31850	00:02:07.400	3.7	20.5	0.13	16.86	9.14	0.54	20.3	52.5
31875	00:02:07.500	3.7	20.5	0.13	16.92	9.14	0.54	20.3	52.5
31900	00:02:07.600	3.7	20.5	0.13	16.94	9.09	0.54	20.3	52.5
31925	00:02:07.700	3.7	20.5	0.13	17	9.08	0.53	20.3	52.5
31950	00:02:07.800	3.7	20.5	0.13	17.03	9.11	0.54	20.3	52.5
31975	00:02:07.900	3.7	20.5	0.13	17.04	9.09	0.53	20.3	52.5
32000	00:02:08.000	3.7	20.5	0.13	16.96	9.08	0.54	20.3	52.5
32025	00:02:08.100	3.7	20.5	0.13	16.91	9.07	0.54	20.3	52.5
32050	00:02:08.200	3.7	20.5	0.13	16.91	9.09	0.54	20.3	52.5
32075	00:02:08.300	3.7	20.5	0.13	16.95	9.12	0.54	20.3	52.5
32100	00:02:08.400	3.7	20.5	0.13	17.01	9.14	0.54	20.3	52.5
32125	00:02:08.500	3.7	20.5	0.13	17	9.14	0.54	20.3	52.5
32150	00:02:08.600	3.7	20.5	0.13	17	9.17	0.54	20.3	52.5
32175	00:02:08.700	3.7	20.5	0.13	16.97	9.17	0.54	20.3	52.5
32200	00:02:08.800	3.7	20.5	0.13	16.95	9.17	0.54	20.3	52.5
32225	00:02:08.900	3.7	20.5	0.13	17.01	9.21	0.54	20.3	52.5
32250	00:02:09.000	3.7	20.5	0.13	17.09	9.21	0.54	20.3	52.5
32275	00:02:09.100	3.7	20.5	0.13	17.14	9.21	0.54	20.3	52.5
32300	00:02:09.200	3.7	20.5	0.13	17.15	9.23	0.54	20.3	52.5
32325	00:02:09.300	3.7	20.5	0.13	17.2	9.22	0.54	20.3	52.5
32350	00:02:09.400	3.7	20.5	0.13	17.22	9.28	0.54	20.3	52.5
32375	00:02:09.500	3.7	20.5	0.13	17.22	9.34	0.54	20.3	52.5
32400	00:02:09.600	3.7	20.5	0.13	17.24	9.37	0.54	20.3	52.5
32425	00:02:09.700	3.7	20.5	0.13	17.29	9.39	0.54	20.3	52.5
32450	00:02:09.800	3.7	20.5	0.13	17.29	9.4	0.54	20.3	52.5
32475	00:02:09.900	3.7	20.5	0.13	17.31	9.42	0.54	20.3	52.5
32500	00:02:10.000	3.7	20.5	0.13	17.34	9.47	0.55	20.3	52.6
32525	00:02:10.100	3.7	20.5	0.13	17.38	9.49	0.55	20.3	52.6
32550	00:02:10.200	3.7	20.5	0.13	17.38	9.5	0.55	20.3	52.6
32575	00:02:10.300	3.7	20.5	0.13	17.36	9.48	0.55	20.3	52.6
32600	00:02:10.400	3.7	20.5	0.13	17.38	9.46	0.54	20.3	52.6
32625	00:02:10.500	3.7	20.5	0.13	17.43	9.46	0.54	20.3	52.6
32650	00:02:10.600	3.7	20.5	0.13	17.42	9.47	0.54	20.3	52.6
32675	00:02:10.700	3.7	20.5	0.13	17.44	9.5	0.54	20.3	52.6
32700	00:02:10.800	3.7	20.5	0.13	17.53	9.52	0.54	20.3	52.6
32725	00:02:10.900	3.7	20.5	0.13	17.51	9.5	0.54	20.3	52.6
32750	00:02:11.000	3.7	20.5	0.13	17.47	9.51	0.54	20.4	52.6
32775	00:02:11.100	3.7	20.5	0.13	17.43	9.53	0.55	20.4	52.6
32800	00:02:11.200	3.7	20.5	0.13	17.51	9.54	0.55	20.4	52.6
32825	00:02:11.300	3.7	20.5	0.13	17.55	9.55	0.54	20.4	52.6
32850	00:02:11.400	3.7	20.5	0.13	17.58	9.57	0.54	20.4	52.6
32875	00:02:11.500	3.7	20.5	0.13	17.54	9.56	0.55	20.4	52.6
32900	00:02:11.600	3.7	20.5	0.13	17.58	9.55	0.54	20.4	52.6
32925	00:02:11.700	3.7	20.5	0.13	17.62	9.53	0.54	20.4	52.6
32950	00:02:11.800	3.7	20.5	0.13	17.54	9.55	0.54	20.4	52.6
32975	00:02:11.900	3.7	20.5	0.13	17.51	9.6	0.55	20.4	52.6
33000	00:02:12.000	3.7	20.5	0.13	17.53	9.61	0.55	20.4	52.6
33025	00:02:12.100	3.7	20.5	0.13	17.58	9.63	0.55	20.4	52.6
33050	00:02:12.200	3.7	20.5	0.13	17.53	9.63	0.55	20.4	52.6
33075	00:02:12.300	3.7	20.5	0.13	17.48	9.66	0.55	20.4	52.6
33100	00:02:12.400	3.7	20.5	0.13	17.42	9.64	0.55	20.4	52.6
33125	00:02:12.500	3.7	20.5	0.13	17.46	9.65	0.55	20.4	52.6
33150	00:02:12.600	3.7	20.5	0.13	17.45	9.66	0.55	20.4	52.6
33175	00:02:12.700	3.7	20.5	0.13	17.4	9.68	0.56	20.4	52.6
33200	00:02:12.800	3.7	20.5	0.13	17.45	9.64	0.55	20.4	52.6
33225	00:02:12.900	3.7	20.5	0.13	17.5	9.61	0.55	20.4	52.6
33250	00:02:13.000	3.7	20.5	0.13	17.51	9.6	0.55	20.4	52.6
33275	00:02:13.100	3.7	20.5	0.13	17.45	9.58	0.55	20.4	52.6
33300	00:02:13.200	3.7	20.5	0.13	17.45	9.57	0.55	20.4	52.6
33325	00:02:13.300	3.7	20.5	0.13	17.49	9.57	0.55	20.4	52.6
33350	00:02:13.400	3.7	20.5	0.13	17.48	9.58	0.55	20.4	52.6
33375	00:02:13.500	3.7	20.5	0.13	17.43	9.56	0.55	20.4	52.6
33400	00:02:13.600	3.7	20.5	0.13	17.4	9.56	0.55	20.4	52.6
33425	00:02:13.700	3.7	20.5	0.13	17.41	9.55	0.55	20.4	52.6
33450	00:02:13.800	3.7	20.5	0.13	17.4	9.55	0.55	20.4	52.6
33475	00:02:13.900	3.7	20.5	0.13	17.38	9.54	0.55	20.4	52.6
33500	00:02:14.000	3.7	20.5	0.13	17.38	9.56	0.55	20.4	52.6
33525	00:02:14.100	3.7	20.5	0.13	17.43	9.55	0.55	20.4	52.6
33550	00:02:14.200	3.7	20.5	0.13	17.43	9.54	0.55	20.4	52.6
33575	00:02:14.300	3.7	20.5	0.13	17.39	9.56	0.55	20.4	52.6
33600	00:02:14.400	3.7	20.5	0.13	17.39	9.55	0.55	20.4	52.6
33625	00:02:14.500	3.7	20.5	0.13	17.44	9.57	0.55	20.4	52.6
33650	00:02:14.600	3.7	20.5	0.13	17.47	9.58	0.55	20.4	52.6
33675	00:02:14.700	3.7	20.5	0.13	17.49	9.59	0.55	20.4	52.6
33700	00:02:14.800	3.7	20.5	0.13	17.44	9.61	0.55	20.4	52.6
33725	00:02:14.900	3.7	20.5	0.13	17.45	9.59	0.55	20.4	52.6
33750	00:02:15.000	3.7	20.5	0.13	17.42	9.56	0.55	20.4	52.6
33775	00:02:15.100	3.7	20.5	0.13	17.43	9.57	0.55	20.4	52.6
33800	00:02:15.200	3.7	20.5	0.13	17.45	9.56	0.55	20.4	52.6
33825	00:02:15.300	3.7	20.5	0.13	17.46	9.54	0.55	20.4	52.6
33850	00:02:15.400	3.7	20.5	0.13	17.46	9.54	0.55	20.4	52.6
33875	00:02:15.500	3.7	20.5	0.13	17.47	9.55	0.55	20.4	52.6
33900	00:02:15.600	3.7	20.5	0.13	17.47	9.53	0.55	20.4	52.6
33925	00:02:15.700	3.7	20.5	0.13	17.44	9.52	0.55	20.4	52.6
33950	00:02:15.800	3.7	20.5	0.13	17.48	9.51	0.54	20.4	52.6
33975	00:02:15.900	3.7	20.5	0.13	17.49	9.52	0.54	20.4	52.6
34000	00:02:16.000	3.7	20.5	0.13	17.51	9.52	0.54	20.4	52.6
34025	00:02:16.100	3.7	20.5	0.13	17.48	9.55	0.55	20.4	52.6
34050	00:02:16.200	3.7	20.5	0.13	17.46	9.56	0.55	20.4	52.6
34075	00:02:16.300	3.7	20.5	0.13	17.46	9.55	0.55	20.4	52.6
34100	00:02:16.400	3.7	20.5	0.13	17.48	9.53	0.55	20.4	52.6
34125	00:02:16.500	3.7	20.5	0.13	17.44	9.53	0.55	20.4	52.6
34150	00:02:16.600	3.7	20.5	0.13	17.4	9.53	0.55	20.4	52.6
34175	00:02:16.700	3.7	20.5	0.13	17.4	9.54	0.55	20.4	52.6
34200	00:02:16.800	3.7	20.5	0.13	17.36	9.55	0.55	20.4	52.6
34225	00:02:16.900	3.7	20.5	0.13	17.36	9.57	0.55	20.4	52.6
34250	00:02:17.000	3.7	20.5	0.13	17.36	9.59	0.55	20.4	52.6
34275	00:02:17.100	3.7	20.5	0.13	17.36	9.55	0.55	20.4	52.6
34300	00:02:17.200	3.7	20.5	0.13	17.38	9.55	0.55	20.4	52.6
34325	00:02:17.300	3.7	20.5	0.13	17.44	9.54	0.55	20.4	52.6
34350	00:02:17.400	3.7	20.5	0.13	17.42	9.54	0.55	20.4	52.6
34375	00:02:17.500	3.7	20.5	0.13	17.43	9.53	0.55	20.4	52.6
34400	00:02:17.600	3.7	20.5	0.13	17.42	9.54	0.55	20.4	52.6
34425	00:02:17.700	3.7	20.5	0.13	17.44	9.55	0.55	20.4	52.6
34450	00:02:17.800	3.7	20.5	0.13	17.47	9.55	0.55	20.4	52.6
34475	00:02:17.900	3.7	20.5	0.13	17.49	9.52	0.54	20.4	52.6
34500	00:02:18.000	3.7	20.5	0.13	17.45	9.5	0.54	20.4	52.6
34525	00:02:18.100	3.7	20.5	0.13	17.44	9.52	0.55	20.4	52.6
34550	00:02:18.200	3.7	20.5	0.13	17.42	9.51	0.55	20.4	52.6
34575	00:02:18.300	3.7	20.5	0.13	17.39	9.54	0.55	20.4	52.6
34600	00:02:18.400	3.7	20.5	0.13	17.44	9.55	0.55	20.4	52.6
34625	00:02:18.500	3.7	20.5	0.13	17.43	9.55	0.55	20.4	52.6
34650	00:02:18.600	3.7	20.5	0.13	17.44	9.53	0.55	20.4	52.6
34675	00:02:18.700	3.7	20.5	0.13	17.45	9.52	0.55	20.4	52.6
34700	00:02:18.800	3.7	20.5	0.13	17.46	9.47	0.54	20.4	52.6
34725	00:02:18.900	3.7	20.5	0.13	17.44	9.5	0.54	20.4	52.6
34750	00:02:19.000	3.7	20.5	0.13	17.46	9.51	0.54	20.4	52.6
34775	00:02:19.100	3.7	20.5	0.13	17.46	9.51	0.54	20.4	52.6
34800	00:02:19.200	3.7	20.5	0.13	17.49	9.51	0.54	20.4	52.6
34825	00:02:19.300	3.7	20.5	0.13	17.51	9.52	0.54	20.4	52.6
34850	00:02:19.400	3.7	20.5	0.13	17.49	9.52	0.54	20.4	52.6
34875	00:02:19.500	3.7	20.5	0.13	17.49	9.53	0.54	20.4	52.6
34900	00:02:19.600	3.7	20.5	0.13	17.52	9.58	0.55	20.4	52.6
34925	00:02:19.700	3.7	20.5	0.13	17.57	9.56	0.54	20.4	52.6
34950	00:02:19.800	3.7	20.5	0.13	17.53	9.6	0.55	20.4	52.6
34975	00:02:19.900	3.7	20.5	0.13	17.53	9.58	0.55	20.4	52.6
35000	00:02:20.000	3.7	20.5	0.13	17.6	9.59	0.55	20.4	52.6
35025	00:02:20.100	3.7	20.5	0.13	17.64	9.59	0.54	20.4	52.6
35050	00:02:20.200	3.7	20.5	0.13	17.66	9.6	0.54	20.4	52.6
35075	00:02:20.300	3.7	20.5	0.13	17.65	9.6	0.54	20.4	52.6
35100	00:02:20.400	3.7	20.5	0.13	17.66	9.61	0.54	20.4	52.6
35125	00:02:20.500	3.7	20.5	0.13	17.66	9.62	0.54	20.4	52.6
35150	00:02:20.600	3.7	20.5	0.13	17.68	9.58	0.54	20.4	52.6
35175	00:02:20.700	3.7	20.5	0.13	17.68	9.63	0.54	20.4	52.6
35200	00:02:20.800	3.7	20.5	0.13	17.71	9.64	0.54	20.4	52.6
35225	00:02:20.900	3.7	20.5	0.13	17.74	9.64	0.54	20.4	52.6
35250	00:02:21.000	3.7	20.5	0.13	17.74	9.65	0.54	20.4	52.6
35275	00:02:21.100	3.7	20.5	0.13	17.74	9.69	0.55	20.4	52.6
35300	00:02:21.200	3.7	20.5	0.13	17.72	9.69	0.55	20.4	52.6
35325	00:02:21.300	3.7	20.5	0.13	17.71	9.69	0.55	20.4	52.6
35350	00:02:21.400	3.7	20.5	0.13	17.7	9.72	0.55	20.4	52.6
35375	00:02:21.500	3.7	20.5	0.13	17.76	9.71	0.55	20.4	52.6
35400	00:02:21.600	3.7	20.5	0.13	17.73	9.71	0.55	20.4	52.6
35425	00:02:21.700	3.7	20.5	0.13	17.7	9.69	0.55	20.4	52.6
35450	00:02:21.800	3.7	20.5	0.13	17.69	9.73	0.55	20.4	52.6
35475	00:02:21.900	3.7	20.5	0.13	17.68	9.76	0.55	20.4	52.6
35500	00:02:22.000	3.7	20.5	0.13	17.68	9.79	0.55	20.4	52.6
35525	00:02:22.100	3.7	20.5	0.13	17.68	9.79	0.55	20.4	52.6
35550	00:02:22.200	3.7	20.5	0.13	17.65	9.8	0.56	20.4	52.6
35575	00:02:22.300	3.7	20.5	0.13	17.62	9.8	0.56	20.4	52.6
35600	00:02:22.400	3.7	20.5	0.13	17.66	9.77	0.55	20.4	52.6
35625	00:02:22.500	3.7	20.5	0.13	17.65	9.8	0.56	20.4	52.6
35650	00:02:22.600	3.7	20.5	0.13	17.67	9.8	0.55	20.4	52.6
35675	00:02:22.700	3.7	20.5	0.13	17.68	9.81	0.55	20.4	52.6
35700	00:02:22.800	3.7	20.5	0.13	17.64	9.78	0.55	20.4	52.6
35725	00:02:22.900	3.7	20.5	0.13	17.66	9.8	0.55	20.4	52.6
35750	00:02:23.000	3.7	20.5	0.13	17.7	9.76	0.55	20.4	52.6
35775	00:02:23.100	3.7	20.5	0.13	17.68	9.74	0.55	20.4	52.6
35800	00:02:23.200	3.7	20.5	0.13	17.71	9.75	0.55	20.4	52.6
35825	00:02:23.300	3.7	20.5	0.13	17.73	9.76	0.55	20.4	52.6
35850	00:02:23.400	3.7	20.5	0.13	17.76	9.8	0.55	20.4	52.6
35875	00:02:23.500	3.7	20.5	0.13	17.73	9.81	0.55	20.4	52.6
35900	00:02:23.600	3.7	20.5	0.13	17.71	9.84	0.56	20.4	52.6
35925	00:02:23.700	3.7	20.5	0.13	17.74	9.83	0.55	20.4	52.6
35950	00:02:23.800	3.7	20.5	0.13	17.81	9.86	0.55	20.4	52.6
35975	00:02:23.900	3.7	20.5	0.13	17.81	9.84	0.55	20.4	52.6
36000	00:02:24.000	3.71	20.5	0.13	17.76	9.88	0.56	20.4	52.6
36025	00:02:24.100	3.71	20.5	0.13	17.79	9.89	0.56	20.4	52.6
36050	00:02:24.200	3.71	20.5	0.13	17.79	9.9	0.56	20.4	52.6
36075	00:02:24.300	3.71	20.5	0.13	17.83	9.89	0.55	20.4	52.6
36100	00:02:24.400	3.71	20.5	0.13	17.76	9.89	0.56	20.4	52.6
36125	00:02:24.500	3.71	20.5	0.13	17.8	9.89	0.56	20.4	52.6
36150	00:02:24.600	3.71	20.5	0.13	17.83	9.89	0.55	20.4	52.6
36175	00:02:24.700	3.7	20.5	0.13	17.8	9.9	0.56	20.4	52.6
36200	00:02:24.800	3.7	20.5	0.13	17.85	9.9	0.55	20.4	52.6
36225	00:02:24.900	3.7	20.5	0.13	17.82	9.88	0.55	20.4	52.6
36250	00:02:25.000	3.7	20.5	0.13	17.83	9.88	0.55	20.4	52.6
36275	00:02:25.100	3.7	20.5	0.13	17.88	9.88	0.55	20.4	52.6
36300	00:02:25.200	3.7	20.5	0.13	17.91	9.88	0.55	20.4	52.6
36325	00:02:25.300	3.7	20.5	0.13	17.9	9.88	0.55	20.4	52.6
36350	00:02:25.400	3.7	20.49	0.13	17.97	9.89	0.55	20.4	52.6
36375	00:02:25.500	3.7	20.49	0.13	17.97	9.9	0.55	20.4	52.6
36400	00:02:25.600	3.7	20.49	0.13	17.95	9.87	0.55	20.4	52.6
36425	00:02:25.700	3.7	20.49	0.13	17.97	9.88	0.55	20.4	52.6
36450	00:02:25.800	3.7	20.49	0.13	17.97	9.88	0.55	20.4	52.6
36475	00:02:25.900	3.7	20.49	0.13	17.99	9.89	0.55	20.4	52.6
36500	00:02:26.000	3.7	20.49	0.13	17.97	9.89	0.55	20.4	52.6
36525	00:02:26.100	3.7	20.5	0.13	17.91	9.87	0.55	20.4	52.6
36550	00:02:26.200	3.7	20.5	0.13	17.89	9.88	0.55	20.4	52.6
36575	00:02:26.300	3.7	20.5	0.13	17.89	9.91	0.55	20.4	52.6
36600	00:02:26.400	3.7	20.5	0.13	17.87	9.92	0.55	20.4	52.6
36625	00:02:26.500	3.7	20.5	0.13	17.88	9.91	0.55	20.4	52.6
36650	00:02:26.600	3.7	20.5	0.13	17.87	9.91	0.55	20.4	52.6
36675	00:02:26.700	3.7	20.5	0.13	17.9	9.92	0.55	20.4	52.6
36700	00:02:26.800	3.7	20.5	0.13	17.89	9.95	0.56	20.4	52.6
36725	00:02:26.900	3.7	20.49	0.13	17.92	9.95	0.56	20.4	52.6
36750	00:02:27.000	3.7	20.49	0.13	17.93	9.92	0.55	20.4	52.6
36775	00:02:27.100	3.7	20.49	0.13	17.91	9.93	0.55	20.4	52.6
36800	00:02:27.200	3.7	20.49	0.13	17.94	9.93	0.55	20.4	52.6
36825	00:02:27.300	3.7	20.49	0.13	17.96	9.94	0.55	20.4	52.6
36850	00:02:27.400	3.7	20.49	0.13	17.95	9.91	0.55	20.4	52.6
36875	00:02:27.500	3.7	20.49	0.13	17.92	9.94	0.55	20.4	52.6
36900	00:02:27.600	3.7	20.49	0.13	17.95	9.98	0.56	20.4	52.6
36925	00:02:27.700	3.7	20.49	0.13	17.95	9.98	0.56	20.4	52.6
36950	00:02:27.800	3.7	20.49	0.13	17.93	9.98	0.56	20.4	52.6
36975	00:02:27.900	3.7	20.49	0.13	17.96	9.98	0.56	20.4	52.6
37000	00:02:28.000	3.7	20.49	0.13	17.99	10.01	0.56	20.4	52.6
37025	00:02:28.100	3.7	20.49	0.13	18.05	10	0.55	20.4	52.6
37050	00:02:28.200	3.7	20.49	0.13	18.03	10	0.55	20.4	52.6
37075	00:02:28.300	3.7	20.49	0.13	18.02	9.97	0.55	20.4	52.6
37100	00:02:28.400	3.7	20.49	0.13	18.04	9.97	0.55	20.4	52.6
37125	00:02:28.500	3.7	20.49	0.13	18.08	9.95	0.55	20.4	52.6
37150	00:02:28.600	3.7	20.49	0.13	18.1	9.93	0.55	20.4	52.6
37175	00:02:28.700	3.7	20.49	0.13	18.12	9.92	0.55	20.4	52.6
37200	00:02:28.800	3.7	20.49	0.13	18.14	9.89	0.55	20.4	52.6
37225	00:02:28.900	3.7	20.49	0.13	18.12	9.9	0.55	20.4	52.6
37250	00:02:29.000	3.7	20.49	0.13	18.13	9.92	0.55	20.4	52.5
37275	00:02:29.100	3.7	20.49	0.13	18.15	9.95	0.55	20.4	52.5
37300	00:02:29.200	3.7	20.49	0.13	18.16	9.96	0.55	20.4	52.5
37325	00:02:29.300	3.7	20.49	0.13	18.21	9.98	0.55	20.4	52.5
37350	00:02:29.400	3.7	20.49	0.13	18.21	9.99	0.55	20.4	52.5
37375	00:02:29.500	3.7	20.49	0.13	18.22	10.02	0.55	20.4	52.5
37400	00:02:29.600	3.7	20.49	0.13	18.23	10.06	0.55	20.4	52.5
37425	00:02:29.700	3.7	20.49	0.13	18.22	10.07	0.55	20.4	52.5
37450	00:02:29.800	3.7	20.49	0.13	18.22	10.09	0.55	20.4	52.5
37475	00:02:29.900	3.7	20.49	0.13	18.18	10.09	0.56	20.4	52.5
37500	00:02:30.000	3.7	20.49	0.13	18.19	10.09	0.55	20.4	52.5
37525	00:02:30.100	3.7	20.49	0.14	18.19	10.11	0.56	20.4	52.5
37550	00:02:30.200	3.7	20.49	0.14	18.21	10.15	0.56	20.4	52.5
37575	00:02:30.300	3.7	20.49	0.14	18.2	10.13	0.56	20.4	52.5
37600	00:02:30.400	3.7	20.49	0.14	18.15	10.14	0.56	20.4	52.5
37625	00:02:30.500	3.7	20.49	0.14	18.17	10.15	0.56	20.4	52.5
37650	00:02:30.600	3.7	20.49	0.14	18.19	10.14	0.56	20.4	52.5
37675	00:02:30.700	3.7	20.49	0.14	18.25	10.15	0.56	20.4	52.5
37700	00:02:30.800	3.7	20.49	0.14	18.28	10.16	0.56	20.4	52.5
37725	00:02:30.900	3.7	20.49	0.14	18.33	10.21	0.56	20.4	52.5
37750	00:02:31.000	3.7	20.49	0.14	18.3	10.21	0.56	20.4	52.5
37775	00:02:31.100	3.7	20.49	0.14	18.3	10.21	0.56	20.4	52.5
37800	00:02:31.200	3.7	20.49	0.14	18.31	10.18	0.56	20.4	52.5
37825	00:02:31.300	3.7	20.49	0.14	18.35	10.22	0.56	20.4	52.5
37850	00:02:31.400	3.7	20.49	0.14	18.44	10.22	0.55	20.4	52.5
37875	00:02:31.500	3.7	20.49	0.14	18.46	10.2	0.55	20.4	52.5
37900	00:02:31.600	3.7	20.49	0.14	18.45	10.19	0.55	20.4	52.5
37925	00:02:31.700	3.7	20.49	0.14	18.41	10.23	0.56	20.4	52.5
37950	00:02:31.800	3.7	20.49	0.14	18.4	10.25	0.56	20.4	52.5
37975	00:02:31.900	3.7	20.49	0.14	18.42	10.27	0.56	20.4	52.5
38000	00:02:32.000	3.7	20.49	0.14	18.44	10.27	0.56	20.4	52.5
38025	00:02:32.100	3.7	20.49	0.14	18.45	10.26	0.56	20.4	52.5
38050	00:02:32.200	3.7	20.49	0.14	18.47	10.27	0.56	20.4	52.5
38075	00:02:32.300	3.69	20.49	0.14	18.45	10.3	0.56	20.4	52.5
38100	00:02:32.400	3.69	20.49	0.14	18.46	10.33	0.56	20.4	52.5
38125	00:02:32.500	3.69	20.49	0.14	18.43	10.32	0.56	20.4	52.5
38150	00:02:32.600	3.69	20.49	0.14	18.43	10.35	0.56	20.4	52.5
38175	00:02:32.700	3.7	20.49	0.14	18.42	10.34	0.56	20.4	52.5
38200	00:02:32.800	3.7	20.49	0.14	18.43	10.34	0.56	20.4	52.5
38225	00:02:32.900	3.7	20.49	0.14	18.42	10.34	0.56	20.4	52.5
38250	00:02:33.000	3.7	20.49	0.14	18.44	10.39	0.56	20.4	52.5
38275	00:02:33.100	3.7	20.49	0.14	18.5	10.42	0.56	20.4	52.5
38300	00:02:33.200	3.7	20.49	0.14	18.48	10.44	0.57	20.4	52.5
38325	00:02:33.300	3.7	20.49	0.14	18.5	10.41	0.56	20.4	52.5
38350	00:02:33.400	3.7	20.49	0.14	18.47	10.39	0.56	20.4	52.5
38375	00:02:33.500	3.7	20.49	0.14	18.47	10.43	0.56	20.4	52.5
38400	00:02:33.600	3.7	20.49	0.14	18.54	10.42	0.56	20.4	52.5
38425	00:02:33.700	3.7	20.49	0.14	18.59	10.43	0.56	20.4	52.5
38450	00:02:33.800	3.7	20.49	0.14	18.58	10.44	0.56	20.4	52.5
38475	00:02:33.900	3.7	20.49	0.14	18.63	10.45	0.56	20.4	52.5
38500	00:02:34.000	3.7	20.49	0.14	18.6	10.44	0.56	20.4	52.5
38525	00:02:34.100	3.7	20.49	0.14	18.61	10.46	0.56	20.4	52.5
38550	00:02:34.200	3.7	20.49	0.14	18.62	10.41	0.56	20.4	52.5
38575	00:02:34.300	3.7	20.49	0.14	18.61	10.44	0.56	20.4	52.5
38600	00:02:34.400	3.7	20.49	0.14	18.62	10.46	0.56	20.4	52.5
38625	00:02:34.500	3.7	20.49	0.14	18.64	10.43	0.56	20.4	52.5
38650	00:02:34.600	3.7	20.49	0.14	18.6	10.43	0.56	20.4	52.5
38675	00:02:34.700	3.7	20.49	0.14	18.56	10.43	0.56	20.4	52.5
38700	00:02:34.800	3.7	20.49	0.14	18.58	10.42	0.56	20.4	52.5
38725	00:02:34.900	3.7	20.49	0.14	18.54	10.37	0.56	20.4	52.5
38750	00:02:35.000	3.7	20.49	0.14	18.62	10.37	0.56	20.4	52.5
38775	00:02:35.100	3.7	20.49	0.14	18.61	10.36	0.56	20.4	52.5
38800	00:02:35.200	3.7	20.49	0.14	18.63	10.38	0.56	20.4	52.5
38825	00:02:35.300	3.7	20.49	0.14	18.67	10.37	0.56	20.4	52.5
38850	00:02:35.400	3.7	20.49	0.14	18.68	10.39	0.56	20.4	52.5
38875	00:02:35.500	3.7	20.49	0.14	18.63	10.42	0.56	20.4	52.5
38900	00:02:35.600	3.7	20.49	0.14	18.64	10.44	0.56	20.4	52.5
38925	00:02:35.700	3.7	20.49	0.14	18.7	10.43	0.56	20.4	52.5
38950	00:02:35.800	3.7	20.49	0.14	18.72	10.46	0.56	20.4	52.5
38975	00:02:35.900	3.7	20.49	0.14	18.78	10.49	0.56	20.4	52.5
39000	00:02:36.000	3.7	20.49	0.14	18.74	10.48	0.56	20.4	52.5
39025	00:02:36.100	3.7	20.49	0.14	18.75	10.48	0.56	20.4	52.5
39050	00:02:36.200	3.7	20.49	0.14	18.77	10.51	0.56	20.4	52.5
39075	00:02:36.300	3.7	20.49	0.14	18.78	10.51	0.56	20.4	52.5
39100	00:02:36.400	3.7	20.49	0.14	18.76	10.48	0.56	20.4	52.5
39125	00:02:36.500	3.7	20.49	0.14	18.83	10.49	0.56	20.4	52.5
39150	00:02:36.600	3.7	20.49	0.14	18.85	10.49	0.56	20.4	52.5
39175	00:02:36.700	3.7	20.49	0.14	18.84	10.51	0.56	20.4	52.5
39200	00:02:36.800	3.7	20.49	0.14	18.85	10.5	0.56	20.4	52.5
39225	00:02:36.900	3.7	20.49	0.14	18.82	10.5	0.56	20.4	52.5
39250	00:02:37.000	3.7	20.49	0.14	18.8	10.51	0.56	20.4	52.5
39275	00:02:37.100	3.7	20.49	0.14	18.81	10.53	0.56	20.4	52.5
39300	00:02:37.200	3.7	20.49	0.14	18.79	10.5	0.56	20.4	52.5
39325	00:02:37.300	3.7	20.49	0.14	18.77	10.54	0.56	20.4	52.5
39350	00:02:37.400	3.7	20.49	0.14	18.82	10.59	0.56	20.4	52.5
39375	00:02:37.500	3.7	20.49	0.14	18.83	10.61	0.56	20.4	52.5
39400	00:02:37.600	3.7	20.49	0.14	18.88	10.63	0.56	20.4	52.5
39425	00:02:37.700	3.7	20.49	0.14	18.88	10.62	0.56	20.4	52.5
39450	00:02:37.800	3.7	20.49	0.14	18.84	10.63	0.56	20.4	52.5
39475	00:02:37.900	3.7	20.49	0.14	18.83	10.65	0.57	20.4	52.5
39500	00:02:38.000	3.7	20.49	0.14	18.86	10.65	0.56	20.4	52.5
39525	00:02:38.100	3.7	20.49	0.14	18.88	10.66	0.56	20.4	52.5
39550	00:02:38.200	3.7	20.49	0.14	18.88	10.71	0.57	20.4	52.5
39575	00:02:38.300	3.7	20.49	0.14	18.9	10.7	0.57	20.4	52.5
39600	00:02:38.400	3.7	20.49	0.14	18.93	10.68	0.56	20.4	52.5
39625	00:02:38.500	3.7	20.49	0.14	18.92	10.65	0.56	20.4	52.5
39650	00:02:38.600	3.7	20.49	0.14	18.87	10.65	0.56	20.4	52.5
39675	00:02:38.700	3.7	20.49	0.14	18.88	10.68	0.57	20.4	52.5
39700	00:02:38.800	3.7	20.48	0.14	18.96	10.71	0.56	20.4	52.5
39725	00:02:38.900	3.7	20.48	0.14	18.98	10.7	0.56	20.4	52.5
39750	00:02:39.000	3.7	20.48	0.14	18.99	10.73	0.56	20.4	52.5
39775	00:02:39.100	3.7	20.48	0.14	18.98	10.72	0.56	20.4	52.5
39800	00:02:39.200	3.7	20.48	0.14	19.02	10.71	0.56	20.4	52.5
39825	00:02:39.300	3.7	20.48	0.14	19.04	10.67	0.56	20.4	52.5
39850	00:02:39.400	3.7	20.48	0.14	19.01	10.71	0.56	20.4	52.5
39875	00:02:39.500	3.7	20.48	0.14	19.01	10.74	0.56	20.4	52.5
39900	00:02:39.600	3.7	20.48	0.14	19.01	10.75	0.57	20.4	52.5
39925	00:02:39.700	3.7	20.48	0.14	19.02	10.74	0.56	20.4	52.5
39950	00:02:39.800	3.7	20.48	0.14	18.97	10.75	0.57	20.4	52.5
39975	00:02:39.900	3.7	20.49	0.14	18.96	10.73	0.57	20.4	52.5
40000	00:02:40.000	3.7	20.48	0.14	19	10.75	0.57	20.4	52.5
40025	00:02:40.100	3.7	20.48	0.14	18.99	10.73	0.56	20.4	52.5
40050	00:02:40.200	3.7	20.48	0.14	18.97	10.75	0.57	20.4	52.5
40075	00:02:40.300	3.7	20.48	0.14	19	10.8	0.57	20.4	52.5
40100	00:02:40.400	3.7	20.48	0.14	19.01	10.76	0.57	20.4	52.5
40125	00:02:40.500	3.7	20.48	0.14	19.06	10.77	0.57	20.4	52.5
40150	00:02:40.600	3.7	20.48	0.14	19.06	10.77	0.57	20.4	52.5
40175	00:02:40.700	3.7	20.48	0.14	19.05	10.79	0.57	20.4	52.5
40200	00:02:40.800	3.7	20.48	0.14	19.08	10.79	0.57	20.4	52.5
40225	00:02:40.900	3.7	20.48	0.14	19.1	10.8	0.57	20.4	52.5
40250	00:02:41.000	3.7	20.48	0.14	19.05	10.8	0.57	20.4	52.5
40275	00:02:41.100	3.7	20.48	0.14	19.05	10.82	0.57	20.4	52.5
40300	00:02:41.200	3.7	20.48	0.14	19.06	10.81	0.57	20.4	52.5
40325	00:02:41.300	3.7	20.48	0.14	19.07	10.79	0.57	20.4	52.5
40350	00:02:41.400	3.7	20.48	0.14	19.05	10.8	0.57	20.4	52.5
40375	00:02:41.500	3.7	20.48	0.14	19.05	10.78	0.57	20.4	52.5
40400	00:02:41.600	3.7	20.48	0.14	19.07	10.77	0.56	20.4	52.5
40425	00:02:41.700	3.7	20.48	0.14	19.09	10.78	0.56	20.4	52.5
40450	00:02:41.800	3.7	20.48	0.14	19.1	10.78	0.56	20.4	52.5
40475	00:02:41.900	3.7	20.48	0.14	19.12	10.77	0.56	20.4	52.5
40500	00:02:42.000	3.7	20.48	0.14	19.15	10.75	0.56	20.4	52.5
40525	00:02:42.100	3.7	20.48	0.14	19.14	10.77	0.56	20.4	52.5
40550	00:02:42.200	3.7	20.48	0.14	19.15	10.76	0.56	20.4	52.5
40575	00:02:42.300	3.7	20.48	0.14	19.12	10.79	0.56	20.4	52.5
40600	00:02:42.400	3.7	20.48	0.14	19.17	10.78	0.56	20.4	52.5
40625	00:02:42.500	3.7	20.48	0.14	19.19	10.8	0.56	20.4	52.5
40650	00:02:42.600	3.7	20.48	0.14	19.15	10.79	0.56	20.4	52.5
40675	00:02:42.700	3.7	20.48	0.14	19.13	10.77	0.56	20.4	52.5
40700	00:02:42.800	3.7	20.48	0.14	19.08	10.78	0.56	20.4	52.5
40725	00:02:42.900	3.7	20.48	0.14	19.11	10.83	0.57	20.4	52.5
40750	00:02:43.000	3.7	20.48	0.14	19.12	10.85	0.57	20.4	52.5
40775	00:02:43.100	3.7	20.48	0.14	19.1	10.86	0.57	20.4	52.5
40800	00:02:43.200	3.7	20.48	0.14	19.12	10.87	0.57	20.4	52.5
40825	00:02:43.300	3.7	20.48	0.14	19.11	10.86	0.57	20.4	52.5
40850	00:02:43.400	3.7	20.48	0.14	19.11	10.89	0.57	20.4	52.5
40875	00:02:43.500	3.7	20.48	0.14	19.12	10.9	0.57	20.4	52.5
40900	00:02:43.600	3.7	20.48	0.14	19.19	10.95	0.57	20.4	52.5
40925	00:02:43.700	3.7	20.48	0.14	19.19	10.95	0.57	20.4	52.5
40950	00:02:43.800	3.7	20.48	0.14	19.2	10.95	0.57	20.4	52.5
40975	00:02:43.900	3.7	20.48	0.14	19.17	10.95	0.57	20.4	52.5
41000	00:02:44.000	3.7	20.48	0.14	19.16	10.93	0.57	20.4	52.6
41025	00:02:44.100	3.7	20.48	0.14	19.23	10.93	0.57	20.4	52.6
41050	00:02:44.200	3.7	20.48	0.14	19.21	10.95	0.57	20.4	52.6
41075	00:02:44.300	3.7	20.48	0.14	19.23	10.95	0.57	20.4	52.6
41100	00:02:44.400	3.7	20.48	0.14	19.24	10.94	0.57	20.4	52.6
41125	00:02:44.500	3.7	20.48	0.14	19.21	10.93	0.57	20.4	52.6
41150	00:02:44.600	3.7	20.48	0.14	19.21	10.91	0.57	20.4	52.6
41175	00:02:44.700	3.7	20.48	0.14	19.28	10.93	0.57	20.4	52.6
41200	00:02:44.800	3.7	20.48	0.14	19.33	10.91	0.56	20.4	52.6
41225	00:02:44.900	3.7	20.48	0.14	19.32	10.88	0.56	20.4	52.6
41250	00:02:45.000	3.7	20.48	0.14	19.36	10.91	0.56	20.4	52.6
41275	00:02:45.100	3.7	20.48	0.14	19.36	10.92	0.56	20.4	52.6
41300	00:02:45.200	3.7	20.48	0.14	19.4	10.9	0.56	20.4	52.6
41325	00:02:45.300	3.7	20.48	0.14	19.37	10.89	0.56	20.4	52.6
41350	00:02:45.400	3.7	20.48	0.14	19.35	10.9	0.56	20.4	52.6
41375	00:02:45.500	3.7	20.48	0.14	19.36	10.93	0.56	20.4	52.6
41400	00:02:45.600	3.7	20.48	0.14	19.36	10.91	0.56	20.4	52.6
41425	00:02:45.700	3.7	20.48	0.14	19.33	10.89	0.56	20.4	52.6
41450	00:02:45.800	3.7	20.48	0.14	19.31	10.92	0.57	20.4	52.6
41475	00:02:45.900	3.7	20.48	0.14	19.29	10.94	0.57	20.4	52.6
41500	00:02:46.000	3.7	20.48	0.14	19.28	10.95	0.57	20.4	52.6
41525	00:02:46.100	3.7	20.48	0.14	19.27	10.91	0.57	20.4	52.6
41550	00:02:46.200	3.7	20.48	0.14	19.26	10.92	0.57	20.4	52.6
41575	00:02:46.300	3.7	20.48	0.14	19.27	10.96	0.57	20.4	52.6
41600	00:02:46.400	3.7	20.48	0.14	19.26	10.96	0.57	20.4	52.6
41625	00:02:46.500	3.7	20.48	0.14	19.26	10.96	0.57	20.4	52.6
41650	00:02:46.600	3.7	20.48	0.14	19.25	10.99	0.57	20.4	52.6
41675	00:02:46.700	3.7	20.48	0.14	19.25	11.04	0.57	20.4	52.6
41700	00:02:46.800	3.7	20.48	0.14	19.23	11.02	0.57	20.4	52.6
41725	00:02:46.900	3.7	20.48	0.14	19.24	11.02	0.57	20.4	52.6
41750	00:02:47.000	3.7	20.48	0.14	19.23	11	0.57	20.4	52.6
41775	00:02:47.100	3.7	20.48	0.14	19.27	11.03	0.57	20.4	52.6
41800	00:02:47.200	3.7	20.48	0.14	19.29	11.02	0.57	20.4	52.6
41825	00:02:47.300	3.7	20.48	0.14	19.31	11	0.57	20.4	52.6
41850	00:02:47.400	3.7	20.48	0.14	19.33	10.98	0.57	20.4	52.6
41875	00:02:47.500	3.7	20.48	0.14	19.34	10.96	0.57	20.4	52.6
41900	00:02:47.600	3.7	20.48	0.14	19.31	10.96	0.57	20.4	52.6
41925	00:02:47.700	3.7	20.48	0.14	19.32	10.95	0.57	20.4	52.6
41950	00:02:47.800	3.7	20.48	0.14	19.35	10.99	0.57	20.4	52.6
41975	00:02:47.900	3.7	20.48	0.14	19.44	10.99	0.56	20.4	52.6
42000	00:02:48.000	3.7	20.48	0.14	19.47	11.01	0.57	20.4	52.7
42025	00:02:48.100	3.7	20.48	0.14	19.42	10.98	0.57	20.4	52.7
42050	00:02:48.200	3.7	20.48	0.14	19.43	11.02	0.57	20.4	52.7
42075	00:02:48.300	3.7	20.48	0.14	19.44	11.04	0.57	20.4	52.7
42100	00:02:48.400	3.7	20.48	0.14	19.45	11.06	0.57	20.4	52.7
42125	00:02:48.500	3.7	20.48	0.14	19.46	11.11	0.57	20.4	52.7
42150	00:02:48.600	3.7	20.48	0.14	19.47	11.1	0.57	20.4	52.7
42175	00:02:48.700	3.7	20.48	0.14	19.47	11.12	0.57	20.4	52.7
42200	00:02:48.800	3.7	20.48	0.14	19.5	11.11	0.57	20.4	52.7
42225	00:02:48.900	3.7	20.48	0.14	19.46	11.12	0.57	20.4	52.7
42250	00:02:49.000	3.7	20.48	0.14	19.45	11.11	0.57	20.4	52.7
42275	00:02:49.100	3.69	20.48	0.15	19.45	11.14	0.57	20.4	52.7
42300	00:02:49.200	3.69	20.48	0.15	19.44	11.15	0.57	20.4	52.7
42325	00:02:49.300	3.69	20.48	0.15	19.42	11.17	0.58	20.4	52.7
42350	00:02:49.400	3.69	20.48	0.15	19.45	11.16	0.57	20.4	52.7
42375	00:02:49.500	3.69	20.48	0.15	19.44	11.14	0.57	20.4	52.7
42400	00:02:49.600	3.69	20.48	0.15	19.45	11.15	0.57	20.4	52.7
42425	00:02:49.700	3.69	20.48	0.15	19.46	11.17	0.57	20.4	52.7
42450	00:02:49.800	3.69	20.48	0.15	19.46	11.17	0.57	20.4	52.7
42475	00:02:49.900	3.69	20.48	0.15	19.45	11.16	0.57	20.4	52.7
42500	00:02:50.000	3.69	20.48	0.15	19.45	11.18	0.57	20.4	52.7
42525	00:02:50.100	3.69	20.48	0.15	19.52	11.2	0.57	20.4	52.7
42550	00:02:50.200	3.69	20.48	0.15	19.5	11.15	0.57	20.4	52.7
42575	00:02:50.300	3.69	20.48	0.15	19.48	11.16	0.57	20.4	52.7
42600	00:02:50.400	3.69	20.48	0.15	19.45	11.17	0.57	20.4	52.7
42625	00:02:50.500	3.69	20.48	0.15	19.53	11.18	0.57	20.4	52.7
42650	00:02:50.600	3.69	20.48	0.15	19.53	11.19	0.57	20.4	52.7
42675	00:02:50.700	3.69	20.48	0.15	19.51	11.14	0.57	20.4	52.7
42700	00:02:50.800	3.69	20.48	0.15	19.49	11.14	0.57	20.4	52.7
42725	00:02:50.900	3.69	20.48	0.15	19.55	11.14	0.57	20.4	52.7
42750	00:02:51.000	3.69	20.48	0.15	19.53	11.15	0.57	20.4	52.7
42775	00:02:51.100	3.69	20.48	0.15	19.47	11.15	0.57	20.4	52.7
42800	00:02:51.200	3.69	20.48	0.15	19.54	11.19	0.57	20.4	52.7
42825	00:02:51.300	3.69	20.48	0.15	19.6	11.17	0.57	20.4	52.7
42850	00:02:51.400	3.69	20.48	0.15	19.64	11.17	0.57	20.4	52.7
42875	00:02:51.500	3.69	20.48	0.15	19.6	11.21	0.57	20.4	52.7
42900	00:02:51.600	3.69	20.48	0.15	19.63	11.2	0.57	20.4	52.7
42925	00:02:51.700	3.69	20.48	0.15	19.62	11.21	0.57	20.4	52.7
42950	00:02:51.800	3.69	20.48	0.15	19.67	11.25	0.57	20.4	52.7
42975	00:02:51.900	3.69	20.48	0.15	19.67	11.27	0.57	20.4	52.7
43000	00:02:52.000	3.69	20.48	0.15	19.69	11.26	0.57	20.4	52.7
43025	00:02:52.100	3.69	20.48	0.15	19.69	11.27	0.57	20.4	52.7
43050	00:02:52.200	3.69	20.48	0.15	19.67	11.28	0.57	20.4	52.7
43075	00:02:52.300	3.69	20.48	0.15	19.63	11.31	0.58	20.4	52.7
43100	00:02:52.400	3.69	20.48	0.15	19.65	11.32	0.58	20.4	52.7
43125	00:02:52.500	3.69	20.48	0.15	19.65	11.29	0.57	20.4	52.7
43150	00:02:52.600	3.69	20.48	0.15	19.62	11.3	0.58	20.4	52.7
43175	00:02:52.700	3.69	20.48	0.15	19.67	11.36	0.58	20.4	52.7
43200	00:02:52.800	3.69	20.48	0.15	19.67	11.34	0.58	20.4	52.7
43225	00:02:52.900	3.69	20.48	0.15	19.66	11.35	0.58	20.4	52.7
43250	00:02:53.000	3.69	20.48	0.15	19.65	11.36	0.58	20.4	52.8
43275	00:02:53.100	3.69	20.48	0.15	19.67	11.35	0.58	20.4	52.8
43300	00:02:53.200	3.69	20.48	0.15	19.69	11.33	0.58	20.4	52.8
43325	00:02:53.300	3.69	20.48	0.15	19.7	11.3	0.57	20.4	52.8
43350	00:02:53.400	3.69	20.48	0.15	19.65	11.3	0.58	20.4	52.8
43375	00:02:53.500	3.69	20.48	0.15	19.69	11.31	0.57	20.4	52.8
43400	00:02:53.600	3.69	20.48	0.15	19.71	11.31	0.57	20.4	52.8
43425	00:02:53.700	3.69	20.48	0.15	19.71	11.28	0.57	20.4	52.8
43450	00:02:53.800	3.69	20.48	0.15	19.71	11.28	0.57	20.4	52.8
43475	00:02:53.900	3.69	20.48	0.15	19.7	11.28	0.57	20.4	52.8
43500	00:02:54.000	3.69	20.48	0.15	19.74	11.3	0.57	20.4	52.8
43525	00:02:54.100	3.69	20.48	0.15	19.75	11.33	0.57	20.4	52.8
43550	00:02:54.200	3.69	20.48	0.15	19.73	11.34	0.57	20.4	52.8
43575	00:02:54.300	3.69	20.48	0.15	19.77	11.36	0.57	20.4	52.8
43600	00:02:54.400	3.69	20.48	0.15	19.79	11.35	0.57	20.4	52.8
43625	00:02:54.500	3.69	20.48	0.15	19.73	11.36	0.58	20.4	52.8
43650	00:02:54.600	3.69	20.48	0.15	19.72	11.34	0.57	20.4	52.8
43675	00:02:54.700	3.69	20.48	0.15	19.69	11.35	0.58	20.4	52.8
43700	00:02:54.800	3.69	20.48	0.15	19.65	11.33	0.58	20.4	52.8
43725	00:02:54.900	3.69	20.48	0.15	19.67	11.39	0.58	20.4	52.8
43750	00:02:55.000	3.69	20.48	0.15	19.63	11.36	0.58	20.4	52.8
43775	00:02:55.100	3.69	20.48	0.15	19.66	11.35	0.58	20.4	52.8
43800	00:02:55.200	3.69	20.48	0.15	19.63	11.41	0.58	20.4	52.8
43825	00:02:55.300	3.69	20.48	0.15	19.62	11.41	0.58	20.4	52.8
43850	00:02:55.400	3.69	20.48	0.15	19.62	11.43	0.58	20.4	52.8
43875	00:02:55.500	3.69	20.48	0.15	19.68	11.43	0.58	20.4	52.8
43900	00:02:55.600	3.69	20.48	0.15	19.74	11.45	0.58	20.4	52.8
43925	00:02:55.700	3.69	20.48	0.15	19.77	11.41	0.58	20.4	52.8
43950	00:02:55.800	3.69	20.48	0.15	19.81	11.46	0.58	20.4	52.8
43975	00:02:55.900	3.69	20.48	0.15	19.8	11.41	0.58	20.4	52.8
44000	00:02:56.000	3.69	20.48	0.15	19.87	11.4	0.57	20.4	52.8
44025	00:02:56.100	3.69	20.48	0.15	19.92	11.42	0.57	20.4	52.8
44050	00:02:56.200	3.69	20.47	0.15	19.96	11.35	0.57	20.4	52.8
44075	00:02:56.300	3.69	20.47	0.15	19.97	11.37	0.57	20.4	52.8
44100	00:02:56.400	3.69	20.47	0.15	19.99	11.4	0.57	20.4	52.8
44125	00:02:56.500	3.69	20.47	0.15	19.96	11.42	0.57	20.4	52.8
44150	00:02:56.600	3.69	20.47	0.15	19.95	11.47	0.57	20.4	52.8
44175	00:02:56.700	3.69	20.47	0.15	19.96	11.49	0.58	20.4	52.8
44200	00:02:56.800	3.69	20.47	0.15	20	11.49	0.57	20.4	52.8
44225	00:02:56.900	3.69	20.47	0.15	20	11.51	0.58	20.4	52.8
44250	00:02:57.000	3.68	20.47	0.15	20.02	11.56	0.58	20.4	52.8
44275	00:02:57.100	3.68	20.47	0.15	20	11.55	0.58	20.4	52.8
44300	00:02:57.200	3.68	20.47	0.15	20.03	11.58	0.58	20.4	52.8
44325	00:02:57.300	3.68	20.47	0.15	20.02	11.6	0.58	20.4	52.8
44350	00:02:57.400	3.68	20.47	0.15	20.08	11.6	0.58	20.4	52.8
44375	00:02:57.500	3.68	20.47	0.15	20.1	11.62	0.58	20.4	52.8
44400	00:02:57.600	3.68	20.47	0.15	20.13	11.63	0.58	20.4	52.8
44425	00:02:57.700	3.68	20.47	0.15	20.19	11.64	0.58	20.4	52.8
44450	00:02:57.800	3.68	20.47	0.15	20.19	11.68	0.58	20.4	52.8
44475	00:02:57.900	3.68	20.47	0.15	20.23	11.71	0.58	20.4	52.8
44500	00:02:58.000	3.68	20.47	0.15	20.24	11.71	0.58	20.4	52.8
44525	00:02:58.100	3.68	20.47	0.15	20.23	11.75	0.58	20.4	52.8
44550	00:02:58.200	3.68	20.47	0.15	20.25	11.78	0.58	20.4	52.8
44575	00:02:58.300	3.68	20.47	0.15	20.29	11.81	0.58	20.4	52.8
44600	00:02:58.400	3.68	20.47	0.15	20.27	11.84	0.58	20.4	52.8
44625	00:02:58.500	3.68	20.47	0.15	20.33	11.84	0.58	20.4	52.8
44650	00:02:58.600	3.68	20.47	0.15	20.39	11.85	0.58	20.4	52.8
44675	00:02:58.700	3.68	20.47	0.15	20.41	11.91	0.58	20.4	52.8
44700	00:02:58.800	3.68	20.47	0.15	20.38	11.91	0.58	20.4	52.8
44725	00:02:58.900	3.68	20.47	0.15	20.4	11.93	0.58	20.4	52.8
44750	00:02:59.000	3.68	20.47	0.15	20.4	11.96	0.59	20.4	52.8
44775	00:02:59.100	3.68	20.47	0.15	20.4	11.96	0.59	20.4	52.8
44800	00:02:59.200	3.68	20.47	0.15	20.42	11.98	0.59	20.4	52.8
44825	00:02:59.300	3.68	20.47	0.15	20.5	11.99	0.58	20.4	52.8
44850	00:02:59.400	3.68	20.47	0.15	20.51	11.99	0.58	20.4	52.8
44875	00:02:59.500	3.68	20.47	0.15	20.52	12.01	0.59	20.4	52.8
44900	00:02:59.600	3.68	20.47	0.15	20.49	11.99	0.58	20.4	52.8
44925	00:02:59.700	3.68	20.47	0.15	20.51	11.98	0.58	20.4	52.8
44950	00:02:59.800	3.68	20.47	0.15	20.5	11.99	0.58	20.4	52.8
44975	00:02:59.900	3.68	20.47	0.15	20.51	11.94	0.58	20.4	52.8
45000	00:03:00.000	3.68	20.47	0.15	20.53	11.91	0.58	20.4	52.8
45025	00:03:00.100	3.68	20.47	0.15	20.52	11.91	0.58	20.4	52.8
45050	00:03:00.200	3.68	20.47	0.15	20.53	11.89	0.58	20.4	52.8
45075	00:03:00.300	3.68	20.47	0.15	20.46	11.86	0.58	20.4	52.8
45100	00:03:00.400	3.68	20.47	0.15	20.44	11.84	0.58	20.4	52.8
45125	00:03:00.500	3.68	20.47	0.15	20.42	11.85	0.58	20.4	52.8
45150	00:03:00.600	3.68	20.47	0.15	20.44	11.85	0.58	20.4	52.8
45175	00:03:00.700	3.69	20.47	0.15	20.43	11.82	0.58	20.4	52.8
45200	00:03:00.800	3.69	20.47	0.15	20.49	11.83	0.58	20.4	52.8
45225	00:03:00.900	3.69	20.47	0.15	20.45	11.83	0.58	20.4	52.8
45250	00:03:01.000	3.69	20.47	0.15	20.49	11.85	0.58	20.4	52.8
45275	00:03:01.100	3.69	20.47	0.15	20.51	11.84	0.58	20.4	52.8
45300	00:03:01.200	3.69	20.47	0.15	20.5	11.84	0.58	20.4	52.8
45325	00:03:01.300	3.69	20.47	0.15	20.52	11.86	0.58	20.4	52.8
45350	00:03:01.400	3.69	20.47	0.15	20.6	11.86	0.58	20.4	52.8
45375	00:03:01.500	3.69	20.47	0.15	20.58	11.83	0.58	20.4	52.8
45400	00:03:01.600	3.69	20.47	0.15	20.55	11.82	0.58	20.4	52.8
45425	00:03:01.700	3.69	20.47	0.15	20.51	11.83	0.58	20.4	52.8
45450	00:03:01.800	3.69	20.47	0.15	20.47	11.82	0.58	20.4	52.8
45475	00:03:01.900	3.69	20.47	0.15	20.48	11.88	0.58	20.4	52.8
45500	00:03:02.000	3.69	20.47	0.15	20.46	11.88	0.58	20.4	52.8
45525	00:03:02.100	3.69	20.47	0.15	20.47	11.87	0.58	20.4	52.8
45550	00:03:02.200	3.69	20.47	0.15	20.46	11.84	0.58	20.4	52.8
45575	00:03:02.300	3.69	20.47	0.15	20.48	11.85	0.58	20.4	52.8
45600	00:03:02.400	3.69	20.47	0.15	20.44	11.88	0.58	20.4	52.8
45625	00:03:02.500	3.69	20.47	0.15	20.4	11.89	0.58	20.4	52.8
45650	00:03:02.600	3.69	20.47	0.15	20.4	11.91	0.58	20.4	52.8
45675	00:03:02.700	3.69	20.47	0.15	20.43	11.92	0.58	20.4	52.8
45700	00:03:02.800	3.69	20.47	0.15	20.45	11.87	0.58	20.4	52.8
45725	00:03:02.900	3.69	20.47	0.15	20.43	11.86	0.58	20.4	52.8
45750	00:03:03.000	3.69	20.47	0.15	20.41	11.85	0.58	20.4	52.8
45775	00:03:03.100	3.69	20.47	0.15	20.42	11.85	0.58	20.4	52.8
45800	00:03:03.200	3.69	20.47	0.15	20.42	11.87	0.58	20.4	52.8
45825	00:03:03.300	3.69	20.47	0.15	20.38	11.85	0.58	20.4	52.8
45850	00:03:03.400	3.69	20.47	0.15	20.42	11.85	0.58	20.4	52.8
45875	00:03:03.500	3.69	20.47	0.15	20.44	11.85	0.58	20.4	52.8
45900	00:03:03.600	3.69	20.47	0.15	20.44	11.83	0.58	20.4	52.8
45925	00:03:03.700	3.69	20.47	0.15	20.44	11.8	0.58	20.4	52.8
45950	00:03:03.800	3.69	20.47	0.15	20.43	11.82	0.58	20.4	52.8
45975	00:03:03.900	3.69	20.47	0.15	20.48	11.83	0.58	20.4	52.8
46000	00:03:04.000	3.69	20.47	0.15	20.49	11.86	0.58	20.4	52.8
46025	00:03:04.100	3.69	20.47	0.15	20.44	11.86	0.58	20.4	52.8
46050	00:03:04.200	3.69	20.47	0.15	20.41	11.89	0.58	20.4	52.8
46075	00:03:04.300	3.69	20.47	0.15	20.42	11.87	0.58	20.4	52.8
46100	00:03:04.400	3.69	20.47	0.15	20.34	11.84	0.58	20.4	52.8
46125	00:03:04.500	3.69	20.47	0.15	20.37	11.82	0.58	20.4	52.8
46150	00:03:04.600	3.69	20.47	0.15	20.35	11.83	0.58	20.4	52.8
46175	00:03:04.700	3.69	20.47	0.15	20.39	11.86	0.58	20.4	52.8
46200	00:03:04.800	3.69	20.47	0.15	20.38	11.88	0.58	20.4	52.8
46225	00:03:04.900	3.69	20.47	0.15	20.32	11.83	0.58	20.4	52.8
46250	00:03:05.000	3.69	20.47	0.15	20.33	11.82	0.58	20.4	52.8
46275	00:03:05.100	3.69	20.47	0.15	20.38	11.81	0.58	20.4	52.8
46300	00:03:05.200	3.69	20.47	0.15	20.43	11.79	0.58	20.4	52.8
46325	00:03:05.300	3.69	20.47	0.15	20.4	11.81	0.58	20.4	52.8
46350	00:03:05.400	3.69	20.47	0.15	20.4	11.79	0.58	20.4	52.8
46375	00:03:05.500	3.69	20.47	0.15	20.41	11.81	0.58	20.4	52.8
46400	00:03:05.600	3.69	20.47	0.15	20.43	11.79	0.58	20.4	52.8
46425	00:03:05.700	3.69	20.47	0.15	20.39	11.77	0.58	20.4	52.8
46450	00:03:05.800	3.69	20.47	0.15	20.42	11.76	0.58	20.4	52.8
46475	00:03:05.900	3.69	20.47	0.15	20.49	11.8	0.58	20.4	52.8
46500	00:03:06.000	3.69	20.47	0.15	20.49	11.76	0.57	20.4	52.8
46525	00:03:06.100	3.69	20.47	0.15	20.49	11.77	0.57	20.4	52.8
46550	00:03:06.200	3.69	20.47	0.15	20.53	11.78	0.57	20.4	52.8
46575	00:03:06.300	3.69	20.47	0.15	20.57	11.79	0.57	20.4	52.8
46600	00:03:06.400	3.69	20.47	0.15	20.57	11.8	0.57	20.4	52.8
46625	00:03:06.500	3.69	20.47	0.15	20.57	11.82	0.57	20.4	52.8
46650	00:03:06.600	3.69	20.47	0.15	20.59	11.84	0.57	20.4	52.8
46675	00:03:06.700	3.69	20.47	0.15	20.64	11.87	0.58	20.4	52.8
46700	00:03:06.800	3.69	20.47	0.15	20.65	11.88	0.58	20.4	52.8
46725	00:03:06.900	3.69	20.47	0.15	20.58	11.85	0.58	20.4	52.8
46750	00:03:07.000	3.69	20.47	0.15	20.6	11.87	0.58	20.4	52.8
46775	00:03:07.100	3.69	20.47	0.15	20.55	11.89	0.58	20.4	52.8
46800	00:03:07.200	3.7	20.47	0.15	20.53	11.89	0.58	20.4	52.8
46825	00:03:07.300	3.7	20.47	0.15	20.57	11.87	0.58	20.4	52.8
46850	00:03:07.400	3.7	20.47	0.15	20.62	11.9	0.58	20.4	52.8
46875	00:03:07.500	3.7	20.47	0.15	20.6	11.89	0.58	20.4	52.8
46900	00:03:07.600	3.7	20.47	0.15	20.58	11.85	0.58	20.4	52.8
46925	00:03:07.700	3.7	20.47	0.15	20.55	11.86	0.58	20.4	52.8
46950	00:03:07.800	3.7	20.47	0.15	20.54	11.87	0.58	20.4	52.8
46975	00:03:07.900	3.7	20.47	0.15	20.58	11.93	0.58	20.4	52.8
47000	00:03:08.000	3.7	20.47	0.15	20.6	11.92	0.58	20.4	52.7
47025	00:03:08.100	3.7	20.47	0.15	20.64	11.94	0.58	20.4	52.7
47050	00:03:08.200	3.7	20.47	0.15	20.66	11.95	0.58	20.4	52.7
47075	00:03:08.300	3.7	20.47	0.15	20.67	11.95	0.58	20.4	52.7
47100	00:03:08.400	3.7	20.47	0.15	20.65	11.95	0.58	20.4	52.7
47125	00:03:08.500	3.7	20.47	0.15	20.67	11.96	0.58	20.4	52.7
47150	00:03:08.600	3.7	20.47	0.15	20.71	12.01	0.58	20.4	52.7
47175	00:03:08.700	3.7	20.47	0.15	20.7	12.02	0.58	20.4	52.7
47200	00:03:08.800	3.7	20.47	0.15	20.72	12.02	0.58	20.4	52.7
47225	00:03:08.900	3.7	20.47	0.15	20.73	11.98	0.58	20.4	52.7
47250	00:03:09.000	3.7	20.47	0.15	20.73	11.99	0.58	20.4	52.7
47275	00:03:09.100	3.7	20.47	0.15	20.75	11.97	0.58	20.4	52.7
47300	00:03:09.200	3.7	20.47	0.15	20.71	11.97	0.58	20.4	52.7
47325	00:03:09.300	3.7	20.47	0.15	20.75	12.01	0.58	20.4	52.7
47350	00:03:09.400	3.7	20.47	0.15	20.73	12.02	0.58	20.4	52.7
47375	00:03:09.500	3.7	20.47	0.15	20.75	12.05	0.58	20.4	52.7
47400	00:03:09.600	3.7	20.47	0.15	20.73	12.06	0.58	20.4	52.7
47425	00:03:09.700	3.7	20.47	0.15	20.75	12.05	0.58	20.4	52.7
47450	00:03:09.800	3.7	20.47	0.15	20.75	12.06	0.58	20.4	52.7
47475	00:03:09.900	3.7	20.47	0.15	20.76	12.08	0.58	20.4	52.7
47500	00:03:10.000	3.7	20.47	0.15	20.79	12.09	0.58	20.4	52.7
47525	00:03:10.100	3.7	20.47	0.15	20.85	12.08	0.58	20.4	52.7
47550	00:03:10.200	3.7	20.47	0.15	20.85	12.07	0.58	20.4	52.7
47575	00:03:10.300	3.7	20.47	0.15	20.82	12.07	0.58	20.4	52.7
47600	00:03:10.400	3.7	20.47	0.15	20.86	12.08	0.58	20.4	52.7
47625	00:03:10.500	3.7	20.47	0.15	20.83	12.08	0.58	20.4	52.7
47650	00:03:10.600	3.7	20.47	0.15	20.83	12.03	0.58	20.4	52.7
47675	00:03:10.700	3.7	20.47	0.15	20.85	12.05	0.58	20.4	52.7
47700	00:03:10.800	3.7	20.47	0.15	20.8	12.03	0.58	20.4	52.7
47725	00:03:10.900	3.7	20.47	0.15	20.81	12.03	0.58	20.4	52.7
47750	00:03:11.000	3.7	20.47	0.15	20.8	12.02	0.58	20.4	52.7
47775	00:03:11.100	3.7	20.47	0.15	20.78	12.05	0.58	20.4	52.7
47800	00:03:11.200	3.7	20.47	0.15	20.8	12.06	0.58	20.4	52.7
47825	00:03:11.300	3.7	20.47	0.15	20.78	12.04	0.58	20.4	52.7
47850	00:03:11.400	3.7	20.47	0.15	20.79	12.06	0.58	20.4	52.7
47875	00:03:11.500	3.7	20.47	0.15	20.82	12.07	0.58	20.4	52.7
47900	00:03:11.600	3.7	20.47	0.15	20.83	12.12	0.58	20.4	52.7
47925	00:03:11.700	3.7	20.47	0.15	20.84	12.1	0.58	20.4	52.7
47950	00:03:11.800	3.7	20.47	0.15	20.89	12.11	0.58	20.4	52.7
47975	00:03:11.900	3.7	20.47	0.15	20.94	12.12	0.58	20.4	52.7
48000	00:03:12.000	3.7	20.47	0.15	20.96	12.14	0.58	20.4	52.7
48025	00:03:12.100	3.7	20.47	0.15	20.9	12.14	0.58	20.4	52.7
48050	00:03:12.200	3.7	20.47	0.15	20.91	12.15	0.58	20.4	52.7
48075	00:03:12.300	3.7	20.47	0.15	20.94	12.19	0.58	20.4	52.7
48100	00:03:12.400	3.7	20.47	0.15	20.93	12.17	0.58	20.4	52.7
48125	00:03:12.500	3.7	20.47	0.15	20.95	12.17	0.58	20.4	52.7
48150	00:03:12.600	3.7	20.47	0.16	20.95	12.19	0.58	20.4	52.7
48175	00:03:12.700	3.7	20.47	0.16	20.97	12.27	0.59	20.4	52.7
48200	00:03:12.800	3.7	20.47	0.16	20.97	12.3	0.59	20.4	52.7
48225	00:03:12.900	3.7	20.47	0.16	20.96	12.3	0.59	20.4	52.7
48250	00:03:13.000	3.7	20.47	0.16	20.96	12.28	0.59	20.5	52.7
48275	00:03:13.100	3.7	20.47	0.16	21	12.28	0.58	20.5	52.7
48300	00:03:13.200	3.7	20.47	0.16	21	12.29	0.59	20.5	52.7
48325	00:03:13.300	3.7	20.47	0.16	21.02	12.31	0.59	20.5	52.7
48350	00:03:13.400	3.7	20.47	0.16	21.01	12.32	0.59	20.5	52.7
48375	00:03:13.500	3.7	20.47	0.16	21.03	12.33	0.59	20.5	52.7
48400	00:03:13.600	3.7	20.46	0.16	21.1	12.33	0.58	20.5	52.7
48425	00:03:13.700	3.7	20.46	0.16	21.1	12.28	0.58	20.5	52.7
48450	00:03:13.800	3.7	20.46	0.16	21.14	12.28	0.58	20.5	52.7
48475	00:03:13.900	3.7	20.46	0.16	21.11	12.3	0.58	20.5	52.7
48500	00:03:14.000	3.7	20.46	0.16	21.15	12.33	0.58	20.4	52.7
48525	00:03:14.100	3.7	20.46	0.16	21.15	12.38	0.59	20.4	52.7
48550	00:03:14.200	3.7	20.46	0.16	21.13	12.39	0.59	20.4	52.7
48575	00:03:14.300	3.7	20.46	0.16	21.12	12.35	0.59	20.4	52.7
48600	00:03:14.400	3.7	20.46	0.16	21.15	12.35	0.58	20.4	52.7
48625	00:03:14.500	3.69	20.46	0.16	21.12	12.34	0.58	20.4	52.7
48650	00:03:14.600	3.69	20.46	0.16	21.12	12.32	0.58	20.4	52.7
48675	00:03:14.700	3.69	20.46	0.16	21.11	12.34	0.58	20.4	52.7
48700	00:03:14.800	3.69	20.46	0.16	21.13	12.38	0.59	20.4	52.7
48725	00:03:14.900	3.69	20.46	0.16	21.12	12.38	0.59	20.4	52.7
48750	00:03:15.000	3.69	20.46	0.16	21.15	12.36	0.58	20.5	52.8
48775	00:03:15.100	3.69	20.46	0.16	21.14	12.34	0.58	20.5	52.8
48800	00:03:15.200	3.69	20.46	0.16	21.16	12.33	0.58	20.5	52.8
48825	00:03:15.300	3.69	20.46	0.16	21.21	12.34	0.58	20.5	52.8
48850	00:03:15.400	3.69	20.46	0.16	21.22	12.34	0.58	20.5	52.8
48875	00:03:15.500	3.69	20.46	0.16	21.21	12.35	0.58	20.5	52.8
48900	00:03:15.600	3.69	20.46	0.16	21.17	12.39	0.59	20.5	52.8
48925	00:03:15.700	3.69	20.46	0.16	21.15	12.4	0.59	20.5	52.8
48950	00:03:15.800	3.69	20.46	0.16	21.13	12.35	0.58	20.5	52.8
48975	00:03:15.900	3.69	20.46	0.16	21.16	12.34	0.58	20.5	52.8
49000	00:03:16.000	3.69	20.46	0.16	21.1	12.35	0.59	20.5	52.8
49025	00:03:16.100	3.69	20.46	0.16	21.13	12.35	0.58	20.5	52.8
49050	00:03:16.200	3.69	20.46	0.16	21.15	12.36	0.58	20.5	52.8
49075	00:03:16.300	3.69	20.46	0.16	21.11	12.36	0.59	20.5	52.8
49100	00:03:16.400	3.69	20.46	0.16	21.11	12.35	0.58	20.5	52.8
49125	00:03:16.500	3.69	20.46	0.16	21.13	12.34	0.58	20.5	52.8
49150	00:03:16.600	3.69	20.46	0.16	21.18	12.29	0.58	20.5	52.8
49175	00:03:16.700	3.69	20.46	0.16	21.22	12.28	0.58	20.5	52.8
49200	00:03:16.800	3.69	20.46	0.16	21.24	12.3	0.58	20.5	52.8
49225	00:03:16.900	3.69	20.46	0.16	21.25	12.33	0.58	20.5	52.8
49250	00:03:17.000	3.69	20.46	0.16	21.31	12.34	0.58	20.5	52.8
49275	00:03:17.100	3.69	20.46	0.16	21.28	12.31	0.58	20.5	52.8
49300	00:03:17.200	3.69	20.46	0.16	21.27	12.34	0.58	20.5	52.8
49325	00:03:17.300	3.69	20.46	0.16	21.32	12.34	0.58	20.5	52.8
49350	00:03:17.400	3.69	20.46	0.16	21.34	12.33	0.58	20.5	52.8
49375	00:03:17.500	3.69	20.46	0.16	21.39	12.35	0.58	20.5	52.8
49400	00:03:17.600	3.69	20.46	0.16	21.4	12.37	0.58	20.5	52.8
49425	00:03:17.700	3.69	20.46	0.16	21.35	12.38	0.58	20.5	52.8
49450	00:03:17.800	3.69	20.46	0.16	21.36	12.38	0.58	20.5	52.8
49475	00:03:17.900	3.69	20.46	0.16	21.4	12.38	0.58	20.5	52.8
49500	00:03:18.000	3.69	20.46	0.16	21.35	12.36	0.58	20.5	52.8
49525	00:03:18.100	3.69	20.46	0.16	21.36	12.4	0.58	20.5	52.8
49550	00:03:18.200	3.69	20.46	0.16	21.37	12.42	0.58	20.5	52.8
49575	00:03:18.300	3.69	20.46	0.16	21.33	12.43	0.58	20.5	52.8
49600	00:03:18.400	3.68	20.46	0.16	21.33	12.49	0.59	20.5	52.8
49625	00:03:18.500	3.69	20.46	0.16	21.33	12.5	0.59	20.5	52.8
49650	00:03:18.600	3.69	20.46	0.16	21.28	12.55	0.59	20.5	52.8
49675	00:03:18.700	3.69	20.46	0.16	21.3	12.55	0.59	20.5	52.8
49700	00:03:18.800	3.68	20.46	0.16	21.28	12.57	0.59	20.5	52.8
49725	00:03:18.900	3.68	20.46	0.16	21.26	12.57	0.59	20.5	52.8
49750	00:03:19.000	3.68	20.46	0.16	21.3	12.61	0.59	20.5	52.8
49775	00:03:19.100	3.68	20.46	0.16	21.32	12.61	0.59	20.5	52.8
49800	00:03:19.200	3.68	20.46	0.16	21.34	12.59	0.59	20.5	52.8
49825	00:03:19.300	3.68	20.46	0.16	21.36	12.6	0.59	20.5	52.8
49850	00:03:19.400	3.68	20.46	0.16	21.39	12.63	0.59	20.5	52.8
49875	00:03:19.500	3.68	20.46	0.16	21.42	12.67	0.59	20.5	52.8
49900	00:03:19.600	3.68	20.46	0.16	21.43	12.65	0.59	20.5	52.8
49925	00:03:19.700	3.68	20.46	0.16	21.5	12.7	0.59	20.5	52.8
[truncated: 6,295 more rows]
