# Supplementary material for: Long-term iron supplementation combined with vitamin B6 enhances maximal oxygen uptake and promotes skeletal muscle-specific mitochondrial biogenesis in rats
Source: Front Nutr. 2024 Jan 15;10:1335187. doi: 10.3389/fnut.2023.1335187 (PMC10823527; doi:10.3389/fnut.2023.1335187)
Supplement: Supplementary file 1 [file Data_Sheet_1.zip › Supplementary Material/VO2max_Raw data/CONT-NO9-MEASUREMENT.xls]

## Sheet: Export_1980-01-04T0217_CAL
Counter	Time	Flow	Oxigen	CO2	VO2	VCO2	RQ	Temp	Hum
sample	hh:mm:ss.zzz	l/min	%	%	ml/min/kg	ml/min/kg	1	C	%
0	00:00:00.000	4.22	20.62	-0.1	6.09	0	0	21.2	47.7
25	00:00:00.100	4.23	20.63	0	5.52	0	0	21.2	47.7
50	00:00:00.200	4.23	20.62	0.03	5.8	0	0	21.2	47.7
75	00:00:00.300	4.23	20.62	0.04	5.84	0	0	21.2	47.7
100	00:00:00.400	4.23	20.62	0.04	5.91	0.31	0.05	21.2	47.7
125	00:00:00.500	4.22	20.62	0.04	6	0.63	0.1	21.2	47.7
150	00:00:00.600	4.22	20.62	0.05	5.95	0.83	0.14	21.2	47.7
175	00:00:00.700	4.22	20.62	0.05	5.86	0.99	0.17	21.2	47.7
200	00:00:00.800	4.22	20.62	0.05	5.87	1.12	0.19	21.2	47.7
225	00:00:00.900	4.22	20.62	0.05	5.82	1.21	0.21	21.2	47.7
250	00:00:01.000	4.22	20.62	0.05	5.83	1.36	0.23	21.2	47.7
275	00:00:01.100	4.22	20.62	0.06	5.87	1.93	0.33	21.2	47.7
300	00:00:01.200	4.22	20.62	0.06	5.88	1.95	0.33	21.2	47.7
325	00:00:01.300	4.22	20.62	0.06	5.86	1.95	0.33	21.2	47.7
350	00:00:01.400	4.22	20.62	0.06	5.91	1.97	0.33	21.2	47.7
375	00:00:01.500	4.22	20.62	0.06	5.86	1.97	0.34	21.2	47.7
400	00:00:01.600	4.21	20.62	0.06	5.91	2	0.34	21.2	47.7
425	00:00:01.700	4.21	20.62	0.06	5.98	2.01	0.34	21.2	47.7
450	00:00:01.800	4.21	20.62	0.06	5.98	2	0.33	21.2	47.7
475	00:00:01.900	4.21	20.62	0.06	6.06	2.03	0.33	21.2	47.7
500	00:00:02.000	4.21	20.62	0.06	6.1	2.04	0.33	21.2	47.7
525	00:00:02.100	4.21	20.62	0.06	6.12	2.06	0.34	21.2	47.7
550	00:00:02.200	4.2	20.62	0.06	6.09	2.06	0.34	21.2	47.7
575	00:00:02.300	4.2	20.62	0.06	6.1	2.09	0.34	21.2	47.7
600	00:00:02.400	4.2	20.62	0.06	6.04	2.1	0.35	21.2	47.7
625	00:00:02.500	4.2	20.62	0.06	6.06	2.11	0.35	21.2	47.7
650	00:00:02.600	4.2	20.62	0.06	6.03	2.1	0.35	21.2	47.7
675	00:00:02.700	4.2	20.62	0.06	6.01	2.11	0.35	21.2	47.7
700	00:00:02.800	4.2	20.62	0.06	6.01	2.13	0.35	21.2	47.7
725	00:00:02.900	4.2	20.62	0.06	5.97	2.12	0.36	21.2	47.7
750	00:00:03.000	4.2	20.62	0.06	5.94	2.11	0.35	21.2	47.7
775	00:00:03.100	4.2	20.62	0.06	5.91	2.1	0.36	21.2	47.7
800	00:00:03.200	4.2	20.62	0.06	5.91	2.09	0.35	21.2	47.7
825	00:00:03.300	4.2	20.62	0.06	5.94	2.09	0.35	21.2	47.7
850	00:00:03.400	4.2	20.62	0.06	5.91	2.08	0.35	21.2	47.7
875	00:00:03.500	4.2	20.62	0.06	5.92	2.1	0.36	21.2	47.7
900	00:00:03.600	4.2	20.62	0.06	5.94	2.12	0.36	21.2	47.7
925	00:00:03.700	4.2	20.62	0.06	5.94	2.12	0.36	21.2	47.7
950	00:00:03.800	4.2	20.62	0.06	5.96	2.13	0.36	21.2	47.7
975	00:00:03.900	4.2	20.62	0.06	5.96	2.12	0.36	21.2	47.7
1000	00:00:04.000	4.21	20.62	0.06	5.96	2.13	0.36	21.2	47.7
1025	00:00:04.100	4.21	20.62	0.06	5.97	2.13	0.36	21.2	47.7
1050	00:00:04.200	4.21	20.62	0.06	6	2.15	0.36	21.2	47.7
1075	00:00:04.300	4.21	20.62	0.06	5.98	2.16	0.36	21.2	47.7
1100	00:00:04.400	4.21	20.62	0.06	6.05	2.18	0.36	21.2	47.7
1125	00:00:04.500	4.21	20.62	0.06	6.09	2.18	0.36	21.2	47.7
1150	00:00:04.600	4.21	20.62	0.06	6.1	2.19	0.36	21.2	47.7
1175	00:00:04.700	4.21	20.62	0.06	6.15	2.19	0.36	21.2	47.7
1200	00:00:04.800	4.21	20.62	0.06	6.19	2.2	0.36	21.2	47.7
1225	00:00:04.900	4.21	20.62	0.06	6.29	2.24	0.36	21.2	47.7
1250	00:00:05.000	4.21	20.62	0.06	6.35	2.25	0.35	21.2	47.7
1275	00:00:05.100	4.21	20.62	0.06	6.41	2.27	0.35	21.2	47.7
1300	00:00:05.200	4.21	20.62	0.06	6.48	2.28	0.35	21.2	47.7
1325	00:00:05.300	4.21	20.62	0.06	6.55	2.3	0.35	21.2	47.7
1350	00:00:05.400	4.21	20.62	0.06	6.55	2.3	0.35	21.2	47.7
1375	00:00:05.500	4.21	20.62	0.06	6.57	2.32	0.35	21.2	47.7
1400	00:00:05.600	4.21	20.62	0.06	6.62	2.33	0.35	21.2	47.7
1425	00:00:05.700	4.21	20.62	0.06	6.63	2.36	0.36	21.2	47.7
1450	00:00:05.800	4.21	20.62	0.06	6.64	2.37	0.36	21.2	47.7
1475	00:00:05.900	4.21	20.62	0.06	6.62	2.37	0.36	21.2	47.7
1500	00:00:06.000	4.21	20.62	0.06	6.65	2.37	0.36	21.2	47.6
1525	00:00:06.100	4.21	20.62	0.06	6.65	2.4	0.36	21.2	47.6
1550	00:00:06.200	4.21	20.62	0.06	6.57	2.4	0.37	21.2	47.6
1575	00:00:06.300	4.21	20.62	0.06	6.55	2.41	0.37	21.2	47.6
1600	00:00:06.400	4.21	20.62	0.06	6.55	2.44	0.37	21.2	47.6
1625	00:00:06.500	4.21	20.62	0.06	6.57	2.46	0.37	21.2	47.6
1650	00:00:06.600	4.21	20.62	0.06	6.59	2.48	0.38	21.2	47.6
1675	00:00:06.700	4.21	20.62	0.06	6.64	2.48	0.37	21.2	47.6
1700	00:00:06.800	4.21	20.62	0.06	6.7	2.5	0.37	21.2	47.6
1725	00:00:06.900	4.21	20.62	0.06	6.73	2.51	0.37	21.2	47.6
1750	00:00:07.000	4.21	20.62	0.06	6.71	2.52	0.38	21.2	47.6
1775	00:00:07.100	4.21	20.62	0.06	6.72	2.53	0.38	21.2	47.6
1800	00:00:07.200	4.21	20.61	0.06	6.81	2.56	0.38	21.2	47.6
1825	00:00:07.300	4.21	20.61	0.06	6.85	2.56	0.37	21.2	47.6
1850	00:00:07.400	4.21	20.61	0.06	6.86	2.57	0.37	21.2	47.6
1875	00:00:07.500	4.21	20.61	0.06	6.84	2.58	0.38	21.2	47.6
1900	00:00:07.600	4.21	20.61	0.06	6.86	2.58	0.38	21.2	47.6
1925	00:00:07.700	4.21	20.61	0.06	6.89	2.59	0.38	21.2	47.6
1950	00:00:07.800	4.22	20.61	0.06	6.88	2.6	0.38	21.2	47.6
1975	00:00:07.900	4.22	20.61	0.06	6.87	2.61	0.38	21.2	47.6
2000	00:00:08.000	4.22	20.61	0.06	6.9	2.63	0.38	21.2	47.6
2025	00:00:08.100	4.22	20.61	0.06	6.94	2.65	0.38	21.2	47.6
2050	00:00:08.200	4.22	20.61	0.06	6.91	2.66	0.39	21.2	47.6
2075	00:00:08.300	4.22	20.61	0.07	6.9	2.68	0.39	21.2	47.6
2100	00:00:08.400	4.22	20.61	0.07	6.94	2.69	0.39	21.2	47.6
2125	00:00:08.500	4.22	20.61	0.07	6.99	2.69	0.38	21.2	47.6
2150	00:00:08.600	4.22	20.61	0.07	7.02	2.71	0.39	21.2	47.6
2175	00:00:08.700	4.22	20.61	0.07	7.01	2.72	0.39	21.2	47.6
2200	00:00:08.800	4.22	20.61	0.07	7	2.74	0.39	21.2	47.6
2225	00:00:08.900	4.22	20.61	0.07	7	2.76	0.39	21.2	47.6
2250	00:00:09.000	4.22	20.61	0.07	7.01	2.77	0.4	21.2	47.6
2275	00:00:09.100	4.21	20.61	0.07	7	2.76	0.39	21.2	47.6
2300	00:00:09.200	4.21	20.61	0.07	7.05	2.76	0.39	21.2	47.6
2325	00:00:09.300	4.21	20.61	0.07	7.13	2.77	0.39	21.2	47.6
2350	00:00:09.400	4.21	20.61	0.07	7.16	2.78	0.39	21.2	47.6
2375	00:00:09.500	4.21	20.61	0.07	7.15	2.8	0.39	21.2	47.6
2400	00:00:09.600	4.21	20.61	0.07	7.15	2.82	0.39	21.2	47.6
2425	00:00:09.700	4.21	20.61	0.07	7.12	2.84	0.4	21.2	47.6
2450	00:00:09.800	4.22	20.61	0.07	7.14	2.86	0.4	21.2	47.6
2475	00:00:09.900	4.22	20.61	0.07	7.21	2.87	0.4	21.2	47.6
2500	00:00:10.000	4.22	20.61	0.07	7.25	2.87	0.4	21.2	47.6
2525	00:00:10.100	4.22	20.61	0.07	7.28	2.91	0.4	21.2	47.6
2550	00:00:10.200	4.22	20.61	0.07	7.28	2.91	0.4	21.2	47.6
2575	00:00:10.300	4.22	20.61	0.07	7.25	2.92	0.4	21.2	47.6
2600	00:00:10.400	4.22	20.61	0.07	7.27	2.93	0.4	21.2	47.6
2625	00:00:10.500	4.22	20.61	0.07	7.32	2.93	0.4	21.2	47.6
2650	00:00:10.600	4.22	20.61	0.07	7.36	2.92	0.4	21.2	47.6
2675	00:00:10.700	4.22	20.61	0.07	7.43	2.92	0.39	21.2	47.6
2700	00:00:10.800	4.22	20.61	0.07	7.43	2.91	0.39	21.2	47.6
2725	00:00:10.900	4.22	20.61	0.07	7.41	2.92	0.39	21.2	47.6
2750	00:00:11.000	4.22	20.61	0.07	7.38	2.92	0.4	21.2	47.6
2775	00:00:11.100	4.22	20.61	0.07	7.41	2.9	0.39	21.2	47.6
2800	00:00:11.200	4.22	20.61	0.07	7.44	2.91	0.39	21.2	47.6
2825	00:00:11.300	4.21	20.61	0.07	7.48	2.93	0.39	21.2	47.6
2850	00:00:11.400	4.21	20.61	0.07	7.48	2.94	0.39	21.2	47.6
2875	00:00:11.500	4.22	20.61	0.07	7.48	2.96	0.4	21.2	47.6
2900	00:00:11.600	4.22	20.61	0.07	7.5	2.97	0.4	21.2	47.6
2925	00:00:11.700	4.22	20.61	0.07	7.47	2.98	0.4	21.2	47.6
2950	00:00:11.800	4.22	20.61	0.07	7.48	2.99	0.4	21.2	47.6
2975	00:00:11.900	4.22	20.61	0.07	7.54	3.02	0.4	21.2	47.6
3000	00:00:12.000	4.22	20.61	0.07	7.59	3.04	0.4	21.2	47.6
3025	00:00:12.100	4.22	20.61	0.07	7.57	3.06	0.4	21.2	47.6
3050	00:00:12.200	4.22	20.61	0.07	7.58	3.08	0.41	21.2	47.6
3075	00:00:12.300	4.22	20.61	0.07	7.55	3.09	0.41	21.2	47.6
3100	00:00:12.400	4.22	20.61	0.07	7.56	3.1	0.41	21.2	47.6
3125	00:00:12.500	4.22	20.61	0.07	7.58	3.11	0.41	21.2	47.6
3150	00:00:12.600	4.22	20.61	0.07	7.56	3.12	0.41	21.2	47.6
3175	00:00:12.700	4.22	20.61	0.07	7.64	3.13	0.41	21.2	47.6
3200	00:00:12.800	4.22	20.61	0.07	7.67	3.15	0.41	21.2	47.6
3225	00:00:12.900	4.22	20.61	0.07	7.64	3.14	0.41	21.2	47.6
3250	00:00:13.000	4.22	20.61	0.07	7.62	3.14	0.41	21.3	47.6
3275	00:00:13.100	4.22	20.61	0.07	7.63	3.18	0.42	21.3	47.6
3300	00:00:13.200	4.22	20.61	0.07	7.69	3.19	0.41	21.3	47.6
3325	00:00:13.300	4.22	20.61	0.07	7.76	3.2	0.41	21.3	47.6
3350	00:00:13.400	4.21	20.61	0.07	7.79	3.2	0.41	21.3	47.6
3375	00:00:13.500	4.21	20.61	0.07	7.78	3.22	0.41	21.3	47.6
3400	00:00:13.600	4.21	20.6	0.07	7.82	3.25	0.42	21.3	47.6
3425	00:00:13.700	4.21	20.61	0.07	7.78	3.26	0.42	21.3	47.6
3450	00:00:13.800	4.21	20.6	0.07	7.84	3.27	0.42	21.3	47.6
3475	00:00:13.900	4.21	20.6	0.07	7.87	3.29	0.42	21.3	47.6
3500	00:00:14.000	4.21	20.6	0.07	7.9	3.28	0.42	21.2	47.6
3525	00:00:14.100	4.21	20.6	0.07	7.91	3.28	0.41	21.2	47.6
3550	00:00:14.200	4.21	20.6	0.07	7.91	3.29	0.42	21.2	47.6
3575	00:00:14.300	4.21	20.6	0.07	7.92	3.29	0.42	21.2	47.6
3600	00:00:14.400	4.21	20.6	0.07	7.88	3.29	0.42	21.2	47.6
3625	00:00:14.500	4.21	20.6	0.07	7.91	3.29	0.42	21.2	47.6
3650	00:00:14.600	4.21	20.6	0.07	7.91	3.3	0.42	21.2	47.6
3675	00:00:14.700	4.21	20.6	0.07	7.95	3.33	0.42	21.2	47.6
3700	00:00:14.800	4.21	20.6	0.07	7.95	3.34	0.42	21.2	47.6
3725	00:00:14.900	4.21	20.6	0.07	8.01	3.34	0.42	21.2	47.6
3750	00:00:15.000	4.21	20.6	0.07	8.04	3.36	0.42	21.2	47.6
3775	00:00:15.100	4.21	20.6	0.07	8.08	3.39	0.42	21.2	47.6
3800	00:00:15.200	4.21	20.6	0.07	8.06	3.4	0.42	21.2	47.6
3825	00:00:15.300	4.21	20.6	0.07	8.05	3.41	0.42	21.2	47.6
3850	00:00:15.400	4.21	20.6	0.07	8.16	3.42	0.42	21.2	47.6
3875	00:00:15.500	4.21	20.6	0.07	8.18	3.44	0.42	21.2	47.6
3900	00:00:15.600	4.21	20.6	0.07	8.19	3.45	0.42	21.2	47.6
3925	00:00:15.700	4.21	20.6	0.07	8.21	3.45	0.42	21.2	47.6
3950	00:00:15.800	4.21	20.6	0.07	8.25	3.47	0.42	21.2	47.6
3975	00:00:15.900	4.21	20.6	0.07	8.2	3.47	0.42	21.2	47.6
4000	00:00:16.000	4.21	20.6	0.07	8.16	3.48	0.43	21.3	47.6
4025	00:00:16.100	4.21	20.6	0.07	8.18	3.46	0.42	21.3	47.6
4050	00:00:16.200	4.21	20.6	0.07	8.23	3.46	0.42	21.3	47.6
4075	00:00:16.300	4.21	20.6	0.07	8.27	3.47	0.42	21.3	47.6
4100	00:00:16.400	4.21	20.6	0.07	8.23	3.51	0.43	21.3	47.6
4125	00:00:16.500	4.21	20.6	0.07	8.24	3.51	0.43	21.3	47.6
4150	00:00:16.600	4.21	20.6	0.07	8.23	3.53	0.43	21.3	47.6
4175	00:00:16.700	4.21	20.6	0.07	8.22	3.54	0.43	21.3	47.6
4200	00:00:16.800	4.21	20.6	0.07	8.15	3.53	0.43	21.3	47.6
4225	00:00:16.900	4.21	20.6	0.07	8.23	3.56	0.43	21.3	47.6
4250	00:00:17.000	4.21	20.6	0.07	8.27	3.58	0.43	21.3	47.6
4275	00:00:17.100	4.21	20.6	0.07	8.22	3.61	0.44	21.3	47.6
4300	00:00:17.200	4.22	20.6	0.07	8.23	3.63	0.44	21.3	47.6
4325	00:00:17.300	4.22	20.6	0.07	8.27	3.66	0.44	21.3	47.6
4350	00:00:17.400	4.22	20.6	0.07	8.29	3.66	0.44	21.3	47.6
4375	00:00:17.500	4.22	20.6	0.07	8.29	3.69	0.44	21.3	47.6
4400	00:00:17.600	4.22	20.6	0.07	8.35	3.68	0.44	21.3	47.6
4425	00:00:17.700	4.22	20.6	0.07	8.37	3.68	0.44	21.3	47.6
4450	00:00:17.800	4.22	20.6	0.07	8.37	3.69	0.44	21.3	47.6
4475	00:00:17.900	4.22	20.6	0.07	8.39	3.67	0.44	21.3	47.6
4500	00:00:18.000	4.22	20.6	0.07	8.44	3.68	0.44	21.3	47.6
4525	00:00:18.100	4.22	20.6	0.07	8.54	3.69	0.43	21.3	47.6
4550	00:00:18.200	4.22	20.6	0.08	8.53	3.72	0.44	21.3	47.6
4575	00:00:18.300	4.22	20.6	0.08	8.53	3.72	0.44	21.3	47.6
4600	00:00:18.400	4.22	20.6	0.08	8.51	3.71	0.44	21.3	47.6
4625	00:00:18.500	4.22	20.6	0.07	8.6	3.7	0.43	21.3	47.6
4650	00:00:18.600	4.22	20.6	0.08	8.61	3.72	0.43	21.3	47.6
4675	00:00:18.700	4.22	20.6	0.08	8.62	3.74	0.43	21.3	47.6
4700	00:00:18.800	4.22	20.6	0.08	8.69	3.76	0.43	21.3	47.6
4725	00:00:18.900	4.22	20.6	0.08	8.68	3.78	0.44	21.3	47.6
4750	00:00:19.000	4.22	20.6	0.08	8.67	3.78	0.44	21.3	47.5
4775	00:00:19.100	4.22	20.6	0.08	8.7	3.78	0.43	21.3	47.5
4800	00:00:19.200	4.22	20.6	0.08	8.74	3.78	0.43	21.3	47.5
4825	00:00:19.300	4.22	20.6	0.08	8.72	3.78	0.43	21.3	47.5
4850	00:00:19.400	4.22	20.6	0.08	8.79	3.78	0.43	21.3	47.5
4875	00:00:19.500	4.22	20.6	0.08	8.75	3.8	0.43	21.3	47.5
4900	00:00:19.600	4.22	20.6	0.08	8.72	3.8	0.44	21.3	47.5
4925	00:00:19.700	4.21	20.6	0.08	8.78	3.83	0.44	21.3	47.5
4950	00:00:19.800	4.21	20.6	0.08	8.81	3.83	0.44	21.3	47.5
4975	00:00:19.900	4.21	20.6	0.08	8.81	3.86	0.44	21.3	47.5
5000	00:00:20.000	4.21	20.59	0.08	8.87	3.87	0.44	21.3	47.5
5025	00:00:20.100	4.21	20.6	0.08	8.81	3.88	0.44	21.3	47.5
5050	00:00:20.200	4.21	20.6	0.08	8.79	3.87	0.44	21.3	47.5
5075	00:00:20.300	4.21	20.59	0.08	8.85	3.87	0.44	21.3	47.5
5100	00:00:20.400	4.22	20.59	0.08	8.85	3.9	0.44	21.3	47.5
5125	00:00:20.500	4.22	20.59	0.08	8.86	3.91	0.44	21.3	47.5
5150	00:00:20.600	4.22	20.59	0.08	8.87	3.91	0.44	21.3	47.5
5175	00:00:20.700	4.22	20.59	0.08	8.87	3.91	0.44	21.3	47.5
5200	00:00:20.800	4.22	20.59	0.08	8.86	3.92	0.44	21.3	47.5
5225	00:00:20.900	4.22	20.59	0.08	8.85	3.92	0.44	21.3	47.5
5250	00:00:21.000	4.22	20.6	0.08	8.82	3.9	0.44	21.3	47.5
5275	00:00:21.100	4.21	20.59	0.08	8.86	3.91	0.44	21.3	47.5
5300	00:00:21.200	4.21	20.59	0.08	8.85	3.93	0.44	21.3	47.5
5325	00:00:21.300	4.21	20.59	0.08	8.85	3.93	0.44	21.3	47.5
5350	00:00:21.400	4.21	20.59	0.08	8.85	3.92	0.44	21.3	47.5
5375	00:00:21.500	4.21	20.59	0.08	8.87	3.92	0.44	21.3	47.5
5400	00:00:21.600	4.21	20.59	0.08	8.9	3.92	0.44	21.3	47.5
5425	00:00:21.700	4.21	20.59	0.08	8.88	3.93	0.44	21.3	47.5
5450	00:00:21.800	4.21	20.59	0.08	8.87	3.91	0.44	21.3	47.5
5475	00:00:21.900	4.21	20.59	0.08	8.88	3.91	0.44	21.3	47.5
5500	00:00:22.000	4.21	20.59	0.08	8.92	3.93	0.44	21.3	47.5
5525	00:00:22.100	4.21	20.59	0.08	8.94	3.94	0.44	21.3	47.5
5550	00:00:22.200	4.21	20.59	0.08	8.98	3.94	0.44	21.3	47.5
5575	00:00:22.300	4.21	20.59	0.08	8.98	3.96	0.44	21.3	47.5
5600	00:00:22.400	4.21	20.59	0.08	8.97	3.98	0.44	21.3	47.5
5625	00:00:22.500	4.21	20.59	0.08	8.94	4	0.45	21.3	47.5
5650	00:00:22.600	4.21	20.59	0.08	8.98	4.01	0.45	21.3	47.5
5675	00:00:22.700	4.21	20.59	0.08	8.99	4	0.45	21.3	47.5
5700	00:00:22.800	4.21	20.59	0.08	9.07	4.04	0.45	21.3	47.5
5725	00:00:22.900	4.21	20.59	0.08	9.07	4.05	0.45	21.3	47.5
5750	00:00:23.000	4.21	20.59	0.08	9.06	4.06	0.45	21.3	47.5
5775	00:00:23.100	4.21	20.59	0.08	9.07	4.05	0.45	21.3	47.5
5800	00:00:23.200	4.21	20.59	0.08	9.09	4.06	0.45	21.3	47.5
5825	00:00:23.300	4.21	20.59	0.08	9.09	4.06	0.45	21.3	47.5
5850	00:00:23.400	4.21	20.59	0.08	9.08	4.05	0.45	21.3	47.5
5875	00:00:23.500	4.21	20.59	0.08	9.13	4.04	0.44	21.3	47.5
5900	00:00:23.600	4.21	20.59	0.08	9.1	4.04	0.44	21.3	47.5
5925	00:00:23.700	4.21	20.59	0.08	9.12	4.06	0.45	21.3	47.5
5950	00:00:23.800	4.21	20.59	0.08	9.1	4.05	0.44	21.3	47.5
5975	00:00:23.900	4.2	20.59	0.08	9.16	4.06	0.44	21.3	47.5
6000	00:00:24.000	4.2	20.59	0.08	9.15	4.06	0.44	21.3	47.5
6025	00:00:24.100	4.2	20.59	0.08	9.16	4.05	0.44	21.3	47.5
6050	00:00:24.200	4.2	20.59	0.08	9.19	4.06	0.44	21.3	47.5
6075	00:00:24.300	4.2	20.59	0.08	9.19	4.07	0.44	21.3	47.5
6100	00:00:24.400	4.2	20.59	0.08	9.26	4.1	0.44	21.3	47.5
6125	00:00:24.500	4.2	20.59	0.08	9.3	4.11	0.44	21.3	47.5
6150	00:00:24.600	4.2	20.59	0.08	9.36	4.11	0.44	21.3	47.5
6175	00:00:24.700	4.2	20.59	0.08	9.35	4.12	0.44	21.3	47.5
6200	00:00:24.800	4.2	20.59	0.08	9.39	4.14	0.44	21.3	47.5
6225	00:00:24.900	4.2	20.59	0.08	9.43	4.15	0.44	21.3	47.5
6250	00:00:25.000	4.2	20.59	0.08	9.43	4.18	0.44	21.3	47.5
6275	00:00:25.100	4.2	20.59	0.08	9.47	4.21	0.44	21.3	47.5
6300	00:00:25.200	4.2	20.59	0.08	9.48	4.22	0.45	21.3	47.5
6325	00:00:25.300	4.2	20.59	0.08	9.56	4.23	0.44	21.3	47.5
6350	00:00:25.400	4.2	20.59	0.08	9.57	4.23	0.44	21.3	47.5
6375	00:00:25.500	4.2	20.59	0.08	9.53	4.25	0.45	21.3	47.5
6400	00:00:25.600	4.2	20.59	0.08	9.54	4.28	0.45	21.3	47.5
6425	00:00:25.700	4.2	20.59	0.08	9.58	4.28	0.45	21.3	47.5
6450	00:00:25.800	4.2	20.59	0.08	9.62	4.3	0.45	21.3	47.5
6475	00:00:25.900	4.2	20.59	0.08	9.6	4.3	0.45	21.3	47.5
6500	00:00:26.000	4.2	20.59	0.08	9.64	4.33	0.45	21.3	47.5
6525	00:00:26.100	4.2	20.59	0.08	9.65	4.32	0.45	21.3	47.5
6550	00:00:26.200	4.2	20.59	0.08	9.64	4.35	0.45	21.3	47.5
6575	00:00:26.300	4.2	20.59	0.08	9.6	4.36	0.45	21.3	47.5
6600	00:00:26.400	4.2	20.59	0.08	9.62	4.41	0.46	21.3	47.5
6625	00:00:26.500	4.2	20.59	0.08	9.67	4.43	0.46	21.3	47.5
6650	00:00:26.600	4.2	20.59	0.08	9.71	4.43	0.46	21.3	47.5
6675	00:00:26.700	4.2	20.59	0.08	9.75	4.45	0.46	21.3	47.5
6700	00:00:26.800	4.21	20.59	0.08	9.7	4.44	0.46	21.3	47.5
6725	00:00:26.900	4.21	20.59	0.08	9.73	4.47	0.46	21.3	47.5
6750	00:00:27.000	4.21	20.59	0.08	9.71	4.47	0.46	21.3	47.4
6775	00:00:27.100	4.21	20.59	0.08	9.74	4.51	0.46	21.3	47.4
6800	00:00:27.200	4.21	20.59	0.08	9.75	4.51	0.46	21.3	47.4
6825	00:00:27.300	4.21	20.58	0.08	9.84	4.53	0.46	21.3	47.4
6850	00:00:27.400	4.21	20.58	0.08	9.83	4.51	0.46	21.3	47.4
6875	00:00:27.500	4.21	20.58	0.08	9.85	4.52	0.46	21.3	47.4
6900	00:00:27.600	4.21	20.58	0.08	9.84	4.53	0.46	21.3	47.4
6925	00:00:27.700	4.21	20.58	0.08	9.84	4.55	0.46	21.3	47.4
6950	00:00:27.800	4.21	20.58	0.08	9.87	4.57	0.46	21.3	47.4
6975	00:00:27.900	4.21	20.58	0.08	9.9	4.57	0.46	21.3	47.4
7000	00:00:28.000	4.21	20.58	0.08	9.96	4.56	0.46	21.3	47.4
7025	00:00:28.100	4.21	20.58	0.08	9.92	4.54	0.46	21.3	47.4
7050	00:00:28.200	4.21	20.58	0.08	9.98	4.53	0.45	21.3	47.4
7075	00:00:28.300	4.21	20.58	0.08	9.93	4.53	0.46	21.3	47.4
7100	00:00:28.400	4.21	20.58	0.08	9.94	4.53	0.46	21.3	47.4
7125	00:00:28.500	4.21	20.58	0.08	9.93	4.54	0.46	21.3	47.4
7150	00:00:28.600	4.21	20.58	0.08	9.95	4.56	0.46	21.3	47.4
7175	00:00:28.700	4.21	20.58	0.08	9.95	4.56	0.46	21.3	47.4
7200	00:00:28.800	4.21	20.58	0.08	9.95	4.56	0.46	21.3	47.4
7225	00:00:28.900	4.21	20.58	0.08	9.97	4.56	0.46	21.3	47.4
7250	00:00:29.000	4.21	20.58	0.08	9.97	4.57	0.46	21.3	47.4
7275	00:00:29.100	4.21	20.58	0.08	10.03	4.6	0.46	21.3	47.4
7300	00:00:29.200	4.21	20.58	0.08	9.99	4.63	0.46	21.3	47.4
7325	00:00:29.300	4.21	20.58	0.08	10.02	4.65	0.46	21.3	47.4
7350	00:00:29.400	4.21	20.58	0.08	10.06	4.66	0.46	21.3	47.4
7375	00:00:29.500	4.22	20.58	0.08	10.06	4.67	0.46	21.3	47.4
7400	00:00:29.600	4.22	20.58	0.08	10.13	4.67	0.46	21.3	47.4
7425	00:00:29.700	4.22	20.58	0.08	10.11	4.67	0.46	21.3	47.4
7450	00:00:29.800	4.22	20.58	0.08	10.13	4.7	0.46	21.3	47.4
7475	00:00:29.900	4.22	20.58	0.09	10.12	4.72	0.47	21.3	47.4
7500	00:00:30.000	4.22	20.58	0.09	10.18	4.74	0.47	21.3	47.4
7525	00:00:30.100	4.22	20.58	0.09	10.19	4.75	0.47	21.3	47.4
7550	00:00:30.200	4.22	20.58	0.09	10.23	4.77	0.47	21.3	47.4
7575	00:00:30.300	4.21	20.58	0.09	10.24	4.78	0.47	21.3	47.4
7600	00:00:30.400	4.21	20.58	0.09	10.25	4.8	0.47	21.3	47.4
7625	00:00:30.500	4.21	20.58	0.09	10.29	4.79	0.47	21.3	47.4
7650	00:00:30.600	4.21	20.58	0.09	10.3	4.82	0.47	21.3	47.4
7675	00:00:30.700	4.22	20.58	0.09	10.34	4.84	0.47	21.3	47.4
7700	00:00:30.800	4.22	20.58	0.09	10.37	4.85	0.47	21.3	47.4
7725	00:00:30.900	4.22	20.58	0.09	10.4	4.87	0.47	21.3	47.4
7750	00:00:31.000	4.22	20.58	0.09	10.39	4.9	0.47	21.3	47.4
7775	00:00:31.100	4.22	20.58	0.09	10.45	4.9	0.47	21.3	47.4
7800	00:00:31.200	4.22	20.58	0.09	10.45	4.92	0.47	21.3	47.4
7825	00:00:31.300	4.22	20.58	0.09	10.48	4.93	0.47	21.3	47.4
7850	00:00:31.400	4.22	20.58	0.09	10.49	4.94	0.47	21.3	47.4
7875	00:00:31.500	4.22	20.58	0.09	10.49	4.94	0.47	21.3	47.4
7900	00:00:31.600	4.22	20.58	0.09	10.49	4.94	0.47	21.3	47.4
7925	00:00:31.700	4.22	20.58	0.09	10.49	4.96	0.47	21.3	47.4
7950	00:00:31.800	4.22	20.58	0.09	10.49	4.98	0.47	21.3	47.4
7975	00:00:31.900	4.22	20.58	0.09	10.5	4.97	0.47	21.3	47.4
8000	00:00:32.000	4.22	20.58	0.09	10.5	4.97	0.47	21.3	47.4
8025	00:00:32.100	4.22	20.58	0.09	10.47	5.02	0.48	21.3	47.4
8050	00:00:32.200	4.22	20.58	0.09	10.48	5	0.48	21.3	47.4
8075	00:00:32.300	4.22	20.58	0.09	10.49	5	0.48	21.3	47.4
8100	00:00:32.400	4.22	20.58	0.09	10.52	5.01	0.48	21.3	47.4
8125	00:00:32.500	4.22	20.58	0.09	10.58	5.06	0.48	21.3	47.4
8150	00:00:32.600	4.22	20.58	0.09	10.57	5.09	0.48	21.3	47.4
8175	00:00:32.700	4.22	20.58	0.09	10.62	5.1	0.48	21.3	47.4
8200	00:00:32.800	4.22	20.58	0.09	10.67	5.11	0.48	21.3	47.4
8225	00:00:32.900	4.22	20.58	0.09	10.67	5.13	0.48	21.3	47.4
8250	00:00:33.000	4.22	20.58	0.09	10.71	5.16	0.48	21.3	47.3
8275	00:00:33.100	4.22	20.58	0.09	10.74	5.17	0.48	21.3	47.3
8300	00:00:33.200	4.22	20.58	0.09	10.79	5.19	0.48	21.3	47.3
8325	00:00:33.300	4.22	20.58	0.09	10.79	5.23	0.48	21.3	47.3
8350	00:00:33.400	4.22	20.58	0.09	10.82	5.23	0.48	21.3	47.3
8375	00:00:33.500	4.22	20.58	0.09	10.81	5.23	0.48	21.3	47.3
8400	00:00:33.600	4.22	20.57	0.09	10.88	5.24	0.48	21.3	47.3
8425	00:00:33.700	4.22	20.57	0.09	10.88	5.24	0.48	21.3	47.3
8450	00:00:33.800	4.22	20.58	0.09	10.86	5.27	0.49	21.3	47.3
8475	00:00:33.900	4.22	20.57	0.09	10.88	5.29	0.49	21.3	47.3
8500	00:00:34.000	4.22	20.57	0.09	10.9	5.28	0.48	21.3	47.3
8525	00:00:34.100	4.22	20.57	0.09	10.91	5.27	0.48	21.3	47.3
8550	00:00:34.200	4.22	20.57	0.09	10.9	5.28	0.48	21.3	47.3
8575	00:00:34.300	4.22	20.57	0.09	10.96	5.29	0.48	21.3	47.3
8600	00:00:34.400	4.22	20.57	0.09	10.93	5.3	0.48	21.3	47.3
8625	00:00:34.500	4.22	20.57	0.09	10.92	5.3	0.48	21.3	47.3
8650	00:00:34.600	4.22	20.57	0.09	10.9	5.29	0.49	21.3	47.3
8675	00:00:34.700	4.22	20.57	0.09	10.88	5.3	0.49	21.3	47.3
8700	00:00:34.800	4.22	20.57	0.09	10.92	5.29	0.48	21.3	47.3
8725	00:00:34.900	4.22	20.57	0.09	10.95	5.3	0.48	21.3	47.3
8750	00:00:35.000	4.22	20.57	0.09	10.95	5.29	0.48	21.3	47.3
8775	00:00:35.100	4.22	20.57	0.09	10.94	5.31	0.49	21.3	47.3
8800	00:00:35.200	4.22	20.57	0.09	10.97	5.33	0.49	21.3	47.3
8825	00:00:35.300	4.22	20.57	0.09	10.95	5.31	0.48	21.3	47.3
8850	00:00:35.400	4.22	20.57	0.09	10.96	5.32	0.49	21.3	47.3
8875	00:00:35.500	4.22	20.57	0.09	10.97	5.32	0.48	21.3	47.3
8900	00:00:35.600	4.22	20.57	0.09	11.02	5.33	0.48	21.3	47.3
8925	00:00:35.700	4.22	20.57	0.09	11.04	5.35	0.48	21.3	47.3
8950	00:00:35.800	4.22	20.57	0.09	11.07	5.37	0.48	21.3	47.3
8975	00:00:35.900	4.22	20.57	0.09	11.08	5.37	0.48	21.3	47.3
9000	00:00:36.000	4.22	20.57	0.09	11.08	5.4	0.49	21.3	47.3
9025	00:00:36.100	4.22	20.57	0.09	11.13	5.42	0.49	21.3	47.3
9050	00:00:36.200	4.22	20.57	0.09	11.11	5.41	0.49	21.3	47.3
9075	00:00:36.300	4.22	20.57	0.09	11.13	5.45	0.49	21.3	47.3
9100	00:00:36.400	4.22	20.57	0.09	11.19	5.45	0.49	21.3	47.3
9125	00:00:36.500	4.22	20.57	0.09	11.25	5.48	0.49	21.3	47.3
9150	00:00:36.600	4.22	20.57	0.09	11.22	5.48	0.49	21.3	47.3
9175	00:00:36.700	4.22	20.57	0.09	11.26	5.48	0.49	21.3	47.3
9200	00:00:36.800	4.22	20.57	0.09	11.27	5.48	0.49	21.3	47.3
9225	00:00:36.900	4.22	20.57	0.09	11.29	5.5	0.49	21.3	47.3
9250	00:00:37.000	4.22	20.57	0.09	11.32	5.51	0.49	21.3	47.3
9275	00:00:37.100	4.22	20.57	0.09	11.34	5.5	0.49	21.3	47.3
9300	00:00:37.200	4.22	20.57	0.09	11.37	5.52	0.49	21.3	47.3
9325	00:00:37.300	4.22	20.57	0.09	11.38	5.54	0.49	21.3	47.3
9350	00:00:37.400	4.22	20.57	0.09	11.4	5.57	0.49	21.3	47.3
9375	00:00:37.500	4.22	20.57	0.09	11.4	5.6	0.49	21.3	47.3
9400	00:00:37.600	4.22	20.57	0.09	11.43	5.63	0.49	21.3	47.3
9425	00:00:37.700	4.22	20.57	0.09	11.45	5.66	0.49	21.3	47.3
9450	00:00:37.800	4.22	20.57	0.09	11.45	5.69	0.5	21.3	47.3
9475	00:00:37.900	4.22	20.57	0.09	11.47	5.69	0.5	21.3	47.3
9500	00:00:38.000	4.22	20.57	0.09	11.5	5.7	0.5	21.3	47.3
9525	00:00:38.100	4.22	20.57	0.09	11.49	5.73	0.5	21.3	47.3
9550	00:00:38.200	4.22	20.57	0.1	11.5	5.75	0.5	21.3	47.3
9575	00:00:38.300	4.22	20.57	0.09	11.58	5.74	0.5	21.3	47.3
9600	00:00:38.400	4.22	20.57	0.1	11.59	5.75	0.5	21.3	47.3
9625	00:00:38.500	4.22	20.57	0.1	11.6	5.76	0.5	21.3	47.3
9650	00:00:38.600	4.22	20.57	0.1	11.64	5.76	0.49	21.3	47.3
9675	00:00:38.700	4.22	20.57	0.1	11.66	5.77	0.49	21.3	47.3
9700	00:00:38.800	4.22	20.57	0.1	11.69	5.78	0.49	21.3	47.3
9725	00:00:38.900	4.22	20.57	0.1	11.68	5.79	0.5	21.3	47.3
9750	00:00:39.000	4.22	20.57	0.1	11.69	5.82	0.5	21.3	47.3
9775	00:00:39.100	4.22	20.57	0.1	11.73	5.82	0.5	21.3	47.3
9800	00:00:39.200	4.22	20.57	0.1	11.75	5.85	0.5	21.3	47.3
9825	00:00:39.300	4.22	20.57	0.1	11.74	5.87	0.5	21.3	47.3
9850	00:00:39.400	4.22	20.57	0.1	11.76	5.89	0.5	21.3	47.3
9875	00:00:39.500	4.22	20.57	0.1	11.77	5.9	0.5	21.3	47.3
9900	00:00:39.600	4.22	20.57	0.1	11.76	5.93	0.5	21.3	47.3
9925	00:00:39.700	4.22	20.57	0.1	11.78	5.94	0.5	21.3	47.3
9950	00:00:39.800	4.22	20.57	0.1	11.81	5.96	0.5	21.3	47.3
9975	00:00:39.900	4.22	20.57	0.1	11.82	5.97	0.51	21.3	47.3
10000	00:00:40.000	4.23	20.57	0.1	11.87	6	0.51	21.3	47.3
10025	00:00:40.100	4.23	20.57	0.1	11.87	6.01	0.51	21.3	47.3
10050	00:00:40.200	4.23	20.57	0.1	11.87	6.02	0.51	21.3	47.3
10075	00:00:40.300	4.23	20.57	0.1	11.9	6.05	0.51	21.3	47.3
10100	00:00:40.400	4.23	20.57	0.1	11.9	6.06	0.51	21.3	47.3
10125	00:00:40.500	4.23	20.56	0.1	11.94	6.06	0.51	21.3	47.3
10150	00:00:40.600	4.23	20.56	0.1	11.99	6.06	0.51	21.3	47.3
10175	00:00:40.700	4.23	20.56	0.1	12.02	6.08	0.51	21.3	47.3
10200	00:00:40.800	4.23	20.56	0.1	12.02	6.09	0.51	21.3	47.3
10225	00:00:40.900	4.23	20.56	0.1	12.05	6.1	0.51	21.3	47.3
10250	00:00:41.000	4.23	20.56	0.1	12.05	6.1	0.51	21.3	47.3
10275	00:00:41.100	4.23	20.56	0.1	12.08	6.12	0.51	21.3	47.3
10300	00:00:41.200	4.23	20.56	0.1	12.13	6.15	0.51	21.3	47.3
10325	00:00:41.300	4.22	20.56	0.1	12.16	6.16	0.51	21.3	47.3
10350	00:00:41.400	4.22	20.56	0.1	12.14	6.17	0.51	21.3	47.3
10375	00:00:41.500	4.22	20.56	0.1	12.15	6.18	0.51	21.3	47.3
10400	00:00:41.600	4.22	20.56	0.1	12.14	6.2	0.51	21.3	47.3
10425	00:00:41.700	4.22	20.56	0.1	12.14	6.2	0.51	21.3	47.3
10450	00:00:41.800	4.22	20.56	0.1	12.14	6.2	0.51	21.3	47.3
10475	00:00:41.900	4.22	20.56	0.1	12.17	6.21	0.51	21.3	47.3
10500	00:00:42.000	4.22	20.56	0.1	12.14	6.22	0.51	21.3	47.3
10525	00:00:42.100	4.22	20.56	0.1	12.15	6.22	0.51	21.3	47.3
10550	00:00:42.200	4.22	20.56	0.1	12.15	6.21	0.51	21.3	47.3
10575	00:00:42.300	4.22	20.56	0.1	12.13	6.22	0.51	21.3	47.3
10600	00:00:42.400	4.22	20.56	0.1	12.2	6.23	0.51	21.3	47.3
10625	00:00:42.500	4.22	20.56	0.1	12.16	6.27	0.52	21.3	47.3
10650	00:00:42.600	4.22	20.56	0.1	12.17	6.26	0.51	21.3	47.3
10675	00:00:42.700	4.22	20.56	0.1	12.2	6.27	0.51	21.3	47.3
10700	00:00:42.800	4.22	20.56	0.1	12.2	6.3	0.52	21.3	47.3
10725	00:00:42.900	4.22	20.56	0.1	12.2	6.32	0.52	21.3	47.3
10750	00:00:43.000	4.22	20.56	0.1	12.3	6.32	0.51	21.3	47.3
10775	00:00:43.100	4.22	20.56	0.1	12.28	6.33	0.52	21.3	47.3
10800	00:00:43.200	4.22	20.56	0.1	12.3	6.35	0.52	21.3	47.3
10825	00:00:43.300	4.22	20.56	0.1	12.31	6.33	0.51	21.3	47.3
10850	00:00:43.400	4.22	20.56	0.1	12.28	6.34	0.52	21.3	47.3
10875	00:00:43.500	4.22	20.56	0.1	12.35	6.32	0.51	21.3	47.3
10900	00:00:43.600	4.22	20.56	0.1	12.34	6.35	0.51	21.3	47.3
10925	00:00:43.700	4.22	20.56	0.1	12.38	6.36	0.51	21.3	47.3
10950	00:00:43.800	4.22	20.56	0.1	12.4	6.37	0.51	21.3	47.3
10975	00:00:43.900	4.22	20.56	0.1	12.42	6.36	0.51	21.3	47.3
11000	00:00:44.000	4.22	20.56	0.1	12.36	6.39	0.52	21.3	47.3
11025	00:00:44.100	4.22	20.56	0.1	12.4	6.4	0.52	21.3	47.3
11050	00:00:44.200	4.22	20.56	0.1	12.38	6.39	0.52	21.3	47.3
11075	00:00:44.300	4.22	20.56	0.1	12.42	6.42	0.52	21.3	47.3
11100	00:00:44.400	4.22	20.56	0.1	12.42	6.42	0.52	21.3	47.3
11125	00:00:44.500	4.22	20.56	0.1	12.42	6.44	0.52	21.3	47.3
11150	00:00:44.600	4.22	20.56	0.1	12.45	6.46	0.52	21.3	47.3
11175	00:00:44.700	4.22	20.56	0.1	12.41	6.46	0.52	21.3	47.3
11200	00:00:44.800	4.22	20.56	0.1	12.48	6.45	0.52	21.3	47.3
11225	00:00:44.900	4.22	20.56	0.1	12.48	6.46	0.52	21.3	47.3
11250	00:00:45.000	4.22	20.56	0.1	12.54	6.48	0.52	21.3	47.3
11275	00:00:45.100	4.22	20.56	0.1	12.57	6.48	0.52	21.3	47.3
11300	00:00:45.200	4.22	20.56	0.1	12.59	6.51	0.52	21.3	47.3
11325	00:00:45.300	4.22	20.56	0.1	12.61	6.52	0.52	21.3	47.3
11350	00:00:45.400	4.22	20.56	0.1	12.64	6.54	0.52	21.3	47.3
11375	00:00:45.500	4.22	20.56	0.1	12.66	6.54	0.52	21.3	47.3
11400	00:00:45.600	4.22	20.56	0.1	12.66	6.54	0.52	21.3	47.3
11425	00:00:45.700	4.22	20.56	0.1	12.71	6.57	0.52	21.3	47.3
11450	00:00:45.800	4.22	20.56	0.1	12.67	6.62	0.52	21.3	47.3
11475	00:00:45.900	4.22	20.56	0.1	12.69	6.64	0.52	21.3	47.3
11500	00:00:46.000	4.22	20.56	0.1	12.7	6.62	0.52	21.3	47.3
11525	00:00:46.100	4.21	20.56	0.1	12.69	6.64	0.52	21.3	47.3
11550	00:00:46.200	4.21	20.56	0.1	12.7	6.66	0.52	21.3	47.3
11575	00:00:46.300	4.21	20.56	0.1	12.7	6.66	0.52	21.3	47.3
11600	00:00:46.400	4.21	20.56	0.1	12.69	6.64	0.52	21.3	47.3
11625	00:00:46.500	4.21	20.56	0.1	12.69	6.65	0.52	21.3	47.3
11650	00:00:46.600	4.21	20.56	0.1	12.71	6.64	0.52	21.3	47.3
11675	00:00:46.700	4.22	20.56	0.1	12.68	6.61	0.52	21.3	47.3
11700	00:00:46.800	4.22	20.56	0.1	12.68	6.59	0.52	21.3	47.3
11725	00:00:46.900	4.22	20.56	0.1	12.71	6.59	0.52	21.3	47.3
11750	00:00:47.000	4.22	20.56	0.1	12.68	6.61	0.52	21.3	47.3
11775	00:00:47.100	4.22	20.56	0.1	12.65	6.6	0.52	21.3	47.3
11800	00:00:47.200	4.22	20.56	0.1	12.66	6.57	0.52	21.3	47.3
11825	00:00:47.300	4.22	20.56	0.1	12.67	6.59	0.52	21.3	47.3
11850	00:00:47.400	4.22	20.56	0.1	12.68	6.63	0.52	21.3	47.3
11875	00:00:47.500	4.22	20.56	0.1	12.69	6.64	0.52	21.3	47.3
11900	00:00:47.600	4.21	20.56	0.1	12.7	6.65	0.52	21.3	47.3
11925	00:00:47.700	4.21	20.56	0.1	12.75	6.68	0.52	21.3	47.3
11950	00:00:47.800	4.21	20.56	0.1	12.79	6.69	0.52	21.3	47.3
11975	00:00:47.900	4.21	20.56	0.1	12.76	6.72	0.53	21.3	47.3
12000	00:00:48.000	4.21	20.56	0.1	12.79	6.73	0.53	21.3	47.3
12025	00:00:48.100	4.21	20.56	0.11	12.82	6.77	0.53	21.3	47.3
12050	00:00:48.200	4.21	20.56	0.11	12.83	6.79	0.53	21.3	47.3
12075	00:00:48.300	4.21	20.56	0.11	12.84	6.79	0.53	21.3	47.3
12100	00:00:48.400	4.21	20.56	0.11	12.87	6.8	0.53	21.3	47.3
12125	00:00:48.500	4.21	20.56	0.11	12.85	6.82	0.53	21.3	47.3
12150	00:00:48.600	4.22	20.56	0.11	12.86	6.85	0.53	21.3	47.3
12175	00:00:48.700	4.22	20.56	0.11	12.84	6.88	0.54	21.3	47.3
12200	00:00:48.800	4.22	20.56	0.11	12.84	6.89	0.54	21.3	47.3
12225	00:00:48.900	4.22	20.56	0.11	12.88	6.89	0.54	21.3	47.3
12250	00:00:49.000	4.22	20.56	0.11	12.88	6.9	0.54	21.2	47.3
12275	00:00:49.100	4.22	20.56	0.11	12.91	6.9	0.53	21.2	47.3
12300	00:00:49.200	4.22	20.56	0.11	12.88	6.92	0.54	21.2	47.3
12325	00:00:49.300	4.22	20.56	0.11	12.88	6.92	0.54	21.2	47.3
12350	00:00:49.400	4.22	20.55	0.11	12.92	6.93	0.54	21.2	47.3
12375	00:00:49.500	4.22	20.55	0.11	12.97	6.91	0.53	21.2	47.3
12400	00:00:49.600	4.22	20.55	0.11	12.99	6.93	0.53	21.2	47.3
12425	00:00:49.700	4.22	20.55	0.11	13.02	6.93	0.53	21.2	47.3
12450	00:00:49.800	4.22	20.55	0.11	13.04	6.93	0.53	21.2	47.3
12475	00:00:49.900	4.22	20.55	0.11	13.06	6.92	0.53	21.2	47.3
12500	00:00:50.000	4.22	20.55	0.11	13.08	6.93	0.53	21.3	47.3
12525	00:00:50.100	4.22	20.55	0.11	13.1	6.96	0.53	21.3	47.3
12550	00:00:50.200	4.23	20.55	0.11	13.16	6.95	0.53	21.3	47.3
12575	00:00:50.300	4.23	20.55	0.11	13.17	7	0.53	21.3	47.3
12600	00:00:50.400	4.23	20.55	0.11	13.16	7.01	0.53	21.3	47.3
12625	00:00:50.500	4.22	20.55	0.11	13.16	7.06	0.54	21.3	47.3
12650	00:00:50.600	4.22	20.55	0.11	13.16	7.05	0.54	21.3	47.3
12675	00:00:50.700	4.22	20.55	0.11	13.2	7.05	0.53	21.3	47.3
12700	00:00:50.800	4.22	20.55	0.11	13.22	7.07	0.53	21.3	47.3
12725	00:00:50.900	4.22	20.55	0.11	13.24	7.09	0.54	21.3	47.3
12750	00:00:51.000	4.22	20.55	0.11	13.25	7.12	0.54	21.3	47.3
12775	00:00:51.100	4.22	20.55	0.11	13.27	7.13	0.54	21.3	47.3
12800	00:00:51.200	4.22	20.55	0.11	13.31	7.14	0.54	21.3	47.3
12825	00:00:51.300	4.22	20.55	0.11	13.35	7.14	0.54	21.3	47.3
12850	00:00:51.400	4.22	20.55	0.11	13.36	7.16	0.54	21.3	47.3
12875	00:00:51.500	4.22	20.55	0.11	13.37	7.16	0.54	21.3	47.3
12900	00:00:51.600	4.22	20.55	0.11	13.41	7.14	0.53	21.3	47.3
12925	00:00:51.700	4.22	20.55	0.11	13.4	7.14	0.53	21.3	47.3
12950	00:00:51.800	4.22	20.55	0.11	13.38	7.14	0.53	21.3	47.3
12975	00:00:51.900	4.21	20.55	0.11	13.35	7.16	0.54	21.3	47.3
13000	00:00:52.000	4.22	20.55	0.11	13.38	7.15	0.53	21.2	47.3
13025	00:00:52.100	4.22	20.55	0.11	13.34	7.17	0.54	21.2	47.3
13050	00:00:52.200	4.22	20.55	0.11	13.31	7.19	0.54	21.2	47.3
13075	00:00:52.300	4.22	20.55	0.11	13.28	7.19	0.54	21.2	47.3
13100	00:00:52.400	4.22	20.55	0.11	13.32	7.17	0.54	21.2	47.3
13125	00:00:52.500	4.22	20.55	0.11	13.33	7.15	0.54	21.2	47.3
13150	00:00:52.600	4.22	20.55	0.11	13.31	7.18	0.54	21.2	47.3
13175	00:00:52.700	4.22	20.55	0.11	13.31	7.21	0.54	21.2	47.3
13200	00:00:52.800	4.22	20.55	0.11	13.35	7.22	0.54	21.2	47.3
13225	00:00:52.900	4.22	20.55	0.11	13.36	7.21	0.54	21.2	47.3
13250	00:00:53.000	4.22	20.55	0.11	13.38	7.2	0.54	21.2	47.3
13275	00:00:53.100	4.22	20.55	0.11	13.39	7.17	0.54	21.2	47.3
13300	00:00:53.200	4.22	20.55	0.11	13.43	7.17	0.53	21.2	47.3
13325	00:00:53.300	4.22	20.55	0.11	13.45	7.17	0.53	21.2	47.3
13350	00:00:53.400	4.22	20.55	0.11	13.41	7.19	0.54	21.2	47.3
13375	00:00:53.500	4.22	20.55	0.11	13.42	7.23	0.54	21.2	47.3
13400	00:00:53.600	4.22	20.55	0.11	13.47	7.26	0.54	21.2	47.3
13425	00:00:53.700	4.22	20.55	0.11	13.48	7.28	0.54	21.2	47.3
13450	00:00:53.800	4.22	20.55	0.11	13.5	7.3	0.54	21.2	47.3
13475	00:00:53.900	4.22	20.55	0.11	13.54	7.32	0.54	21.2	47.3
13500	00:00:54.000	4.22	20.55	0.11	13.54	7.34	0.54	21.2	47.3
13525	00:00:54.100	4.22	20.55	0.11	13.57	7.36	0.54	21.2	47.3
13550	00:00:54.200	4.22	20.55	0.11	13.58	7.37	0.54	21.2	47.3
13575	00:00:54.300	4.22	20.55	0.11	13.62	7.38	0.54	21.2	47.3
13600	00:00:54.400	4.22	20.55	0.11	13.66	7.39	0.54	21.2	47.3
13625	00:00:54.500	4.22	20.55	0.11	13.69	7.39	0.54	21.2	47.3
13650	00:00:54.600	4.22	20.55	0.11	13.71	7.38	0.54	21.2	47.3
13675	00:00:54.700	4.22	20.55	0.11	13.72	7.38	0.54	21.2	47.3
13700	00:00:54.800	4.22	20.55	0.11	13.72	7.4	0.54	21.2	47.3
13725	00:00:54.900	4.22	20.55	0.11	13.74	7.41	0.54	21.2	47.3
13750	00:00:55.000	4.22	20.55	0.11	13.76	7.41	0.54	21.2	47.3
13775	00:00:55.100	4.22	20.55	0.11	13.78	7.41	0.54	21.2	47.3
13800	00:00:55.200	4.22	20.55	0.11	13.77	7.42	0.54	21.2	47.3
13825	00:00:55.300	4.22	20.55	0.11	13.78	7.43	0.54	21.2	47.3
13850	00:00:55.400	4.22	20.55	0.11	13.72	7.45	0.54	21.2	47.3
13875	00:00:55.500	4.22	20.55	0.11	13.74	7.46	0.54	21.2	47.3
13900	00:00:55.600	4.22	20.55	0.11	13.75	7.47	0.54	21.2	47.3
13925	00:00:55.700	4.22	20.55	0.11	13.79	7.48	0.54	21.2	47.3
13950	00:00:55.800	4.22	20.55	0.11	13.8	7.47	0.54	21.2	47.3
13975	00:00:55.900	4.22	20.55	0.11	13.79	7.48	0.54	21.2	47.3
14000	00:00:56.000	4.22	20.55	0.11	13.81	7.49	0.54	21.2	47.3
14025	00:00:56.100	4.23	20.55	0.11	13.83	7.48	0.54	21.2	47.3
14050	00:00:56.200	4.23	20.55	0.11	13.79	7.48	0.54	21.2	47.3
14075	00:00:56.300	4.23	20.55	0.11	13.81	7.5	0.54	21.2	47.3
14100	00:00:56.400	4.23	20.55	0.11	13.87	7.49	0.54	21.2	47.3
14125	00:00:56.500	4.23	20.55	0.11	13.88	7.49	0.54	21.2	47.3
14150	00:00:56.600	4.23	20.55	0.11	13.84	7.51	0.54	21.2	47.3
14175	00:00:56.700	4.23	20.55	0.11	13.85	7.53	0.54	21.2	47.3
14200	00:00:56.800	4.23	20.55	0.11	13.85	7.53	0.54	21.2	47.3
14225	00:00:56.900	4.23	20.55	0.11	13.89	7.54	0.54	21.2	47.3
14250	00:00:57.000	4.23	20.55	0.11	13.91	7.56	0.54	21.2	47.2
14275	00:00:57.100	4.23	20.55	0.11	13.92	7.59	0.55	21.2	47.2
14300	00:00:57.200	4.23	20.54	0.11	13.99	7.63	0.55	21.2	47.2
14325	00:00:57.300	4.23	20.55	0.11	13.96	7.64	0.55	21.2	47.2
14350	00:00:57.400	4.23	20.54	0.11	13.97	7.66	0.55	21.2	47.2
14375	00:00:57.500	4.23	20.54	0.11	14	7.67	0.55	21.2	47.2
14400	00:00:57.600	4.23	20.54	0.11	14.06	7.68	0.55	21.2	47.2
14425	00:00:57.700	4.23	20.54	0.11	14.06	7.69	0.55	21.2	47.2
14450	00:00:57.800	4.23	20.54	0.11	14.09	7.73	0.55	21.2	47.2
14475	00:00:57.900	4.23	20.54	0.11	14.13	7.74	0.55	21.2	47.2
14500	00:00:58.000	4.23	20.54	0.11	14.11	7.74	0.55	21.2	47.2
14525	00:00:58.100	4.23	20.54	0.11	14.18	7.75	0.55	21.2	47.2
14550	00:00:58.200	4.23	20.54	0.11	14.23	7.74	0.54	21.2	47.2
14575	00:00:58.300	4.23	20.54	0.11	14.33	7.75	0.54	21.2	47.2
14600	00:00:58.400	4.23	20.54	0.11	14.4	7.76	0.54	21.2	47.2
14625	00:00:58.500	4.23	20.54	0.11	14.46	7.78	0.54	21.2	47.2
14650	00:00:58.600	4.23	20.54	0.12	14.47	7.8	0.54	21.2	47.2
14675	00:00:58.700	4.23	20.54	0.12	14.52	7.83	0.54	21.2	47.2
14700	00:00:58.800	4.23	20.54	0.12	14.58	7.85	0.54	21.2	47.2
14725	00:00:58.900	4.23	20.54	0.12	14.58	7.85	0.54	21.2	47.2
14750	00:00:59.000	4.23	20.54	0.12	14.65	7.88	0.54	21.2	47.2
14775	00:00:59.100	4.23	20.54	0.12	14.64	7.9	0.54	21.2	47.2
14800	00:00:59.200	4.23	20.54	0.12	14.64	7.95	0.54	21.2	47.2
14825	00:00:59.300	4.22	20.54	0.12	14.62	7.98	0.55	21.2	47.2
14850	00:00:59.400	4.22	20.54	0.12	14.63	8.01	0.55	21.2	47.2
14875	00:00:59.500	4.22	20.54	0.12	14.63	8.04	0.55	21.2	47.2
14900	00:00:59.600	4.22	20.54	0.12	14.66	8.07	0.55	21.2	47.2
14925	00:00:59.700	4.22	20.54	0.12	14.69	8.09	0.55	21.2	47.2
14950	00:00:59.800	4.22	20.54	0.12	14.72	8.1	0.55	21.2	47.2
14975	00:00:59.900	4.22	20.54	0.12	14.76	8.13	0.55	21.2	47.2
15000	00:01:00.000	4.22	20.54	0.12	14.75	8.14	0.55	21.2	47.2
15025	00:01:00.100	4.22	20.54	0.12	14.78	8.16	0.55	21.2	47.2
15050	00:01:00.200	4.22	20.54	0.12	14.78	8.16	0.55	21.2	47.2
15075	00:01:00.300	4.22	20.54	0.12	14.84	8.18	0.55	21.2	47.2
15100	00:01:00.400	4.22	20.54	0.12	14.82	8.2	0.55	21.2	47.2
15125	00:01:00.500	4.22	20.54	0.12	14.84	8.2	0.55	21.2	47.2
15150	00:01:00.600	4.22	20.54	0.12	14.81	8.19	0.55	21.2	47.2
15175	00:01:00.700	4.22	20.54	0.12	14.8	8.2	0.55	21.2	47.2
15200	00:01:00.800	4.22	20.54	0.12	14.79	8.23	0.56	21.2	47.2
15225	00:01:00.900	4.22	20.54	0.12	14.78	8.23	0.56	21.2	47.2
15250	00:01:01.000	4.22	20.54	0.12	14.78	8.23	0.56	21.2	47.2
15275	00:01:01.100	4.22	20.54	0.12	14.78	8.23	0.56	21.2	47.2
15300	00:01:01.200	4.22	20.54	0.12	14.81	8.24	0.56	21.2	47.2
15325	00:01:01.300	4.23	20.54	0.12	14.81	8.24	0.56	21.2	47.2
15350	00:01:01.400	4.23	20.54	0.12	14.85	8.24	0.56	21.2	47.2
15375	00:01:01.500	4.22	20.54	0.12	14.8	8.25	0.56	21.2	47.2
15400	00:01:01.600	4.22	20.54	0.12	14.83	8.27	0.56	21.2	47.2
15425	00:01:01.700	4.22	20.54	0.12	14.84	8.24	0.56	21.2	47.2
15450	00:01:01.800	4.22	20.54	0.12	14.85	8.23	0.55	21.2	47.2
15475	00:01:01.900	4.22	20.54	0.12	14.85	8.23	0.55	21.2	47.2
15500	00:01:02.000	4.22	20.54	0.12	14.9	8.26	0.55	21.2	47.2
15525	00:01:02.100	4.23	20.54	0.12	14.92	8.26	0.55	21.2	47.2
15550	00:01:02.200	4.23	20.54	0.12	14.88	8.26	0.55	21.2	47.2
15575	00:01:02.300	4.23	20.54	0.12	14.85	8.27	0.56	21.2	47.2
15600	00:01:02.400	4.23	20.54	0.12	14.89	8.28	0.56	21.2	47.2
15625	00:01:02.500	4.23	20.54	0.12	14.95	8.29	0.55	21.2	47.2
15650	00:01:02.600	4.23	20.54	0.12	14.93	8.28	0.55	21.2	47.2
15675	00:01:02.700	4.23	20.54	0.12	14.95	8.3	0.55	21.2	47.2
15700	00:01:02.800	4.23	20.54	0.12	14.97	8.29	0.55	21.2	47.2
15725	00:01:02.900	4.23	20.54	0.12	14.99	8.32	0.56	21.2	47.2
15750	00:01:03.000	4.23	20.54	0.12	14.96	8.31	0.56	21.2	47.2
15775	00:01:03.100	4.23	20.54	0.12	14.98	8.32	0.56	21.2	47.2
15800	00:01:03.200	4.23	20.53	0.12	15.01	8.31	0.55	21.2	47.2
15825	00:01:03.300	4.23	20.53	0.12	15.05	8.32	0.55	21.2	47.2
15850	00:01:03.400	4.23	20.53	0.12	15.02	8.3	0.55	21.2	47.2
15875	00:01:03.500	4.23	20.53	0.12	15.04	8.31	0.55	21.2	47.2
15900	00:01:03.600	4.23	20.53	0.12	15.08	8.32	0.55	21.2	47.2
15925	00:01:03.700	4.23	20.53	0.12	15.03	8.33	0.55	21.2	47.2
15950	00:01:03.800	4.23	20.53	0.12	15.04	8.35	0.55	21.2	47.2
15975	00:01:03.900	4.22	20.53	0.12	15.02	8.32	0.55	21.2	47.2
16000	00:01:04.000	4.22	20.53	0.12	15.09	8.33	0.55	21.2	47.2
16025	00:01:04.100	4.22	20.53	0.12	15.03	8.33	0.55	21.2	47.2
16050	00:01:04.200	4.22	20.53	0.12	15.06	8.33	0.55	21.2	47.2
16075	00:01:04.300	4.22	20.53	0.12	15.04	8.32	0.55	21.2	47.2
16100	00:01:04.400	4.22	20.53	0.12	15.05	8.34	0.55	21.2	47.2
16125	00:01:04.500	4.22	20.53	0.12	15.04	8.33	0.55	21.2	47.2
16150	00:01:04.600	4.22	20.53	0.12	15.06	8.34	0.55	21.2	47.2
16175	00:01:04.700	4.22	20.53	0.12	15.09	8.33	0.55	21.2	47.2
16200	00:01:04.800	4.22	20.53	0.12	15.08	8.33	0.55	21.2	47.2
16225	00:01:04.900	4.22	20.53	0.12	15.13	8.35	0.55	21.2	47.2
16250	00:01:05.000	4.22	20.53	0.12	15.06	8.36	0.56	21.2	47.2
16275	00:01:05.100	4.22	20.53	0.12	15.13	8.36	0.55	21.2	47.2
16300	00:01:05.200	4.22	20.53	0.12	15.16	8.4	0.55	21.2	47.2
16325	00:01:05.300	4.22	20.53	0.12	15.21	8.41	0.55	21.2	47.2
16350	00:01:05.400	4.22	20.53	0.12	15.24	8.41	0.55	21.2	47.2
16375	00:01:05.500	4.22	20.53	0.12	15.31	8.43	0.55	21.2	47.2
16400	00:01:05.600	4.22	20.53	0.12	15.34	8.46	0.55	21.2	47.2
16425	00:01:05.700	4.22	20.53	0.12	15.38	8.49	0.55	21.2	47.2
16450	00:01:05.800	4.22	20.53	0.12	15.45	8.52	0.55	21.2	47.2
16475	00:01:05.900	4.22	20.53	0.12	15.47	8.55	0.55	21.2	47.2
16500	00:01:06.000	4.22	20.53	0.12	15.57	8.58	0.55	21.2	47.2
16525	00:01:06.100	4.22	20.53	0.12	15.61	8.63	0.55	21.2	47.2
16550	00:01:06.200	4.22	20.53	0.12	15.68	8.66	0.55	21.2	47.2
16575	00:01:06.300	4.22	20.53	0.12	15.7	8.7	0.55	21.2	47.2
16600	00:01:06.400	4.22	20.53	0.12	15.72	8.73	0.56	21.2	47.2
16625	00:01:06.500	4.22	20.53	0.12	15.76	8.77	0.56	21.2	47.2
16650	00:01:06.600	4.22	20.53	0.12	15.77	8.79	0.56	21.2	47.2
16675	00:01:06.700	4.22	20.53	0.13	15.84	8.82	0.56	21.2	47.2
16700	00:01:06.800	4.23	20.53	0.13	15.85	8.87	0.56	21.2	47.2
16725	00:01:06.900	4.23	20.53	0.13	15.87	8.91	0.56	21.2	47.2
16750	00:01:07.000	4.23	20.53	0.13	15.89	8.93	0.56	21.2	47.2
16775	00:01:07.100	4.22	20.53	0.13	15.92	8.94	0.56	21.2	47.2
16800	00:01:07.200	4.22	20.53	0.13	15.87	8.95	0.56	21.2	47.2
16825	00:01:07.300	4.22	20.53	0.13	15.92	8.96	0.56	21.2	47.2
16850	00:01:07.400	4.23	20.53	0.13	15.95	8.99	0.56	21.2	47.2
16875	00:01:07.500	4.23	20.53	0.13	15.96	9.01	0.56	21.2	47.2
16900	00:01:07.600	4.23	20.53	0.13	15.98	9.03	0.57	21.2	47.2
16925	00:01:07.700	4.23	20.53	0.13	15.98	9.04	0.57	21.2	47.2
16950	00:01:07.800	4.23	20.52	0.13	16.01	9.01	0.56	21.2	47.2
16975	00:01:07.900	4.23	20.52	0.13	16.03	9.01	0.56	21.2	47.2
17000	00:01:08.000	4.23	20.52	0.13	16.03	9.03	0.56	21.2	47.2
17025	00:01:08.100	4.23	20.53	0.13	15.99	9.04	0.57	21.2	47.2
17050	00:01:08.200	4.23	20.52	0.13	16.01	9.05	0.57	21.2	47.2
17075	00:01:08.300	4.23	20.53	0.13	16	9.08	0.57	21.2	47.2
17100	00:01:08.400	4.23	20.52	0.13	16.02	9.07	0.57	21.2	47.2
17125	00:01:08.500	4.23	20.53	0.13	15.99	9.08	0.57	21.2	47.2
17150	00:01:08.600	4.23	20.53	0.13	16.01	9.07	0.57	21.2	47.2
17175	00:01:08.700	4.23	20.53	0.13	15.96	9.09	0.57	21.2	47.2
17200	00:01:08.800	4.23	20.53	0.13	15.94	9.1	0.57	21.2	47.2
17225	00:01:08.900	4.23	20.53	0.13	15.95	9.12	0.57	21.2	47.2
17250	00:01:09.000	4.23	20.53	0.13	15.96	9.12	0.57	21.2	47.2
17275	00:01:09.100	4.23	20.53	0.13	15.97	9.13	0.57	21.2	47.2
17300	00:01:09.200	4.23	20.53	0.13	15.96	9.13	0.57	21.2	47.2
17325	00:01:09.300	4.23	20.53	0.13	15.95	9.11	0.57	21.2	47.2
17350	00:01:09.400	4.23	20.53	0.13	15.92	9.12	0.57	21.2	47.2
17375	00:01:09.500	4.23	20.53	0.13	15.94	9.08	0.57	21.2	47.2
17400	00:01:09.600	4.23	20.53	0.13	15.93	9.08	0.57	21.2	47.2
17425	00:01:09.700	4.23	20.53	0.13	15.97	9.08	0.57	21.2	47.2
17450	00:01:09.800	4.23	20.53	0.13	15.96	9.09	0.57	21.2	47.2
17475	00:01:09.900	4.23	20.53	0.13	15.95	9.07	0.57	21.2	47.2
17500	00:01:10.000	4.23	20.53	0.13	15.96	9.04	0.57	21.2	47.2
17525	00:01:10.100	4.23	20.53	0.13	15.97	9.03	0.57	21.2	47.2
17550	00:01:10.200	4.23	20.53	0.13	15.98	9.03	0.56	21.2	47.2
17575	00:01:10.300	4.23	20.52	0.13	16.03	9.03	0.56	21.2	47.2
17600	00:01:10.400	4.23	20.53	0.13	16	9.04	0.57	21.2	47.2
17625	00:01:10.500	4.23	20.53	0.13	16	9.1	0.57	21.2	47.2
17650	00:01:10.600	4.23	20.52	0.13	16.04	9.09	0.57	21.2	47.2
17675	00:01:10.700	4.23	20.52	0.13	16.05	9.08	0.57	21.2	47.2
17700	00:01:10.800	4.23	20.52	0.13	16.04	9.09	0.57	21.2	47.2
17725	00:01:10.900	4.23	20.52	0.13	16.05	9.13	0.57	21.2	47.2
17750	00:01:11.000	4.23	20.52	0.13	16.07	9.16	0.57	21.2	47.2
17775	00:01:11.100	4.23	20.52	0.13	16.11	9.19	0.57	21.2	47.2
17800	00:01:11.200	4.23	20.52	0.13	16.13	9.21	0.57	21.2	47.2
17825	00:01:11.300	4.23	20.52	0.13	16.08	9.21	0.57	21.2	47.2
17850	00:01:11.400	4.23	20.52	0.13	16.13	9.19	0.57	21.2	47.2
17875	00:01:11.500	4.23	20.52	0.13	16.18	9.16	0.57	21.2	47.2
17900	00:01:11.600	4.23	20.52	0.13	16.17	9.2	0.57	21.2	47.2
17925	00:01:11.700	4.23	20.52	0.13	16.2	9.23	0.57	21.2	47.2
17950	00:01:11.800	4.23	20.52	0.13	16.22	9.22	0.57	21.2	47.2
17975	00:01:11.900	4.23	20.52	0.13	16.25	9.22	0.57	21.2	47.2
18000	00:01:12.000	4.23	20.52	0.13	16.25	9.19	0.57	21.2	47.2
18025	00:01:12.100	4.23	20.52	0.13	16.23	9.18	0.57	21.2	47.2
18050	00:01:12.200	4.23	20.52	0.13	16.24	9.19	0.57	21.2	47.2
18075	00:01:12.300	4.23	20.52	0.13	16.29	9.2	0.56	21.2	47.2
18100	00:01:12.400	4.23	20.52	0.13	16.31	9.23	0.57	21.2	47.2
18125	00:01:12.500	4.23	20.52	0.13	16.28	9.26	0.57	21.2	47.2
18150	00:01:12.600	4.23	20.52	0.13	16.27	9.27	0.57	21.2	47.2
18175	00:01:12.700	4.23	20.52	0.13	16.28	9.26	0.57	21.2	47.2
18200	00:01:12.800	4.23	20.52	0.13	16.29	9.27	0.57	21.2	47.2
18225	00:01:12.900	4.23	20.52	0.13	16.29	9.25	0.57	21.2	47.2
18250	00:01:13.000	4.23	20.52	0.13	16.27	9.3	0.57	21.2	47.3
18275	00:01:13.100	4.23	20.52	0.13	16.27	9.32	0.57	21.2	47.3
18300	00:01:13.200	4.23	20.52	0.13	16.31	9.33	0.57	21.2	47.3
18325	00:01:13.300	4.23	20.52	0.13	16.31	9.34	0.57	21.2	47.3
18350	00:01:13.400	4.23	20.52	0.13	16.3	9.33	0.57	21.2	47.3
18375	00:01:13.500	4.23	20.52	0.13	16.36	9.33	0.57	21.2	47.3
18400	00:01:13.600	4.23	20.52	0.13	16.38	9.35	0.57	21.2	47.3
18425	00:01:13.700	4.23	20.52	0.13	16.34	9.36	0.57	21.2	47.3
18450	00:01:13.800	4.23	20.52	0.13	16.32	9.4	0.58	21.2	47.3
18475	00:01:13.900	4.23	20.52	0.13	16.35	9.42	0.58	21.2	47.3
18500	00:01:14.000	4.23	20.52	0.13	16.41	9.43	0.57	21.2	47.3
18525	00:01:14.100	4.23	20.52	0.13	16.43	9.42	0.57	21.2	47.3
18550	00:01:14.200	4.23	20.52	0.13	16.41	9.39	0.57	21.2	47.3
18575	00:01:14.300	4.23	20.52	0.13	16.46	9.41	0.57	21.2	47.3
18600	00:01:14.400	4.23	20.52	0.13	16.44	9.42	0.57	21.2	47.3
18625	00:01:14.500	4.23	20.52	0.13	16.43	9.43	0.57	21.2	47.3
18650	00:01:14.600	4.23	20.52	0.13	16.41	9.42	0.57	21.2	47.3
18675	00:01:14.700	4.23	20.52	0.13	16.46	9.44	0.57	21.2	47.3
18700	00:01:14.800	4.23	20.52	0.13	16.53	9.43	0.57	21.2	47.3
18725	00:01:14.900	4.23	20.52	0.13	16.5	9.44	0.57	21.2	47.3
18750	00:01:15.000	4.23	20.52	0.13	16.46	9.44	0.57	21.2	47.2
18775	00:01:15.100	4.23	20.52	0.13	16.52	9.46	0.57	21.2	47.2
18800	00:01:15.200	4.22	20.52	0.13	16.52	9.49	0.57	21.2	47.2
18825	00:01:15.300	4.22	20.52	0.13	16.5	9.48	0.57	21.2	47.2
18850	00:01:15.400	4.22	20.52	0.13	16.51	9.49	0.58	21.2	47.2
18875	00:01:15.500	4.22	20.52	0.13	16.55	9.49	0.57	21.2	47.2
18900	00:01:15.600	4.22	20.52	0.13	16.53	9.5	0.57	21.2	47.2
18925	00:01:15.700	4.22	20.52	0.13	16.57	9.49	0.57	21.2	47.2
18950	00:01:15.800	4.22	20.52	0.13	16.55	9.49	0.57	21.2	47.2
18975	00:01:15.900	4.22	20.52	0.13	16.63	9.48	0.57	21.2	47.2
19000	00:01:16.000	4.22	20.52	0.13	16.64	9.49	0.57	21.2	47.2
19025	00:01:16.100	4.22	20.52	0.13	16.67	9.49	0.57	21.2	47.2
19050	00:01:16.200	4.22	20.52	0.13	16.66	9.51	0.57	21.2	47.2
19075	00:01:16.300	4.22	20.52	0.13	16.65	9.53	0.57	21.2	47.2
19100	00:01:16.400	4.22	20.52	0.13	16.68	9.54	0.57	21.2	47.2
19125	00:01:16.500	4.22	20.52	0.13	16.68	9.55	0.57	21.2	47.2
19150	00:01:16.600	4.22	20.52	0.13	16.74	9.56	0.57	21.2	47.2
19175	00:01:16.700	4.22	20.52	0.13	16.72	9.58	0.57	21.2	47.2
19200	00:01:16.800	4.22	20.52	0.13	16.73	9.58	0.57	21.2	47.2
19225	00:01:16.900	4.22	20.52	0.13	16.77	9.59	0.57	21.2	47.2
19250	00:01:17.000	4.22	20.52	0.13	16.77	9.61	0.57	21.2	47.3
19275	00:01:17.100	4.22	20.52	0.13	16.73	9.6	0.57	21.2	47.3
19300	00:01:17.200	4.22	20.52	0.13	16.79	9.62	0.57	21.2	47.3
19325	00:01:17.300	4.22	20.52	0.13	16.8	9.65	0.57	21.2	47.3
19350	00:01:17.400	4.22	20.52	0.13	16.84	9.66	0.57	21.2	47.3
19375	00:01:17.500	4.22	20.52	0.13	16.84	9.69	0.58	21.2	47.3
19400	00:01:17.600	4.22	20.52	0.13	16.85	9.67	0.57	21.2	47.3
19425	00:01:17.700	4.22	20.52	0.13	16.88	9.67	0.57	21.2	47.3
19450	00:01:17.800	4.22	20.52	0.13	16.9	9.69	0.57	21.2	47.3
19475	00:01:17.900	4.22	20.52	0.13	16.87	9.74	0.58	21.2	47.3
19500	00:01:18.000	4.22	20.52	0.13	16.91	9.73	0.58	21.2	47.3
19525	00:01:18.100	4.22	20.52	0.13	16.98	9.75	0.57	21.2	47.3
19550	00:01:18.200	4.22	20.52	0.13	16.95	9.76	0.58	21.2	47.3
19575	00:01:18.300	4.22	20.51	0.13	17.01	9.76	0.57	21.2	47.3
19600	00:01:18.400	4.22	20.51	0.13	17.01	9.8	0.58	21.2	47.3
19625	00:01:18.500	4.22	20.51	0.14	17.05	9.81	0.58	21.2	47.3
19650	00:01:18.600	4.22	20.51	0.14	17.15	9.86	0.58	21.2	47.3
19675	00:01:18.700	4.22	20.51	0.14	17.21	9.91	0.58	21.2	47.3
19700	00:01:18.800	4.22	20.51	0.14	17.22	9.95	0.58	21.2	47.3
19725	00:01:18.900	4.21	20.51	0.14	17.29	9.95	0.58	21.2	47.3
19750	00:01:19.000	4.21	20.51	0.14	17.27	9.97	0.58	21.2	47.3
19775	00:01:19.100	4.21	20.51	0.14	17.28	10.01	0.58	21.2	47.3
19800	00:01:19.200	4.21	20.51	0.14	17.35	10.04	0.58	21.2	47.3
19825	00:01:19.300	4.21	20.51	0.14	17.41	10.07	0.58	21.2	47.3
19850	00:01:19.400	4.21	20.51	0.14	17.42	10.08	0.58	21.2	47.3
19875	00:01:19.500	4.21	20.51	0.14	17.42	10.09	0.58	21.2	47.3
19900	00:01:19.600	4.21	20.51	0.14	17.38	10.11	0.58	21.2	47.3
19925	00:01:19.700	4.21	20.51	0.14	17.35	10.12	0.58	21.2	47.3
19950	00:01:19.800	4.21	20.51	0.14	17.37	10.14	0.58	21.2	47.3
19975	00:01:19.900	4.22	20.51	0.14	17.38	10.15	0.58	21.2	47.3
20000	00:01:20.000	4.22	20.51	0.14	17.4	10.2	0.59	21.2	47.4
20025	00:01:20.100	4.22	20.51	0.14	17.4	10.18	0.59	21.2	47.4
20050	00:01:20.200	4.22	20.51	0.14	17.38	10.17	0.59	21.2	47.4
20075	00:01:20.300	4.22	20.51	0.14	17.36	10.18	0.59	21.2	47.4
20100	00:01:20.400	4.21	20.51	0.14	17.38	10.2	0.59	21.2	47.4
20125	00:01:20.500	4.21	20.51	0.14	17.35	10.2	0.59	21.2	47.4
20150	00:01:20.600	4.21	20.51	0.14	17.36	10.21	0.59	21.2	47.4
20175	00:01:20.700	4.21	20.51	0.14	17.35	10.2	0.59	21.2	47.4
20200	00:01:20.800	4.21	20.51	0.14	17.35	10.15	0.59	21.2	47.4
20225	00:01:20.900	4.21	20.51	0.14	17.35	10.17	0.59	21.2	47.4
20250	00:01:21.000	4.21	20.51	0.14	17.33	10.14	0.59	21.2	47.5
20275	00:01:21.100	4.21	20.51	0.14	17.31	10.14	0.59	21.2	47.5
20300	00:01:21.200	4.21	20.51	0.14	17.35	10.13	0.58	21.2	47.5
20325	00:01:21.300	4.21	20.51	0.14	17.3	10.11	0.58	21.2	47.5
20350	00:01:21.400	4.21	20.51	0.14	17.29	10.09	0.58	21.2	47.5
20375	00:01:21.500	4.2	20.51	0.14	17.31	10.08	0.58	21.2	47.5
20400	00:01:21.600	4.2	20.51	0.14	17.29	10.07	0.58	21.2	47.5
20425	00:01:21.700	4.2	20.51	0.14	17.3	10.07	0.58	21.2	47.5
20450	00:01:21.800	4.2	20.51	0.14	17.29	10.09	0.58	21.2	47.5
20475	00:01:21.900	4.2	20.51	0.14	17.3	10.07	0.58	21.2	47.5
20500	00:01:22.000	4.2	20.51	0.14	17.31	10.1	0.58	21.2	47.6
20525	00:01:22.100	4.2	20.51	0.14	17.31	10.1	0.58	21.2	47.6
20550	00:01:22.200	4.2	20.51	0.14	17.26	10.09	0.58	21.2	47.6
20575	00:01:22.300	4.2	20.51	0.14	17.29	10.08	0.58	21.2	47.6
20600	00:01:22.400	4.2	20.51	0.14	17.3	10.1	0.58	21.2	47.6
20625	00:01:22.500	4.2	20.51	0.14	17.27	10.09	0.58	21.2	47.6
20650	00:01:22.600	4.2	20.51	0.14	17.29	10.09	0.58	21.2	47.6
20675	00:01:22.700	4.19	20.51	0.14	17.25	10.09	0.58	21.2	47.6
20700	00:01:22.800	4.19	20.51	0.14	17.23	10.09	0.59	21.2	47.6
20725	00:01:22.900	4.19	20.51	0.14	17.22	10.09	0.59	21.2	47.6
20750	00:01:23.000	4.19	20.51	0.14	17.26	10.07	0.58	21.2	47.6
20775	00:01:23.100	4.19	20.51	0.14	17.26	10.08	0.58	21.2	47.6
20800	00:01:23.200	4.19	20.51	0.14	17.27	10.09	0.58	21.2	47.6
20825	00:01:23.300	4.19	20.51	0.14	17.28	10.1	0.58	21.2	47.6
20850	00:01:23.400	4.19	20.51	0.14	17.29	10.1	0.58	21.2	47.6
20875	00:01:23.500	4.19	20.51	0.14	17.33	10.1	0.58	21.2	47.6
20900	00:01:23.600	4.19	20.51	0.14	17.31	10.09	0.58	21.2	47.6
20925	00:01:23.700	4.19	20.51	0.14	17.35	10.09	0.58	21.2	47.6
20950	00:01:23.800	4.19	20.51	0.14	17.36	10.11	0.58	21.2	47.6
20975	00:01:23.900	4.19	20.51	0.14	17.35	10.12	0.58	21.2	47.6
21000	00:01:24.000	4.19	20.51	0.14	17.35	10.12	0.58	21.2	47.7
21025	00:01:24.100	4.19	20.51	0.14	17.39	10.12	0.58	21.2	47.7
21050	00:01:24.200	4.19	20.51	0.14	17.4	10.14	0.58	21.2	47.7
21075	00:01:24.300	4.19	20.51	0.14	17.41	10.12	0.58	21.2	47.7
21100	00:01:24.400	4.19	20.51	0.14	17.44	10.13	0.58	21.2	47.7
21125	00:01:24.500	4.19	20.51	0.14	17.44	10.15	0.58	21.2	47.7
21150	00:01:24.600	4.19	20.51	0.14	17.48	10.14	0.58	21.2	47.7
21175	00:01:24.700	4.19	20.51	0.14	17.5	10.16	0.58	21.2	47.7
21200	00:01:24.800	4.19	20.51	0.14	17.53	10.16	0.58	21.2	47.7
21225	00:01:24.900	4.19	20.51	0.14	17.57	10.17	0.58	21.2	47.7
21250	00:01:25.000	4.19	20.51	0.14	17.59	10.17	0.58	21.2	47.7
21275	00:01:25.100	4.19	20.51	0.14	17.57	10.17	0.58	21.2	47.7
21300	00:01:25.200	4.19	20.51	0.14	17.62	10.18	0.58	21.2	47.7
21325	00:01:25.300	4.2	20.51	0.14	17.61	10.22	0.58	21.2	47.7
21350	00:01:25.400	4.2	20.51	0.14	17.62	10.24	0.58	21.2	47.7
21375	00:01:25.500	4.2	20.51	0.14	17.67	10.24	0.58	21.2	47.7
21400	00:01:25.600	4.2	20.51	0.14	17.66	10.25	0.58	21.2	47.7
21425	00:01:25.700	4.2	20.51	0.14	17.7	10.25	0.58	21.2	47.7
21450	00:01:25.800	4.2	20.51	0.14	17.73	10.26	0.58	21.2	47.7
21475	00:01:25.900	4.2	20.51	0.14	17.74	10.29	0.58	21.2	47.7
21500	00:01:26.000	4.2	20.51	0.14	17.72	10.3	0.58	21.2	47.7
21525	00:01:26.100	4.21	20.51	0.14	17.78	10.35	0.58	21.2	47.7
21550	00:01:26.200	4.21	20.51	0.14	17.74	10.37	0.58	21.2	47.7
21575	00:01:26.300	4.21	20.51	0.14	17.77	10.38	0.58	21.2	47.7
21600	00:01:26.400	4.21	20.51	0.14	17.77	10.35	0.58	21.2	47.7
21625	00:01:26.500	4.21	20.51	0.14	17.74	10.38	0.58	21.2	47.7
21650	00:01:26.600	4.21	20.51	0.14	17.79	10.41	0.59	21.2	47.7
21675	00:01:26.700	4.21	20.51	0.14	17.8	10.42	0.59	21.2	47.7
21700	00:01:26.800	4.2	20.51	0.14	17.79	10.43	0.59	21.2	47.7
21725	00:01:26.900	4.2	20.51	0.14	17.8	10.43	0.59	21.2	47.7
21750	00:01:27.000	4.2	20.51	0.14	17.79	10.46	0.59	21.2	47.7
21775	00:01:27.100	4.2	20.51	0.14	17.77	10.45	0.59	21.2	47.7
21800	00:01:27.200	4.2	20.51	0.14	17.82	10.45	0.59	21.2	47.7
21825	00:01:27.300	4.2	20.51	0.14	17.82	10.46	0.59	21.2	47.7
21850	00:01:27.400	4.2	20.51	0.14	17.84	10.47	0.59	21.2	47.7
21875	00:01:27.500	4.2	20.51	0.14	17.83	10.47	0.59	21.2	47.7
21900	00:01:27.600	4.2	20.51	0.14	17.79	10.48	0.59	21.2	47.7
21925	00:01:27.700	4.2	20.51	0.14	17.8	10.5	0.59	21.2	47.7
21950	00:01:27.800	4.2	20.51	0.14	17.78	10.48	0.59	21.2	47.7
21975	00:01:27.900	4.2	20.51	0.14	17.79	10.46	0.59	21.2	47.7
22000	00:01:28.000	4.2	20.51	0.14	17.81	10.44	0.59	21.2	47.8
22025	00:01:28.100	4.2	20.51	0.14	17.85	10.45	0.59	21.2	47.8
22050	00:01:28.200	4.2	20.51	0.14	17.83	10.46	0.59	21.2	47.8
22075	00:01:28.300	4.2	20.51	0.14	17.8	10.47	0.59	21.2	47.8
22100	00:01:28.400	4.2	20.51	0.14	17.78	10.48	0.59	21.2	47.8
22125	00:01:28.500	4.2	20.51	0.14	17.82	10.48	0.59	21.2	47.8
22150	00:01:28.600	4.2	20.51	0.14	17.86	10.46	0.59	21.2	47.8
22175	00:01:28.700	4.2	20.51	0.14	17.83	10.46	0.59	21.2	47.8
22200	00:01:28.800	4.2	20.51	0.14	17.81	10.47	0.59	21.2	47.8
22225	00:01:28.900	4.2	20.51	0.14	17.79	10.48	0.59	21.2	47.8
22250	00:01:29.000	4.2	20.51	0.14	17.81	10.5	0.59	21.2	47.8
22275	00:01:29.100	4.2	20.51	0.14	17.78	10.48	0.59	21.2	47.8
22300	00:01:29.200	4.2	20.51	0.14	17.8	10.45	0.59	21.2	47.8
22325	00:01:29.300	4.2	20.51	0.14	17.8	10.43	0.59	21.2	47.8
22350	00:01:29.400	4.2	20.51	0.14	17.82	10.42	0.58	21.2	47.8
22375	00:01:29.500	4.2	20.51	0.14	17.82	10.41	0.58	21.2	47.8
22400	00:01:29.600	4.2	20.51	0.14	17.8	10.42	0.59	21.2	47.8
22425	00:01:29.700	4.21	20.51	0.14	17.8	10.41	0.59	21.2	47.8
22450	00:01:29.800	4.21	20.51	0.14	17.84	10.41	0.58	21.2	47.8
22475	00:01:29.900	4.2	20.51	0.14	17.85	10.44	0.58	21.2	47.8
22500	00:01:30.000	4.2	20.51	0.14	17.83	10.42	0.58	21.2	47.8
22525	00:01:30.100	4.2	20.51	0.14	17.82	10.45	0.59	21.2	47.8
22550	00:01:30.200	4.2	20.51	0.14	17.82	10.47	0.59	21.2	47.8
22575	00:01:30.300	4.2	20.51	0.14	17.83	10.47	0.59	21.2	47.8
22600	00:01:30.400	4.2	20.51	0.14	17.81	10.47	0.59	21.2	47.8
22625	00:01:30.500	4.2	20.51	0.14	17.82	10.48	0.59	21.2	47.8
22650	00:01:30.600	4.2	20.51	0.14	17.8	10.49	0.59	21.2	47.8
22675	00:01:30.700	4.2	20.51	0.14	17.82	10.49	0.59	21.2	47.8
22700	00:01:30.800	4.2	20.51	0.14	17.81	10.5	0.59	21.2	47.8
22725	00:01:30.900	4.2	20.51	0.14	17.83	10.48	0.59	21.2	47.8
22750	00:01:31.000	4.2	20.51	0.14	17.85	10.51	0.59	21.2	47.8
22775	00:01:31.100	4.2	20.51	0.14	17.87	10.54	0.59	21.2	47.8
22800	00:01:31.200	4.2	20.51	0.14	17.84	10.54	0.59	21.2	47.8
22825	00:01:31.300	4.2	20.51	0.14	17.84	10.56	0.59	21.2	47.8
22850	00:01:31.400	4.2	20.51	0.14	17.87	10.58	0.59	21.2	47.8
22875	00:01:31.500	4.2	20.51	0.14	17.85	10.58	0.59	21.2	47.8
22900	00:01:31.600	4.2	20.51	0.14	17.89	10.57	0.59	21.2	47.8
22925	00:01:31.700	4.2	20.51	0.14	17.92	10.58	0.59	21.2	47.8
22950	00:01:31.800	4.2	20.5	0.14	17.97	10.58	0.59	21.2	47.8
22975	00:01:31.900	4.2	20.5	0.14	17.95	10.59	0.59	21.2	47.8
23000	00:01:32.000	4.2	20.5	0.14	17.98	10.57	0.59	21.2	47.8
23025	00:01:32.100	4.2	20.5	0.14	17.99	10.55	0.59	21.2	47.8
23050	00:01:32.200	4.2	20.5	0.14	18.08	10.55	0.58	21.2	47.8
23075	00:01:32.300	4.2	20.5	0.14	18.09	10.58	0.58	21.2	47.8
23100	00:01:32.400	4.2	20.5	0.14	18.09	10.6	0.59	21.2	47.8
23125	00:01:32.500	4.2	20.5	0.14	18.1	10.62	0.59	21.2	47.8
23150	00:01:32.600	4.2	20.5	0.14	18.14	10.65	0.59	21.2	47.8
23175	00:01:32.700	4.2	20.5	0.14	18.14	10.68	0.59	21.2	47.8
23200	00:01:32.800	4.2	20.5	0.14	18.11	10.69	0.59	21.2	47.8
23225	00:01:32.900	4.2	20.5	0.14	18.17	10.7	0.59	21.2	47.8
23250	00:01:33.000	4.2	20.5	0.14	18.18	10.72	0.59	21.2	47.8
23275	00:01:33.100	4.2	20.5	0.14	18.21	10.76	0.59	21.2	47.8
23300	00:01:33.200	4.2	20.5	0.14	18.19	10.78	0.59	21.2	47.8
23325	00:01:33.300	4.2	20.5	0.15	18.22	10.8	0.59	21.2	47.8
23350	00:01:33.400	4.2	20.5	0.15	18.28	10.83	0.59	21.2	47.8
23375	00:01:33.500	4.2	20.5	0.15	18.31	10.84	0.59	21.2	47.8
23400	00:01:33.600	4.2	20.5	0.15	18.29	10.83	0.59	21.2	47.8
23425	00:01:33.700	4.2	20.5	0.15	18.31	10.86	0.59	21.2	47.8
23450	00:01:33.800	4.2	20.5	0.15	18.33	10.89	0.59	21.2	47.8
23475	00:01:33.900	4.2	20.5	0.15	18.31	10.93	0.6	21.2	47.8
23500	00:01:34.000	4.2	20.5	0.15	18.34	10.94	0.6	21.2	47.8
23525	00:01:34.100	4.2	20.5	0.15	18.32	10.91	0.6	21.2	47.8
23550	00:01:34.200	4.2	20.5	0.15	18.34	10.92	0.6	21.2	47.8
23575	00:01:34.300	4.2	20.5	0.15	18.37	10.91	0.59	21.2	47.8
23600	00:01:34.400	4.2	20.5	0.15	18.34	10.9	0.59	21.2	47.8
23625	00:01:34.500	4.2	20.5	0.15	18.35	10.92	0.6	21.2	47.8
23650	00:01:34.600	4.2	20.5	0.15	18.38	10.95	0.6	21.2	47.8
23675	00:01:34.700	4.2	20.5	0.15	18.38	10.95	0.6	21.2	47.8
23700	00:01:34.800	4.2	20.5	0.15	18.39	10.91	0.59	21.2	47.8
23725	00:01:34.900	4.2	20.5	0.15	18.39	10.92	0.59	21.2	47.8
23750	00:01:35.000	4.2	20.5	0.15	18.39	10.92	0.59	21.2	47.8
23775	00:01:35.100	4.2	20.5	0.15	18.41	10.94	0.59	21.2	47.8
23800	00:01:35.200	4.2	20.5	0.15	18.43	10.95	0.59	21.2	47.8
23825	00:01:35.300	4.2	20.5	0.15	18.46	10.96	0.59	21.2	47.8
23850	00:01:35.400	4.2	20.5	0.15	18.5	10.98	0.59	21.2	47.8
23875	00:01:35.500	4.2	20.5	0.15	18.53	11	0.59	21.2	47.8
23900	00:01:35.600	4.2	20.5	0.15	18.51	11	0.59	21.2	47.8
23925	00:01:35.700	4.21	20.5	0.15	18.55	11.02	0.59	21.2	47.8
23950	00:01:35.800	4.21	20.5	0.15	18.53	11.06	0.6	21.2	47.8
23975	00:01:35.900	4.21	20.5	0.15	18.56	11.08	0.6	21.2	47.8
24000	00:01:36.000	4.21	20.5	0.15	18.53	11.1	0.6	21.2	47.8
24025	00:01:36.100	4.21	20.5	0.15	18.55	11.11	0.6	21.2	47.8
24050	00:01:36.200	4.21	20.5	0.15	18.54	11.15	0.6	21.2	47.8
24075	00:01:36.300	4.21	20.5	0.15	18.54	11.15	0.6	21.2	47.8
24100	00:01:36.400	4.2	20.5	0.15	18.53	11.15	0.6	21.2	47.8
24125	00:01:36.500	4.2	20.5	0.15	18.55	11.17	0.6	21.2	47.8
24150	00:01:36.600	4.2	20.5	0.15	18.57	11.18	0.6	21.2	47.8
24175	00:01:36.700	4.2	20.5	0.15	18.56	11.14	0.6	21.2	47.8
24200	00:01:36.800	4.2	20.5	0.15	18.62	11.15	0.6	21.2	47.8
24225	00:01:36.900	4.2	20.5	0.15	18.62	11.14	0.6	21.2	47.8
24250	00:01:37.000	4.2	20.5	0.15	18.66	11.14	0.6	21.2	47.8
24275	00:01:37.100	4.2	20.5	0.15	18.67	11.12	0.6	21.2	47.8
24300	00:01:37.200	4.2	20.5	0.15	18.67	11.1	0.59	21.2	47.8
24325	00:01:37.300	4.2	20.5	0.15	18.7	11.13	0.6	21.2	47.8
24350	00:01:37.400	4.2	20.5	0.15	18.71	11.12	0.59	21.2	47.8
24375	00:01:37.500	4.2	20.5	0.15	18.7	11.12	0.59	21.2	47.8
24400	00:01:37.600	4.2	20.5	0.15	18.7	11.13	0.6	21.2	47.8
24425	00:01:37.700	4.2	20.5	0.15	18.69	11.19	0.6	21.2	47.8
24450	00:01:37.800	4.2	20.5	0.15	18.71	11.2	0.6	21.2	47.8
24475	00:01:37.900	4.2	20.5	0.15	18.7	11.21	0.6	21.2	47.8
24500	00:01:38.000	4.2	20.5	0.15	18.72	11.21	0.6	21.2	47.9
24525	00:01:38.100	4.2	20.5	0.15	18.73	11.23	0.6	21.2	47.9
24550	00:01:38.200	4.2	20.5	0.15	18.71	11.24	0.6	21.2	47.9
24575	00:01:38.300	4.2	20.5	0.15	18.65	11.22	0.6	21.2	47.9
24600	00:01:38.400	4.2	20.5	0.15	18.69	11.23	0.6	21.2	47.9
24625	00:01:38.500	4.2	20.5	0.15	18.67	11.21	0.6	21.2	47.9
24650	00:01:38.600	4.2	20.5	0.15	18.71	11.21	0.6	21.2	47.9
24675	00:01:38.700	4.2	20.5	0.15	18.76	11.21	0.6	21.2	47.9
24700	00:01:38.800	4.2	20.5	0.15	18.75	11.21	0.6	21.2	47.9
24725	00:01:38.900	4.2	20.5	0.15	18.78	11.2	0.6	21.2	47.9
24750	00:01:39.000	4.2	20.5	0.15	18.79	11.22	0.6	21.2	47.9
24775	00:01:39.100	4.2	20.5	0.15	18.8	11.23	0.6	21.2	47.9
24800	00:01:39.200	4.2	20.5	0.15	18.84	11.24	0.6	21.2	47.9
24825	00:01:39.300	4.2	20.5	0.15	18.87	11.25	0.6	21.2	47.9
24850	00:01:39.400	4.2	20.5	0.15	18.87	11.29	0.6	21.2	47.9
24875	00:01:39.500	4.2	20.49	0.15	18.95	11.34	0.6	21.2	47.9
24900	00:01:39.600	4.2	20.49	0.15	18.97	11.35	0.6	21.2	47.9
24925	00:01:39.700	4.2	20.49	0.15	18.97	11.35	0.6	21.2	47.9
24950	00:01:39.800	4.2	20.49	0.15	19.03	11.36	0.6	21.2	47.9
24975	00:01:39.900	4.2	20.49	0.15	19.02	11.39	0.6	21.2	47.9
25000	00:01:40.000	4.19	20.49	0.15	19.01	11.41	0.6	21.2	47.8
25025	00:01:40.100	4.19	20.49	0.15	19.01	11.44	0.6	21.2	47.8
25050	00:01:40.200	4.19	20.49	0.15	18.99	11.44	0.6	21.2	47.8
25075	00:01:40.300	4.2	20.49	0.15	19	11.47	0.6	21.2	47.8
25100	00:01:40.400	4.2	20.49	0.15	19.05	11.43	0.6	21.2	47.8
25125	00:01:40.500	4.2	20.49	0.15	18.99	11.44	0.6	21.2	47.8
25150	00:01:40.600	4.2	20.49	0.15	19	11.48	0.6	21.2	47.8
25175	00:01:40.700	4.2	20.49	0.15	19.01	11.47	0.6	21.2	47.8
25200	00:01:40.800	4.2	20.49	0.15	18.99	11.48	0.6	21.2	47.8
25225	00:01:40.900	4.2	20.49	0.15	19	11.53	0.61	21.2	47.8
25250	00:01:41.000	4.2	20.49	0.15	19.03	11.52	0.61	21.2	47.8
25275	00:01:41.100	4.2	20.49	0.15	19.08	11.52	0.6	21.2	47.8
25300	00:01:41.200	4.2	20.49	0.15	19.11	11.52	0.6	21.2	47.8
25325	00:01:41.300	4.2	20.49	0.15	19.13	11.5	0.6	21.2	47.8
25350	00:01:41.400	4.19	20.49	0.15	19.11	11.54	0.6	21.2	47.8
25375	00:01:41.500	4.19	20.49	0.15	19.12	11.54	0.6	21.2	47.8
25400	00:01:41.600	4.2	20.49	0.15	19.08	11.52	0.6	21.2	47.8
25425	00:01:41.700	4.2	20.49	0.15	19.07	11.56	0.61	21.2	47.8
25450	00:01:41.800	4.2	20.49	0.15	19.09	11.55	0.61	21.2	47.8
25475	00:01:41.900	4.2	20.49	0.15	19.11	11.54	0.6	21.2	47.8
25500	00:01:42.000	4.2	20.49	0.15	19.08	11.55	0.61	21.2	47.8
25525	00:01:42.100	4.2	20.49	0.15	19	11.57	0.61	21.2	47.8
25550	00:01:42.200	4.2	20.49	0.15	19.02	11.6	0.61	21.2	47.8
25575	00:01:42.300	4.2	20.49	0.15	19.06	11.63	0.61	21.2	47.8
25600	00:01:42.400	4.2	20.49	0.15	19.04	11.64	0.61	21.2	47.8
25625	00:01:42.500	4.2	20.49	0.15	19.07	11.63	0.61	21.2	47.8
25650	00:01:42.600	4.2	20.49	0.15	19.13	11.63	0.61	21.2	47.8
25675	00:01:42.700	4.2	20.49	0.15	19.16	11.6	0.61	21.2	47.8
25700	00:01:42.800	4.19	20.49	0.15	19.19	11.62	0.61	21.2	47.8
25725	00:01:42.900	4.19	20.49	0.15	19.19	11.63	0.61	21.2	47.8
25750	00:01:43.000	4.19	20.49	0.15	19.22	11.63	0.6	21.2	47.8
25775	00:01:43.100	4.19	20.49	0.15	19.33	11.63	0.6	21.2	47.8
25800	00:01:43.200	4.19	20.49	0.15	19.35	11.61	0.6	21.2	47.8
25825	00:01:43.300	4.19	20.49	0.15	19.35	11.6	0.6	21.2	47.8
25850	00:01:43.400	4.19	20.49	0.15	19.39	11.59	0.6	21.2	47.8
25875	00:01:43.500	4.19	20.49	0.15	19.42	11.61	0.6	21.2	47.8
25900	00:01:43.600	4.19	20.49	0.15	19.43	11.63	0.6	21.2	47.8
25925	00:01:43.700	4.2	20.49	0.15	19.43	11.67	0.6	21.2	47.8
25950	00:01:43.800	4.2	20.49	0.15	19.43	11.68	0.6	21.2	47.8
25975	00:01:43.900	4.2	20.49	0.15	19.46	11.68	0.6	21.2	47.8
26000	00:01:44.000	4.2	20.49	0.15	19.51	11.68	0.6	21.2	47.8
26025	00:01:44.100	4.2	20.49	0.15	19.53	11.69	0.6	21.2	47.8
26050	00:01:44.200	4.2	20.49	0.15	19.53	11.73	0.6	21.2	47.8
26075	00:01:44.300	4.2	20.49	0.15	19.54	11.76	0.6	21.2	47.8
26100	00:01:44.400	4.2	20.49	0.15	19.54	11.77	0.6	21.2	47.8
26125	00:01:44.500	4.2	20.49	0.15	19.52	11.79	0.6	21.2	47.8
26150	00:01:44.600	4.2	20.49	0.15	19.58	11.79	0.6	21.2	47.8
26175	00:01:44.700	4.2	20.49	0.16	19.6	11.81	0.6	21.2	47.8
26200	00:01:44.800	4.2	20.49	0.16	19.61	11.85	0.6	21.2	47.8
26225	00:01:44.900	4.2	20.49	0.16	19.66	11.86	0.6	21.2	47.8
26250	00:01:45.000	4.2	20.49	0.16	19.62	11.9	0.61	21.2	47.8
26275	00:01:45.100	4.2	20.49	0.16	19.58	11.88	0.61	21.2	47.8
26300	00:01:45.200	4.2	20.49	0.16	19.61	11.86	0.6	21.2	47.8
26325	00:01:45.300	4.2	20.49	0.16	19.59	11.86	0.61	21.2	47.8
26350	00:01:45.400	4.2	20.49	0.16	19.6	11.89	0.61	21.2	47.8
26375	00:01:45.500	4.2	20.49	0.16	19.66	11.87	0.6	21.2	47.8
26400	00:01:45.600	4.2	20.49	0.16	19.63	11.9	0.61	21.2	47.8
26425	00:01:45.700	4.2	20.49	0.16	19.64	11.9	0.61	21.2	47.8
26450	00:01:45.800	4.2	20.49	0.16	19.65	11.88	0.6	21.2	47.8
26475	00:01:45.900	4.2	20.49	0.16	19.62	11.91	0.61	21.2	47.8
26500	00:01:46.000	4.2	20.49	0.16	19.67	11.92	0.61	21.2	47.8
26525	00:01:46.100	4.2	20.49	0.16	19.69	11.95	0.61	21.2	47.8
26550	00:01:46.200	4.2	20.49	0.16	19.69	11.95	0.61	21.2	47.8
26575	00:01:46.300	4.2	20.49	0.16	19.73	11.98	0.61	21.2	47.8
26600	00:01:46.400	4.2	20.49	0.16	19.75	11.99	0.61	21.2	47.8
26625	00:01:46.500	4.2	20.49	0.16	19.75	12.02	0.61	21.2	47.8
26650	00:01:46.600	4.2	20.49	0.16	19.79	12.05	0.61	21.2	47.8
26675	00:01:46.700	4.2	20.49	0.16	19.8	12.08	0.61	21.2	47.8
26700	00:01:46.800	4.2	20.49	0.16	19.83	12.1	0.61	21.2	47.8
26725	00:01:46.900	4.2	20.49	0.16	19.87	12.09	0.61	21.2	47.8
26750	00:01:47.000	4.2	20.49	0.16	19.89	12.11	0.61	21.2	47.7
26775	00:01:47.100	4.2	20.49	0.16	19.88	12.14	0.61	21.2	47.7
26800	00:01:47.200	4.2	20.49	0.16	19.92	12.22	0.61	21.2	47.7
26825	00:01:47.300	4.2	20.49	0.16	19.93	12.24	0.61	21.2	47.7
26850	00:01:47.400	4.2	20.49	0.16	19.94	12.24	0.61	21.2	47.7
26875	00:01:47.500	4.2	20.49	0.16	19.96	12.25	0.61	21.2	47.7
26900	00:01:47.600	4.2	20.49	0.16	19.93	12.27	0.62	21.2	47.7
26925	00:01:47.700	4.2	20.49	0.16	19.95	12.29	0.62	21.2	47.7
26950	00:01:47.800	4.2	20.49	0.16	19.94	12.34	0.62	21.2	47.7
26975	00:01:47.900	4.2	20.49	0.16	19.93	12.36	0.62	21.2	47.7
27000	00:01:48.000	4.2	20.49	0.16	19.96	12.37	0.62	21.2	47.7
27025	00:01:48.100	4.2	20.48	0.16	20.02	12.41	0.62	21.2	47.7
27050	00:01:48.200	4.2	20.48	0.16	20	12.37	0.62	21.2	47.7
27075	00:01:48.300	4.2	20.48	0.16	20.06	12.38	0.62	21.2	47.7
27100	00:01:48.400	4.2	20.48	0.16	20.07	12.43	0.62	21.2	47.7
27125	00:01:48.500	4.2	20.48	0.16	20.12	12.44	0.62	21.2	47.7
27150	00:01:48.600	4.2	20.48	0.16	20.14	12.44	0.62	21.2	47.7
27175	00:01:48.700	4.2	20.48	0.16	20.13	12.42	0.62	21.2	47.7
27200	00:01:48.800	4.2	20.48	0.16	20.13	12.42	0.62	21.2	47.7
27225	00:01:48.900	4.21	20.48	0.16	20.15	12.41	0.62	21.2	47.7
27250	00:01:49.000	4.21	20.48	0.16	20.14	12.45	0.62	21.2	47.7
27275	00:01:49.100	4.21	20.48	0.16	20.14	12.44	0.62	21.2	47.7
27300	00:01:49.200	4.21	20.48	0.16	20.16	12.48	0.62	21.2	47.7
27325	00:01:49.300	4.21	20.48	0.16	20.16	12.49	0.62	21.2	47.7
27350	00:01:49.400	4.21	20.48	0.16	20.19	12.5	0.62	21.2	47.7
27375	00:01:49.500	4.21	20.48	0.16	20.14	12.51	0.62	21.2	47.7
27400	00:01:49.600	4.21	20.48	0.16	20.17	12.56	0.62	21.2	47.7
27425	00:01:49.700	4.21	20.48	0.16	20.2	12.59	0.62	21.2	47.7
27450	00:01:49.800	4.21	20.48	0.16	20.22	12.6	0.62	21.2	47.7
27475	00:01:49.900	4.21	20.48	0.16	20.24	12.6	0.62	21.2	47.7
27500	00:01:50.000	4.21	20.48	0.16	20.26	12.59	0.62	21.2	47.7
27525	00:01:50.100	4.21	20.48	0.16	20.29	12.6	0.62	21.2	47.7
27550	00:01:50.200	4.21	20.48	0.16	20.31	12.61	0.62	21.2	47.7
27575	00:01:50.300	4.21	20.48	0.16	20.31	12.59	0.62	21.2	47.7
27600	00:01:50.400	4.21	20.48	0.16	20.32	12.58	0.62	21.2	47.7
27625	00:01:50.500	4.21	20.48	0.16	20.35	12.61	0.62	21.2	47.7
27650	00:01:50.600	4.21	20.48	0.16	20.38	12.58	0.62	21.2	47.7
27675	00:01:50.700	4.21	20.48	0.16	20.37	12.55	0.62	21.2	47.7
27700	00:01:50.800	4.21	20.48	0.16	20.4	12.59	0.62	21.2	47.7
27725	00:01:50.900	4.21	20.48	0.16	20.37	12.61	0.62	21.2	47.7
27750	00:01:51.000	4.21	20.48	0.16	20.36	12.6	0.62	21.2	47.7
27775	00:01:51.100	4.21	20.48	0.16	20.32	12.61	0.62	21.2	47.7
27800	00:01:51.200	4.21	20.48	0.16	20.34	12.61	0.62	21.2	47.7
27825	00:01:51.300	4.21	20.48	0.16	20.35	12.64	0.62	21.2	47.7
27850	00:01:51.400	4.21	20.48	0.16	20.33	12.63	0.62	21.2	47.7
27875	00:01:51.500	4.21	20.48	0.16	20.32	12.6	0.62	21.2	47.7
27900	00:01:51.600	4.21	20.48	0.16	20.27	12.6	0.62	21.2	47.7
27925	00:01:51.700	4.21	20.48	0.16	20.28	12.62	0.62	21.2	47.7
27950	00:01:51.800	4.21	20.48	0.16	20.27	12.58	0.62	21.2	47.7
27975	00:01:51.900	4.21	20.48	0.16	20.28	12.58	0.62	21.2	47.7
28000	00:01:52.000	4.21	20.48	0.16	20.27	12.6	0.62	21.2	47.7
28025	00:01:52.100	4.21	20.48	0.16	20.28	12.59	0.62	21.2	47.7
28050	00:01:52.200	4.21	20.48	0.16	20.26	12.59	0.62	21.2	47.7
28075	00:01:52.300	4.21	20.48	0.16	20.24	12.59	0.62	21.2	47.7
28100	00:01:52.400	4.21	20.48	0.16	20.23	12.58	0.62	21.2	47.7
28125	00:01:52.500	4.21	20.48	0.16	20.27	12.57	0.62	21.2	47.7
28150	00:01:52.600	4.21	20.48	0.16	20.26	12.59	0.62	21.2	47.7
28175	00:01:52.700	4.21	20.48	0.16	20.25	12.59	0.62	21.2	47.7
28200	00:01:52.800	4.21	20.48	0.16	20.26	12.57	0.62	21.2	47.7
28225	00:01:52.900	4.21	20.48	0.16	20.26	12.59	0.62	21.2	47.7
28250	00:01:53.000	4.21	20.48	0.16	20.26	12.58	0.62	21.2	47.7
28275	00:01:53.100	4.21	20.48	0.16	20.29	12.58	0.62	21.2	47.7
28300	00:01:53.200	4.21	20.48	0.16	20.32	12.57	0.62	21.2	47.7
28325	00:01:53.300	4.21	20.48	0.16	20.35	12.55	0.62	21.2	47.7
28350	00:01:53.400	4.21	20.48	0.16	20.38	12.59	0.62	21.2	47.7
28375	00:01:53.500	4.21	20.48	0.16	20.38	12.6	0.62	21.2	47.7
28400	00:01:53.600	4.21	20.48	0.16	20.39	12.6	0.62	21.2	47.7
28425	00:01:53.700	4.21	20.48	0.16	20.43	12.61	0.62	21.2	47.7
28450	00:01:53.800	4.21	20.48	0.16	20.41	12.62	0.62	21.2	47.7
28475	00:01:53.900	4.21	20.48	0.16	20.43	12.62	0.62	21.2	47.7
28500	00:01:54.000	4.21	20.48	0.16	20.49	12.63	0.62	21.2	47.7
28525	00:01:54.100	4.21	20.48	0.16	20.51	12.64	0.62	21.2	47.7
28550	00:01:54.200	4.21	20.48	0.16	20.47	12.67	0.62	21.2	47.7
28575	00:01:54.300	4.21	20.48	0.16	20.44	12.7	0.62	21.2	47.7
28600	00:01:54.400	4.21	20.48	0.16	20.45	12.74	0.62	21.2	47.7
28625	00:01:54.500	4.21	20.48	0.16	20.46	12.76	0.62	21.2	47.7
28650	00:01:54.600	4.21	20.48	0.16	20.46	12.77	0.62	21.2	47.7
28675	00:01:54.700	4.21	20.48	0.16	20.48	12.79	0.62	21.2	47.7
28700	00:01:54.800	4.21	20.48	0.16	20.52	12.79	0.62	21.2	47.7
28725	00:01:54.900	4.21	20.48	0.16	20.53	12.79	0.62	21.2	47.7
28750	00:01:55.000	4.2	20.48	0.16	20.52	12.78	0.62	21.2	47.7
28775	00:01:55.100	4.2	20.48	0.16	20.54	12.77	0.62	21.2	47.7
28800	00:01:55.200	4.2	20.48	0.16	20.58	12.78	0.62	21.2	47.7
28825	00:01:55.300	4.2	20.48	0.16	20.63	12.81	0.62	21.2	47.7
28850	00:01:55.400	4.2	20.48	0.16	20.6	12.81	0.62	21.2	47.7
28875	00:01:55.500	4.2	20.48	0.17	20.63	12.83	0.62	21.2	47.7
28900	00:01:55.600	4.2	20.48	0.17	20.68	12.85	0.62	21.2	47.7
28925	00:01:55.700	4.2	20.48	0.17	20.69	12.86	0.62	21.2	47.7
28950	00:01:55.800	4.2	20.48	0.17	20.72	12.87	0.62	21.2	47.7
28975	00:01:55.900	4.2	20.48	0.17	20.75	12.91	0.62	21.2	47.7
29000	00:01:56.000	4.2	20.48	0.17	20.79	12.93	0.62	21.2	47.7
29025	00:01:56.100	4.2	20.48	0.17	20.81	12.96	0.62	21.2	47.7
29050	00:01:56.200	4.2	20.48	0.17	20.83	12.98	0.62	21.2	47.7
29075	00:01:56.300	4.2	20.48	0.17	20.82	12.96	0.62	21.2	47.7
29100	00:01:56.400	4.2	20.48	0.17	20.86	12.96	0.62	21.2	47.7
29125	00:01:56.500	4.2	20.48	0.17	20.84	12.93	0.62	21.2	47.7
29150	00:01:56.600	4.2	20.48	0.17	20.84	12.94	0.62	21.2	47.7
29175	00:01:56.700	4.2	20.48	0.17	20.82	12.96	0.62	21.2	47.7
29200	00:01:56.800	4.2	20.48	0.17	20.83	12.99	0.62	21.2	47.7
29225	00:01:56.900	4.2	20.48	0.17	20.8	12.99	0.62	21.2	47.7
29250	00:01:57.000	4.2	20.48	0.17	20.78	13.01	0.63	21.2	47.7
29275	00:01:57.100	4.2	20.48	0.17	20.8	13.01	0.63	21.2	47.7
29300	00:01:57.200	4.2	20.48	0.17	20.76	13	0.63	21.2	47.7
29325	00:01:57.300	4.2	20.48	0.17	20.76	13.02	0.63	21.2	47.7
29350	00:01:57.400	4.21	20.48	0.17	20.83	13.01	0.62	21.2	47.7
29375	00:01:57.500	4.21	20.48	0.17	20.82	13.04	0.63	21.2	47.7
29400	00:01:57.600	4.21	20.48	0.17	20.83	13.04	0.63	21.2	47.7
29425	00:01:57.700	4.21	20.48	0.17	20.85	13.02	0.62	21.2	47.7
29450	00:01:57.800	4.21	20.48	0.17	20.86	13.02	0.62	21.2	47.7
29475	00:01:57.900	4.21	20.48	0.17	20.91	13.06	0.62	21.2	47.7
29500	00:01:58.000	4.21	20.48	0.17	20.98	13.08	0.62	21.2	47.7
29525	00:01:58.100	4.21	20.48	0.17	20.9	13.1	0.63	21.2	47.7
29550	00:01:58.200	4.21	20.48	0.17	20.96	13.13	0.63	21.2	47.7
29575	00:01:58.300	4.21	20.48	0.17	21.01	13.12	0.62	21.2	47.7
29600	00:01:58.400	4.21	20.48	0.17	20.98	13.16	0.63	21.2	47.7
29625	00:01:58.500	4.21	20.47	0.17	21.02	13.15	0.63	21.2	47.7
29650	00:01:58.600	4.21	20.48	0.17	20.98	13.15	0.63	21.2	47.7
29675	00:01:58.700	4.21	20.47	0.17	21.02	13.17	0.63	21.2	47.7
29700	00:01:58.800	4.21	20.47	0.17	21.03	13.17	0.63	21.2	47.7
29725	00:01:58.900	4.21	20.47	0.17	21.04	13.14	0.62	21.2	47.7
29750	00:01:59.000	4.21	20.47	0.17	21.02	13.15	0.63	21.2	47.8
29775	00:01:59.100	4.21	20.47	0.17	21.07	13.17	0.63	21.2	47.8
29800	00:01:59.200	4.21	20.47	0.17	21.06	13.17	0.63	21.2	47.8
29825	00:01:59.300	4.21	20.47	0.17	21.08	13.2	0.63	21.2	47.8
29850	00:01:59.400	4.21	20.47	0.17	21.05	13.22	0.63	21.2	47.8
29875	00:01:59.500	4.21	20.47	0.17	21.09	13.24	0.63	21.2	47.8
29900	00:01:59.600	4.21	20.47	0.17	21.16	13.26	0.63	21.2	47.8
29925	00:01:59.700	4.2	20.47	0.17	21.15	13.27	0.63	21.2	47.8
29950	00:01:59.800	4.2	20.47	0.17	21.2	13.29	0.63	21.2	47.8
29975	00:01:59.900	4.2	20.47	0.17	21.2	13.3	0.63	21.2	47.8
30000	00:02:00.000	4.2	20.47	0.17	21.2	13.31	0.63	21.2	47.8
30025	00:02:00.100	4.2	20.47	0.17	21.21	13.33	0.63	21.2	47.8
30050	00:02:00.200	4.2	20.47	0.17	21.24	13.34	0.63	21.2	47.8
30075	00:02:00.300	4.2	20.47	0.17	21.26	13.35	0.63	21.2	47.8
30100	00:02:00.400	4.2	20.47	0.17	21.3	13.33	0.63	21.2	47.8
30125	00:02:00.500	4.2	20.47	0.17	21.31	13.34	0.63	21.2	47.8
30150	00:02:00.600	4.2	20.47	0.17	21.35	13.36	0.63	21.2	47.8
30175	00:02:00.700	4.2	20.47	0.17	21.39	13.39	0.63	21.2	47.8
30200	00:02:00.800	4.2	20.47	0.17	21.38	13.41	0.63	21.2	47.8
30225	00:02:00.900	4.2	20.47	0.17	21.42	13.43	0.63	21.2	47.8
30250	00:02:01.000	4.2	20.47	0.17	21.47	13.47	0.63	21.2	47.8
30275	00:02:01.100	4.2	20.47	0.17	21.52	13.44	0.62	21.2	47.8
30300	00:02:01.200	4.2	20.47	0.17	21.54	13.45	0.62	21.2	47.8
30325	00:02:01.300	4.2	20.47	0.17	21.53	13.46	0.62	21.2	47.8
30350	00:02:01.400	4.2	20.47	0.17	21.52	13.49	0.63	21.2	47.8
30375	00:02:01.500	4.2	20.47	0.17	21.55	13.5	0.63	21.2	47.8
30400	00:02:01.600	4.2	20.47	0.17	21.54	13.53	0.63	21.2	47.8
30425	00:02:01.700	4.2	20.47	0.17	21.55	13.56	0.63	21.2	47.8
30450	00:02:01.800	4.2	20.47	0.17	21.56	13.59	0.63	21.2	47.8
30475	00:02:01.900	4.2	20.47	0.17	21.57	13.61	0.63	21.2	47.8
30500	00:02:02.000	4.2	20.47	0.17	21.6	13.62	0.63	21.2	47.8
30525	00:02:02.100	4.2	20.47	0.17	21.6	13.65	0.63	21.2	47.8
30550	00:02:02.200	4.2	20.47	0.17	21.63	13.68	0.63	21.2	47.8
30575	00:02:02.300	4.2	20.47	0.17	21.64	13.72	0.63	21.2	47.8
30600	00:02:02.400	4.2	20.47	0.17	21.64	13.72	0.63	21.2	47.8
30625	00:02:02.500	4.2	20.47	0.17	21.64	13.73	0.63	21.2	47.8
30650	00:02:02.600	4.2	20.47	0.17	21.64	13.71	0.63	21.2	47.8
30675	00:02:02.700	4.2	20.47	0.17	21.61	13.71	0.63	21.2	47.8
30700	00:02:02.800	4.2	20.47	0.17	21.63	13.72	0.63	21.2	47.8
30725	00:02:02.900	4.2	20.47	0.17	21.63	13.7	0.63	21.2	47.8
30750	00:02:03.000	4.2	20.47	0.17	21.58	13.7	0.63	21.2	47.8
30775	00:02:03.100	4.2	20.47	0.17	21.54	13.68	0.64	21.2	47.8
30800	00:02:03.200	4.2	20.47	0.17	21.48	13.68	0.64	21.2	47.8
30825	00:02:03.300	4.2	20.47	0.17	21.46	13.65	0.64	21.2	47.8
30850	00:02:03.400	4.2	20.47	0.17	21.45	13.65	0.64	21.2	47.8
30875	00:02:03.500	4.2	20.47	0.17	21.43	13.66	0.64	21.2	47.8
30900	00:02:03.600	4.2	20.47	0.17	21.42	13.69	0.64	21.2	47.8
30925	00:02:03.700	4.2	20.47	0.17	21.4	13.66	0.64	21.2	47.8
30950	00:02:03.800	4.2	20.47	0.17	21.35	13.63	0.64	21.2	47.8
30975	00:02:03.900	4.2	20.47	0.17	21.35	13.66	0.64	21.2	47.8
31000	00:02:04.000	4.2	20.47	0.17	21.39	13.63	0.64	21.2	47.8
31025	00:02:04.100	4.2	20.47	0.17	21.43	13.65	0.64	21.2	47.8
31050	00:02:04.200	4.2	20.47	0.17	21.44	13.64	0.64	21.2	47.8
31075	00:02:04.300	4.2	20.47	0.17	21.43	13.64	0.64	21.2	47.8
31100	00:02:04.400	4.2	20.47	0.17	21.44	13.64	0.64	21.2	47.8
31125	00:02:04.500	4.2	20.47	0.17	21.43	13.64	0.64	21.2	47.8
31150	00:02:04.600	4.2	20.47	0.17	21.44	13.61	0.63	21.2	47.8
31175	00:02:04.700	4.2	20.47	0.17	21.48	13.62	0.63	21.2	47.8
31200	00:02:04.800	4.2	20.47	0.17	21.52	13.65	0.63	21.2	47.8
31225	00:02:04.900	4.2	20.47	0.17	21.52	13.63	0.63	21.2	47.8
31250	00:02:05.000	4.2	20.47	0.17	21.5	13.63	0.63	21.2	47.8
31275	00:02:05.100	4.2	20.47	0.17	21.49	13.63	0.63	21.2	47.8
31300	00:02:05.200	4.2	20.47	0.17	21.55	13.63	0.63	21.2	47.8
31325	00:02:05.300	4.2	20.47	0.17	21.58	13.65	0.63	21.2	47.8
31350	00:02:05.400	4.2	20.47	0.17	21.58	13.65	0.63	21.2	47.8
31375	00:02:05.500	4.2	20.47	0.17	21.58	13.64	0.63	21.2	47.8
31400	00:02:05.600	4.2	20.47	0.17	21.63	13.66	0.63	21.2	47.8
31425	00:02:05.700	4.2	20.47	0.17	21.63	13.66	0.63	21.2	47.8
31450	00:02:05.800	4.2	20.47	0.17	21.66	13.64	0.63	21.2	47.8
31475	00:02:05.900	4.2	20.47	0.17	21.67	13.66	0.63	21.2	47.8
31500	00:02:06.000	4.2	20.47	0.17	21.66	13.68	0.63	21.2	47.8
31525	00:02:06.100	4.2	20.47	0.17	21.69	13.68	0.63	21.2	47.8
31550	00:02:06.200	4.2	20.47	0.17	21.7	13.71	0.63	21.2	47.8
31575	00:02:06.300	4.2	20.47	0.17	21.67	13.72	0.63	21.2	47.8
31600	00:02:06.400	4.2	20.47	0.17	21.69	13.73	0.63	21.2	47.8
31625	00:02:06.500	4.2	20.47	0.17	21.72	13.76	0.63	21.2	47.8
31650	00:02:06.600	4.2	20.47	0.17	21.73	13.77	0.63	21.2	47.8
31675	00:02:06.700	4.2	20.47	0.17	21.76	13.78	0.63	21.2	47.8
31700	00:02:06.800	4.2	20.47	0.17	21.72	13.79	0.63	21.2	47.8
31725	00:02:06.900	4.2	20.47	0.17	21.65	13.77	0.64	21.2	47.8
31750	00:02:07.000	4.2	20.47	0.17	21.7	13.79	0.64	21.2	47.7
31775	00:02:07.100	4.2	20.47	0.17	21.69	13.82	0.64	21.2	47.7
31800	00:02:07.200	4.2	20.47	0.17	21.7	13.8	0.64	21.2	47.7
31825	00:02:07.300	4.2	20.47	0.17	21.73	13.83	0.64	21.2	47.7
31850	00:02:07.400	4.2	20.47	0.18	21.68	13.87	0.64	21.2	47.7
31875	00:02:07.500	4.2	20.47	0.18	21.67	13.87	0.64	21.2	47.7
31900	00:02:07.600	4.2	20.47	0.18	21.65	13.84	0.64	21.2	47.7
31925	00:02:07.700	4.2	20.47	0.17	21.65	13.84	0.64	21.2	47.7
31950	00:02:07.800	4.2	20.47	0.17	21.69	13.84	0.64	21.2	47.7
31975	00:02:07.900	4.2	20.47	0.18	21.73	13.86	0.64	21.2	47.7
32000	00:02:08.000	4.2	20.47	0.18	21.71	13.85	0.64	21.2	47.7
32025	00:02:08.100	4.2	20.47	0.17	21.74	13.81	0.64	21.2	47.7
32050	00:02:08.200	4.2	20.47	0.17	21.69	13.8	0.64	21.2	47.7
32075	00:02:08.300	4.21	20.47	0.17	21.7	13.77	0.63	21.2	47.7
32100	00:02:08.400	4.21	20.47	0.17	21.77	13.72	0.63	21.2	47.7
32125	00:02:08.500	4.21	20.47	0.17	21.73	13.71	0.63	21.2	47.7
32150	00:02:08.600	4.21	20.47	0.17	21.74	13.74	0.63	21.2	47.7
32175	00:02:08.700	4.21	20.47	0.17	21.76	13.74	0.63	21.2	47.7
32200	00:02:08.800	4.21	20.47	0.17	21.76	13.77	0.63	21.2	47.7
32225	00:02:08.900	4.21	20.47	0.17	21.76	13.79	0.63	21.2	47.7
32250	00:02:09.000	4.21	20.47	0.17	21.76	13.79	0.63	21.2	47.6
32275	00:02:09.100	4.21	20.47	0.17	21.74	13.84	0.64	21.2	47.6
32300	00:02:09.200	4.21	20.47	0.18	21.78	13.87	0.64	21.2	47.6
32325	00:02:09.300	4.21	20.47	0.18	21.8	13.89	0.64	21.2	47.6
32350	00:02:09.400	4.21	20.47	0.18	21.82	13.91	0.64	21.2	47.6
32375	00:02:09.500	4.21	20.47	0.18	21.86	13.92	0.64	21.2	47.6
32400	00:02:09.600	4.21	20.47	0.18	21.89	13.95	0.64	21.2	47.6
32425	00:02:09.700	4.21	20.47	0.18	21.86	13.98	0.64	21.2	47.6
32450	00:02:09.800	4.21	20.47	0.18	21.89	14.02	0.64	21.2	47.6
32475	00:02:09.900	4.21	20.47	0.18	21.95	14.01	0.64	21.2	47.6
32500	00:02:10.000	4.21	20.47	0.18	21.97	14.01	0.64	21.2	47.6
32525	00:02:10.100	4.21	20.47	0.18	22.02	14.02	0.64	21.2	47.6
32550	00:02:10.200	4.21	20.47	0.18	22.01	14.01	0.64	21.2	47.6
32575	00:02:10.300	4.21	20.46	0.18	22.03	14.01	0.64	21.2	47.6
32600	00:02:10.400	4.21	20.46	0.18	22.04	14.04	0.64	21.2	47.6
32625	00:02:10.500	4.21	20.46	0.18	22.05	14.1	0.64	21.2	47.6
32650	00:02:10.600	4.21	20.46	0.18	22.06	14.09	0.64	21.2	47.6
32675	00:02:10.700	4.21	20.46	0.18	22.06	14.09	0.64	21.2	47.6
32700	00:02:10.800	4.21	20.46	0.18	22.06	14.07	0.64	21.2	47.6
32725	00:02:10.900	4.21	20.46	0.18	22.06	14.07	0.64	21.2	47.6
32750	00:02:11.000	4.21	20.46	0.18	22.05	14.1	0.64	21.2	47.6
32775	00:02:11.100	4.21	20.46	0.18	22.07	14.11	0.64	21.2	47.6
32800	00:02:11.200	4.21	20.46	0.18	22.14	14.17	0.64	21.2	47.6
32825	00:02:11.300	4.21	20.46	0.18	22.14	14.21	0.64	21.2	47.6
32850	00:02:11.400	4.21	20.46	0.18	22.15	14.24	0.64	21.2	47.6
32875	00:02:11.500	4.21	20.46	0.18	22.17	14.24	0.64	21.2	47.6
32900	00:02:11.600	4.2	20.46	0.18	22.17	14.27	0.64	21.2	47.6
32925	00:02:11.700	4.2	20.46	0.18	22.24	14.28	0.64	21.2	47.6
32950	00:02:11.800	4.2	20.46	0.18	22.27	14.31	0.64	21.2	47.6
32975	00:02:11.900	4.2	20.46	0.18	22.3	14.38	0.64	21.2	47.6
33000	00:02:12.000	4.2	20.46	0.18	22.35	14.42	0.65	21.2	47.6
33025	00:02:12.100	4.2	20.46	0.18	22.37	14.43	0.65	21.2	47.6
33050	00:02:12.200	4.2	20.46	0.18	22.4	14.43	0.64	21.2	47.6
33075	00:02:12.300	4.2	20.46	0.18	22.44	14.45	0.64	21.2	47.6
33100	00:02:12.400	4.2	20.46	0.18	22.49	14.43	0.64	21.2	47.6
33125	00:02:12.500	4.2	20.46	0.18	22.53	14.46	0.64	21.2	47.6
33150	00:02:12.600	4.2	20.46	0.18	22.61	14.46	0.64	21.2	47.6
33175	00:02:12.700	4.2	20.46	0.18	22.61	14.52	0.64	21.2	47.6
33200	00:02:12.800	4.2	20.46	0.18	22.63	14.53	0.64	21.2	47.6
33225	00:02:12.900	4.2	20.46	0.18	22.7	14.52	0.64	21.2	47.6
33250	00:02:13.000	4.2	20.46	0.18	22.74	14.55	0.64	21.2	47.5
33275	00:02:13.100	4.2	20.46	0.18	22.77	14.57	0.64	21.2	47.5
33300	00:02:13.200	4.2	20.46	0.18	22.76	14.58	0.64	21.2	47.5
33325	00:02:13.300	4.21	20.46	0.18	22.77	14.58	0.64	21.2	47.5
33350	00:02:13.400	4.21	20.46	0.18	22.77	14.58	0.64	21.2	47.5
33375	00:02:13.500	4.21	20.46	0.18	22.79	14.6	0.64	21.2	47.5
33400	00:02:13.600	4.21	20.46	0.18	22.74	14.63	0.64	21.2	47.5
33425	00:02:13.700	4.21	20.46	0.18	22.75	14.62	0.64	21.2	47.5
33450	00:02:13.800	4.21	20.46	0.18	22.74	14.66	0.64	21.2	47.5
33475	00:02:13.900	4.21	20.46	0.18	22.68	14.65	0.65	21.2	47.5
33500	00:02:14.000	4.21	20.46	0.18	22.65	14.63	0.65	21.1	47.5
33525	00:02:14.100	4.21	20.46	0.18	22.64	14.64	0.65	21.1	47.5
33550	00:02:14.200	4.21	20.46	0.18	22.65	14.65	0.65	21.1	47.5
33575	00:02:14.300	4.21	20.46	0.18	22.64	14.66	0.65	21.1	47.5
33600	00:02:14.400	4.21	20.46	0.18	22.62	14.7	0.65	21.1	47.5
33625	00:02:14.500	4.21	20.46	0.18	22.61	14.69	0.65	21.1	47.5
33650	00:02:14.600	4.21	20.46	0.18	22.6	14.67	0.65	21.1	47.5
33675	00:02:14.700	4.21	20.46	0.18	22.6	14.67	0.65	21.1	47.5
33700	00:02:14.800	4.21	20.46	0.18	22.6	14.66	0.65	21.1	47.5
33725	00:02:14.900	4.21	20.46	0.18	22.62	14.66	0.65	21.1	47.5
33750	00:02:15.000	4.21	20.46	0.18	22.63	14.68	0.65	21.2	47.5
33775	00:02:15.100	4.21	20.46	0.18	22.61	14.67	0.65	21.2	47.5
33800	00:02:15.200	4.21	20.46	0.18	22.56	14.66	0.65	21.2	47.5
33825	00:02:15.300	4.21	20.46	0.18	22.56	14.63	0.65	21.2	47.5
33850	00:02:15.400	4.21	20.46	0.18	22.6	14.63	0.65	21.2	47.5
33875	00:02:15.500	4.21	20.46	0.18	22.63	14.62	0.65	21.2	47.5
33900	00:02:15.600	4.21	20.46	0.18	22.63	14.62	0.65	21.2	47.5
33925	00:02:15.700	4.21	20.46	0.18	22.64	14.59	0.64	21.2	47.5
33950	00:02:15.800	4.21	20.46	0.18	22.64	14.6	0.64	21.2	47.5
33975	00:02:15.900	4.21	20.46	0.18	22.66	14.63	0.65	21.2	47.5
34000	00:02:16.000	4.21	20.46	0.18	22.63	14.62	0.65	21.2	47.5
34025	00:02:16.100	4.21	20.46	0.18	22.62	14.61	0.65	21.2	47.5
34050	00:02:16.200	4.21	20.46	0.18	22.66	14.63	0.65	21.2	47.5
34075	00:02:16.300	4.21	20.46	0.18	22.68	14.65	0.65	21.2	47.5
34100	00:02:16.400	4.21	20.46	0.18	22.63	14.64	0.65	21.2	47.5
34125	00:02:16.500	4.21	20.46	0.18	22.63	14.65	0.65	21.2	47.5
34150	00:02:16.600	4.21	20.46	0.18	22.64	14.67	0.65	21.2	47.5
34175	00:02:16.700	4.21	20.46	0.18	22.63	14.69	0.65	21.2	47.5
34200	00:02:16.800	4.21	20.46	0.18	22.63	14.69	0.65	21.2	47.5
34225	00:02:16.900	4.21	20.46	0.18	22.63	14.68	0.65	21.2	47.5
34250	00:02:17.000	4.21	20.46	0.18	22.71	14.67	0.65	21.2	47.5
34275	00:02:17.100	4.21	20.46	0.18	22.73	14.69	0.65	21.2	47.5
34300	00:02:17.200	4.21	20.46	0.18	22.74	14.68	0.65	21.2	47.5
34325	00:02:17.300	4.21	20.46	0.18	22.75	14.7	0.65	21.2	47.5
34350	00:02:17.400	4.21	20.46	0.18	22.8	14.71	0.65	21.2	47.5
34375	00:02:17.500	4.21	20.46	0.18	22.81	14.71	0.64	21.2	47.5
34400	00:02:17.600	4.21	20.46	0.18	22.84	14.7	0.64	21.2	47.5
34425	00:02:17.700	4.21	20.46	0.18	22.88	14.73	0.64	21.2	47.5
34450	00:02:17.800	4.21	20.46	0.18	22.91	14.74	0.64	21.2	47.5
34475	00:02:17.900	4.21	20.46	0.18	22.93	14.77	0.64	21.2	47.5
34500	00:02:18.000	4.21	20.46	0.18	22.94	14.8	0.65	21.2	47.5
34525	00:02:18.100	4.21	20.46	0.18	22.97	14.86	0.65	21.2	47.5
34550	00:02:18.200	4.21	20.46	0.18	23	14.87	0.65	21.2	47.5
34575	00:02:18.300	4.21	20.46	0.19	23.04	14.89	0.65	21.2	47.5
34600	00:02:18.400	4.21	20.45	0.19	23.09	14.93	0.65	21.2	47.5
34625	00:02:18.500	4.21	20.45	0.19	23.14	14.99	0.65	21.2	47.5
34650	00:02:18.600	4.21	20.45	0.19	23.18	15.01	0.65	21.2	47.5
34675	00:02:18.700	4.21	20.45	0.19	23.25	15.04	0.65	21.2	47.5
34700	00:02:18.800	4.21	20.45	0.19	23.31	15.08	0.65	21.2	47.5
34725	00:02:18.900	4.21	20.45	0.19	23.34	15.11	0.65	21.2	47.5
34750	00:02:19.000	4.21	20.45	0.19	23.35	15.12	0.65	21.2	47.5
34775	00:02:19.100	4.21	20.45	0.19	23.4	15.1	0.65	21.2	47.5
34800	00:02:19.200	4.21	20.45	0.19	23.42	15.13	0.65	21.2	47.5
34825	00:02:19.300	4.21	20.45	0.19	23.43	15.15	0.65	21.2	47.5
34850	00:02:19.400	4.21	20.45	0.19	23.39	15.17	0.65	21.2	47.5
34875	00:02:19.500	4.21	20.45	0.19	23.36	15.18	0.65	21.2	47.5
34900	00:02:19.600	4.21	20.45	0.19	23.33	15.24	0.65	21.2	47.5
34925	00:02:19.700	4.21	20.45	0.19	23.3	15.23	0.65	21.2	47.5
34950	00:02:19.800	4.21	20.45	0.19	23.23	15.23	0.66	21.2	47.5
34975	00:02:19.900	4.2	20.45	0.19	23.21	15.25	0.66	21.2	47.5
35000	00:02:20.000	4.2	20.45	0.19	23.23	15.26	0.66	21.2	47.6
35025	00:02:20.100	4.2	20.45	0.19	23.17	15.29	0.66	21.2	47.6
35050	00:02:20.200	4.2	20.45	0.19	23.12	15.29	0.66	21.2	47.6
35075	00:02:20.300	4.2	20.45	0.19	23.09	15.33	0.66	21.2	47.6
35100	00:02:20.400	4.2	20.45	0.19	23.11	15.35	0.66	21.2	47.6
35125	00:02:20.500	4.2	20.45	0.19	23.13	15.32	0.66	21.2	47.6
35150	00:02:20.600	4.2	20.45	0.19	23.13	15.29	0.66	21.2	47.6
35175	00:02:20.700	4.2	20.45	0.19	23.12	15.29	0.66	21.2	47.6
35200	00:02:20.800	4.2	20.45	0.19	23.16	15.22	0.66	21.2	47.6
35225	00:02:20.900	4.2	20.45	0.19	23.18	15.19	0.66	21.2	47.6
35250	00:02:21.000	4.2	20.45	0.19	23.15	15.18	0.66	21.1	47.6
35275	00:02:21.100	4.2	20.45	0.19	23.15	15.14	0.65	21.1	47.6
35300	00:02:21.200	4.2	20.45	0.19	23.17	15.13	0.65	21.1	47.6
35325	00:02:21.300	4.2	20.45	0.19	23.19	15.06	0.65	21.1	47.6
35350	00:02:21.400	4.2	20.45	0.19	23.15	15.01	0.65	21.1	47.6
35375	00:02:21.500	4.2	20.45	0.19	23.17	14.99	0.65	21.1	47.6
35400	00:02:21.600	4.2	20.45	0.19	23.18	14.95	0.65	21.1	47.6
35425	00:02:21.700	4.2	20.45	0.19	23.17	14.96	0.65	21.1	47.6
35450	00:02:21.800	4.2	20.45	0.19	23.13	15.01	0.65	21.1	47.6
35475	00:02:21.900	4.2	20.45	0.19	23.09	15.03	0.65	21.1	47.6
35500	00:02:22.000	4.2	20.45	0.19	23.09	15.05	0.65	21.1	47.6
35525	00:02:22.100	4.2	20.45	0.19	23.09	15.08	0.65	21.1	47.6
35550	00:02:22.200	4.2	20.45	0.19	23.07	15.09	0.65	21.1	47.6
35575	00:02:22.300	4.2	20.45	0.19	23.04	15.16	0.66	21.1	47.6
35600	00:02:22.400	4.2	20.45	0.19	23.07	15.18	0.66	21.1	47.6
35625	00:02:22.500	4.2	20.45	0.19	23.05	15.2	0.66	21.1	47.6
35650	00:02:22.600	4.2	20.45	0.19	23.06	15.22	0.66	21.1	47.6
35675	00:02:22.700	4.2	20.45	0.19	23.08	15.21	0.66	21.1	47.6
35700	00:02:22.800	4.2	20.45	0.19	23.09	15.17	0.66	21.1	47.6
35725	00:02:22.900	4.2	20.45	0.19	23.1	15.18	0.66	21.1	47.6
35750	00:02:23.000	4.2	20.45	0.19	23.12	15.16	0.66	21.1	47.6
35775	00:02:23.100	4.2	20.45	0.19	23.17	15.12	0.65	21.1	47.6
35800	00:02:23.200	4.2	20.45	0.19	23.14	15.13	0.65	21.1	47.6
35825	00:02:23.300	4.2	20.45	0.19	23.19	15.11	0.65	21.1	47.6
35850	00:02:23.400	4.2	20.45	0.19	23.22	15.11	0.65	21.1	47.6
35875	00:02:23.500	4.2	20.45	0.19	23.19	15.13	0.65	21.1	47.6
35900	00:02:23.600	4.2	20.45	0.19	23.23	15.15	0.65	21.1	47.6
35925	00:02:23.700	4.2	20.45	0.19	23.16	15.17	0.65	21.1	47.6
35950	00:02:23.800	4.2	20.45	0.19	23.21	15.18	0.65	21.1	47.6
35975	00:02:23.900	4.2	20.45	0.19	23.18	15.18	0.65	21.1	47.6
36000	00:02:24.000	4.2	20.45	0.19	23.17	15.19	0.66	21.1	47.6
36025	00:02:24.100	4.2	20.45	0.19	23.12	15.25	0.66	21.1	47.6
36050	00:02:24.200	4.2	20.45	0.19	23.19	15.27	0.66	21.1	47.6
36075	00:02:24.300	4.2	20.45	0.19	23.19	15.26	0.66	21.1	47.6
36100	00:02:24.400	4.2	20.45	0.19	23.13	15.25	0.66	21.1	47.6
36125	00:02:24.500	4.2	20.45	0.19	23.21	15.22	0.66	21.1	47.6
36150	00:02:24.600	4.2	20.45	0.19	23.1	15.21	0.66	21.1	47.6
36175	00:02:24.700	4.2	20.45	0.19	23.17	15.23	0.66	21.1	47.6
36200	00:02:24.800	4.2	20.45	0.19	23.17	15.26	0.66	21.1	47.6
36225	00:02:24.900	4.2	20.45	0.19	23.26	15.29	0.66	21.1	47.6
36250	00:02:25.000	4.2	20.45	0.19	23.28	15.29	0.66	21.1	47.6
36275	00:02:25.100	4.2	20.45	0.19	23.33	15.28	0.66	21.1	47.6
36300	00:02:25.200	4.2	20.45	0.19	23.36	15.29	0.65	21.1	47.6
36325	00:02:25.300	4.2	20.45	0.19	23.34	15.27	0.65	21.1	47.6
36350	00:02:25.400	4.2	20.45	0.19	23.43	15.32	0.65	21.1	47.6
36375	00:02:25.500	4.2	20.45	0.19	23.39	15.34	0.66	21.1	47.6
36400	00:02:25.600	4.2	20.45	0.19	23.52	15.37	0.65	21.1	47.6
36425	00:02:25.700	4.2	20.45	0.19	23.52	15.39	0.65	21.1	47.6
36450	00:02:25.800	4.2	20.45	0.19	23.52	15.43	0.66	21.1	47.6
36475	00:02:25.900	4.2	20.45	0.19	23.52	15.45	0.66	21.1	47.6
36500	00:02:26.000	4.2	20.45	0.19	23.57	15.5	0.66	21.1	47.7
36525	00:02:26.100	4.2	20.45	0.19	23.63	15.54	0.66	21.1	47.7
36550	00:02:26.200	4.2	20.45	0.19	23.62	15.55	0.66	21.1	47.7
36575	00:02:26.300	4.2	20.45	0.19	23.66	15.61	0.66	21.1	47.7
36600	00:02:26.400	4.2	20.45	0.19	23.66	15.63	0.66	21.1	47.7
36625	00:02:26.500	4.2	20.45	0.19	23.69	15.67	0.66	21.1	47.7
36650	00:02:26.600	4.2	20.45	0.19	23.71	15.7	0.66	21.1	47.7
36675	00:02:26.700	4.2	20.45	0.19	23.75	15.72	0.66	21.1	47.7
36700	00:02:26.800	4.2	20.45	0.19	23.82	15.72	0.66	21.1	47.7
36725	00:02:26.900	4.2	20.45	0.19	23.85	15.72	0.66	21.1	47.7
36750	00:02:27.000	4.2	20.45	0.19	23.81	15.74	0.66	21.1	47.7
36775	00:02:27.100	4.2	20.45	0.19	23.81	15.75	0.66	21.1	47.7
36800	00:02:27.200	4.2	20.45	0.19	23.88	15.78	0.66	21.1	47.7
36825	00:02:27.300	4.2	20.45	0.19	23.91	15.79	0.66	21.1	47.7
36850	00:02:27.400	4.2	20.45	0.19	23.95	15.8	0.66	21.1	47.7
36875	00:02:27.500	4.2	20.45	0.19	24	15.84	0.66	21.1	47.7
36900	00:02:27.600	4.2	20.45	0.19	23.95	15.85	0.66	21.1	47.7
36925	00:02:27.700	4.2	20.45	0.19	23.95	15.86	0.66	21.1	47.7
36950	00:02:27.800	4.2	20.45	0.2	23.95	15.87	0.66	21.1	47.7
36975	00:02:27.900	4.2	20.45	0.2	23.92	15.9	0.66	21.1	47.7
37000	00:02:28.000	4.2	20.45	0.2	23.95	15.93	0.67	21.1	47.7
37025	00:02:28.100	4.2	20.45	0.2	23.93	15.93	0.67	21.1	47.7
37050	00:02:28.200	4.2	20.45	0.2	23.9	15.93	0.67	21.1	47.7
37075	00:02:28.300	4.2	20.45	0.2	23.87	15.95	0.67	21.1	47.7
37100	00:02:28.400	4.2	20.45	0.2	23.84	15.98	0.67	21.1	47.7
37125	00:02:28.500	4.2	20.45	0.2	23.82	15.95	0.67	21.1	47.7
37150	00:02:28.600	4.2	20.45	0.2	23.82	15.96	0.67	21.1	47.7
37175	00:02:28.700	4.21	20.45	0.2	23.81	15.96	0.67	21.1	47.7
37200	00:02:28.800	4.21	20.45	0.2	23.75	15.95	0.67	21.1	47.7
37225	00:02:28.900	4.21	20.45	0.2	23.74	15.92	0.67	21.1	47.7
37250	00:02:29.000	4.21	20.45	0.2	23.77	15.9	0.67	21.1	47.7
37275	00:02:29.100	4.21	20.45	0.2	23.82	15.92	0.67	21.1	47.7
37300	00:02:29.200	4.21	20.45	0.2	23.84	15.94	0.67	21.1	47.7
37325	00:02:29.300	4.21	20.45	0.2	23.83	15.94	0.67	21.1	47.7
37350	00:02:29.400	4.21	20.45	0.2	23.8	15.94	0.67	21.1	47.7
37375	00:02:29.500	4.21	20.45	0.2	23.8	15.96	0.67	21.1	47.7
37400	00:02:29.600	4.21	20.45	0.2	23.82	15.93	0.67	21.1	47.7
37425	00:02:29.700	4.21	20.45	0.2	23.8	15.94	0.67	21.1	47.7
37450	00:02:29.800	4.2	20.45	0.2	23.85	15.94	0.67	21.1	47.7
37475	00:02:29.900	4.2	20.45	0.2	23.87	15.97	0.67	21.1	47.7
37500	00:02:30.000	4.2	20.45	0.2	23.85	15.98	0.67	21.1	47.7
37525	00:02:30.100	4.21	20.45	0.2	23.79	16	0.67	21.1	47.7
37550	00:02:30.200	4.21	20.45	0.2	23.77	15.99	0.67	21.1	47.7
37575	00:02:30.300	4.21	20.45	0.2	23.79	15.97	0.67	21.1	47.7
37600	00:02:30.400	4.21	20.45	0.2	23.85	15.97	0.67	21.1	47.7
37625	00:02:30.500	4.21	20.45	0.2	23.83	15.98	0.67	21.1	47.7
37650	00:02:30.600	4.21	20.45	0.2	23.87	16	0.67	21.1	47.7
37675	00:02:30.700	4.21	20.45	0.2	23.91	16	0.67	21.1	47.7
37700	00:02:30.800	4.21	20.45	0.2	23.93	16.02	0.67	21.1	47.7
37725	00:02:30.900	4.21	20.45	0.2	23.94	16.04	0.67	21.1	47.7
37750	00:02:31.000	4.21	20.45	0.2	23.96	16.08	0.67	21.1	47.7
37775	00:02:31.100	4.21	20.45	0.2	23.98	16.07	0.67	21.1	47.7
37800	00:02:31.200	4.21	20.45	0.2	24.01	16.07	0.67	21.1	47.7
37825	00:02:31.300	4.2	20.45	0.2	24.02	16.06	0.67	21.1	47.7
37850	00:02:31.400	4.2	20.45	0.2	23.97	16.05	0.67	21.1	47.7
37875	00:02:31.500	4.2	20.45	0.2	23.99	16.01	0.67	21.1	47.7
37900	00:02:31.600	4.2	20.45	0.2	23.94	16.02	0.67	21.1	47.7
37925	00:02:31.700	4.2	20.45	0.2	23.9	16.03	0.67	21.1	47.7
37950	00:02:31.800	4.2	20.45	0.2	23.9	16.03	0.67	21.1	47.7
37975	00:02:31.900	4.2	20.45	0.2	23.92	16.02	0.67	21.1	47.7
38000	00:02:32.000	4.2	20.45	0.2	23.88	15.99	0.67	21.1	47.7
38025	00:02:32.100	4.2	20.45	0.2	23.9	15.99	0.67	21.1	47.7
38050	00:02:32.200	4.2	20.45	0.2	23.88	16.01	0.67	21.1	47.7
38075	00:02:32.300	4.2	20.45	0.2	23.88	16.06	0.67	21.1	47.7
38100	00:02:32.400	4.2	20.45	0.2	23.94	16.1	0.67	21.1	47.7
38125	00:02:32.500	4.2	20.45	0.2	23.97	16.16	0.67	21.1	47.7
38150	00:02:32.600	4.2	20.45	0.2	24	16.16	0.67	21.1	47.7
38175	00:02:32.700	4.2	20.44	0.2	24.04	16.19	0.67	21.1	47.7
38200	00:02:32.800	4.2	20.44	0.2	24.08	16.19	0.67	21.1	47.7
38225	00:02:32.900	4.2	20.44	0.2	24.06	16.23	0.67	21.1	47.7
38250	00:02:33.000	4.2	20.44	0.2	24.13	16.27	0.67	21.1	47.7
38275	00:02:33.100	4.2	20.44	0.2	24.14	16.3	0.68	21.1	47.7
38300	00:02:33.200	4.2	20.44	0.2	24.17	16.31	0.67	21.1	47.7
38325	00:02:33.300	4.2	20.44	0.2	24.21	16.32	0.67	21.1	47.7
38350	00:02:33.400	4.2	20.44	0.2	24.17	16.31	0.67	21.1	47.7
38375	00:02:33.500	4.2	20.44	0.2	24.18	16.28	0.67	21.1	47.7
38400	00:02:33.600	4.2	20.44	0.2	24.18	16.27	0.67	21.1	47.7
38425	00:02:33.700	4.2	20.44	0.2	24.18	16.29	0.67	21.1	47.7
38450	00:02:33.800	4.2	20.44	0.2	24.15	16.32	0.68	21.1	47.7
38475	00:02:33.900	4.2	20.44	0.2	24.19	16.28	0.67	21.1	47.7
38500	00:02:34.000	4.2	20.44	0.2	24.21	16.25	0.67	21.1	47.7
38525	00:02:34.100	4.2	20.44	0.2	24.23	16.24	0.67	21.1	47.7
38550	00:02:34.200	4.2	20.44	0.2	24.22	16.25	0.67	21.1	47.7
38575	00:02:34.300	4.19	20.44	0.2	24.22	16.24	0.67	21.1	47.7
38600	00:02:34.400	4.19	20.44	0.2	24.24	16.24	0.67	21.1	47.7
38625	00:02:34.500	4.19	20.44	0.2	24.21	16.28	0.67	21.1	47.7
38650	00:02:34.600	4.19	20.44	0.2	24.25	16.29	0.67	21.1	47.7
38675	00:02:34.700	4.19	20.44	0.2	24.25	16.25	0.67	21.1	47.7
38700	00:02:34.800	4.19	20.44	0.2	24.23	16.23	0.67	21.1	47.7
38725	00:02:34.900	4.19	20.44	0.2	24.2	16.23	0.67	21.1	47.7
38750	00:02:35.000	4.19	20.44	0.2	24.17	16.24	0.67	21.1	47.7
38775	00:02:35.100	4.19	20.44	0.2	24.14	16.26	0.67	21.1	47.7
38800	00:02:35.200	4.2	20.44	0.2	24.14	16.28	0.67	21.1	47.7
38825	00:02:35.300	4.2	20.44	0.2	24.11	16.29	0.68	21.1	47.7
38850	00:02:35.400	4.2	20.44	0.2	24.09	16.34	0.68	21.1	47.7
38875	00:02:35.500	4.2	20.44	0.2	24.1	16.32	0.68	21.1	47.7
38900	00:02:35.600	4.2	20.44	0.2	24.05	16.33	0.68	21.1	47.7
38925	00:02:35.700	4.2	20.44	0.2	24.01	16.37	0.68	21.1	47.7
38950	00:02:35.800	4.2	20.44	0.2	24.04	16.39	0.68	21.1	47.7
38975	00:02:35.900	4.2	20.44	0.2	24.06	16.39	0.68	21.1	47.7
39000	00:02:36.000	4.2	20.44	0.2	24.05	16.42	0.68	21.1	47.7
39025	00:02:36.100	4.2	20.44	0.2	24.06	16.43	0.68	21.1	47.7
39050	00:02:36.200	4.2	20.44	0.2	24.1	16.42	0.68	21.1	47.7
39075	00:02:36.300	4.2	20.44	0.2	24.11	16.39	0.68	21.1	47.7
39100	00:02:36.400	4.2	20.44	0.2	24.14	16.34	0.68	21.1	47.7
39125	00:02:36.500	4.2	20.44	0.2	24.13	16.36	0.68	21.1	47.7
39150	00:02:36.600	4.2	20.44	0.2	24.18	16.36	0.68	21.1	47.7
39175	00:02:36.700	4.2	20.44	0.2	24.25	16.38	0.68	21.1	47.7
39200	00:02:36.800	4.2	20.44	0.2	24.27	16.35	0.67	21.1	47.7
39225	00:02:36.900	4.2	20.44	0.2	24.27	16.37	0.67	21.1	47.7
39250	00:02:37.000	4.2	20.44	0.2	24.33	16.39	0.67	21.1	47.7
39275	00:02:37.100	4.2	20.44	0.2	24.31	16.38	0.67	21.1	47.7
39300	00:02:37.200	4.2	20.44	0.2	24.31	16.39	0.67	21.1	47.7
39325	00:02:37.300	4.2	20.44	0.2	24.33	16.39	0.67	21.1	47.7
39350	00:02:37.400	4.2	20.44	0.2	24.31	16.42	0.68	21.1	47.7
39375	00:02:37.500	4.2	20.44	0.2	24.34	16.46	0.68	21.1	47.7
39400	00:02:37.600	4.2	20.44	0.2	24.34	16.46	0.68	21.1	47.7
39425	00:02:37.700	4.2	20.44	0.2	24.29	16.48	0.68	21.1	47.7
39450	00:02:37.800	4.2	20.44	0.2	24.3	16.53	0.68	21.1	47.7
39475	00:02:37.900	4.2	20.44	0.2	24.33	16.57	0.68	21.1	47.7
39500	00:02:38.000	4.2	20.44	0.2	24.29	16.57	0.68	21.1	47.7
39525	00:02:38.100	4.2	20.44	0.2	24.32	16.57	0.68	21.1	47.7
39550	00:02:38.200	4.2	20.44	0.2	24.33	16.57	0.68	21.1	47.7
39575	00:02:38.300	4.2	20.44	0.2	24.32	16.58	0.68	21.1	47.7
39600	00:02:38.400	4.2	20.44	0.2	24.31	16.58	0.68	21.1	47.7
39625	00:02:38.500	4.2	20.44	0.2	24.31	16.58	0.68	21.1	47.7
39650	00:02:38.600	4.2	20.44	0.2	24.3	16.59	0.68	21.1	47.7
39675	00:02:38.700	4.2	20.44	0.2	24.35	16.58	0.68	21.1	47.7
39700	00:02:38.800	4.2	20.44	0.2	24.37	16.58	0.68	21.1	47.7
39725	00:02:38.900	4.2	20.44	0.2	24.36	16.56	0.68	21.1	47.7
39750	00:02:39.000	4.2	20.44	0.2	24.38	16.57	0.68	21.1	47.7
39775	00:02:39.100	4.2	20.44	0.2	24.39	16.63	0.68	21.1	47.7
39800	00:02:39.200	4.2	20.44	0.2	24.38	16.61	0.68	21.1	47.7
39825	00:02:39.300	4.2	20.44	0.2	24.4	16.63	0.68	21.1	47.7
39850	00:02:39.400	4.2	20.44	0.2	24.41	16.62	0.68	21.1	47.7
39875	00:02:39.500	4.2	20.44	0.2	24.44	16.59	0.68	21.1	47.7
39900	00:02:39.600	4.2	20.44	0.2	24.45	16.63	0.68	21.1	47.7
39925	00:02:39.700	4.2	20.44	0.2	24.43	16.64	0.68	21.1	47.7
39950	00:02:39.800	4.2	20.44	0.2	24.4	16.66	0.68	21.1	47.7
39975	00:02:39.900	4.2	20.44	0.2	24.41	16.65	0.68	21.1	47.7
40000	00:02:40.000	4.2	20.44	0.2	24.44	16.63	0.68	21.1	47.7
40025	00:02:40.100	4.2	20.44	0.2	24.41	16.6	0.68	21.1	47.7
40050	00:02:40.200	4.2	20.44	0.2	24.38	16.64	0.68	21.1	47.7
40075	00:02:40.300	4.2	20.44	0.2	24.36	16.68	0.68	21.1	47.7
40100	00:02:40.400	4.2	20.44	0.2	24.42	16.7	0.68	21.1	47.7
40125	00:02:40.500	4.2	20.44	0.2	24.41	16.75	0.69	21.1	47.7
40150	00:02:40.600	4.21	20.44	0.2	24.42	16.75	0.69	21.1	47.7
40175	00:02:40.700	4.21	20.44	0.2	24.45	16.76	0.69	21.1	47.7
40200	00:02:40.800	4.21	20.44	0.2	24.48	16.74	0.68	21.1	47.7
40225	00:02:40.900	4.21	20.44	0.2	24.51	16.76	0.68	21.1	47.7
40250	00:02:41.000	4.21	20.44	0.2	24.47	16.8	0.69	21.1	47.7
40275	00:02:41.100	4.21	20.44	0.2	24.52	16.81	0.69	21.1	47.7
40300	00:02:41.200	4.21	20.44	0.2	24.52	16.82	0.69	21.1	47.7
40325	00:02:41.300	4.21	20.44	0.2	24.57	16.81	0.68	21.1	47.7
40350	00:02:41.400	4.21	20.44	0.2	24.52	16.81	0.69	21.1	47.7
40375	00:02:41.500	4.21	20.44	0.2	24.51	16.8	0.69	21.1	47.7
40400	00:02:41.600	4.21	20.44	0.2	24.53	16.78	0.68	21.1	47.7
40425	00:02:41.700	4.21	20.44	0.2	24.52	16.76	0.68	21.1	47.7
40450	00:02:41.800	4.21	20.44	0.2	24.51	16.77	0.68	21.1	47.7
40475	00:02:41.900	4.21	20.44	0.2	24.51	16.76	0.68	21.1	47.7
40500	00:02:42.000	4.21	20.44	0.2	24.54	16.77	0.68	21.1	47.7
40525	00:02:42.100	4.21	20.44	0.2	24.55	16.77	0.68	21.1	47.7
40550	00:02:42.200	4.21	20.44	0.2	24.58	16.75	0.68	21.1	47.7
40575	00:02:42.300	4.21	20.44	0.2	24.56	16.75	0.68	21.1	47.7
40600	00:02:42.400	4.21	20.44	0.2	24.61	16.76	0.68	21.1	47.7
40625	00:02:42.500	4.21	20.44	0.2	24.65	16.77	0.68	21.1	47.7
40650	00:02:42.600	4.21	20.44	0.2	24.64	16.77	0.68	21.1	47.7
40675	00:02:42.700	4.21	20.44	0.2	24.63	16.78	0.68	21.1	47.7
40700	00:02:42.800	4.21	20.44	0.2	24.63	16.76	0.68	21.1	47.7
40725	00:02:42.900	4.21	20.44	0.2	24.64	16.79	0.68	21.1	47.7
40750	00:02:43.000	4.21	20.44	0.2	24.64	16.76	0.68	21.1	47.7
40775	00:02:43.100	4.21	20.44	0.2	24.59	16.75	0.68	21.1	47.7
40800	00:02:43.200	4.21	20.44	0.2	24.61	16.77	0.68	21.1	47.7
40825	00:02:43.300	4.21	20.44	0.2	24.63	16.78	0.68	21.1	47.7
40850	00:02:43.400	4.21	20.44	0.2	24.64	16.84	0.68	21.1	47.7
40875	00:02:43.500	4.21	20.44	0.2	24.61	16.85	0.68	21.1	47.7
40900	00:02:43.600	4.21	20.44	0.2	24.62	16.87	0.69	21.1	47.7
40925	00:02:43.700	4.21	20.44	0.2	24.64	16.87	0.68	21.1	47.7
40950	00:02:43.800	4.21	20.44	0.2	24.65	16.9	0.69	21.1	47.7
40975	00:02:43.900	4.21	20.44	0.2	24.65	16.9	0.69	21.1	47.7
41000	00:02:44.000	4.21	20.44	0.2	24.67	16.9	0.68	21.1	47.7
41025	00:02:44.100	4.21	20.44	0.2	24.69	16.9	0.68	21.1	47.7
41050	00:02:44.200	4.21	20.44	0.2	24.7	16.88	0.68	21.1	47.7
41075	00:02:44.300	4.21	20.44	0.2	24.7	16.85	0.68	21.1	47.7
41100	00:02:44.400	4.21	20.44	0.2	24.72	16.81	0.68	21.1	47.7
41125	00:02:44.500	4.21	20.44	0.2	24.73	16.87	0.68	21.1	47.7
41150	00:02:44.600	4.21	20.44	0.2	24.74	16.86	0.68	21.1	47.7
41175	00:02:44.700	4.21	20.44	0.21	24.74	16.92	0.68	21.1	47.7
41200	00:02:44.800	4.21	20.44	0.2	24.73	16.9	0.68	21.1	47.7
41225	00:02:44.900	4.21	20.44	0.2	24.72	16.88	0.68	21.1	47.7
41250	00:02:45.000	4.21	20.44	0.21	24.74	16.92	0.68	21.1	47.7
41275	00:02:45.100	4.21	20.44	0.21	24.78	16.94	0.68	21.1	47.7
41300	00:02:45.200	4.21	20.44	0.21	24.77	16.97	0.68	21.1	47.7
41325	00:02:45.300	4.21	20.44	0.21	24.76	16.98	0.69	21.1	47.7
41350	00:02:45.400	4.21	20.44	0.21	24.74	16.98	0.69	21.1	47.7
41375	00:02:45.500	4.21	20.44	0.21	24.78	16.95	0.68	21.1	47.7
41400	00:02:45.600	4.21	20.44	0.21	24.74	16.94	0.68	21.1	47.7
41425	00:02:45.700	4.21	20.44	0.21	24.8	16.91	0.68	21.1	47.7
41450	00:02:45.800	4.21	20.44	0.21	24.81	16.94	0.68	21.1	47.7
41475	00:02:45.900	4.21	20.44	0.21	24.83	16.98	0.68	21.1	47.7
41500	00:02:46.000	4.21	20.44	0.21	24.77	16.98	0.69	21.1	47.7
41525	00:02:46.100	4.21	20.44	0.21	24.79	16.98	0.69	21.1	47.7
41550	00:02:46.200	4.21	20.44	0.21	24.81	17	0.69	21.1	47.7
41575	00:02:46.300	4.21	20.44	0.21	24.82	17	0.68	21.1	47.7
41600	00:02:46.400	4.21	20.44	0.21	24.84	17.01	0.68	21.1	47.7
41625	00:02:46.500	4.21	20.44	0.21	24.81	17.01	0.69	21.1	47.7
41650	00:02:46.600	4.21	20.44	0.21	24.88	17.07	0.69	21.1	47.7
41675	00:02:46.700	4.21	20.44	0.21	24.82	17.09	0.69	21.1	47.7
41700	00:02:46.800	4.21	20.44	0.21	24.82	17.11	0.69	21.1	47.7
41725	00:02:46.900	4.21	20.44	0.21	24.8	17.05	0.69	21.1	47.7
41750	00:02:47.000	4.21	20.44	0.21	24.86	17.03	0.69	21.1	47.7
41775	00:02:47.100	4.21	20.44	0.21	24.82	17.04	0.69	21.1	47.7
41800	00:02:47.200	4.21	20.44	0.21	24.83	17.08	0.69	21.1	47.7
41825	00:02:47.300	4.21	20.44	0.21	24.84	17.13	0.69	21.1	47.7
41850	00:02:47.400	4.21	20.44	0.21	24.85	17.11	0.69	21.1	47.7
41875	00:02:47.500	4.21	20.44	0.21	24.88	17.08	0.69	21.1	47.7
41900	00:02:47.600	4.21	20.44	0.21	24.85	17.07	0.69	21.1	47.7
41925	00:02:47.700	4.21	20.44	0.21	24.87	17.08	0.69	21.1	47.7
41950	00:02:47.800	4.21	20.44	0.21	24.86	17.08	0.69	21.1	47.7
41975	00:02:47.900	4.21	20.44	0.21	24.89	17.14	0.69	21.1	47.7
42000	00:02:48.000	4.21	20.44	0.21	24.86	17.17	0.69	21.1	47.7
42025	00:02:48.100	4.21	20.44	0.21	24.9	17.18	0.69	21.1	47.7
42050	00:02:48.200	4.21	20.44	0.21	24.88	17.17	0.69	21.1	47.7
42075	00:02:48.300	4.21	20.44	0.21	24.9	17.18	0.69	21.1	47.7
42100	00:02:48.400	4.21	20.44	0.21	24.93	17.21	0.69	21.1	47.7
42125	00:02:48.500	4.21	20.44	0.21	24.91	17.25	0.69	21.1	47.7
42150	00:02:48.600	4.21	20.44	0.21	24.95	17.26	0.69	21.1	47.7
42175	00:02:48.700	4.21	20.44	0.21	24.94	17.23	0.69	21.1	47.7
42200	00:02:48.800	4.21	20.44	0.21	24.98	17.25	0.69	21.1	47.7
42225	00:02:48.900	4.21	20.44	0.21	24.97	17.26	0.69	21.1	47.7
42250	00:02:49.000	4.21	20.44	0.21	24.99	17.22	0.69	21.1	47.7
42275	00:02:49.100	4.21	20.44	0.21	24.95	17.17	0.69	21.1	47.7
42300	00:02:49.200	4.21	20.44	0.21	24.97	17.13	0.69	21.1	47.7
42325	00:02:49.300	4.21	20.44	0.21	24.92	17.11	0.69	21.1	47.7
42350	00:02:49.400	4.21	20.44	0.21	24.93	17.09	0.69	21.1	47.7
42375	00:02:49.500	4.21	20.44	0.21	24.93	17.06	0.68	21.1	47.7
42400	00:02:49.600	4.21	20.44	0.21	24.93	17.04	0.68	21.1	47.7
42425	00:02:49.700	4.21	20.44	0.21	24.95	17.08	0.68	21.1	47.7
42450	00:02:49.800	4.21	20.44	0.21	24.9	17.05	0.68	21.1	47.7
42475	00:02:49.900	4.21	20.44	0.21	24.88	16.99	0.68	21.1	47.7
42500	00:02:50.000	4.21	20.44	0.21	24.89	17.01	0.68	21.1	47.7
42525	00:02:50.100	4.21	20.44	0.21	24.89	17.05	0.69	21.1	47.7
42550	00:02:50.200	4.21	20.44	0.21	24.89	17.06	0.69	21.1	47.7
42575	00:02:50.300	4.21	20.44	0.21	24.9	17.06	0.69	21.1	47.7
42600	00:02:50.400	4.21	20.44	0.21	24.84	17.1	0.69	21.1	47.7
42625	00:02:50.500	4.21	20.44	0.21	24.84	17.1	0.69	21.1	47.7
42650	00:02:50.600	4.21	20.44	0.21	24.8	17.09	0.69	21.1	47.7
42675	00:02:50.700	4.21	20.44	0.21	24.81	17.05	0.69	21.1	47.7
42700	00:02:50.800	4.21	20.44	0.21	24.84	17.04	0.69	21.1	47.7
42725	00:02:50.900	4.21	20.44	0.21	24.86	17.05	0.69	21.1	47.7
42750	00:02:51.000	4.21	20.44	0.21	24.82	17.08	0.69	21.1	47.7
42775	00:02:51.100	4.21	20.44	0.21	24.83	17.08	0.69	21.1	47.7
42800	00:02:51.200	4.21	20.44	0.21	24.77	17.1	0.69	21.1	47.7
42825	00:02:51.300	4.21	20.44	0.21	24.79	17.11	0.69	21.1	47.7
42850	00:02:51.400	4.21	20.44	0.21	24.79	17.1	0.69	21.1	47.7
42875	00:02:51.500	4.21	20.44	0.21	24.81	17.11	0.69	21.1	47.7
42900	00:02:51.600	4.21	20.44	0.21	24.84	17.12	0.69	21.1	47.7
42925	00:02:51.700	4.21	20.44	0.21	24.8	17.14	0.69	21.1	47.7
42950	00:02:51.800	4.21	20.44	0.21	24.79	17.18	0.69	21.1	47.7
42975	00:02:51.900	4.21	20.44	0.21	24.81	17.19	0.69	21.1	47.7
43000	00:02:52.000	4.21	20.44	0.21	24.86	17.2	0.69	21.1	47.7
43025	00:02:52.100	4.21	20.44	0.21	24.86	17.21	0.69	21.1	47.7
43050	00:02:52.200	4.21	20.44	0.21	24.91	17.19	0.69	21.1	47.7
43075	00:02:52.300	4.21	20.44	0.21	24.91	17.19	0.69	21.1	47.7
43100	00:02:52.400	4.21	20.44	0.21	24.94	17.18	0.69	21.1	47.7
43125	00:02:52.500	4.21	20.44	0.21	24.95	17.19	0.69	21.1	47.7
43150	00:02:52.600	4.21	20.44	0.21	24.94	17.19	0.69	21.1	47.7
43175	00:02:52.700	4.21	20.44	0.21	24.99	17.2	0.69	21.1	47.7
43200	00:02:52.800	4.21	20.44	0.21	24.97	17.19	0.69	21.1	47.7
43225	00:02:52.900	4.21	20.44	0.21	24.95	17.17	0.69	21.1	47.7
43250	00:02:53.000	4.21	20.44	0.21	24.95	17.15	0.69	21.1	47.7
43275	00:02:53.100	4.21	20.44	0.21	24.99	17.13	0.69	21.1	47.7
43300	00:02:53.200	4.21	20.44	0.21	24.99	17.15	0.69	21.1	47.7
43325	00:02:53.300	4.21	20.44	0.21	24.99	17.12	0.69	21.1	47.7
43350	00:02:53.400	4.21	20.44	0.21	25.05	17.13	0.68	21.1	47.7
43375	00:02:53.500	4.21	20.44	0.21	25.05	17.16	0.69	21.1	47.7
43400	00:02:53.600	4.21	20.44	0.21	25.08	17.16	0.68	21.1	47.7
43425	00:02:53.700	4.21	20.44	0.21	25.07	17.15	0.68	21.1	47.7
43450	00:02:53.800	4.21	20.43	0.21	25.08	17.19	0.69	21.1	47.7
43475	00:02:53.900	4.21	20.43	0.21	25.09	17.21	0.69	21.1	47.7
43500	00:02:54.000	4.21	20.43	0.21	25.1	17.24	0.69	21.1	47.7
43525	00:02:54.100	4.21	20.43	0.21	25.1	17.23	0.69	21.1	47.7
43550	00:02:54.200	4.21	20.43	0.21	25.08	17.24	0.69	21.1	47.7
43575	00:02:54.300	4.21	20.43	0.21	25.1	17.29	0.69	21.1	47.7
43600	00:02:54.400	4.21	20.44	0.21	24.98	17.26	0.69	21.1	47.7
43625	00:02:54.500	4.21	20.44	0.21	24.95	17.23	0.69	21.1	47.7
43650	00:02:54.600	4.21	20.44	0.21	24.95	17.26	0.69	21.1	47.7
43675	00:02:54.700	4.21	20.44	0.21	24.96	17.28	0.69	21.1	47.7
43700	00:02:54.800	4.21	20.44	0.21	24.99	17.27	0.69	21.1	47.7
43725	00:02:54.900	4.21	20.44	0.21	25.03	17.31	0.69	21.1	47.7
43750	00:02:55.000	4.21	20.44	0.21	25.07	17.33	0.69	21.1	47.7
43775	00:02:55.100	4.21	20.44	0.21	25.07	17.35	0.69	21.1	47.7
43800	00:02:55.200	4.21	20.43	0.21	25.11	17.37	0.69	21.1	47.7
43825	00:02:55.300	4.21	20.44	0.21	25.09	17.32	0.69	21.1	47.7
43850	00:02:55.400	4.21	20.43	0.21	25.2	17.34	0.69	21.1	47.7
43875	00:02:55.500	4.21	20.43	0.21	25.22	17.36	0.69	21.1	47.7
43900	00:02:55.600	4.21	20.43	0.21	25.2	17.36	0.69	21.1	47.7
43925	00:02:55.700	4.21	20.43	0.21	25.22	17.37	0.69	21.1	47.7
43950	00:02:55.800	4.21	20.43	0.21	25.22	17.33	0.69	21.1	47.7
43975	00:02:55.900	4.21	20.43	0.21	25.19	17.32	0.69	21.1	47.7
44000	00:02:56.000	4.21	20.43	0.21	25.1	17.31	0.69	21.1	47.7
44025	00:02:56.100	4.21	20.44	0.21	25.08	17.33	0.69	21.1	47.7
44050	00:02:56.200	4.21	20.44	0.21	25.07	17.32	0.69	21.1	47.7
44075	00:02:56.300	4.21	20.44	0.21	25.06	17.35	0.69	21.1	47.7
44100	00:02:56.400	4.21	20.44	0.21	25.05	17.35	0.69	21.1	47.7
44125	00:02:56.500	4.21	20.44	0.21	25.04	17.33	0.69	21.1	47.7
44150	00:02:56.600	4.21	20.44	0.21	25.07	17.31	0.69	21.1	47.7
44175	00:02:56.700	4.21	20.44	0.21	25.03	17.34	0.69	21.1	47.7
44200	00:02:56.800	4.21	20.44	0.21	25.02	17.34	0.69	21.1	47.7
44225	00:02:56.900	4.21	20.44	0.21	25.04	17.36	0.69	21.1	47.7
44250	00:02:57.000	4.21	20.44	0.21	25.06	17.36	0.69	21.1	47.7
44275	00:02:57.100	4.21	20.43	0.21	25.1	17.34	0.69	21.1	47.7
44300	00:02:57.200	4.21	20.43	0.21	25.12	17.34	0.69	21.1	47.7
44325	00:02:57.300	4.21	20.43	0.21	25.19	17.35	0.69	21.1	47.7
44350	00:02:57.400	4.21	20.43	0.21	25.18	17.3	0.69	21.1	47.7
44375	00:02:57.500	4.21	20.43	0.21	25.21	17.31	0.69	21.1	47.7
44400	00:02:57.600	4.21	20.43	0.21	25.19	17.28	0.69	21.1	47.7
44425	00:02:57.700	4.21	20.43	0.21	25.2	17.24	0.68	21.1	47.7
44450	00:02:57.800	4.21	20.43	0.21	25.22	17.27	0.68	21.1	47.7
44475	00:02:57.900	4.21	20.43	0.21	25.2	17.27	0.69	21.1	47.7
44500	00:02:58.000	4.21	20.43	0.21	25.24	17.27	0.68	21.1	47.7
44525	00:02:58.100	4.21	20.43	0.21	25.23	17.32	0.69	21.1	47.7
44550	00:02:58.200	4.21	20.43	0.21	25.23	17.35	0.69	21.1	47.7
44575	00:02:58.300	4.21	20.43	0.21	25.21	17.31	0.69	21.1	47.7
44600	00:02:58.400	4.21	20.43	0.21	25.22	17.36	0.69	21.1	47.7
44625	00:02:58.500	4.21	20.43	0.21	25.21	17.36	0.69	21.1	47.7
44650	00:02:58.600	4.21	20.43	0.21	25.25	17.37	0.69	21.1	47.7
44675	00:02:58.700	4.21	20.43	0.21	25.25	17.38	0.69	21.1	47.7
44700	00:02:58.800	4.21	20.43	0.21	25.22	17.4	0.69	21.1	47.7
44725	00:02:58.900	4.21	20.43	0.21	25.23	17.35	0.69	21.1	47.7
44750	00:02:59.000	4.21	20.43	0.21	25.23	17.38	0.69	21.1	47.7
44775	00:02:59.100	4.21	20.43	0.21	25.2	17.34	0.69	21.1	47.7
44800	00:02:59.200	4.21	20.43	0.21	25.21	17.3	0.69	21.1	47.7
44825	00:02:59.300	4.21	20.43	0.21	25.2	17.35	0.69	21.1	47.7
44850	00:02:59.400	4.21	20.43	0.21	25.17	17.38	0.69	21.1	47.7
44875	00:02:59.500	4.21	20.43	0.21	25.17	17.41	0.69	21.1	47.7
44900	00:02:59.600	4.21	20.43	0.21	25.14	17.47	0.69	21.1	47.7
44925	00:02:59.700	4.21	20.43	0.21	25.14	17.47	0.69	21.1	47.7
44950	00:02:59.800	4.21	20.43	0.21	25.16	17.49	0.7	21.1	47.7
44975	00:02:59.900	4.21	20.43	0.21	25.15	17.51	0.7	21.1	47.7
45000	00:03:00.000	4.21	20.44	0.21	25.1	17.51	0.7	21.1	47.7
45025	00:03:00.100	4.21	20.43	0.21	25.12	17.55	0.7	21.1	47.7
45050	00:03:00.200	4.21	20.44	0.21	25.1	17.57	0.7	21.1	47.7
45075	00:03:00.300	4.21	20.44	0.21	25.09	17.56	0.7	21.1	47.7
45100	00:03:00.400	4.21	20.43	0.21	25.14	17.5	0.7	21.1	47.7
45125	00:03:00.500	4.21	20.43	0.21	25.17	17.49	0.69	21.1	47.7
45150	00:03:00.600	4.21	20.43	0.21	25.15	17.48	0.7	21.1	47.7
45175	00:03:00.700	4.21	20.43	0.21	25.16	17.53	0.7	21.1	47.7
45200	00:03:00.800	4.21	20.43	0.21	25.17	17.54	0.7	21.1	47.7
45225	00:03:00.900	4.21	20.43	0.21	25.19	17.56	0.7	21.1	47.7
45250	00:03:01.000	4.21	20.43	0.21	25.21	17.48	0.69	21.1	47.7
45275	00:03:01.100	4.21	20.43	0.21	25.24	17.43	0.69	21.1	47.7
45300	00:03:01.200	4.21	20.43	0.21	25.24	17.41	0.69	21.1	47.7
45325	00:03:01.300	4.21	20.43	0.21	25.27	17.38	0.69	21.1	47.7
45350	00:03:01.400	4.21	20.43	0.21	25.25	17.39	0.69	21.1	47.7
45375	00:03:01.500	4.21	20.43	0.21	25.26	17.42	0.69	21.1	47.7
45400	00:03:01.600	4.21	20.43	0.21	25.25	17.43	0.69	21.1	47.7
45425	00:03:01.700	4.21	20.43	0.21	25.24	17.42	0.69	21.1	47.7
45450	00:03:01.800	4.21	20.43	0.21	25.25	17.37	0.69	21.1	47.7
45475	00:03:01.900	4.21	20.43	0.21	25.27	17.35	0.69	21.1	47.7
45500	00:03:02.000	4.21	20.43	0.21	25.31	17.34	0.69	21.1	47.7
45525	00:03:02.100	4.21	20.43	0.21	25.31	17.33	0.68	21.1	47.7
45550	00:03:02.200	4.21	20.43	0.21	25.32	17.37	0.69	21.1	47.7
45575	00:03:02.300	4.21	20.43	0.21	25.29	17.41	0.69	21.1	47.7
45600	00:03:02.400	4.21	20.43	0.21	25.29	17.44	0.69	21.1	47.7
45625	00:03:02.500	4.21	20.43	0.21	25.29	17.43	0.69	21.1	47.7
45650	00:03:02.600	4.21	20.43	0.21	25.3	17.41	0.69	21.1	47.7
45675	00:03:02.700	4.21	20.43	0.21	25.32	17.42	0.69	21.1	47.7
45700	00:03:02.800	4.21	20.43	0.21	25.31	17.44	0.69	21.1	47.7
45725	00:03:02.900	4.21	20.43	0.21	25.26	17.43	0.69	21.1	47.7
45750	00:03:03.000	4.21	20.43	0.21	25.24	17.5	0.69	21.1	47.7
45775	00:03:03.100	4.21	20.43	0.21	25.22	17.52	0.69	21.1	47.7
45800	00:03:03.200	4.21	20.43	0.21	25.25	17.51	0.69	21.1	47.7
45825	00:03:03.300	4.21	20.43	0.21	25.26	17.52	0.69	21.1	47.7
45850	00:03:03.400	4.21	20.43	0.21	25.27	17.53	0.69	21.1	47.7
45875	00:03:03.500	4.21	20.43	0.21	25.28	17.52	0.69	21.1	47.7
45900	00:03:03.600	4.21	20.43	0.21	25.29	17.52	0.69	21.1	47.7
45925	00:03:03.700	4.21	20.43	0.21	25.28	17.49	0.69	21.1	47.7
45950	00:03:03.800	4.21	20.43	0.21	25.25	17.46	0.69	21.1	47.7
45975	00:03:03.900	4.21	20.43	0.21	25.3	17.47	0.69	21.1	47.7
46000	00:03:04.000	4.21	20.43	0.21	25.3	17.45	0.69	21.1	47.7
46025	00:03:04.100	4.21	20.43	0.21	25.31	17.48	0.69	21.1	47.7
46050	00:03:04.200	4.21	20.43	0.21	25.28	17.49	0.69	21.1	47.7
46075	00:03:04.300	4.21	20.43	0.21	25.26	17.49	0.69	21.1	47.7
46100	00:03:04.400	4.21	20.43	0.21	25.27	17.48	0.69	21.1	47.7
46125	00:03:04.500	4.21	20.43	0.21	25.26	17.45	0.69	21.1	47.7
46150	00:03:04.600	4.21	20.43	0.21	25.27	17.41	0.69	21.1	47.7
46175	00:03:04.700	4.21	20.43	0.21	25.3	17.4	0.69	21.1	47.7
46200	00:03:04.800	4.21	20.43	0.21	25.34	17.4	0.69	21.1	47.7
46225	00:03:04.900	4.21	20.43	0.21	25.29	17.41	0.69	21.1	47.7
46250	00:03:05.000	4.21	20.43	0.21	25.3	17.43	0.69	21.1	47.7
46275	00:03:05.100	4.21	20.43	0.21	25.32	17.41	0.69	21.1	47.7
46300	00:03:05.200	4.21	20.43	0.21	25.33	17.4	0.69	21.1	47.7
46325	00:03:05.300	4.21	20.43	0.21	25.35	17.35	0.68	21.1	47.7
46350	00:03:05.400	4.21	20.43	0.21	25.32	17.36	0.69	21.1	47.7
46375	00:03:05.500	4.21	20.43	0.21	25.31	17.38	0.69	21.1	47.7
46400	00:03:05.600	4.21	20.43	0.21	25.29	17.38	0.69	21.1	47.7
46425	00:03:05.700	4.21	20.43	0.21	25.25	17.38	0.69	21.1	47.7
46450	00:03:05.800	4.21	20.43	0.21	25.25	17.4	0.69	21.1	47.7
46475	00:03:05.900	4.21	20.43	0.21	25.3	17.41	0.69	21.1	47.7
46500	00:03:06.000	4.21	20.43	0.21	25.29	17.4	0.69	21.1	47.7
46525	00:03:06.100	4.21	20.43	0.21	25.29	17.39	0.69	21.1	47.7
46550	00:03:06.200	4.21	20.43	0.21	25.28	17.4	0.69	21.1	47.7
46575	00:03:06.300	4.21	20.43	0.21	25.28	17.42	0.69	21.1	47.7
46600	00:03:06.400	4.21	20.43	0.21	25.3	17.43	0.69	21.1	47.7
46625	00:03:06.500	4.21	20.43	0.21	25.3	17.41	0.69	21.1	47.7
46650	00:03:06.600	4.21	20.43	0.21	25.31	17.47	0.69	21.1	47.7
46675	00:03:06.700	4.2	20.43	0.21	25.37	17.51	0.69	21.1	47.7
46700	00:03:06.800	4.2	20.43	0.21	25.34	17.5	0.69	21.1	47.7
46725	00:03:06.900	4.2	20.43	0.21	25.31	17.5	0.69	21.1	47.7
46750	00:03:07.000	4.2	20.43	0.21	25.33	17.5	0.69	21.1	47.7
46775	00:03:07.100	4.2	20.43	0.21	25.29	17.52	0.69	21.1	47.7
46800	00:03:07.200	4.2	20.43	0.21	25.33	17.54	0.69	21.1	47.7
46825	00:03:07.300	4.2	20.43	0.21	25.33	17.54	0.69	21.1	47.7
46850	00:03:07.400	4.2	20.43	0.21	25.36	17.49	0.69	21.1	47.7
46875	00:03:07.500	4.2	20.43	0.21	25.34	17.5	0.69	21.1	47.7
46900	00:03:07.600	4.2	20.43	0.21	25.34	17.46	0.69	21.1	47.7
46925	00:03:07.700	4.2	20.43	0.21	25.3	17.45	0.69	21.1	47.7
46950	00:03:07.800	4.2	20.43	0.21	25.33	17.47	0.69	21.1	47.7
46975	00:03:07.900	4.2	20.43	0.21	25.36	17.48	0.69	21.1	47.7
47000	00:03:08.000	4.2	20.43	0.21	25.36	17.5	0.69	21.1	47.7
47025	00:03:08.100	4.2	20.43	0.21	25.4	17.49	0.69	21.1	47.7
47050	00:03:08.200	4.2	20.43	0.21	25.37	17.48	0.69	21.1	47.7
47075	00:03:08.300	4.2	20.43	0.21	25.34	17.51	0.69	21.1	47.7
47100	00:03:08.400	4.2	20.43	0.21	25.33	17.57	0.69	21.1	47.7
47125	00:03:08.500	4.2	20.43	0.21	25.34	17.6	0.69	21.1	47.7
47150	00:03:08.600	4.2	20.43	0.21	25.35	17.6	0.69	21.1	47.7
47175	00:03:08.700	4.2	20.43	0.21	25.34	17.59	0.69	21.1	47.7
47200	00:03:08.800	4.2	20.43	0.21	25.38	17.6	0.69	21.1	47.7
47225	00:03:08.900	4.2	20.43	0.21	25.39	17.6	0.69	21.1	47.7
47250	00:03:09.000	4.2	20.43	0.21	25.37	17.58	0.69	21.1	47.7
47275	00:03:09.100	4.2	20.43	0.21	25.37	17.58	0.69	21.1	47.7
47300	00:03:09.200	4.2	20.43	0.21	25.35	17.58	0.69	21.1	47.7
47325	00:03:09.300	4.2	20.43	0.21	25.38	17.59	0.69	21.1	47.7
47350	00:03:09.400	4.2	20.43	0.21	25.37	17.55	0.69	21.1	47.7
47375	00:03:09.500	4.2	20.43	0.21	25.39	17.56	0.69	21.1	47.7
47400	00:03:09.600	4.2	20.43	0.21	25.37	17.58	0.69	21.1	47.7
47425	00:03:09.700	4.2	20.43	0.21	25.38	17.59	0.69	21.1	47.7
47450	00:03:09.800	4.2	20.43	0.21	25.37	17.6	0.69	21.1	47.7
47475	00:03:09.900	4.2	20.43	0.21	25.36	17.6	0.69	21.1	47.7
47500	00:03:10.000	4.2	20.43	0.21	25.41	17.6	0.69	21.1	47.7
47525	00:03:10.100	4.2	20.43	0.21	25.36	17.59	0.69	21.1	47.7
47550	00:03:10.200	4.2	20.43	0.21	25.39	17.58	0.69	21.1	47.7
47575	00:03:10.300	4.2	20.43	0.21	25.41	17.57	0.69	21.1	47.7
47600	00:03:10.400	4.2	20.43	0.21	25.42	17.58	0.69	21.1	47.7
47625	00:03:10.500	4.2	20.43	0.21	25.41	17.54	0.69	21.1	47.7
47650	00:03:10.600	4.2	20.43	0.21	25.43	17.54	0.69	21.1	47.7
47675	00:03:10.700	4.2	20.43	0.21	25.43	17.56	0.69	21.1	47.7
47700	00:03:10.800	4.2	20.43	0.21	25.42	17.57	0.69	21.1	47.7
47725	00:03:10.900	4.19	20.43	0.21	25.38	17.56	0.69	21.1	47.7
47750	00:03:11.000	4.19	20.43	0.21	25.35	17.57	0.69	21.1	47.7
47775	00:03:11.100	4.19	20.43	0.21	25.42	17.58	0.69	21.1	47.7
47800	00:03:11.200	4.19	20.43	0.21	25.42	17.56	0.69	21.1	47.7
47825	00:03:11.300	4.19	20.43	0.21	25.39	17.56	0.69	21.1	47.7
47850	00:03:11.400	4.19	20.43	0.21	25.39	17.61	0.69	21.1	47.7
47875	00:03:11.500	4.19	20.43	0.21	25.42	17.64	0.69	21.1	47.7
47900	00:03:11.600	4.19	20.43	0.21	25.41	17.66	0.7	21.1	47.7
47925	00:03:11.700	4.19	20.43	0.21	25.37	17.64	0.7	21.1	47.7
47950	00:03:11.800	4.19	20.43	0.21	25.43	17.62	0.69	21.1	47.7
47975	00:03:11.900	4.19	20.43	0.21	25.43	17.61	0.69	21.1	47.7
48000	00:03:12.000	4.19	20.43	0.21	25.45	17.63	0.69	21.1	47.7
48025	00:03:12.100	4.19	20.43	0.21	25.4	17.66	0.7	21.1	47.7
48050	00:03:12.200	4.19	20.43	0.21	25.41	17.67	0.7	21.1	47.7
48075	00:03:12.300	4.19	20.43	0.21	25.46	17.67	0.69	21.1	47.7
48100	00:03:12.400	4.19	20.43	0.21	25.44	17.65	0.69	21.1	47.7
48125	00:03:12.500	4.19	20.43	0.21	25.43	17.63	0.69	21.1	47.7
48150	00:03:12.600	4.19	20.43	0.21	25.43	17.61	0.69	21.1	47.7
48175	00:03:12.700	4.19	20.43	0.21	25.5	17.63	0.69	21.1	47.7
48200	00:03:12.800	4.19	20.43	0.21	25.45	17.67	0.69	21.1	47.7
48225	00:03:12.900	4.19	20.43	0.21	25.47	17.66	0.69	21.1	47.7
48250	00:03:13.000	4.19	20.43	0.21	25.45	17.63	0.69	21.1	47.7
48275	00:03:13.100	4.19	20.43	0.21	25.47	17.6	0.69	21.1	47.7
48300	00:03:13.200	4.19	20.43	0.21	25.46	17.62	0.69	21.1	47.7
48325	00:03:13.300	4.19	20.43	0.21	25.43	17.64	0.69	21.1	47.7
48350	00:03:13.400	4.19	20.43	0.21	25.45	17.66	0.69	21.1	47.7
48375	00:03:13.500	4.19	20.43	0.21	25.46	17.63	0.69	21.1	47.7
48400	00:03:13.600	4.19	20.43	0.21	25.49	17.62	0.69	21.1	47.7
48425	00:03:13.700	4.19	20.43	0.21	25.48	17.6	0.69	21.1	47.7
48450	00:03:13.800	4.19	20.43	0.21	25.48	17.6	0.69	21.1	47.7
48475	00:03:13.900	4.19	20.43	0.21	25.47	17.61	0.69	21.1	47.7
48500	00:03:14.000	4.19	20.43	0.21	25.5	17.63	0.69	21.1	47.7
48525	00:03:14.100	4.19	20.43	0.21	25.52	17.62	0.69	21.1	47.7
48550	00:03:14.200	4.19	20.43	0.21	25.53	17.57	0.69	21.1	47.7
48575	00:03:14.300	4.19	20.43	0.21	25.55	17.57	0.69	21.1	47.7
48600	00:03:14.400	4.19	20.43	0.21	25.55	17.57	0.69	21.1	47.7
48625	00:03:14.500	4.19	20.43	0.21	25.54	17.59	0.69	21.1	47.7
48650	00:03:14.600	4.19	20.43	0.21	25.53	17.62	0.69	21.1	47.7
48675	00:03:14.700	4.19	20.43	0.21	25.55	17.66	0.69	21.1	47.7
48700	00:03:14.800	4.19	20.43	0.21	25.56	17.62	0.69	21.1	47.7
48725	00:03:14.900	4.19	20.43	0.21	25.59	17.64	0.69	21.1	47.7
48750	00:03:15.000	4.19	20.43	0.21	25.56	17.64	0.69	21.1	47.7
48775	00:03:15.100	4.19	20.43	0.21	25.53	17.67	0.69	21.1	47.7
48800	00:03:15.200	4.19	20.43	0.21	25.52	17.72	0.69	21.1	47.7
48825	00:03:15.300	4.19	20.43	0.21	25.54	17.7	0.69	21.1	47.7
48850	00:03:15.400	4.19	20.43	0.21	25.52	17.7	0.69	21.1	47.7
48875	00:03:15.500	4.19	20.43	0.21	25.54	17.69	0.69	21.1	47.7
48900	00:03:15.600	4.19	20.43	0.21	25.54	17.7	0.69	21.1	47.7
48925	00:03:15.700	4.19	20.43	0.21	25.51	17.7	0.69	21.1	47.7
48950	00:03:15.800	4.19	20.43	0.21	25.55	17.72	0.69	21.1	47.7
48975	00:03:15.900	4.19	20.43	0.21	25.52	17.72	0.69	21.1	47.7
49000	00:03:16.000	4.19	20.43	0.21	25.51	17.72	0.69	21.1	47.7
49025	00:03:16.100	4.19	20.43	0.21	25.51	17.74	0.7	21.1	47.7
49050	00:03:16.200	4.19	20.43	0.21	25.5	17.71	0.69	21.1	47.7
49075	00:03:16.300	4.19	20.43	0.21	25.52	17.68	0.69	21.1	47.7
49100	00:03:16.400	4.19	20.43	0.21	25.52	17.66	0.69	21.1	47.7
49125	00:03:16.500	4.19	20.43	0.21	25.5	17.7	0.69	21.1	47.7
49150	00:03:16.600	4.19	20.43	0.21	25.5	17.7	0.69	21.1	47.7
49175	00:03:16.700	4.19	20.43	0.21	25.52	17.68	0.69	21.1	47.7
49200	00:03:16.800	4.19	20.43	0.21	25.5	17.66	0.69	21.1	47.7
49225	00:03:16.900	4.19	20.43	0.21	25.51	17.61	0.69	21.1	47.7
49250	00:03:17.000	4.19	20.43	0.21	25.53	17.63	0.69	21.1	47.7
49275	00:03:17.100	4.19	20.43	0.21	25.56	17.64	0.69	21.1	47.7
49300	00:03:17.200	4.19	20.43	0.21	25.59	17.65	0.69	21.1	47.7
49325	00:03:17.300	4.19	20.43	0.21	25.59	17.68	0.69	21.1	47.7
49350	00:03:17.400	4.19	20.43	0.21	25.59	17.69	0.69	21.1	47.7
49375	00:03:17.500	4.19	20.43	0.21	25.6	17.69	0.69	21.1	47.7
49400	00:03:17.600	4.19	20.43	0.21	25.64	17.67	0.69	21.1	47.7
49425	00:03:17.700	4.19	20.43	0.21	25.64	17.7	0.69	21.1	47.7
49450	00:03:17.800	4.19	20.43	0.21	25.65	17.73	0.69	21.1	47.7
49475	00:03:17.900	4.19	20.43	0.21	25.71	17.74	0.69	21.1	47.7
49500	00:03:18.000	4.19	20.43	0.21	25.7	17.72	0.69	21.1	47.7
49525	00:03:18.100	4.19	20.43	0.21	25.71	17.73	0.69	21.1	47.7
49550	00:03:18.200	4.19	20.43	0.21	25.71	17.78	0.69	21.1	47.7
49575	00:03:18.300	4.19	20.43	0.21	25.69	17.82	0.69	21.1	47.7
49600	00:03:18.400	4.19	20.43	0.21	25.75	17.83	0.69	21.1	47.7
49625	00:03:18.500	4.19	20.43	0.21	25.77	17.83	0.69	21.1	47.7
49650	00:03:18.600	4.19	20.43	0.21	25.73	17.85	0.69	21.1	47.7
49675	00:03:18.700	4.19	20.43	0.21	25.76	17.83	0.69	21.1	47.7
49700	00:03:18.800	4.19	20.43	0.21	25.78	17.83	0.69	21.1	47.7
49725	00:03:18.900	4.19	20.43	0.21	25.77	17.85	0.69	21.1	47.7
49750	00:03:19.000	4.19	20.43	0.22	25.83	17.87	0.69	21.1	47.7
49775	00:03:19.100	4.19	20.43	0.21	25.81	17.85	0.69	21.1	47.7
49800	00:03:19.200	4.19	20.43	0.21	25.82	17.83	0.69	21.1	47.7
49825	00:03:19.300	4.19	20.43	0.21	25.82	17.79	0.69	21.1	47.7
49850	00:03:19.400	4.19	20.43	0.21	25.83	17.77	0.69	21.1	47.7
49875	00:03:19.500	4.19	20.43	0.21	25.84	17.74	0.69	21.1	47.7
49900	00:03:19.600	4.19	20.43	0.21	25.84	17.77	0.69	21.1	47.7
49925	00:03:19.700	4.19	20.43	0.21	25.83	17.79	0.69	21.1	47.7
[truncated: 4,451 more rows]
