# Supplementary material for: Long-term iron supplementation combined with vitamin B6 enhances maximal oxygen uptake and promotes skeletal muscle-specific mitochondrial biogenesis in rats
Source: Front Nutr. 2024 Jan 15;10:1335187. doi: 10.3389/fnut.2023.1335187 (PMC10823527; doi:10.3389/fnut.2023.1335187)
Supplement: Supplementary file 1 [file Data_Sheet_1.zip › Supplementary Material/VO2max_Raw data/iron-NO1-MEASUREMENT.xls]

## Sheet: Export_1980-01-04T0228_CAL
Counter	Time	Flow	Oxigen	CO2	VO2	VCO2	RQ	Temp	Hum
sample	hh:mm:ss.zzz	l/min	%	%	ml/min/kg	ml/min/kg	1	C	%
0	00:00:00.000	3.65	20.65	-0.11	0.24	0	0	20.3	52.5
25	00:00:00.100	3.65	20.64	0	0.42	0	0	20.3	52.5
50	00:00:00.200	3.65	20.64	0.02	0.42	0	0	20.3	52.5
75	00:00:00.300	3.65	20.64	0.03	0.43	0	0	20.3	52.5
100	00:00:00.400	3.65	20.64	0.03	0.43	0	0	20.3	52.5
125	00:00:00.500	3.65	20.64	0.04	0.44	0	0	20.3	52.5
150	00:00:00.600	3.65	20.64	0.04	0.47	0	0	20.3	52.5
175	00:00:00.700	3.65	20.64	0.04	0.49	0.11	0.22	20.3	52.5
200	00:00:00.800	3.65	20.64	0.04	0.48	0.21	0.43	20.3	52.5
225	00:00:00.900	3.65	20.64	0.04	0.51	0.28	0.55	20.3	52.5
250	00:00:01.000	3.65	20.64	0.04	0.53	0.4	0.74	20.3	52.5
275	00:00:01.100	3.65	20.64	0.05	0.55	0.85	1.55	20.3	52.5
300	00:00:01.200	3.65	20.64	0.05	0.57	0.87	1.52	20.3	52.5
325	00:00:01.300	3.65	20.64	0.05	0.62	0.88	1.41	20.3	52.5
350	00:00:01.400	3.65	20.64	0.05	0.63	0.89	1.41	20.3	52.5
375	00:00:01.500	3.65	20.64	0.05	0.68	0.9	1.33	20.3	52.5
400	00:00:01.600	3.65	20.64	0.05	0.68	0.91	1.34	20.3	52.5
425	00:00:01.700	3.65	20.64	0.05	0.69	0.92	1.33	20.3	52.5
450	00:00:01.800	3.65	20.64	0.05	0.72	0.94	1.31	20.3	52.5
475	00:00:01.900	3.65	20.64	0.05	0.71	0.95	1.34	20.3	52.5
500	00:00:02.000	3.65	20.64	0.05	0.72	0.97	1.35	20.3	52.5
525	00:00:02.100	3.65	20.64	0.05	0.76	0.99	1.29	20.3	52.5
550	00:00:02.200	3.65	20.64	0.05	0.79	1.01	1.28	20.3	52.5
575	00:00:02.300	3.65	20.64	0.05	0.76	1.02	1.33	20.3	52.5
600	00:00:02.400	3.65	20.64	0.05	0.81	1.04	1.27	20.3	52.5
625	00:00:02.500	3.65	20.64	0.05	0.81	1.04	1.29	20.3	52.5
650	00:00:02.600	3.65	20.64	0.05	0.84	1.05	1.26	20.3	52.5
675	00:00:02.700	3.65	20.64	0.05	0.86	1.06	1.24	20.3	52.5
700	00:00:02.800	3.65	20.64	0.05	0.9	1.07	1.19	20.3	52.5
725	00:00:02.900	3.65	20.64	0.05	0.92	1.08	1.17	20.3	52.5
750	00:00:03.000	3.65	20.64	0.05	0.94	1.09	1.17	20.3	52.5
775	00:00:03.100	3.66	20.64	0.05	0.92	1.09	1.19	20.3	52.5
800	00:00:03.200	3.66	20.64	0.05	0.95	1.11	1.17	20.3	52.5
825	00:00:03.300	3.66	20.64	0.05	0.99	1.11	1.12	20.3	52.5
850	00:00:03.400	3.66	20.64	0.05	0.99	1.13	1.14	20.3	52.5
875	00:00:03.500	3.66	20.64	0.05	1.02	1.15	1.12	20.3	52.5
900	00:00:03.600	3.65	20.64	0.05	1.02	1.16	1.14	20.3	52.5
925	00:00:03.700	3.65	20.64	0.05	1.04	1.17	1.12	20.3	52.5
950	00:00:03.800	3.65	20.64	0.05	1.03	1.18	1.15	20.3	52.5
975	00:00:03.900	3.65	20.64	0.05	1.05	1.19	1.14	20.3	52.5
1000	00:00:04.000	3.65	20.64	0.05	1.08	1.2	1.11	20.3	52.5
1025	00:00:04.100	3.65	20.64	0.05	1.11	1.22	1.09	20.3	52.5
1050	00:00:04.200	3.65	20.64	0.05	1.12	1.23	1.1	20.3	52.5
1075	00:00:04.300	3.65	20.64	0.05	1.11	1.24	1.12	20.3	52.5
1100	00:00:04.400	3.65	20.64	0.05	1.14	1.24	1.09	20.3	52.5
1125	00:00:04.500	3.65	20.64	0.05	1.17	1.25	1.07	20.3	52.5
1150	00:00:04.600	3.65	20.64	0.05	1.22	1.28	1.05	20.3	52.5
1175	00:00:04.700	3.65	20.64	0.05	1.22	1.29	1.06	20.3	52.5
1200	00:00:04.800	3.65	20.64	0.05	1.25	1.31	1.05	20.3	52.5
1225	00:00:04.900	3.65	20.64	0.05	1.28	1.33	1.04	20.3	52.5
1250	00:00:05.000	3.65	20.64	0.05	1.3	1.36	1.04	20.3	52.5
1275	00:00:05.100	3.65	20.64	0.05	1.32	1.37	1.03	20.3	52.5
1300	00:00:05.200	3.65	20.64	0.05	1.34	1.37	1.02	20.3	52.5
1325	00:00:05.300	3.65	20.63	0.05	1.38	1.38	1	20.3	52.5
1350	00:00:05.400	3.65	20.63	0.05	1.4	1.39	0.99	20.3	52.5
1375	00:00:05.500	3.65	20.63	0.05	1.4	1.41	1.01	20.3	52.5
1400	00:00:05.600	3.65	20.63	0.05	1.4	1.4	1	20.3	52.5
1425	00:00:05.700	3.65	20.63	0.05	1.41	1.4	1	20.3	52.5
1450	00:00:05.800	3.65	20.63	0.05	1.43	1.42	0.99	20.3	52.5
1475	00:00:05.900	3.65	20.63	0.05	1.42	1.43	1	20.3	52.5
1500	00:00:06.000	3.65	20.63	0.05	1.42	1.44	1.01	20.3	52.5
1525	00:00:06.100	3.65	20.63	0.05	1.42	1.45	1.02	20.3	52.5
1550	00:00:06.200	3.65	20.63	0.05	1.47	1.48	1	20.3	52.5
1575	00:00:06.300	3.65	20.63	0.05	1.52	1.49	0.98	20.3	52.5
1600	00:00:06.400	3.65	20.63	0.05	1.49	1.5	1.01	20.3	52.5
1625	00:00:06.500	3.65	20.63	0.05	1.52	1.53	1.01	20.3	52.5
1650	00:00:06.600	3.65	20.63	0.05	1.55	1.55	1	20.3	52.5
1675	00:00:06.700	3.65	20.63	0.05	1.61	1.57	0.98	20.3	52.5
1700	00:00:06.800	3.65	20.63	0.05	1.62	1.59	0.98	20.3	52.5
1725	00:00:06.900	3.65	20.63	0.05	1.66	1.6	0.96	20.3	52.5
1750	00:00:07.000	3.65	20.63	0.05	1.68	1.6	0.95	20.3	52.5
1775	00:00:07.100	3.65	20.63	0.05	1.71	1.62	0.95	20.3	52.5
1800	00:00:07.200	3.65	20.63	0.05	1.67	1.62	0.97	20.3	52.5
1825	00:00:07.300	3.65	20.63	0.06	1.67	1.65	0.99	20.3	52.5
1850	00:00:07.400	3.65	20.63	0.06	1.68	1.68	1	20.3	52.5
1875	00:00:07.500	3.65	20.63	0.06	1.72	1.68	0.98	20.3	52.5
1900	00:00:07.600	3.66	20.63	0.06	1.68	1.69	1.01	20.3	52.5
1925	00:00:07.700	3.66	20.63	0.06	1.68	1.71	1.02	20.3	52.5
1950	00:00:07.800	3.66	20.63	0.06	1.72	1.71	0.99	20.3	52.5
1975	00:00:07.900	3.66	20.63	0.06	1.75	1.74	0.99	20.3	52.5
2000	00:00:08.000	3.66	20.63	0.06	1.74	1.75	1.01	20.3	52.5
2025	00:00:08.100	3.66	20.63	0.06	1.76	1.77	1.01	20.3	52.5
2050	00:00:08.200	3.66	20.63	0.06	1.79	1.79	1	20.3	52.5
2075	00:00:08.300	3.66	20.63	0.06	1.81	1.78	0.98	20.3	52.5
2100	00:00:08.400	3.66	20.63	0.06	1.9	1.79	0.94	20.3	52.5
2125	00:00:08.500	3.66	20.63	0.06	1.9	1.8	0.95	20.3	52.5
2150	00:00:08.600	3.66	20.63	0.06	1.99	1.81	0.91	20.3	52.5
2175	00:00:08.700	3.66	20.63	0.06	2.01	1.82	0.91	20.3	52.5
2200	00:00:08.800	3.66	20.63	0.06	2.02	1.85	0.91	20.3	52.5
2225	00:00:08.900	3.66	20.63	0.06	2.02	1.86	0.92	20.3	52.5
2250	00:00:09.000	3.65	20.63	0.06	2.07	1.87	0.9	20.3	52.5
2275	00:00:09.100	3.65	20.63	0.06	2.1	1.87	0.89	20.3	52.5
2300	00:00:09.200	3.65	20.63	0.06	2.14	1.88	0.88	20.3	52.5
2325	00:00:09.300	3.65	20.63	0.06	2.16	1.9	0.88	20.3	52.5
2350	00:00:09.400	3.66	20.63	0.06	2.15	1.92	0.89	20.3	52.5
2375	00:00:09.500	3.66	20.63	0.06	2.19	1.93	0.88	20.3	52.5
2400	00:00:09.600	3.66	20.63	0.06	2.19	1.95	0.89	20.3	52.5
2425	00:00:09.700	3.66	20.63	0.06	2.23	1.97	0.88	20.3	52.5
2450	00:00:09.800	3.66	20.63	0.06	2.22	1.96	0.88	20.3	52.5
2475	00:00:09.900	3.66	20.63	0.06	2.29	1.97	0.86	20.3	52.5
2500	00:00:10.000	3.66	20.63	0.06	2.32	1.99	0.86	20.3	52.5
2525	00:00:10.100	3.66	20.63	0.06	2.32	2.02	0.87	20.3	52.5
2550	00:00:10.200	3.66	20.63	0.06	2.34	2.03	0.87	20.3	52.5
2575	00:00:10.300	3.66	20.63	0.06	2.34	2.05	0.88	20.3	52.5
2600	00:00:10.400	3.66	20.63	0.06	2.36	2.07	0.88	20.3	52.5
2625	00:00:10.500	3.66	20.63	0.06	2.35	2.09	0.89	20.3	52.5
2650	00:00:10.600	3.66	20.63	0.06	2.38	2.09	0.88	20.3	52.5
2675	00:00:10.700	3.66	20.63	0.06	2.33	2.11	0.9	20.3	52.5
2700	00:00:10.800	3.66	20.62	0.06	2.39	2.12	0.89	20.3	52.5
2725	00:00:10.900	3.66	20.62	0.06	2.4	2.14	0.89	20.3	52.5
2750	00:00:11.000	3.66	20.62	0.06	2.45	2.15	0.88	20.3	52.5
2775	00:00:11.100	3.66	20.62	0.06	2.48	2.15	0.87	20.3	52.5
2800	00:00:11.200	3.66	20.62	0.06	2.49	2.17	0.87	20.3	52.5
2825	00:00:11.300	3.66	20.62	0.06	2.52	2.18	0.87	20.3	52.5
2850	00:00:11.400	3.66	20.62	0.06	2.56	2.18	0.85	20.3	52.5
2875	00:00:11.500	3.65	20.62	0.06	2.57	2.2	0.86	20.3	52.5
2900	00:00:11.600	3.65	20.62	0.06	2.61	2.22	0.85	20.3	52.5
2925	00:00:11.700	3.65	20.62	0.06	2.66	2.24	0.84	20.3	52.5
2950	00:00:11.800	3.65	20.62	0.06	2.65	2.28	0.86	20.3	52.5
2975	00:00:11.900	3.65	20.62	0.06	2.65	2.3	0.87	20.3	52.5
3000	00:00:12.000	3.65	20.62	0.06	2.6	2.33	0.9	20.3	52.5
3025	00:00:12.100	3.65	20.62	0.06	2.64	2.35	0.89	20.3	52.5
3050	00:00:12.200	3.65	20.62	0.06	2.66	2.37	0.89	20.3	52.5
3075	00:00:12.300	3.65	20.62	0.06	2.67	2.4	0.9	20.3	52.5
3100	00:00:12.400	3.65	20.62	0.06	2.67	2.42	0.91	20.3	52.5
3125	00:00:12.500	3.65	20.62	0.06	2.7	2.43	0.9	20.3	52.5
3150	00:00:12.600	3.65	20.62	0.06	2.65	2.44	0.92	20.3	52.5
3175	00:00:12.700	3.65	20.62	0.06	2.68	2.45	0.92	20.3	52.5
3200	00:00:12.800	3.65	20.62	0.06	2.7	2.47	0.91	20.3	52.5
3225	00:00:12.900	3.65	20.62	0.06	2.71	2.47	0.91	20.3	52.5
3250	00:00:13.000	3.65	20.62	0.06	2.78	2.49	0.9	20.3	52.5
3275	00:00:13.100	3.65	20.62	0.06	2.78	2.5	0.9	20.3	52.5
3300	00:00:13.200	3.65	20.62	0.06	2.79	2.51	0.9	20.3	52.5
3325	00:00:13.300	3.65	20.62	0.06	2.82	2.51	0.89	20.3	52.5
3350	00:00:13.400	3.65	20.62	0.06	2.83	2.53	0.89	20.3	52.5
3375	00:00:13.500	3.65	20.62	0.06	2.87	2.56	0.89	20.3	52.5
3400	00:00:13.600	3.65	20.62	0.06	2.87	2.58	0.9	20.3	52.5
3425	00:00:13.700	3.65	20.62	0.06	2.91	2.59	0.89	20.3	52.5
3450	00:00:13.800	3.65	20.62	0.06	2.95	2.6	0.88	20.3	52.5
3475	00:00:13.900	3.65	20.62	0.06	2.96	2.61	0.88	20.3	52.5
3500	00:00:14.000	3.65	20.62	0.06	2.96	2.63	0.89	20.3	52.5
3525	00:00:14.100	3.65	20.62	0.06	2.95	2.65	0.9	20.3	52.5
3550	00:00:14.200	3.65	20.62	0.07	2.99	2.68	0.9	20.3	52.5
3575	00:00:14.300	3.65	20.62	0.07	2.96	2.68	0.91	20.3	52.5
3600	00:00:14.400	3.65	20.62	0.07	2.99	2.69	0.9	20.3	52.5
3625	00:00:14.500	3.65	20.62	0.07	2.97	2.71	0.91	20.3	52.5
3650	00:00:14.600	3.65	20.62	0.07	2.99	2.73	0.91	20.3	52.5
3675	00:00:14.700	3.65	20.62	0.07	3.01	2.75	0.91	20.3	52.5
3700	00:00:14.800	3.65	20.62	0.07	2.98	2.77	0.93	20.3	52.5
3725	00:00:14.900	3.65	20.62	0.07	3.01	2.8	0.93	20.3	52.5
3750	00:00:15.000	3.65	20.62	0.07	3.05	2.81	0.92	20.3	52.5
3775	00:00:15.100	3.65	20.62	0.07	3.09	2.82	0.91	20.3	52.5
3800	00:00:15.200	3.65	20.62	0.07	3.08	2.83	0.92	20.3	52.5
3825	00:00:15.300	3.65	20.62	0.07	3.1	2.85	0.92	20.3	52.5
3850	00:00:15.400	3.65	20.62	0.07	3.11	2.86	0.92	20.3	52.5
3875	00:00:15.500	3.65	20.62	0.07	3.11	2.86	0.92	20.3	52.5
3900	00:00:15.600	3.65	20.62	0.07	3.18	2.88	0.9	20.3	52.5
3925	00:00:15.700	3.65	20.62	0.07	3.11	2.88	0.93	20.3	52.5
3950	00:00:15.800	3.65	20.62	0.07	3.14	2.91	0.93	20.3	52.5
3975	00:00:15.900	3.65	20.62	0.07	3.18	2.92	0.92	20.3	52.5
4000	00:00:16.000	3.65	20.62	0.07	3.18	2.93	0.92	20.3	52.5
4025	00:00:16.100	3.65	20.62	0.07	3.2	2.94	0.92	20.3	52.5
4050	00:00:16.200	3.65	20.62	0.07	3.24	2.95	0.91	20.3	52.5
4075	00:00:16.300	3.65	20.62	0.07	3.28	2.96	0.9	20.3	52.5
4100	00:00:16.400	3.65	20.62	0.07	3.3	2.97	0.9	20.3	52.5
4125	00:00:16.500	3.65	20.62	0.07	3.35	3.01	0.9	20.3	52.5
4150	00:00:16.600	3.65	20.62	0.07	3.34	3.01	0.9	20.3	52.5
4175	00:00:16.700	3.65	20.62	0.07	3.38	3.02	0.89	20.3	52.5
4200	00:00:16.800	3.65	20.61	0.07	3.41	3.01	0.88	20.3	52.5
4225	00:00:16.900	3.65	20.62	0.07	3.38	3.02	0.89	20.3	52.5
4250	00:00:17.000	3.65	20.62	0.07	3.33	3.04	0.91	20.3	52.5
4275	00:00:17.100	3.65	20.62	0.07	3.32	3.04	0.92	20.3	52.5
4300	00:00:17.200	3.65	20.62	0.07	3.31	3.06	0.92	20.3	52.5
4325	00:00:17.300	3.65	20.62	0.07	3.31	3.08	0.93	20.3	52.5
4350	00:00:17.400	3.65	20.62	0.07	3.35	3.09	0.92	20.3	52.5
4375	00:00:17.500	3.65	20.62	0.07	3.31	3.09	0.93	20.3	52.5
4400	00:00:17.600	3.65	20.62	0.07	3.32	3.12	0.94	20.3	52.5
4425	00:00:17.700	3.65	20.62	0.07	3.36	3.14	0.93	20.3	52.5
4450	00:00:17.800	3.65	20.61	0.07	3.4	3.14	0.92	20.3	52.5
4475	00:00:17.900	3.65	20.61	0.07	3.43	3.16	0.92	20.3	52.5
4500	00:00:18.000	3.65	20.61	0.07	3.49	3.18	0.91	20.3	52.5
4525	00:00:18.100	3.65	20.61	0.07	3.49	3.19	0.92	20.3	52.5
4550	00:00:18.200	3.65	20.61	0.07	3.53	3.22	0.91	20.3	52.5
4575	00:00:18.300	3.65	20.61	0.07	3.58	3.22	0.9	20.3	52.5
4600	00:00:18.400	3.65	20.61	0.07	3.58	3.24	0.91	20.3	52.5
4625	00:00:18.500	3.65	20.61	0.07	3.67	3.25	0.89	20.3	52.5
4650	00:00:18.600	3.65	20.61	0.07	3.7	3.25	0.88	20.3	52.5
4675	00:00:18.700	3.65	20.61	0.07	3.65	3.28	0.9	20.3	52.5
4700	00:00:18.800	3.65	20.61	0.07	3.65	3.3	0.91	20.3	52.5
4725	00:00:18.900	3.65	20.61	0.07	3.67	3.31	0.9	20.3	52.5
4750	00:00:19.000	3.65	20.61	0.07	3.65	3.35	0.92	20.3	52.5
4775	00:00:19.100	3.65	20.61	0.07	3.7	3.37	0.91	20.3	52.5
4800	00:00:19.200	3.65	20.61	0.07	3.69	3.38	0.91	20.3	52.5
4825	00:00:19.300	3.65	20.61	0.07	3.67	3.41	0.93	20.3	52.5
4850	00:00:19.400	3.65	20.61	0.07	3.66	3.42	0.93	20.3	52.5
4875	00:00:19.500	3.65	20.61	0.07	3.62	3.44	0.95	20.3	52.5
4900	00:00:19.600	3.65	20.61	0.07	3.62	3.46	0.96	20.3	52.5
4925	00:00:19.700	3.65	20.61	0.07	3.65	3.46	0.95	20.3	52.5
4950	00:00:19.800	3.65	20.61	0.07	3.66	3.48	0.95	20.3	52.5
4975	00:00:19.900	3.65	20.61	0.07	3.65	3.5	0.96	20.3	52.5
5000	00:00:20.000	3.65	20.61	0.07	3.69	3.5	0.95	20.3	52.5
5025	00:00:20.100	3.65	20.61	0.07	3.7	3.49	0.94	20.3	52.5
5050	00:00:20.200	3.65	20.61	0.07	3.7	3.49	0.94	20.3	52.5
5075	00:00:20.300	3.65	20.61	0.07	3.74	3.49	0.93	20.3	52.5
5100	00:00:20.400	3.65	20.61	0.07	3.8	3.5	0.92	20.3	52.5
5125	00:00:20.500	3.65	20.61	0.07	3.81	3.52	0.92	20.3	52.5
5150	00:00:20.600	3.65	20.61	0.07	3.83	3.52	0.92	20.3	52.5
5175	00:00:20.700	3.65	20.61	0.07	3.85	3.54	0.92	20.3	52.5
5200	00:00:20.800	3.65	20.61	0.07	3.85	3.55	0.92	20.3	52.5
5225	00:00:20.900	3.65	20.61	0.07	3.86	3.55	0.92	20.3	52.5
5250	00:00:21.000	3.65	20.61	0.07	3.89	3.55	0.91	20.4	52.6
5275	00:00:21.100	3.65	20.61	0.07	3.89	3.58	0.92	20.4	52.6
5300	00:00:21.200	3.65	20.61	0.07	3.9	3.6	0.92	20.4	52.6
5325	00:00:21.300	3.65	20.61	0.07	3.91	3.63	0.93	20.4	52.6
5350	00:00:21.400	3.65	20.61	0.07	3.9	3.64	0.93	20.4	52.6
5375	00:00:21.500	3.65	20.61	0.07	3.86	3.64	0.94	20.4	52.6
5400	00:00:21.600	3.65	20.61	0.07	3.85	3.65	0.95	20.4	52.6
5425	00:00:21.700	3.65	20.61	0.07	3.88	3.65	0.94	20.4	52.6
5450	00:00:21.800	3.65	20.61	0.07	3.92	3.66	0.94	20.4	52.6
5475	00:00:21.900	3.65	20.61	0.08	3.91	3.67	0.94	20.4	52.6
5500	00:00:22.000	3.65	20.61	0.08	3.95	3.68	0.93	20.3	52.6
5525	00:00:22.100	3.65	20.61	0.08	3.95	3.68	0.93	20.3	52.6
5550	00:00:22.200	3.65	20.61	0.08	3.96	3.69	0.93	20.3	52.6
5575	00:00:22.300	3.65	20.61	0.08	3.9	3.69	0.95	20.3	52.6
5600	00:00:22.400	3.65	20.61	0.08	3.9	3.7	0.95	20.3	52.6
5625	00:00:22.500	3.65	20.61	0.08	3.99	3.71	0.93	20.3	52.6
5650	00:00:22.600	3.65	20.61	0.08	4.04	3.71	0.92	20.3	52.6
5675	00:00:22.700	3.65	20.61	0.08	4.04	3.73	0.92	20.3	52.6
5700	00:00:22.800	3.65	20.61	0.08	4.06	3.72	0.92	20.3	52.6
5725	00:00:22.900	3.65	20.61	0.08	4.12	3.73	0.91	20.3	52.6
5750	00:00:23.000	3.65	20.61	0.08	4.13	3.76	0.91	20.3	52.6
5775	00:00:23.100	3.65	20.61	0.08	4.14	3.78	0.91	20.3	52.6
5800	00:00:23.200	3.65	20.61	0.08	4.18	3.78	0.9	20.3	52.6
5825	00:00:23.300	3.64	20.61	0.08	4.26	3.78	0.89	20.3	52.6
5850	00:00:23.400	3.64	20.61	0.08	4.3	3.81	0.89	20.3	52.6
5875	00:00:23.500	3.64	20.61	0.08	4.31	3.83	0.89	20.3	52.6
5900	00:00:23.600	3.64	20.61	0.08	4.33	3.84	0.89	20.3	52.6
5925	00:00:23.700	3.64	20.61	0.08	4.37	3.85	0.88	20.3	52.6
5950	00:00:23.800	3.64	20.6	0.08	4.4	3.89	0.88	20.3	52.6
5975	00:00:23.900	3.64	20.61	0.08	4.37	3.9	0.89	20.3	52.6
6000	00:00:24.000	3.64	20.61	0.08	4.37	3.9	0.89	20.4	52.6
6025	00:00:24.100	3.64	20.61	0.08	4.38	3.89	0.89	20.4	52.6
6050	00:00:24.200	3.64	20.61	0.08	4.36	3.91	0.9	20.4	52.6
6075	00:00:24.300	3.64	20.61	0.08	4.32	3.92	0.91	20.4	52.6
6100	00:00:24.400	3.64	20.61	0.08	4.29	3.92	0.91	20.4	52.6
6125	00:00:24.500	3.64	20.61	0.08	4.3	3.95	0.92	20.4	52.6
6150	00:00:24.600	3.64	20.61	0.08	4.27	3.97	0.93	20.4	52.6
6175	00:00:24.700	3.64	20.61	0.08	4.2	3.98	0.95	20.4	52.6
6200	00:00:24.800	3.64	20.61	0.08	4.17	3.99	0.96	20.4	52.6
6225	00:00:24.900	3.64	20.61	0.08	4.19	4.02	0.96	20.4	52.6
6250	00:00:25.000	3.64	20.61	0.08	4.17	4.05	0.97	20.4	52.6
6275	00:00:25.100	3.64	20.61	0.08	4.19	4.07	0.97	20.4	52.6
6300	00:00:25.200	3.64	20.61	0.08	4.24	4.1	0.97	20.4	52.6
6325	00:00:25.300	3.64	20.61	0.08	4.35	4.11	0.95	20.4	52.6
6350	00:00:25.400	3.64	20.61	0.08	4.35	4.13	0.95	20.4	52.6
6375	00:00:25.500	3.64	20.61	0.08	4.29	4.12	0.96	20.4	52.6
6400	00:00:25.600	3.64	20.61	0.08	4.35	4.15	0.95	20.4	52.6
6425	00:00:25.700	3.63	20.6	0.08	4.43	4.15	0.94	20.4	52.6
6450	00:00:25.800	3.63	20.6	0.08	4.48	4.15	0.93	20.4	52.6
6475	00:00:25.900	3.63	20.6	0.08	4.48	4.16	0.93	20.4	52.6
6500	00:00:26.000	3.63	20.6	0.08	4.51	4.16	0.92	20.4	52.6
6525	00:00:26.100	3.63	20.6	0.08	4.52	4.17	0.92	20.4	52.6
6550	00:00:26.200	3.63	20.6	0.08	4.48	4.17	0.93	20.4	52.6
6575	00:00:26.300	3.64	20.6	0.08	4.45	4.2	0.94	20.4	52.6
6600	00:00:26.400	3.64	20.6	0.08	4.49	4.2	0.93	20.4	52.6
6625	00:00:26.500	3.64	20.6	0.08	4.59	4.22	0.92	20.4	52.6
6650	00:00:26.600	3.64	20.6	0.08	4.56	4.2	0.92	20.4	52.6
6675	00:00:26.700	3.64	20.6	0.08	4.59	4.22	0.92	20.4	52.6
6700	00:00:26.800	3.64	20.6	0.08	4.55	4.25	0.93	20.4	52.6
6725	00:00:26.900	3.64	20.6	0.08	4.6	4.26	0.93	20.4	52.6
6750	00:00:27.000	3.64	20.6	0.08	4.62	4.27	0.92	20.4	52.6
6775	00:00:27.100	3.64	20.6	0.08	4.62	4.29	0.93	20.4	52.6
6800	00:00:27.200	3.64	20.6	0.08	4.65	4.31	0.93	20.4	52.6
6825	00:00:27.300	3.64	20.6	0.08	4.66	4.31	0.92	20.4	52.6
6850	00:00:27.400	3.64	20.6	0.08	4.68	4.3	0.92	20.4	52.6
6875	00:00:27.500	3.64	20.6	0.08	4.65	4.31	0.93	20.4	52.6
6900	00:00:27.600	3.64	20.6	0.08	4.68	4.34	0.93	20.4	52.6
6925	00:00:27.700	3.64	20.6	0.08	4.66	4.34	0.93	20.4	52.6
6950	00:00:27.800	3.64	20.6	0.08	4.69	4.36	0.93	20.4	52.6
6975	00:00:27.900	3.64	20.6	0.08	4.72	4.38	0.93	20.4	52.6
7000	00:00:28.000	3.64	20.6	0.08	4.72	4.39	0.93	20.4	52.6
7025	00:00:28.100	3.64	20.6	0.08	4.76	4.39	0.92	20.4	52.6
7050	00:00:28.200	3.64	20.6	0.08	4.76	4.38	0.92	20.4	52.6
7075	00:00:28.300	3.64	20.6	0.08	4.77	4.4	0.92	20.4	52.6
7100	00:00:28.400	3.64	20.6	0.08	4.76	4.42	0.93	20.4	52.6
7125	00:00:28.500	3.64	20.6	0.08	4.78	4.42	0.92	20.4	52.6
7150	00:00:28.600	3.64	20.6	0.08	4.76	4.42	0.93	20.4	52.6
7175	00:00:28.700	3.64	20.6	0.08	4.77	4.46	0.94	20.4	52.6
7200	00:00:28.800	3.64	20.6	0.08	4.79	4.44	0.93	20.4	52.6
7225	00:00:28.900	3.64	20.6	0.08	4.8	4.43	0.92	20.4	52.6
7250	00:00:29.000	3.64	20.6	0.08	4.83	4.43	0.92	20.4	52.6
7275	00:00:29.100	3.64	20.6	0.08	4.82	4.43	0.92	20.4	52.6
7300	00:00:29.200	3.64	20.6	0.08	4.83	4.44	0.92	20.4	52.6
7325	00:00:29.300	3.64	20.6	0.08	4.84	4.45	0.92	20.4	52.6
7350	00:00:29.400	3.64	20.6	0.08	4.86	4.49	0.92	20.4	52.6
7375	00:00:29.500	3.65	20.6	0.08	4.89	4.51	0.92	20.4	52.6
7400	00:00:29.600	3.65	20.6	0.08	4.94	4.52	0.92	20.4	52.6
7425	00:00:29.700	3.65	20.6	0.08	4.96	4.51	0.91	20.4	52.6
7450	00:00:29.800	3.65	20.6	0.08	4.93	4.51	0.91	20.4	52.6
7475	00:00:29.900	3.65	20.6	0.08	4.92	4.52	0.92	20.4	52.6
7500	00:00:30.000	3.65	20.6	0.08	4.9	4.54	0.93	20.4	52.6
7525	00:00:30.100	3.65	20.6	0.08	4.92	4.56	0.93	20.4	52.6
7550	00:00:30.200	3.65	20.6	0.08	4.94	4.59	0.93	20.4	52.6
7575	00:00:30.300	3.65	20.6	0.08	4.92	4.58	0.93	20.4	52.6
7600	00:00:30.400	3.65	20.6	0.08	4.88	4.57	0.94	20.4	52.6
7625	00:00:30.500	3.65	20.6	0.08	4.87	4.56	0.94	20.4	52.6
7650	00:00:30.600	3.64	20.6	0.08	4.91	4.56	0.93	20.4	52.6
7675	00:00:30.700	3.64	20.6	0.08	4.92	4.58	0.93	20.4	52.6
7700	00:00:30.800	3.64	20.6	0.08	4.98	4.6	0.92	20.4	52.6
7725	00:00:30.900	3.64	20.6	0.08	4.99	4.61	0.92	20.4	52.6
7750	00:00:31.000	3.64	20.6	0.08	5	4.63	0.93	20.4	52.6
7775	00:00:31.100	3.64	20.6	0.08	5.01	4.64	0.93	20.4	52.6
7800	00:00:31.200	3.64	20.6	0.08	5.03	4.66	0.93	20.4	52.6
7825	00:00:31.300	3.64	20.6	0.09	5.09	4.67	0.92	20.4	52.6
7850	00:00:31.400	3.65	20.6	0.09	5.19	4.7	0.91	20.4	52.6
7875	00:00:31.500	3.64	20.6	0.09	5.16	4.71	0.91	20.4	52.6
7900	00:00:31.600	3.64	20.6	0.09	5.17	4.72	0.91	20.4	52.6
7925	00:00:31.700	3.65	20.6	0.09	5.18	4.73	0.91	20.4	52.6
7950	00:00:31.800	3.65	20.6	0.09	5.21	4.74	0.91	20.4	52.6
7975	00:00:31.900	3.65	20.6	0.09	5.23	4.72	0.9	20.4	52.6
8000	00:00:32.000	3.65	20.6	0.09	5.26	4.7	0.89	20.4	52.6
8025	00:00:32.100	3.65	20.6	0.09	5.25	4.69	0.89	20.4	52.6
8050	00:00:32.200	3.65	20.6	0.09	5.27	4.68	0.89	20.4	52.6
8075	00:00:32.300	3.65	20.6	0.09	5.21	4.68	0.9	20.4	52.6
8100	00:00:32.400	3.65	20.6	0.09	5.21	4.68	0.9	20.4	52.6
8125	00:00:32.500	3.65	20.6	0.09	5.26	4.69	0.89	20.4	52.6
8150	00:00:32.600	3.65	20.6	0.09	5.25	4.7	0.9	20.4	52.6
8175	00:00:32.700	3.65	20.6	0.09	5.23	4.73	0.9	20.4	52.6
8200	00:00:32.800	3.65	20.6	0.09	5.19	4.73	0.91	20.4	52.6
8225	00:00:32.900	3.65	20.6	0.09	5.17	4.73	0.92	20.4	52.6
8250	00:00:33.000	3.65	20.6	0.09	5.2	4.77	0.92	20.4	52.6
8275	00:00:33.100	3.65	20.6	0.09	5.26	4.8	0.91	20.4	52.6
8300	00:00:33.200	3.65	20.6	0.09	5.24	4.81	0.92	20.4	52.6
8325	00:00:33.300	3.66	20.6	0.09	5.32	4.82	0.9	20.4	52.6
8350	00:00:33.400	3.66	20.6	0.09	5.29	4.82	0.91	20.4	52.6
8375	00:00:33.500	3.66	20.6	0.09	5.28	4.83	0.92	20.4	52.6
8400	00:00:33.600	3.67	20.6	0.09	5.31	4.85	0.91	20.4	52.6
8425	00:00:33.700	3.67	20.6	0.09	5.33	4.84	0.91	20.4	52.6
8450	00:00:33.800	3.67	20.6	0.09	5.38	4.84	0.9	20.4	52.6
8475	00:00:33.900	3.67	20.59	0.09	5.44	4.86	0.89	20.4	52.6
8500	00:00:34.000	3.68	20.6	0.09	5.42	4.84	0.89	20.4	52.6
8525	00:00:34.100	3.68	20.6	0.09	5.41	4.83	0.89	20.4	52.6
8550	00:00:34.200	3.67	20.6	0.09	5.42	4.83	0.89	20.4	52.6
8575	00:00:34.300	3.67	20.6	0.09	5.41	4.85	0.9	20.4	52.6
8600	00:00:34.400	3.67	20.59	0.09	5.46	4.84	0.89	20.4	52.6
8625	00:00:34.500	3.67	20.59	0.09	5.49	4.85	0.88	20.4	52.6
8650	00:00:34.600	3.67	20.59	0.09	5.52	4.86	0.88	20.4	52.6
8675	00:00:34.700	3.67	20.59	0.09	5.51	4.86	0.88	20.4	52.6
8700	00:00:34.800	3.67	20.59	0.09	5.49	4.88	0.89	20.4	52.6
8725	00:00:34.900	3.67	20.59	0.09	5.48	4.88	0.89	20.4	52.6
8750	00:00:35.000	3.67	20.59	0.09	5.5	4.9	0.89	20.4	52.7
8775	00:00:35.100	3.67	20.59	0.09	5.49	4.89	0.89	20.4	52.7
8800	00:00:35.200	3.67	20.59	0.09	5.53	4.91	0.89	20.4	52.7
8825	00:00:35.300	3.67	20.59	0.09	5.55	4.91	0.88	20.4	52.7
8850	00:00:35.400	3.67	20.59	0.09	5.56	4.94	0.89	20.4	52.7
8875	00:00:35.500	3.67	20.59	0.09	5.62	4.94	0.88	20.4	52.7
8900	00:00:35.600	3.67	20.59	0.09	5.59	4.97	0.89	20.4	52.7
8925	00:00:35.700	3.67	20.59	0.09	5.63	4.99	0.89	20.4	52.7
8950	00:00:35.800	3.67	20.59	0.09	5.65	4.98	0.88	20.4	52.7
8975	00:00:35.900	3.67	20.59	0.09	5.66	4.99	0.88	20.4	52.7
9000	00:00:36.000	3.67	20.59	0.09	5.67	5.02	0.89	20.4	52.7
9025	00:00:36.100	3.67	20.59	0.09	5.74	5.04	0.88	20.4	52.7
9050	00:00:36.200	3.67	20.59	0.09	5.8	5.04	0.87	20.4	52.7
9075	00:00:36.300	3.67	20.59	0.09	5.83	5.04	0.86	20.4	52.7
9100	00:00:36.400	3.67	20.59	0.09	5.8	5.03	0.87	20.4	52.7
9125	00:00:36.500	3.67	20.59	0.09	5.79	5.02	0.87	20.4	52.7
9150	00:00:36.600	3.67	20.59	0.09	5.79	5.01	0.86	20.4	52.7
9175	00:00:36.700	3.67	20.59	0.09	5.81	4.99	0.86	20.4	52.7
9200	00:00:36.800	3.67	20.59	0.09	5.86	5.01	0.85	20.4	52.7
9225	00:00:36.900	3.67	20.59	0.09	5.92	5.01	0.85	20.4	52.7
9250	00:00:37.000	3.67	20.59	0.09	5.93	4.99	0.84	20.4	52.7
9275	00:00:37.100	3.67	20.59	0.09	5.92	4.99	0.84	20.4	52.7
9300	00:00:37.200	3.67	20.59	0.09	5.9	5.01	0.85	20.4	52.7
9325	00:00:37.300	3.67	20.59	0.09	5.87	5.03	0.86	20.4	52.7
9350	00:00:37.400	3.67	20.59	0.09	5.91	5.04	0.85	20.4	52.7
9375	00:00:37.500	3.67	20.59	0.09	5.96	5.06	0.85	20.4	52.7
9400	00:00:37.600	3.67	20.59	0.09	5.96	5.08	0.85	20.4	52.7
9425	00:00:37.700	3.67	20.59	0.09	5.96	5.08	0.85	20.4	52.7
9450	00:00:37.800	3.67	20.59	0.09	5.97	5.11	0.86	20.4	52.7
9475	00:00:37.900	3.67	20.59	0.09	5.94	5.15	0.87	20.4	52.7
9500	00:00:38.000	3.67	20.59	0.09	5.99	5.18	0.87	20.4	52.7
9525	00:00:38.100	3.67	20.59	0.09	6	5.2	0.87	20.4	52.7
9550	00:00:38.200	3.67	20.59	0.09	6.03	5.19	0.86	20.4	52.7
9575	00:00:38.300	3.67	20.59	0.09	6.07	5.2	0.86	20.4	52.7
9600	00:00:38.400	3.67	20.59	0.09	6.06	5.21	0.86	20.4	52.7
9625	00:00:38.500	3.67	20.59	0.09	6.06	5.22	0.86	20.4	52.7
9650	00:00:38.600	3.67	20.59	0.09	6.11	5.23	0.86	20.4	52.7
9675	00:00:38.700	3.67	20.59	0.09	6.13	5.25	0.86	20.4	52.7
9700	00:00:38.800	3.67	20.59	0.09	6.16	5.25	0.85	20.4	52.7
9725	00:00:38.900	3.67	20.59	0.09	6.15	5.25	0.85	20.4	52.7
9750	00:00:39.000	3.67	20.59	0.09	6.16	5.25	0.85	20.4	52.7
9775	00:00:39.100	3.67	20.59	0.09	6.16	5.27	0.86	20.4	52.7
9800	00:00:39.200	3.67	20.59	0.09	6.15	5.28	0.86	20.4	52.7
9825	00:00:39.300	3.67	20.59	0.09	6.19	5.29	0.85	20.4	52.7
9850	00:00:39.400	3.67	20.59	0.09	6.25	5.31	0.85	20.4	52.7
9875	00:00:39.500	3.67	20.59	0.09	6.29	5.34	0.85	20.4	52.7
9900	00:00:39.600	3.67	20.59	0.09	6.32	5.33	0.84	20.4	52.7
9925	00:00:39.700	3.67	20.59	0.09	6.37	5.32	0.84	20.4	52.7
9950	00:00:39.800	3.67	20.59	0.09	6.38	5.34	0.84	20.4	52.7
9975	00:00:39.900	3.67	20.59	0.09	6.39	5.33	0.83	20.4	52.7
10000	00:00:40.000	3.67	20.59	0.09	6.38	5.34	0.84	20.4	52.7
10025	00:00:40.100	3.67	20.59	0.09	6.44	5.33	0.83	20.4	52.7
10050	00:00:40.200	3.66	20.58	0.09	6.49	5.33	0.82	20.4	52.7
10075	00:00:40.300	3.66	20.58	0.09	6.53	5.33	0.82	20.4	52.7
10100	00:00:40.400	3.66	20.58	0.09	6.53	5.34	0.82	20.4	52.7
10125	00:00:40.500	3.66	20.58	0.09	6.51	5.33	0.82	20.4	52.7
10150	00:00:40.600	3.66	20.58	0.09	6.55	5.35	0.82	20.4	52.7
10175	00:00:40.700	3.66	20.58	0.09	6.58	5.36	0.81	20.4	52.7
10200	00:00:40.800	3.66	20.58	0.09	6.54	5.36	0.82	20.4	52.7
10225	00:00:40.900	3.66	20.58	0.09	6.58	5.39	0.82	20.4	52.7
10250	00:00:41.000	3.66	20.58	0.09	6.61	5.4	0.82	20.4	52.8
10275	00:00:41.100	3.66	20.58	0.09	6.57	5.42	0.82	20.4	52.8
10300	00:00:41.200	3.66	20.58	0.09	6.58	5.44	0.83	20.4	52.8
10325	00:00:41.300	3.66	20.58	0.09	6.54	5.43	0.83	20.4	52.8
10350	00:00:41.400	3.66	20.58	0.09	6.56	5.43	0.83	20.4	52.8
10375	00:00:41.500	3.66	20.58	0.09	6.59	5.44	0.83	20.4	52.8
10400	00:00:41.600	3.66	20.58	0.09	6.6	5.45	0.83	20.4	52.8
10425	00:00:41.700	3.66	20.58	0.09	6.61	5.46	0.83	20.4	52.8
10450	00:00:41.800	3.66	20.58	0.09	6.69	5.47	0.82	20.4	52.8
10475	00:00:41.900	3.66	20.58	0.09	6.66	5.47	0.82	20.4	52.8
10500	00:00:42.000	3.66	20.58	0.09	6.74	5.47	0.81	20.4	52.8
10525	00:00:42.100	3.66	20.58	0.09	6.73	5.5	0.82	20.4	52.8
10550	00:00:42.200	3.66	20.58	0.09	6.73	5.5	0.82	20.4	52.8
10575	00:00:42.300	3.66	20.58	0.09	6.77	5.55	0.82	20.4	52.8
10600	00:00:42.400	3.66	20.58	0.09	6.77	5.58	0.82	20.4	52.8
10625	00:00:42.500	3.66	20.58	0.09	6.77	5.59	0.83	20.4	52.8
10650	00:00:42.600	3.66	20.58	0.09	6.77	5.61	0.83	20.4	52.8
10675	00:00:42.700	3.66	20.58	0.09	6.71	5.62	0.84	20.4	52.8
10700	00:00:42.800	3.66	20.58	0.09	6.71	5.63	0.84	20.4	52.8
10725	00:00:42.900	3.66	20.58	0.09	6.79	5.66	0.83	20.4	52.8
10750	00:00:43.000	3.66	20.58	0.09	6.71	5.66	0.84	20.4	52.8
10775	00:00:43.100	3.66	20.58	0.09	6.76	5.64	0.83	20.4	52.8
10800	00:00:43.200	3.66	20.58	0.09	6.74	5.64	0.84	20.4	52.8
10825	00:00:43.300	3.66	20.58	0.09	6.72	5.62	0.84	20.4	52.8
10850	00:00:43.400	3.66	20.58	0.09	6.74	5.6	0.83	20.4	52.8
10875	00:00:43.500	3.66	20.58	0.09	6.8	5.6	0.82	20.4	52.8
10900	00:00:43.600	3.66	20.58	0.09	6.81	5.6	0.82	20.4	52.8
10925	00:00:43.700	3.66	20.58	0.09	6.86	5.6	0.82	20.4	52.8
10950	00:00:43.800	3.66	20.58	0.09	6.83	5.63	0.82	20.4	52.8
10975	00:00:43.900	3.66	20.58	0.09	6.84	5.61	0.82	20.4	52.8
11000	00:00:44.000	3.66	20.58	0.09	6.93	5.62	0.81	20.4	52.8
11025	00:00:44.100	3.66	20.58	0.09	7.01	5.63	0.8	20.4	52.8
11050	00:00:44.200	3.66	20.58	0.09	7.08	5.65	0.8	20.4	52.8
11075	00:00:44.300	3.66	20.58	0.09	7.16	5.68	0.79	20.4	52.8
11100	00:00:44.400	3.66	20.58	0.1	7.21	5.7	0.79	20.4	52.8
11125	00:00:44.500	3.66	20.58	0.1	7.22	5.72	0.79	20.4	52.8
11150	00:00:44.600	3.66	20.58	0.1	7.27	5.73	0.79	20.4	52.8
11175	00:00:44.700	3.66	20.58	0.1	7.33	5.74	0.78	20.4	52.8
11200	00:00:44.800	3.66	20.58	0.1	7.38	5.73	0.78	20.4	52.8
11225	00:00:44.900	3.66	20.58	0.1	7.38	5.75	0.78	20.4	52.8
11250	00:00:45.000	3.66	20.58	0.1	7.34	5.78	0.79	20.4	52.8
11275	00:00:45.100	3.66	20.58	0.1	7.29	5.78	0.79	20.4	52.8
11300	00:00:45.200	3.66	20.58	0.1	7.23	5.77	0.8	20.4	52.8
11325	00:00:45.300	3.66	20.58	0.1	7.18	5.77	0.8	20.4	52.8
11350	00:00:45.400	3.66	20.58	0.1	7.14	5.78	0.81	20.4	52.8
11375	00:00:45.500	3.66	20.58	0.1	7.1	5.79	0.82	20.4	52.8
11400	00:00:45.600	3.66	20.58	0.1	7.06	5.81	0.82	20.4	52.8
11425	00:00:45.700	3.66	20.58	0.1	7.09	5.8	0.82	20.4	52.8
11450	00:00:45.800	3.66	20.58	0.1	7.1	5.8	0.82	20.4	52.8
11475	00:00:45.900	3.66	20.58	0.1	7.09	5.81	0.82	20.4	52.8
11500	00:00:46.000	3.66	20.58	0.1	7.11	5.81	0.82	20.4	52.8
11525	00:00:46.100	3.66	20.58	0.1	7.13	5.81	0.82	20.4	52.8
11550	00:00:46.200	3.65	20.58	0.1	7.21	5.82	0.81	20.4	52.8
11575	00:00:46.300	3.65	20.58	0.1	7.22	5.83	0.81	20.4	52.8
11600	00:00:46.400	3.65	20.58	0.1	7.2	5.81	0.81	20.4	52.8
11625	00:00:46.500	3.65	20.58	0.1	7.25	5.81	0.8	20.4	52.8
11650	00:00:46.600	3.65	20.58	0.1	7.24	5.83	0.8	20.4	52.8
11675	00:00:46.700	3.65	20.58	0.1	7.2	5.85	0.81	20.4	52.8
11700	00:00:46.800	3.65	20.58	0.1	7.22	5.86	0.81	20.4	52.8
11725	00:00:46.900	3.65	20.58	0.1	7.28	5.87	0.81	20.4	52.8
11750	00:00:47.000	3.65	20.58	0.1	7.27	5.87	0.81	20.4	52.8
11775	00:00:47.100	3.65	20.58	0.1	7.31	5.87	0.8	20.4	52.8
11800	00:00:47.200	3.65	20.58	0.1	7.29	5.89	0.81	20.4	52.8
11825	00:00:47.300	3.66	20.58	0.1	7.35	5.89	0.8	20.4	52.8
11850	00:00:47.400	3.66	20.58	0.1	7.41	5.93	0.8	20.4	52.8
11875	00:00:47.500	3.66	20.58	0.1	7.4	5.95	0.8	20.4	52.8
11900	00:00:47.600	3.66	20.58	0.1	7.42	5.95	0.8	20.4	52.8
11925	00:00:47.700	3.66	20.57	0.1	7.46	5.95	0.8	20.4	52.8
11950	00:00:47.800	3.66	20.57	0.1	7.48	5.98	0.8	20.4	52.8
11975	00:00:47.900	3.66	20.57	0.1	7.48	5.99	0.8	20.4	52.8
12000	00:00:48.000	3.66	20.57	0.1	7.55	5.99	0.79	20.4	52.8
12025	00:00:48.100	3.66	20.57	0.1	7.56	6.03	0.8	20.4	52.8
12050	00:00:48.200	3.66	20.57	0.1	7.6	6.02	0.79	20.4	52.8
12075	00:00:48.300	3.66	20.57	0.1	7.55	6.06	0.8	20.4	52.8
12100	00:00:48.400	3.66	20.57	0.1	7.58	6.05	0.8	20.4	52.8
12125	00:00:48.500	3.66	20.57	0.1	7.61	6.04	0.79	20.4	52.8
12150	00:00:48.600	3.66	20.57	0.1	7.65	6.06	0.79	20.4	52.8
12175	00:00:48.700	3.67	20.57	0.1	7.69	6.08	0.79	20.4	52.8
12200	00:00:48.800	3.67	20.57	0.1	7.69	6.09	0.79	20.4	52.8
12225	00:00:48.900	3.67	20.57	0.1	7.74	6.11	0.79	20.4	52.8
12250	00:00:49.000	3.67	20.57	0.1	7.76	6.14	0.79	20.4	52.8
12275	00:00:49.100	3.67	20.57	0.1	7.79	6.13	0.79	20.4	52.8
12300	00:00:49.200	3.67	20.57	0.1	7.78	6.14	0.79	20.4	52.8
12325	00:00:49.300	3.67	20.57	0.1	7.83	6.12	0.78	20.4	52.8
12350	00:00:49.400	3.67	20.57	0.1	7.82	6.13	0.78	20.4	52.8
12375	00:00:49.500	3.67	20.57	0.1	7.87	6.13	0.78	20.4	52.8
12400	00:00:49.600	3.67	20.57	0.1	7.92	6.12	0.77	20.4	52.8
12425	00:00:49.700	3.66	20.57	0.1	7.9	6.14	0.78	20.4	52.8
12450	00:00:49.800	3.66	20.57	0.1	7.97	6.12	0.77	20.4	52.8
12475	00:00:49.900	3.66	20.57	0.1	8	6.12	0.77	20.4	52.8
12500	00:00:50.000	3.66	20.57	0.1	8.05	6.14	0.76	20.4	52.8
12525	00:00:50.100	3.66	20.57	0.1	8.1	6.16	0.76	20.4	52.8
12550	00:00:50.200	3.66	20.57	0.1	8.15	6.17	0.76	20.4	52.8
12575	00:00:50.300	3.67	20.57	0.1	8.24	6.2	0.75	20.4	52.8
12600	00:00:50.400	3.67	20.57	0.1	8.28	6.23	0.75	20.4	52.8
12625	00:00:50.500	3.67	20.57	0.1	8.25	6.26	0.76	20.4	52.8
12650	00:00:50.600	3.67	20.57	0.1	8.27	6.25	0.76	20.4	52.8
12675	00:00:50.700	3.67	20.57	0.1	8.3	6.26	0.75	20.4	52.8
12700	00:00:50.800	3.67	20.57	0.1	8.28	6.27	0.76	20.4	52.8
12725	00:00:50.900	3.67	20.57	0.1	8.26	6.28	0.76	20.4	52.8
12750	00:00:51.000	3.67	20.57	0.1	8.25	6.26	0.76	20.4	52.8
12775	00:00:51.100	3.67	20.57	0.1	8.2	6.27	0.76	20.4	52.8
12800	00:00:51.200	3.67	20.57	0.1	8.25	6.29	0.76	20.4	52.8
12825	00:00:51.300	3.67	20.57	0.1	8.24	6.3	0.76	20.4	52.8
12850	00:00:51.400	3.67	20.57	0.1	8.27	6.29	0.76	20.4	52.8
12875	00:00:51.500	3.67	20.57	0.1	8.31	6.3	0.76	20.4	52.8
12900	00:00:51.600	3.67	20.57	0.1	8.37	6.34	0.76	20.4	52.8
12925	00:00:51.700	3.67	20.57	0.1	8.4	6.36	0.76	20.4	52.8
12950	00:00:51.800	3.67	20.57	0.1	8.42	6.39	0.76	20.4	52.8
12975	00:00:51.900	3.67	20.56	0.1	8.5	6.4	0.75	20.4	52.8
13000	00:00:52.000	3.67	20.56	0.1	8.51	6.42	0.75	20.4	52.8
13025	00:00:52.100	3.67	20.56	0.1	8.53	6.43	0.75	20.4	52.8
13050	00:00:52.200	3.67	20.56	0.1	8.53	6.43	0.75	20.4	52.8
13075	00:00:52.300	3.67	20.56	0.1	8.53	6.45	0.76	20.4	52.8
13100	00:00:52.400	3.67	20.56	0.1	8.53	6.46	0.76	20.4	52.8
13125	00:00:52.500	3.67	20.56	0.1	8.54	6.45	0.76	20.4	52.8
13150	00:00:52.600	3.67	20.56	0.1	8.49	6.46	0.76	20.4	52.8
13175	00:00:52.700	3.67	20.56	0.1	8.49	6.48	0.76	20.4	52.8
13200	00:00:52.800	3.67	20.56	0.1	8.53	6.47	0.76	20.4	52.8
13225	00:00:52.900	3.67	20.56	0.1	8.54	6.5	0.76	20.4	52.8
13250	00:00:53.000	3.67	20.56	0.1	8.6	6.51	0.76	20.4	52.8
13275	00:00:53.100	3.67	20.56	0.1	8.63	6.52	0.76	20.4	52.8
13300	00:00:53.200	3.67	20.56	0.1	8.62	6.54	0.76	20.4	52.8
13325	00:00:53.300	3.67	20.56	0.1	8.62	6.53	0.76	20.4	52.8
13350	00:00:53.400	3.67	20.56	0.1	8.68	6.54	0.75	20.4	52.8
13375	00:00:53.500	3.67	20.56	0.1	8.68	6.57	0.76	20.4	52.8
13400	00:00:53.600	3.67	20.56	0.1	8.72	6.57	0.75	20.4	52.8
13425	00:00:53.700	3.67	20.56	0.1	8.73	6.59	0.76	20.4	52.8
13450	00:00:53.800	3.67	20.56	0.1	8.72	6.63	0.76	20.4	52.8
13475	00:00:53.900	3.67	20.56	0.1	8.7	6.63	0.76	20.4	52.8
13500	00:00:54.000	3.67	20.56	0.1	8.68	6.63	0.76	20.4	52.8
13525	00:00:54.100	3.67	20.56	0.1	8.7	6.64	0.76	20.4	52.8
13550	00:00:54.200	3.67	20.56	0.1	8.79	6.66	0.76	20.4	52.8
13575	00:00:54.300	3.67	20.56	0.1	8.85	6.65	0.75	20.4	52.8
13600	00:00:54.400	3.67	20.56	0.1	8.86	6.68	0.75	20.4	52.8
13625	00:00:54.500	3.67	20.56	0.1	8.88	6.7	0.75	20.4	52.8
13650	00:00:54.600	3.67	20.56	0.1	8.86	6.69	0.75	20.4	52.8
13675	00:00:54.700	3.67	20.56	0.1	8.9	6.65	0.75	20.4	52.8
13700	00:00:54.800	3.67	20.56	0.1	8.96	6.63	0.74	20.4	52.8
13725	00:00:54.900	3.67	20.56	0.1	8.99	6.64	0.74	20.4	52.8
13750	00:00:55.000	3.67	20.56	0.1	9.06	6.65	0.73	20.4	52.8
13775	00:00:55.100	3.67	20.56	0.1	9.05	6.65	0.73	20.4	52.8
13800	00:00:55.200	3.67	20.56	0.1	9	6.63	0.74	20.4	52.8
13825	00:00:55.300	3.67	20.56	0.1	9	6.64	0.74	20.4	52.8
13850	00:00:55.400	3.67	20.56	0.1	9.03	6.65	0.74	20.4	52.8
13875	00:00:55.500	3.67	20.56	0.1	9.04	6.66	0.74	20.4	52.8
13900	00:00:55.600	3.67	20.56	0.1	9.05	6.72	0.74	20.4	52.8
13925	00:00:55.700	3.67	20.56	0.11	9.09	6.74	0.74	20.4	52.8
13950	00:00:55.800	3.67	20.56	0.11	9.1	6.73	0.74	20.4	52.8
13975	00:00:55.900	3.67	20.56	0.1	9.1	6.7	0.74	20.4	52.8
14000	00:00:56.000	3.67	20.56	0.11	9.05	6.73	0.74	20.4	52.8
14025	00:00:56.100	3.67	20.56	0.11	9.05	6.77	0.75	20.4	52.8
14050	00:00:56.200	3.67	20.56	0.11	9.11	6.79	0.75	20.4	52.8
14075	00:00:56.300	3.67	20.56	0.11	9.12	6.81	0.75	20.4	52.8
14100	00:00:56.400	3.67	20.56	0.11	9.16	6.82	0.74	20.4	52.8
14125	00:00:56.500	3.67	20.56	0.11	9.18	6.82	0.74	20.4	52.8
14150	00:00:56.600	3.67	20.56	0.11	9.27	6.82	0.74	20.4	52.8
14175	00:00:56.700	3.67	20.56	0.11	9.24	6.86	0.74	20.4	52.8
14200	00:00:56.800	3.67	20.56	0.11	9.23	6.87	0.74	20.4	52.8
14225	00:00:56.900	3.67	20.56	0.11	9.26	6.92	0.75	20.4	52.8
14250	00:00:57.000	3.67	20.56	0.11	9.3	6.94	0.75	20.4	52.8
14275	00:00:57.100	3.66	20.56	0.11	9.34	6.97	0.75	20.4	52.8
14300	00:00:57.200	3.66	20.56	0.11	9.34	6.99	0.75	20.4	52.8
14325	00:00:57.300	3.66	20.56	0.11	9.37	7.02	0.75	20.4	52.8
14350	00:00:57.400	3.66	20.56	0.11	9.4	7.03	0.75	20.4	52.8
14375	00:00:57.500	3.66	20.56	0.11	9.44	7.01	0.74	20.4	52.8
14400	00:00:57.600	3.66	20.56	0.11	9.41	6.99	0.74	20.4	52.8
14425	00:00:57.700	3.66	20.56	0.11	9.45	6.98	0.74	20.4	52.8
14450	00:00:57.800	3.66	20.55	0.11	9.5	7.01	0.74	20.4	52.8
14475	00:00:57.900	3.66	20.55	0.11	9.59	7.01	0.73	20.4	52.8
14500	00:00:58.000	3.66	20.55	0.11	9.63	7	0.73	20.4	52.8
14525	00:00:58.100	3.66	20.55	0.11	9.66	6.99	0.72	20.4	52.8
14550	00:00:58.200	3.66	20.55	0.11	9.67	7	0.72	20.4	52.8
14575	00:00:58.300	3.66	20.55	0.11	9.68	7.04	0.73	20.4	52.8
14600	00:00:58.400	3.66	20.55	0.11	9.61	7.05	0.73	20.4	52.8
14625	00:00:58.500	3.66	20.55	0.11	9.61	7.09	0.74	20.4	52.8
14650	00:00:58.600	3.66	20.55	0.11	9.64	7.12	0.74	20.4	52.8
14675	00:00:58.700	3.66	20.55	0.11	9.69	7.14	0.74	20.4	52.8
14700	00:00:58.800	3.66	20.55	0.11	9.68	7.15	0.74	20.4	52.8
14725	00:00:58.900	3.66	20.55	0.11	9.65	7.18	0.74	20.4	52.8
14750	00:00:59.000	3.66	20.55	0.11	9.68	7.23	0.75	20.4	52.7
14775	00:00:59.100	3.66	20.55	0.11	9.73	7.26	0.75	20.4	52.7
14800	00:00:59.200	3.66	20.55	0.11	9.74	7.26	0.75	20.4	52.7
14825	00:00:59.300	3.66	20.55	0.11	9.75	7.26	0.75	20.4	52.7
14850	00:00:59.400	3.67	20.55	0.11	9.79	7.29	0.74	20.4	52.7
14875	00:00:59.500	3.67	20.55	0.11	9.88	7.28	0.74	20.4	52.7
14900	00:00:59.600	3.67	20.55	0.11	9.94	7.28	0.73	20.4	52.7
14925	00:00:59.700	3.66	20.55	0.11	9.9	7.29	0.74	20.4	52.7
14950	00:00:59.800	3.67	20.55	0.11	9.93	7.31	0.74	20.4	52.7
14975	00:00:59.900	3.67	20.55	0.11	9.92	7.3	0.74	20.4	52.7
15000	00:01:00.000	3.67	20.55	0.11	9.95	7.29	0.73	20.4	52.7
15025	00:01:00.100	3.67	20.55	0.11	9.95	7.29	0.73	20.4	52.7
15050	00:01:00.200	3.67	20.55	0.11	10	7.3	0.73	20.4	52.7
15075	00:01:00.300	3.67	20.55	0.11	10.03	7.3	0.73	20.4	52.7
15100	00:01:00.400	3.67	20.55	0.11	10.1	7.3	0.72	20.4	52.7
15125	00:01:00.500	3.67	20.55	0.11	10.08	7.34	0.73	20.4	52.7
15150	00:01:00.600	3.67	20.55	0.11	10.04	7.37	0.73	20.4	52.7
15175	00:01:00.700	3.67	20.55	0.11	10.07	7.4	0.73	20.4	52.7
15200	00:01:00.800	3.67	20.55	0.11	10.13	7.39	0.73	20.4	52.7
15225	00:01:00.900	3.67	20.55	0.11	10.2	7.4	0.72	20.4	52.7
15250	00:01:01.000	3.67	20.55	0.11	10.13	7.4	0.73	20.4	52.7
15275	00:01:01.100	3.67	20.55	0.11	10.12	7.39	0.73	20.4	52.7
15300	00:01:01.200	3.67	20.55	0.11	10.11	7.41	0.73	20.4	52.7
15325	00:01:01.300	3.67	20.55	0.11	10.12	7.42	0.73	20.4	52.7
15350	00:01:01.400	3.67	20.55	0.11	10.11	7.43	0.74	20.4	52.7
15375	00:01:01.500	3.66	20.55	0.11	10.06	7.4	0.74	20.4	52.7
15400	00:01:01.600	3.66	20.55	0.11	10.06	7.39	0.73	20.4	52.7
15425	00:01:01.700	3.66	20.55	0.11	10.09	7.38	0.73	20.4	52.7
15450	00:01:01.800	3.66	20.55	0.11	10.09	7.4	0.73	20.4	52.7
15475	00:01:01.900	3.67	20.55	0.11	10.07	7.39	0.73	20.4	52.7
15500	00:01:02.000	3.67	20.55	0.11	10.14	7.4	0.73	20.4	52.7
15525	00:01:02.100	3.67	20.55	0.11	10.18	7.43	0.73	20.4	52.7
15550	00:01:02.200	3.67	20.55	0.11	10.21	7.42	0.73	20.4	52.7
15575	00:01:02.300	3.67	20.55	0.11	10.27	7.41	0.72	20.4	52.7
15600	00:01:02.400	3.67	20.55	0.11	10.27	7.41	0.72	20.4	52.7
15625	00:01:02.500	3.67	20.55	0.11	10.36	7.46	0.72	20.4	52.7
15650	00:01:02.600	3.67	20.55	0.11	10.41	7.5	0.72	20.4	52.7
15675	00:01:02.700	3.67	20.55	0.11	10.4	7.54	0.72	20.4	52.7
15700	00:01:02.800	3.67	20.55	0.11	10.38	7.58	0.73	20.4	52.7
15725	00:01:02.900	3.67	20.55	0.11	10.34	7.62	0.74	20.4	52.7
15750	00:01:03.000	3.68	20.55	0.11	10.36	7.66	0.74	20.4	52.7
15775	00:01:03.100	3.68	20.55	0.11	10.39	7.67	0.74	20.4	52.7
15800	00:01:03.200	3.68	20.55	0.11	10.42	7.69	0.74	20.4	52.7
15825	00:01:03.300	3.68	20.55	0.11	10.39	7.72	0.74	20.4	52.7
15850	00:01:03.400	3.68	20.55	0.11	10.43	7.73	0.74	20.4	52.7
15875	00:01:03.500	3.68	20.55	0.11	10.39	7.73	0.74	20.4	52.7
15900	00:01:03.600	3.68	20.55	0.11	10.43	7.71	0.74	20.4	52.7
15925	00:01:03.700	3.68	20.55	0.11	10.5	7.72	0.74	20.4	52.7
15950	00:01:03.800	3.68	20.55	0.11	10.5	7.7	0.73	20.4	52.7
15975	00:01:03.900	3.67	20.55	0.11	10.51	7.69	0.73	20.4	52.7
16000	00:01:04.000	3.67	20.55	0.11	10.5	7.66	0.73	20.4	52.7
16025	00:01:04.100	3.67	20.55	0.11	10.46	7.68	0.73	20.4	52.7
16050	00:01:04.200	3.67	20.54	0.11	10.53	7.69	0.73	20.4	52.7
16075	00:01:04.300	3.67	20.54	0.11	10.55	7.68	0.73	20.4	52.7
16100	00:01:04.400	3.67	20.54	0.11	10.5	7.71	0.73	20.4	52.7
16125	00:01:04.500	3.67	20.54	0.11	10.54	7.7	0.73	20.4	52.7
16150	00:01:04.600	3.67	20.54	0.11	10.57	7.7	0.73	20.4	52.7
16175	00:01:04.700	3.67	20.54	0.11	10.58	7.7	0.73	20.4	52.7
16200	00:01:04.800	3.67	20.54	0.11	10.6	7.71	0.73	20.4	52.7
16225	00:01:04.900	3.67	20.54	0.12	10.63	7.74	0.73	20.4	52.7
16250	00:01:05.000	3.67	20.54	0.12	10.7	7.77	0.73	20.4	52.7
16275	00:01:05.100	3.67	20.54	0.12	10.77	7.74	0.72	20.4	52.7
16300	00:01:05.200	3.67	20.54	0.12	10.72	7.79	0.73	20.4	52.7
16325	00:01:05.300	3.67	20.54	0.12	10.72	7.79	0.73	20.4	52.7
16350	00:01:05.400	3.67	20.54	0.12	10.78	7.8	0.72	20.4	52.7
16375	00:01:05.500	3.67	20.54	0.12	10.8	7.83	0.72	20.4	52.7
16400	00:01:05.600	3.67	20.54	0.12	10.74	7.86	0.73	20.4	52.7
16425	00:01:05.700	3.67	20.54	0.12	10.75	7.87	0.73	20.4	52.7
16450	00:01:05.800	3.67	20.54	0.12	10.8	7.87	0.73	20.4	52.7
16475	00:01:05.900	3.67	20.54	0.12	10.85	7.84	0.72	20.4	52.7
16500	00:01:06.000	3.67	20.54	0.12	10.82	7.86	0.73	20.4	52.7
16525	00:01:06.100	3.67	20.54	0.12	10.85	7.86	0.73	20.4	52.7
16550	00:01:06.200	3.67	20.54	0.12	10.88	7.85	0.72	20.4	52.7
16575	00:01:06.300	3.67	20.54	0.12	10.9	7.88	0.72	20.4	52.7
16600	00:01:06.400	3.67	20.54	0.12	10.93	7.89	0.72	20.4	52.7
16625	00:01:06.500	3.67	20.54	0.12	10.92	7.91	0.72	20.4	52.7
16650	00:01:06.600	3.67	20.54	0.12	10.97	7.9	0.72	20.4	52.7
16675	00:01:06.700	3.66	20.54	0.12	10.95	7.91	0.72	20.4	52.7
16700	00:01:06.800	3.67	20.54	0.12	10.98	7.93	0.72	20.4	52.7
16725	00:01:06.900	3.67	20.54	0.12	10.98	7.93	0.72	20.4	52.7
16750	00:01:07.000	3.67	20.54	0.12	10.99	7.93	0.72	20.4	52.7
16775	00:01:07.100	3.67	20.54	0.12	11.02	7.96	0.72	20.4	52.7
16800	00:01:07.200	3.67	20.54	0.12	11.08	7.98	0.72	20.4	52.7
16825	00:01:07.300	3.67	20.54	0.12	11.09	7.98	0.72	20.4	52.7
16850	00:01:07.400	3.67	20.54	0.12	11.07	7.97	0.72	20.4	52.7
16875	00:01:07.500	3.67	20.54	0.12	11.13	7.97	0.72	20.4	52.7
16900	00:01:07.600	3.67	20.54	0.12	11.16	7.97	0.71	20.4	52.7
16925	00:01:07.700	3.67	20.54	0.12	11.17	7.97	0.71	20.4	52.7
16950	00:01:07.800	3.67	20.54	0.12	11.19	7.95	0.71	20.4	52.7
16975	00:01:07.900	3.67	20.54	0.12	11.19	7.99	0.71	20.4	52.7
17000	00:01:08.000	3.67	20.54	0.12	11.24	8.02	0.71	20.4	52.7
17025	00:01:08.100	3.67	20.54	0.12	11.28	8.03	0.71	20.4	52.7
17050	00:01:08.200	3.67	20.54	0.12	11.23	8.07	0.72	20.4	52.7
17075	00:01:08.300	3.67	20.54	0.12	11.24	8.07	0.72	20.4	52.7
17100	00:01:08.400	3.67	20.54	0.12	11.31	8.09	0.72	20.4	52.7
17125	00:01:08.500	3.67	20.54	0.12	11.27	8.09	0.72	20.4	52.7
17150	00:01:08.600	3.67	20.54	0.12	11.29	8.1	0.72	20.4	52.7
17175	00:01:08.700	3.66	20.54	0.12	11.31	8.13	0.72	20.4	52.7
17200	00:01:08.800	3.66	20.54	0.12	11.34	8.16	0.72	20.4	52.7
17225	00:01:08.900	3.66	20.54	0.12	11.37	8.17	0.72	20.4	52.7
17250	00:01:09.000	3.66	20.54	0.12	11.35	8.15	0.72	20.4	52.7
17275	00:01:09.100	3.66	20.54	0.12	11.32	8.17	0.72	20.4	52.7
17300	00:01:09.200	3.66	20.54	0.12	11.4	8.16	0.72	20.4	52.7
17325	00:01:09.300	3.66	20.54	0.12	11.41	8.17	0.72	20.4	52.7
17350	00:01:09.400	3.66	20.54	0.12	11.43	8.2	0.72	20.4	52.7
17375	00:01:09.500	3.66	20.54	0.12	11.49	8.2	0.71	20.4	52.7
17400	00:01:09.600	3.66	20.54	0.12	11.47	8.22	0.72	20.4	52.7
17425	00:01:09.700	3.66	20.53	0.12	11.52	8.21	0.71	20.4	52.7
17450	00:01:09.800	3.66	20.54	0.12	11.48	8.22	0.72	20.4	52.7
17475	00:01:09.900	3.66	20.53	0.12	11.54	8.25	0.71	20.4	52.7
17500	00:01:10.000	3.66	20.53	0.12	11.55	8.3	0.72	20.4	52.7
17525	00:01:10.100	3.67	20.53	0.12	11.59	8.28	0.71	20.4	52.7
17550	00:01:10.200	3.67	20.53	0.12	11.6	8.27	0.71	20.4	52.7
17575	00:01:10.300	3.67	20.53	0.12	11.62	8.27	0.71	20.4	52.7
17600	00:01:10.400	3.67	20.53	0.12	11.63	8.26	0.71	20.4	52.7
17625	00:01:10.500	3.66	20.53	0.12	11.64	8.29	0.71	20.4	52.7
17650	00:01:10.600	3.66	20.53	0.12	11.7	8.3	0.71	20.4	52.7
17675	00:01:10.700	3.66	20.53	0.12	11.68	8.31	0.71	20.4	52.7
17700	00:01:10.800	3.66	20.53	0.12	11.69	8.34	0.71	20.4	52.7
17725	00:01:10.900	3.66	20.53	0.12	11.7	8.33	0.71	20.4	52.7
17750	00:01:11.000	3.66	20.53	0.12	11.75	8.32	0.71	20.4	52.7
17775	00:01:11.100	3.66	20.53	0.12	11.72	8.37	0.71	20.4	52.7
17800	00:01:11.200	3.66	20.53	0.12	11.73	8.4	0.72	20.4	52.7
17825	00:01:11.300	3.66	20.53	0.12	11.8	8.4	0.71	20.4	52.7
17850	00:01:11.400	3.66	20.53	0.12	11.77	8.41	0.71	20.4	52.7
17875	00:01:11.500	3.66	20.53	0.12	11.78	8.42	0.71	20.4	52.7
17900	00:01:11.600	3.66	20.53	0.12	11.8	8.45	0.72	20.4	52.7
17925	00:01:11.700	3.66	20.53	0.12	11.87	8.5	0.72	20.4	52.7
17950	00:01:11.800	3.66	20.53	0.12	11.89	8.47	0.71	20.4	52.7
17975	00:01:11.900	3.66	20.53	0.12	11.89	8.44	0.71	20.4	52.7
18000	00:01:12.000	3.67	20.53	0.12	11.9	8.46	0.71	20.4	52.7
18025	00:01:12.100	3.67	20.53	0.12	11.94	8.47	0.71	20.4	52.7
18050	00:01:12.200	3.67	20.53	0.12	11.95	8.48	0.71	20.4	52.7
18075	00:01:12.300	3.67	20.53	0.12	11.95	8.51	0.71	20.4	52.7
18100	00:01:12.400	3.67	20.53	0.12	12.01	8.55	0.71	20.4	52.7
18125	00:01:12.500	3.67	20.53	0.12	12.04	8.56	0.71	20.4	52.7
18150	00:01:12.600	3.67	20.53	0.12	12.03	8.56	0.71	20.4	52.7
18175	00:01:12.700	3.67	20.53	0.12	12.06	8.58	0.71	20.4	52.7
18200	00:01:12.800	3.67	20.53	0.12	12.1	8.62	0.71	20.4	52.7
18225	00:01:12.900	3.67	20.53	0.12	12.12	8.65	0.71	20.4	52.7
18250	00:01:13.000	3.67	20.53	0.12	12.16	8.65	0.71	20.4	52.7
18275	00:01:13.100	3.67	20.53	0.12	12.19	8.65	0.71	20.4	52.7
18300	00:01:13.200	3.67	20.53	0.12	12.23	8.65	0.71	20.4	52.7
18325	00:01:13.300	3.67	20.53	0.12	12.21	8.65	0.71	20.4	52.7
18350	00:01:13.400	3.67	20.53	0.12	12.25	8.64	0.71	20.4	52.7
18375	00:01:13.500	3.67	20.53	0.12	12.27	8.65	0.71	20.4	52.7
18400	00:01:13.600	3.67	20.53	0.12	12.27	8.67	0.71	20.4	52.7
18425	00:01:13.700	3.67	20.53	0.12	12.27	8.64	0.7	20.4	52.7
18450	00:01:13.800	3.67	20.53	0.12	12.31	8.65	0.7	20.4	52.7
18475	00:01:13.900	3.67	20.53	0.12	12.31	8.67	0.7	20.4	52.7
18500	00:01:14.000	3.67	20.53	0.12	12.33	8.72	0.71	20.4	52.7
18525	00:01:14.100	3.67	20.53	0.12	12.33	8.72	0.71	20.4	52.7
18550	00:01:14.200	3.67	20.53	0.12	12.31	8.72	0.71	20.4	52.7
18575	00:01:14.300	3.67	20.53	0.12	12.34	8.71	0.71	20.4	52.7
18600	00:01:14.400	3.67	20.53	0.12	12.33	8.69	0.7	20.4	52.7
18625	00:01:14.500	3.67	20.53	0.12	12.33	8.68	0.7	20.4	52.7
18650	00:01:14.600	3.67	20.53	0.12	12.32	8.71	0.71	20.4	52.7
18675	00:01:14.700	3.67	20.53	0.13	12.34	8.76	0.71	20.4	52.7
18700	00:01:14.800	3.67	20.53	0.13	12.35	8.77	0.71	20.4	52.7
18725	00:01:14.900	3.67	20.53	0.13	12.38	8.77	0.71	20.4	52.7
18750	00:01:15.000	3.67	20.53	0.13	12.38	8.76	0.71	20.4	52.7
18775	00:01:15.100	3.67	20.53	0.13	12.38	8.8	0.71	20.4	52.7
18800	00:01:15.200	3.67	20.53	0.13	12.38	8.81	0.71	20.4	52.7
18825	00:01:15.300	3.67	20.53	0.13	12.41	8.87	0.72	20.4	52.7
18850	00:01:15.400	3.67	20.53	0.13	12.46	8.91	0.72	20.4	52.7
18875	00:01:15.500	3.67	20.53	0.13	12.5	8.92	0.71	20.4	52.7
18900	00:01:15.600	3.67	20.52	0.13	12.6	8.9	0.71	20.4	52.7
18925	00:01:15.700	3.67	20.52	0.13	12.59	8.88	0.71	20.4	52.7
18950	00:01:15.800	3.67	20.52	0.13	12.59	8.89	0.71	20.4	52.7
18975	00:01:15.900	3.67	20.52	0.13	12.64	8.91	0.71	20.4	52.7
19000	00:01:16.000	3.67	20.52	0.13	12.65	8.92	0.7	20.4	52.7
19025	00:01:16.100	3.67	20.52	0.13	12.68	8.88	0.7	20.4	52.7
19050	00:01:16.200	3.67	20.52	0.13	12.75	8.93	0.7	20.4	52.7
19075	00:01:16.300	3.67	20.52	0.13	12.72	8.93	0.7	20.4	52.7
19100	00:01:16.400	3.67	20.52	0.13	12.66	8.94	0.71	20.4	52.7
19125	00:01:16.500	3.67	20.52	0.13	12.68	8.96	0.71	20.4	52.7
19150	00:01:16.600	3.67	20.52	0.13	12.66	8.99	0.71	20.4	52.7
19175	00:01:16.700	3.67	20.52	0.13	12.69	8.97	0.71	20.4	52.7
19200	00:01:16.800	3.67	20.52	0.13	12.72	8.96	0.7	20.4	52.7
19225	00:01:16.900	3.67	20.52	0.13	12.7	9	0.71	20.4	52.7
19250	00:01:17.000	3.67	20.52	0.13	12.72	9.06	0.71	20.4	52.7
19275	00:01:17.100	3.67	20.52	0.13	12.78	9.09	0.71	20.4	52.7
19300	00:01:17.200	3.67	20.52	0.13	12.79	9.07	0.71	20.4	52.7
19325	00:01:17.300	3.67	20.52	0.13	12.84	9.06	0.71	20.4	52.7
19350	00:01:17.400	3.67	20.52	0.13	12.94	9.06	0.7	20.4	52.7
19375	00:01:17.500	3.67	20.52	0.13	12.94	9.06	0.7	20.4	52.7
19400	00:01:17.600	3.67	20.52	0.13	12.94	9.07	0.7	20.4	52.7
19425	00:01:17.700	3.67	20.52	0.13	12.97	9.11	0.7	20.4	52.7
19450	00:01:17.800	3.67	20.52	0.13	12.98	9.13	0.7	20.4	52.7
19475	00:01:17.900	3.67	20.52	0.13	12.99	9.14	0.7	20.4	52.7
19500	00:01:18.000	3.67	20.52	0.13	13.04	9.12	0.7	20.5	52.7
19525	00:01:18.100	3.67	20.52	0.13	13.04	9.13	0.7	20.5	52.7
19550	00:01:18.200	3.67	20.52	0.13	13.07	9.14	0.7	20.5	52.7
19575	00:01:18.300	3.67	20.52	0.13	13.14	9.15	0.7	20.5	52.7
19600	00:01:18.400	3.67	20.52	0.13	13.09	9.18	0.7	20.5	52.7
19625	00:01:18.500	3.67	20.52	0.13	13.1	9.21	0.7	20.5	52.7
19650	00:01:18.600	3.67	20.52	0.13	13.14	9.23	0.7	20.5	52.7
19675	00:01:18.700	3.67	20.52	0.13	13.14	9.23	0.7	20.5	52.7
19700	00:01:18.800	3.67	20.52	0.13	13.16	9.23	0.7	20.5	52.7
19725	00:01:18.900	3.67	20.52	0.13	13.24	9.22	0.7	20.5	52.7
19750	00:01:19.000	3.67	20.52	0.13	13.19	9.22	0.7	20.4	52.7
19775	00:01:19.100	3.67	20.52	0.13	13.19	9.25	0.7	20.4	52.7
19800	00:01:19.200	3.67	20.52	0.13	13.22	9.26	0.7	20.4	52.7
19825	00:01:19.300	3.67	20.52	0.13	13.18	9.3	0.71	20.4	52.7
19850	00:01:19.400	3.67	20.52	0.13	13.21	9.32	0.71	20.4	52.7
19875	00:01:19.500	3.67	20.52	0.13	13.27	9.33	0.7	20.4	52.7
19900	00:01:19.600	3.67	20.52	0.13	13.28	9.34	0.7	20.4	52.7
19925	00:01:19.700	3.67	20.52	0.13	13.32	9.39	0.7	20.4	52.7
19950	00:01:19.800	3.67	20.52	0.13	13.33	9.43	0.71	20.4	52.7
19975	00:01:19.900	3.67	20.52	0.13	13.29	9.43	0.71	20.4	52.7
20000	00:01:20.000	3.67	20.52	0.13	13.31	9.46	0.71	20.5	52.7
20025	00:01:20.100	3.67	20.52	0.13	13.34	9.47	0.71	20.5	52.7
20050	00:01:20.200	3.67	20.52	0.13	13.33	9.49	0.71	20.5	52.7
20075	00:01:20.300	3.67	20.52	0.13	13.4	9.48	0.71	20.5	52.7
20100	00:01:20.400	3.67	20.52	0.13	13.44	9.49	0.71	20.5	52.7
20125	00:01:20.500	3.67	20.52	0.13	13.44	9.49	0.71	20.5	52.7
20150	00:01:20.600	3.67	20.52	0.13	13.46	9.5	0.71	20.5	52.7
20175	00:01:20.700	3.67	20.52	0.13	13.45	9.46	0.7	20.5	52.7
20200	00:01:20.800	3.67	20.52	0.13	13.49	9.49	0.7	20.5	52.7
20225	00:01:20.900	3.67	20.52	0.13	13.51	9.53	0.71	20.5	52.7
20250	00:01:21.000	3.67	20.52	0.13	13.54	9.53	0.7	20.5	52.7
20275	00:01:21.100	3.67	20.51	0.13	13.56	9.55	0.7	20.5	52.7
20300	00:01:21.200	3.67	20.51	0.13	13.61	9.59	0.7	20.5	52.7
20325	00:01:21.300	3.67	20.51	0.13	13.59	9.61	0.71	20.5	52.7
20350	00:01:21.400	3.67	20.51	0.13	13.63	9.61	0.71	20.5	52.7
20375	00:01:21.500	3.67	20.51	0.13	13.58	9.66	0.71	20.5	52.7
20400	00:01:21.600	3.67	20.51	0.13	13.6	9.66	0.71	20.5	52.7
20425	00:01:21.700	3.67	20.51	0.13	13.68	9.7	0.71	20.5	52.7
20450	00:01:21.800	3.67	20.51	0.13	13.69	9.7	0.71	20.5	52.7
20475	00:01:21.900	3.67	20.51	0.13	13.77	9.72	0.71	20.5	52.7
20500	00:01:22.000	3.67	20.51	0.13	13.8	9.71	0.7	20.5	52.7
20525	00:01:22.100	3.67	20.51	0.13	13.82	9.74	0.7	20.5	52.7
20550	00:01:22.200	3.67	20.51	0.13	13.87	9.74	0.7	20.5	52.7
20575	00:01:22.300	3.67	20.51	0.13	13.88	9.75	0.7	20.5	52.7
20600	00:01:22.400	3.67	20.51	0.14	13.89	9.79	0.7	20.5	52.7
20625	00:01:22.500	3.67	20.51	0.14	13.99	9.77	0.7	20.5	52.7
20650	00:01:22.600	3.67	20.51	0.14	13.97	9.8	0.7	20.5	52.7
20675	00:01:22.700	3.67	20.51	0.14	13.93	9.79	0.7	20.5	52.7
20700	00:01:22.800	3.67	20.51	0.14	13.96	9.8	0.7	20.5	52.7
20725	00:01:22.900	3.67	20.51	0.14	13.92	9.79	0.7	20.5	52.7
20750	00:01:23.000	3.67	20.51	0.14	13.94	9.82	0.7	20.5	52.7
20775	00:01:23.100	3.67	20.51	0.14	13.91	9.82	0.71	20.5	52.7
20800	00:01:23.200	3.67	20.51	0.14	13.93	9.82	0.7	20.5	52.7
20825	00:01:23.300	3.67	20.51	0.14	13.95	9.84	0.71	20.5	52.7
20850	00:01:23.400	3.67	20.51	0.14	13.94	9.84	0.71	20.5	52.7
20875	00:01:23.500	3.67	20.51	0.14	13.97	9.84	0.7	20.5	52.7
20900	00:01:23.600	3.67	20.51	0.14	13.98	9.87	0.71	20.5	52.7
20925	00:01:23.700	3.67	20.51	0.14	14.02	9.9	0.71	20.5	52.7
20950	00:01:23.800	3.67	20.51	0.14	14.03	9.91	0.71	20.5	52.7
20975	00:01:23.900	3.67	20.51	0.14	14.04	9.94	0.71	20.5	52.7
21000	00:01:24.000	3.67	20.51	0.14	14.04	9.95	0.71	20.5	52.7
21025	00:01:24.100	3.67	20.51	0.14	14.09	9.96	0.71	20.5	52.7
21050	00:01:24.200	3.67	20.51	0.14	14.07	9.96	0.71	20.5	52.7
21075	00:01:24.300	3.67	20.51	0.14	14.07	9.97	0.71	20.5	52.7
21100	00:01:24.400	3.67	20.51	0.14	14.08	9.99	0.71	20.5	52.7
21125	00:01:24.500	3.67	20.51	0.14	14.11	10	0.71	20.5	52.7
21150	00:01:24.600	3.67	20.51	0.14	14.17	9.98	0.7	20.5	52.7
21175	00:01:24.700	3.67	20.51	0.14	14.16	10	0.71	20.5	52.7
21200	00:01:24.800	3.68	20.51	0.14	14.19	10.01	0.71	20.5	52.7
21225	00:01:24.900	3.68	20.51	0.14	14.2	10.03	0.71	20.5	52.7
21250	00:01:25.000	3.68	20.51	0.14	14.23	10.06	0.71	20.5	52.7
21275	00:01:25.100	3.68	20.51	0.14	14.27	10.1	0.71	20.5	52.7
21300	00:01:25.200	3.67	20.51	0.14	14.25	10.09	0.71	20.5	52.7
21325	00:01:25.300	3.67	20.51	0.14	14.27	10.1	0.71	20.5	52.7
21350	00:01:25.400	3.67	20.51	0.14	14.28	10.09	0.71	20.5	52.7
21375	00:01:25.500	3.67	20.51	0.14	14.26	10.1	0.71	20.5	52.7
21400	00:01:25.600	3.67	20.51	0.14	14.31	10.12	0.71	20.5	52.7
21425	00:01:25.700	3.67	20.51	0.14	14.32	10.12	0.71	20.5	52.7
21450	00:01:25.800	3.67	20.51	0.14	14.31	10.15	0.71	20.5	52.7
21475	00:01:25.900	3.67	20.51	0.14	14.33	10.14	0.71	20.5	52.7
21500	00:01:26.000	3.67	20.51	0.14	14.36	10.12	0.7	20.5	52.7
21525	00:01:26.100	3.67	20.51	0.14	14.34	10.07	0.7	20.5	52.7
21550	00:01:26.200	3.67	20.51	0.14	14.38	10.11	0.7	20.5	52.7
21575	00:01:26.300	3.67	20.51	0.14	14.41	10.11	0.7	20.5	52.7
21600	00:01:26.400	3.67	20.51	0.14	14.46	10.12	0.7	20.5	52.7
21625	00:01:26.500	3.67	20.51	0.14	14.47	10.14	0.7	20.5	52.7
21650	00:01:26.600	3.67	20.51	0.14	14.43	10.18	0.71	20.5	52.7
21675	00:01:26.700	3.67	20.51	0.14	14.51	10.19	0.7	20.5	52.7
21700	00:01:26.800	3.68	20.51	0.14	14.52	10.18	0.7	20.5	52.7
21725	00:01:26.900	3.68	20.51	0.14	14.55	10.17	0.7	20.5	52.7
21750	00:01:27.000	3.68	20.51	0.14	14.56	10.2	0.7	20.5	52.7
21775	00:01:27.100	3.68	20.51	0.14	14.55	10.25	0.7	20.5	52.7
21800	00:01:27.200	3.68	20.51	0.14	14.58	10.24	0.7	20.5	52.7
21825	00:01:27.300	3.68	20.51	0.14	14.56	10.28	0.71	20.5	52.7
21850	00:01:27.400	3.67	20.5	0.14	14.59	10.29	0.71	20.5	52.7
21875	00:01:27.500	3.67	20.5	0.14	14.62	10.33	0.71	20.5	52.7
21900	00:01:27.600	3.67	20.5	0.14	14.62	10.33	0.71	20.5	52.7
21925	00:01:27.700	3.67	20.5	0.14	14.61	10.32	0.71	20.5	52.7
21950	00:01:27.800	3.67	20.5	0.14	14.65	10.32	0.7	20.5	52.7
21975	00:01:27.900	3.67	20.5	0.14	14.63	10.34	0.71	20.5	52.7
22000	00:01:28.000	3.67	20.5	0.14	14.65	10.32	0.7	20.5	52.7
22025	00:01:28.100	3.67	20.5	0.14	14.72	10.34	0.7	20.5	52.7
22050	00:01:28.200	3.66	20.5	0.14	14.7	10.37	0.71	20.5	52.7
22075	00:01:28.300	3.66	20.5	0.14	14.76	10.35	0.7	20.5	52.7
22100	00:01:28.400	3.66	20.5	0.14	14.79	10.37	0.7	20.5	52.7
22125	00:01:28.500	3.66	20.5	0.14	14.77	10.35	0.7	20.5	52.7
22150	00:01:28.600	3.66	20.5	0.14	14.83	10.34	0.7	20.5	52.7
22175	00:01:28.700	3.66	20.5	0.14	14.81	10.39	0.7	20.5	52.7
22200	00:01:28.800	3.66	20.5	0.14	14.82	10.4	0.7	20.5	52.7
22225	00:01:28.900	3.66	20.5	0.14	14.88	10.41	0.7	20.5	52.7
22250	00:01:29.000	3.66	20.5	0.14	14.9	10.45	0.7	20.5	52.7
22275	00:01:29.100	3.66	20.5	0.14	14.85	10.47	0.7	20.5	52.7
22300	00:01:29.200	3.66	20.5	0.14	14.92	10.45	0.7	20.5	52.7
22325	00:01:29.300	3.66	20.5	0.14	14.9	10.45	0.7	20.5	52.7
22350	00:01:29.400	3.66	20.5	0.14	14.85	10.43	0.7	20.5	52.7
22375	00:01:29.500	3.66	20.5	0.14	14.89	10.46	0.7	20.5	52.7
22400	00:01:29.600	3.66	20.5	0.14	14.87	10.47	0.7	20.5	52.7
22425	00:01:29.700	3.66	20.5	0.14	14.91	10.48	0.7	20.5	52.7
22450	00:01:29.800	3.66	20.5	0.14	14.93	10.5	0.7	20.5	52.7
22475	00:01:29.900	3.66	20.5	0.14	14.93	10.54	0.71	20.5	52.7
22500	00:01:30.000	3.66	20.5	0.14	14.89	10.52	0.71	20.5	52.7
22525	00:01:30.100	3.67	20.5	0.14	14.97	10.51	0.7	20.5	52.7
22550	00:01:30.200	3.67	20.5	0.14	14.95	10.55	0.71	20.5	52.7
22575	00:01:30.300	3.67	20.5	0.14	14.96	10.54	0.7	20.5	52.7
22600	00:01:30.400	3.67	20.5	0.14	15.01	10.56	0.7	20.5	52.7
22625	00:01:30.500	3.67	20.5	0.14	15.03	10.56	0.7	20.5	52.7
22650	00:01:30.600	3.67	20.5	0.14	15.08	10.57	0.7	20.5	52.7
22675	00:01:30.700	3.67	20.5	0.14	15.03	10.58	0.7	20.5	52.7
22700	00:01:30.800	3.67	20.5	0.14	15.08	10.59	0.7	20.5	52.7
22725	00:01:30.900	3.67	20.5	0.14	15.06	10.58	0.7	20.5	52.7
22750	00:01:31.000	3.67	20.5	0.14	15.13	10.6	0.7	20.5	52.7
22775	00:01:31.100	3.67	20.5	0.14	15.1	10.65	0.71	20.5	52.7
22800	00:01:31.200	3.67	20.5	0.14	15.1	10.61	0.7	20.5	52.7
22825	00:01:31.300	3.67	20.5	0.14	15.14	10.64	0.7	20.5	52.7
22850	00:01:31.400	3.67	20.5	0.14	15.13	10.68	0.71	20.5	52.7
22875	00:01:31.500	3.67	20.5	0.14	15.15	10.68	0.71	20.5	52.7
22900	00:01:31.600	3.67	20.5	0.14	15.1	10.71	0.71	20.5	52.7
22925	00:01:31.700	3.66	20.5	0.14	15.19	10.68	0.7	20.5	52.7
22950	00:01:31.800	3.66	20.5	0.14	15.16	10.68	0.7	20.5	52.7
22975	00:01:31.900	3.66	20.5	0.14	15.19	10.67	0.7	20.5	52.7
23000	00:01:32.000	3.66	20.5	0.14	15.2	10.7	0.7	20.5	52.7
23025	00:01:32.100	3.66	20.5	0.14	15.23	10.68	0.7	20.5	52.7
23050	00:01:32.200	3.66	20.5	0.14	15.25	10.74	0.7	20.5	52.7
23075	00:01:32.300	3.66	20.5	0.15	15.28	10.75	0.7	20.5	52.7
23100	00:01:32.400	3.66	20.5	0.15	15.29	10.74	0.7	20.5	52.7
23125	00:01:32.500	3.66	20.5	0.15	15.27	10.78	0.71	20.5	52.7
23150	00:01:32.600	3.66	20.5	0.15	15.33	10.76	0.7	20.5	52.7
23175	00:01:32.700	3.66	20.5	0.15	15.33	10.78	0.7	20.5	52.7
23200	00:01:32.800	3.66	20.5	0.15	15.34	10.81	0.7	20.5	52.7
23225	00:01:32.900	3.66	20.5	0.15	15.37	10.82	0.7	20.5	52.7
23250	00:01:33.000	3.66	20.5	0.15	15.39	10.81	0.7	20.5	52.7
23275	00:01:33.100	3.66	20.5	0.15	15.42	10.84	0.7	20.5	52.7
23300	00:01:33.200	3.66	20.5	0.15	15.42	10.84	0.7	20.5	52.7
23325	00:01:33.300	3.66	20.5	0.15	15.45	10.85	0.7	20.5	52.7
23350	00:01:33.400	3.66	20.5	0.15	15.48	10.84	0.7	20.5	52.7
23375	00:01:33.500	3.66	20.5	0.15	15.5	10.86	0.7	20.5	52.7
23400	00:01:33.600	3.66	20.5	0.15	15.49	10.9	0.7	20.5	52.7
23425	00:01:33.700	3.66	20.5	0.15	15.49	10.93	0.71	20.5	52.7
23450	00:01:33.800	3.66	20.5	0.15	15.54	10.95	0.7	20.5	52.7
23475	00:01:33.900	3.66	20.49	0.15	15.54	10.99	0.71	20.5	52.7
23500	00:01:34.000	3.66	20.5	0.15	15.53	11.02	0.71	20.5	52.7
23525	00:01:34.100	3.66	20.49	0.15	15.55	11.01	0.71	20.5	52.7
23550	00:01:34.200	3.66	20.49	0.15	15.57	11.03	0.71	20.5	52.7
23575	00:01:34.300	3.66	20.49	0.15	15.57	11.08	0.71	20.5	52.7
23600	00:01:34.400	3.66	20.49	0.15	15.6	11.1	0.71	20.5	52.7
23625	00:01:34.500	3.66	20.49	0.15	15.62	11.12	0.71	20.5	52.7
23650	00:01:34.600	3.66	20.49	0.15	15.64	11.11	0.71	20.5	52.7
23675	00:01:34.700	3.66	20.49	0.15	15.67	11.13	0.71	20.5	52.7
23700	00:01:34.800	3.66	20.49	0.15	15.66	11.12	0.71	20.5	52.7
23725	00:01:34.900	3.66	20.49	0.15	15.71	11.12	0.71	20.5	52.7
23750	00:01:35.000	3.66	20.49	0.15	15.72	11.13	0.71	20.5	52.7
23775	00:01:35.100	3.66	20.49	0.15	15.74	11.14	0.71	20.5	52.7
23800	00:01:35.200	3.66	20.49	0.15	15.77	11.11	0.7	20.5	52.7
23825	00:01:35.300	3.66	20.49	0.15	15.82	11.09	0.7	20.5	52.7
23850	00:01:35.400	3.66	20.49	0.15	15.8	11.12	0.7	20.5	52.7
23875	00:01:35.500	3.66	20.49	0.15	15.82	11.13	0.7	20.5	52.7
23900	00:01:35.600	3.66	20.49	0.15	15.79	11.13	0.71	20.5	52.7
23925	00:01:35.700	3.66	20.49	0.15	15.83	11.12	0.7	20.5	52.7
23950	00:01:35.800	3.66	20.49	0.15	15.82	11.12	0.7	20.5	52.7
23975	00:01:35.900	3.66	20.49	0.15	15.82	11.14	0.7	20.5	52.7
24000	00:01:36.000	3.66	20.49	0.15	15.83	11.17	0.71	20.5	52.7
24025	00:01:36.100	3.66	20.49	0.15	15.8	11.18	0.71	20.5	52.7
24050	00:01:36.200	3.66	20.49	0.15	15.79	11.21	0.71	20.5	52.7
24075	00:01:36.300	3.66	20.49	0.15	15.74	11.18	0.71	20.5	52.7
24100	00:01:36.400	3.66	20.49	0.15	15.79	11.18	0.71	20.5	52.7
24125	00:01:36.500	3.66	20.49	0.15	15.78	11.16	0.71	20.5	52.7
24150	00:01:36.600	3.66	20.49	0.15	15.91	11.17	0.7	20.5	52.7
24175	00:01:36.700	3.66	20.49	0.15	15.89	11.17	0.7	20.5	52.7
24200	00:01:36.800	3.66	20.49	0.15	15.93	11.18	0.7	20.5	52.7
24225	00:01:36.900	3.66	20.49	0.15	15.95	11.15	0.7	20.5	52.7
24250	00:01:37.000	3.66	20.49	0.15	15.97	11.13	0.7	20.5	52.7
24275	00:01:37.100	3.66	20.49	0.15	16.03	11.1	0.69	20.5	52.7
24300	00:01:37.200	3.66	20.49	0.15	16.05	11.09	0.69	20.5	52.7
24325	00:01:37.300	3.66	20.49	0.15	16.08	11.13	0.69	20.5	52.7
24350	00:01:37.400	3.66	20.49	0.15	16.07	11.14	0.69	20.5	52.7
24375	00:01:37.500	3.66	20.49	0.15	16.07	11.13	0.69	20.5	52.7
24400	00:01:37.600	3.66	20.49	0.15	15.99	11.11	0.7	20.5	52.7
24425	00:01:37.700	3.66	20.49	0.15	16	11.11	0.69	20.5	52.7
24450	00:01:37.800	3.66	20.49	0.15	16	11.13	0.7	20.5	52.7
24475	00:01:37.900	3.66	20.49	0.15	16.03	11.15	0.7	20.5	52.7
24500	00:01:38.000	3.66	20.49	0.15	16.04	11.18	0.7	20.5	52.7
24525	00:01:38.100	3.66	20.49	0.15	16.05	11.25	0.7	20.5	52.7
24550	00:01:38.200	3.66	20.49	0.15	16.03	11.28	0.7	20.5	52.7
24575	00:01:38.300	3.66	20.49	0.15	16.05	11.3	0.7	20.5	52.7
24600	00:01:38.400	3.66	20.49	0.15	16.02	11.33	0.71	20.5	52.7
24625	00:01:38.500	3.66	20.49	0.15	16.07	11.36	0.71	20.5	52.7
24650	00:01:38.600	3.66	20.49	0.15	16.1	11.37	0.71	20.5	52.7
24675	00:01:38.700	3.66	20.49	0.15	16.11	11.43	0.71	20.5	52.7
24700	00:01:38.800	3.66	20.49	0.15	16.11	11.46	0.71	20.5	52.7
24725	00:01:38.900	3.66	20.49	0.15	16.08	11.47	0.71	20.5	52.7
24750	00:01:39.000	3.66	20.49	0.15	16.12	11.45	0.71	20.5	52.8
24775	00:01:39.100	3.66	20.49	0.15	16.11	11.43	0.71	20.5	52.8
24800	00:01:39.200	3.66	20.49	0.15	16.16	11.43	0.71	20.5	52.8
24825	00:01:39.300	3.66	20.49	0.15	16.21	11.42	0.7	20.5	52.8
24850	00:01:39.400	3.66	20.49	0.15	16.25	11.4	0.7	20.5	52.8
24875	00:01:39.500	3.66	20.49	0.15	16.23	11.38	0.7	20.5	52.8
24900	00:01:39.600	3.66	20.49	0.15	16.25	11.41	0.7	20.5	52.8
24925	00:01:39.700	3.66	20.49	0.15	16.24	11.4	0.7	20.5	52.8
24950	00:01:39.800	3.66	20.49	0.15	16.28	11.39	0.7	20.5	52.8
24975	00:01:39.900	3.66	20.49	0.15	16.25	11.42	0.7	20.5	52.8
25000	00:01:40.000	3.66	20.49	0.15	16.25	11.45	0.7	20.5	52.8
25025	00:01:40.100	3.66	20.49	0.15	16.25	11.46	0.71	20.5	52.8
25050	00:01:40.200	3.66	20.49	0.15	16.26	11.45	0.7	20.5	52.8
25075	00:01:40.300	3.66	20.49	0.15	16.26	11.5	0.71	20.5	52.8
25100	00:01:40.400	3.66	20.49	0.15	16.33	11.54	0.71	20.5	52.8
25125	00:01:40.500	3.66	20.49	0.15	16.37	11.61	0.71	20.5	52.8
25150	00:01:40.600	3.66	20.49	0.15	16.37	11.63	0.71	20.5	52.8
25175	00:01:40.700	3.66	20.49	0.15	16.42	11.68	0.71	20.5	52.8
25200	00:01:40.800	3.66	20.49	0.15	16.43	11.74	0.71	20.5	52.8
25225	00:01:40.900	3.66	20.49	0.15	16.53	11.76	0.71	20.5	52.8
25250	00:01:41.000	3.66	20.49	0.15	16.53	11.74	0.71	20.5	52.8
25275	00:01:41.100	3.66	20.48	0.16	16.56	11.77	0.71	20.5	52.8
25300	00:01:41.200	3.66	20.48	0.16	16.57	11.81	0.71	20.5	52.8
25325	00:01:41.300	3.66	20.49	0.16	16.54	11.82	0.71	20.5	52.8
25350	00:01:41.400	3.66	20.49	0.16	16.49	11.82	0.72	20.5	52.8
25375	00:01:41.500	3.66	20.49	0.16	16.51	11.82	0.72	20.5	52.8
25400	00:01:41.600	3.66	20.49	0.16	16.55	11.83	0.71	20.5	52.8
25425	00:01:41.700	3.66	20.49	0.16	16.54	11.81	0.71	20.5	52.8
25450	00:01:41.800	3.66	20.49	0.16	16.54	11.78	0.71	20.5	52.8
25475	00:01:41.900	3.66	20.49	0.16	16.55	11.8	0.71	20.5	52.8
25500	00:01:42.000	3.66	20.48	0.16	16.58	11.81	0.71	20.5	52.8
25525	00:01:42.100	3.66	20.48	0.16	16.59	11.8	0.71	20.5	52.8
25550	00:01:42.200	3.66	20.48	0.16	16.62	11.8	0.71	20.5	52.8
25575	00:01:42.300	3.67	20.48	0.15	16.64	11.75	0.71	20.5	52.8
25600	00:01:42.400	3.67	20.48	0.15	16.68	11.73	0.7	20.5	52.8
25625	00:01:42.500	3.67	20.48	0.15	16.71	11.69	0.7	20.5	52.8
25650	00:01:42.600	3.67	20.48	0.15	16.74	11.66	0.7	20.5	52.8
25675	00:01:42.700	3.67	20.48	0.15	16.69	11.68	0.7	20.5	52.8
25700	00:01:42.800	3.67	20.48	0.15	16.73	11.7	0.7	20.5	52.8
25725	00:01:42.900	3.67	20.48	0.15	16.7	11.69	0.7	20.5	52.8
25750	00:01:43.000	3.67	20.48	0.15	16.71	11.71	0.7	20.5	52.8
25775	00:01:43.100	3.67	20.48	0.15	16.73	11.72	0.7	20.5	52.8
25800	00:01:43.200	3.67	20.48	0.15	16.7	11.73	0.7	20.5	52.8
25825	00:01:43.300	3.67	20.48	0.15	16.72	11.74	0.7	20.5	52.8
25850	00:01:43.400	3.67	20.48	0.15	16.75	11.76	0.7	20.5	52.8
25875	00:01:43.500	3.67	20.48	0.16	16.76	11.85	0.71	20.5	52.8
25900	00:01:43.600	3.67	20.48	0.16	16.77	11.91	0.71	20.5	52.8
25925	00:01:43.700	3.67	20.48	0.16	16.82	11.9	0.71	20.5	52.8
25950	00:01:43.800	3.67	20.48	0.16	16.83	11.91	0.71	20.5	52.8
25975	00:01:43.900	3.67	20.48	0.16	16.8	11.91	0.71	20.5	52.8
26000	00:01:44.000	3.67	20.48	0.16	16.82	11.91	0.71	20.5	52.8
26025	00:01:44.100	3.67	20.48	0.16	16.83	11.93	0.71	20.5	52.8
26050	00:01:44.200	3.67	20.48	0.16	16.86	11.94	0.71	20.5	52.8
26075	00:01:44.300	3.67	20.48	0.16	16.9	12	0.71	20.5	52.8
26100	00:01:44.400	3.67	20.48	0.16	16.88	12.02	0.71	20.5	52.8
26125	00:01:44.500	3.67	20.48	0.16	16.86	11.98	0.71	20.5	52.8
26150	00:01:44.600	3.67	20.48	0.16	16.88	11.96	0.71	20.5	52.8
26175	00:01:44.700	3.67	20.48	0.16	16.89	11.96	0.71	20.5	52.8
26200	00:01:44.800	3.67	20.48	0.16	16.88	11.98	0.71	20.5	52.8
26225	00:01:44.900	3.67	20.48	0.16	16.98	12	0.71	20.5	52.8
26250	00:01:45.000	3.67	20.48	0.16	16.99	12	0.71	20.5	52.8
26275	00:01:45.100	3.67	20.48	0.16	17.02	12.02	0.71	20.5	52.8
26300	00:01:45.200	3.67	20.48	0.16	16.99	12	0.71	20.5	52.8
26325	00:01:45.300	3.67	20.48	0.16	17.01	12	0.71	20.5	52.8
26350	00:01:45.400	3.67	20.48	0.16	17.04	12.01	0.7	20.5	52.8
26375	00:01:45.500	3.67	20.48	0.16	17.06	12.04	0.71	20.5	52.8
26400	00:01:45.600	3.67	20.48	0.16	17.08	12.08	0.71	20.5	52.8
26425	00:01:45.700	3.67	20.48	0.16	17.11	12.11	0.71	20.5	52.8
26450	00:01:45.800	3.67	20.48	0.16	17.12	12.12	0.71	20.5	52.8
26475	00:01:45.900	3.67	20.48	0.16	17.12	12.12	0.71	20.5	52.8
26500	00:01:46.000	3.67	20.48	0.16	17.1	12.13	0.71	20.5	52.8
26525	00:01:46.100	3.67	20.48	0.16	17.11	12.13	0.71	20.5	52.8
26550	00:01:46.200	3.67	20.48	0.16	17.16	12.16	0.71	20.5	52.8
26575	00:01:46.300	3.67	20.48	0.16	17.17	12.15	0.71	20.5	52.8
26600	00:01:46.400	3.67	20.48	0.16	17.19	12.14	0.71	20.5	52.8
26625	00:01:46.500	3.67	20.48	0.16	17.15	12.14	0.71	20.5	52.8
26650	00:01:46.600	3.67	20.48	0.16	17.15	12.14	0.71	20.5	52.8
26675	00:01:46.700	3.66	20.48	0.16	17.15	12.12	0.71	20.5	52.8
26700	00:01:46.800	3.66	20.48	0.16	17.19	12.11	0.7	20.5	52.8
26725	00:01:46.900	3.66	20.48	0.16	17.15	12.09	0.71	20.5	52.8
26750	00:01:47.000	3.66	20.48	0.16	17.2	12.11	0.7	20.5	52.8
26775	00:01:47.100	3.66	20.48	0.16	17.19	12.11	0.7	20.5	52.8
26800	00:01:47.200	3.66	20.48	0.16	17.21	12.12	0.7	20.5	52.8
26825	00:01:47.300	3.66	20.48	0.16	17.21	12.1	0.7	20.5	52.8
26850	00:01:47.400	3.66	20.48	0.16	17.18	12.13	0.71	20.5	52.8
26875	00:01:47.500	3.66	20.48	0.16	17.23	12.14	0.7	20.5	52.8
26900	00:01:47.600	3.66	20.48	0.16	17.26	12.13	0.7	20.5	52.8
26925	00:01:47.700	3.66	20.48	0.16	17.28	12.15	0.7	20.5	52.8
26950	00:01:47.800	3.66	20.48	0.16	17.26	12.19	0.71	20.5	52.8
26975	00:01:47.900	3.66	20.48	0.16	17.32	12.19	0.7	20.5	52.8
27000	00:01:48.000	3.66	20.48	0.16	17.31	12.18	0.7	20.5	52.8
27025	00:01:48.100	3.66	20.48	0.16	17.28	12.23	0.71	20.5	52.8
27050	00:01:48.200	3.67	20.48	0.16	17.31	12.23	0.71	20.5	52.8
27075	00:01:48.300	3.67	20.48	0.16	17.3	12.26	0.71	20.5	52.8
27100	00:01:48.400	3.67	20.48	0.16	17.35	12.29	0.71	20.5	52.8
27125	00:01:48.500	3.67	20.48	0.16	17.34	12.28	0.71	20.5	52.8
27150	00:01:48.600	3.67	20.48	0.16	17.33	12.27	0.71	20.5	52.8
27175	00:01:48.700	3.67	20.48	0.16	17.33	12.31	0.71	20.5	52.8
27200	00:01:48.800	3.67	20.48	0.16	17.35	12.29	0.71	20.5	52.8
27225	00:01:48.900	3.67	20.48	0.16	17.37	12.27	0.71	20.5	52.8
27250	00:01:49.000	3.67	20.48	0.16	17.38	12.3	0.71	20.5	52.8
27275	00:01:49.100	3.67	20.48	0.16	17.43	12.26	0.7	20.5	52.8
27300	00:01:49.200	3.67	20.48	0.16	17.39	12.27	0.71	20.5	52.8
27325	00:01:49.300	3.67	20.48	0.16	17.42	12.3	0.71	20.5	52.8
27350	00:01:49.400	3.67	20.48	0.16	17.43	12.27	0.7	20.5	52.8
27375	00:01:49.500	3.67	20.48	0.16	17.49	12.26	0.7	20.5	52.8
27400	00:01:49.600	3.67	20.48	0.16	17.47	12.27	0.7	20.5	52.8
27425	00:01:49.700	3.67	20.48	0.16	17.51	12.27	0.7	20.5	52.8
27450	00:01:49.800	3.67	20.48	0.16	17.48	12.3	0.7	20.5	52.8
27475	00:01:49.900	3.67	20.48	0.16	17.48	12.35	0.71	20.5	52.8
27500	00:01:50.000	3.67	20.48	0.16	17.52	12.31	0.7	20.5	52.8
27525	00:01:50.100	3.67	20.48	0.16	17.52	12.32	0.7	20.5	52.8
27550	00:01:50.200	3.67	20.48	0.16	17.58	12.36	0.7	20.5	52.8
27575	00:01:50.300	3.67	20.48	0.16	17.51	12.39	0.71	20.5	52.8
27600	00:01:50.400	3.67	20.48	0.16	17.52	12.4	0.71	20.5	52.8
27625	00:01:50.500	3.67	20.48	0.16	17.47	12.42	0.71	20.5	52.8
27650	00:01:50.600	3.67	20.48	0.16	17.49	12.42	0.71	20.5	52.8
27675	00:01:50.700	3.67	20.48	0.16	17.47	12.42	0.71	20.5	52.8
27700	00:01:50.800	3.67	20.48	0.16	17.52	12.44	0.71	20.5	52.8
27725	00:01:50.900	3.67	20.48	0.16	17.55	12.44	0.71	20.5	52.8
27750	00:01:51.000	3.67	20.48	0.16	17.53	12.47	0.71	20.5	52.8
27775	00:01:51.100	3.67	20.48	0.16	17.59	12.48	0.71	20.5	52.8
27800	00:01:51.200	3.67	20.48	0.16	17.57	12.45	0.71	20.5	52.8
27825	00:01:51.300	3.67	20.47	0.16	17.65	12.42	0.7	20.5	52.8
27850	00:01:51.400	3.67	20.47	0.16	17.65	12.44	0.7	20.5	52.8
27875	00:01:51.500	3.67	20.47	0.16	17.73	12.47	0.7	20.5	52.8
27900	00:01:51.600	3.67	20.47	0.16	17.71	12.5	0.71	20.5	52.8
27925	00:01:51.700	3.67	20.47	0.16	17.76	12.52	0.7	20.5	52.8
27950	00:01:51.800	3.67	20.47	0.16	17.75	12.47	0.7	20.5	52.8
27975	00:01:51.900	3.67	20.47	0.16	17.74	12.46	0.7	20.5	52.8
28000	00:01:52.000	3.67	20.47	0.16	17.77	12.45	0.7	20.5	52.8
28025	00:01:52.100	3.66	20.47	0.16	17.72	12.47	0.7	20.5	52.8
28050	00:01:52.200	3.66	20.47	0.16	17.76	12.53	0.71	20.5	52.8
28075	00:01:52.300	3.66	20.47	0.16	17.75	12.51	0.7	20.5	52.8
28100	00:01:52.400	3.66	20.47	0.16	17.76	12.5	0.7	20.5	52.8
28125	00:01:52.500	3.66	20.47	0.16	17.74	12.51	0.71	20.5	52.8
28150	00:01:52.600	3.66	20.47	0.16	17.79	12.51	0.7	20.5	52.8
28175	00:01:52.700	3.66	20.47	0.16	17.75	12.5	0.7	20.5	52.8
28200	00:01:52.800	3.66	20.47	0.16	17.75	12.52	0.71	20.5	52.8
28225	00:01:52.900	3.66	20.47	0.16	17.77	12.57	0.71	20.5	52.8
28250	00:01:53.000	3.66	20.47	0.16	17.78	12.6	0.71	20.5	52.8
28275	00:01:53.100	3.66	20.47	0.16	17.77	12.59	0.71	20.5	52.8
28300	00:01:53.200	3.66	20.47	0.16	17.78	12.56	0.71	20.5	52.8
28325	00:01:53.300	3.67	20.47	0.16	17.82	12.6	0.71	20.5	52.8
28350	00:01:53.400	3.67	20.47	0.16	17.86	12.62	0.71	20.5	52.8
28375	00:01:53.500	3.67	20.47	0.16	17.88	12.61	0.71	20.5	52.8
28400	00:01:53.600	3.67	20.47	0.16	17.88	12.62	0.71	20.5	52.8
28425	00:01:53.700	3.67	20.47	0.16	17.91	12.65	0.71	20.5	52.8
28450	00:01:53.800	3.67	20.47	0.16	17.93	12.63	0.7	20.5	52.8
28475	00:01:53.900	3.67	20.47	0.16	17.97	12.6	0.7	20.5	52.8
28500	00:01:54.000	3.67	20.47	0.16	17.95	12.59	0.7	20.5	52.8
28525	00:01:54.100	3.67	20.47	0.16	18	12.62	0.7	20.5	52.8
28550	00:01:54.200	3.67	20.47	0.16	18.03	12.66	0.7	20.5	52.8
28575	00:01:54.300	3.66	20.47	0.16	18	12.65	0.7	20.5	52.8
28600	00:01:54.400	3.66	20.47	0.16	18.02	12.69	0.7	20.5	52.8
28625	00:01:54.500	3.66	20.47	0.16	18.02	12.68	0.7	20.5	52.8
28650	00:01:54.600	3.66	20.47	0.16	18.07	12.69	0.7	20.5	52.8
28675	00:01:54.700	3.66	20.47	0.16	18.07	12.71	0.7	20.5	52.8
28700	00:01:54.800	3.66	20.47	0.16	18.11	12.73	0.7	20.5	52.8
28725	00:01:54.900	3.66	20.47	0.16	18.08	12.74	0.7	20.5	52.8
28750	00:01:55.000	3.66	20.47	0.16	18.11	12.75	0.7	20.5	52.8
28775	00:01:55.100	3.66	20.47	0.16	18.11	12.77	0.71	20.5	52.8
28800	00:01:55.200	3.66	20.47	0.16	18.08	12.74	0.7	20.5	52.8
28825	00:01:55.300	3.66	20.47	0.16	18.15	12.76	0.7	20.5	52.8
28850	00:01:55.400	3.66	20.47	0.16	18.1	12.71	0.7	20.5	52.8
28875	00:01:55.500	3.66	20.47	0.16	18.17	12.76	0.7	20.5	52.8
28900	00:01:55.600	3.66	20.47	0.16	18.13	12.76	0.7	20.5	52.8
28925	00:01:55.700	3.66	20.47	0.16	18.21	12.74	0.7	20.5	52.8
28950	00:01:55.800	3.67	20.47	0.16	18.2	12.74	0.7	20.5	52.8
28975	00:01:55.900	3.67	20.47	0.16	18.28	12.78	0.7	20.5	52.8
29000	00:01:56.000	3.67	20.47	0.17	18.27	12.81	0.7	20.5	52.8
29025	00:01:56.100	3.67	20.47	0.17	18.31	12.82	0.7	20.5	52.8
29050	00:01:56.200	3.67	20.47	0.17	18.33	12.86	0.7	20.5	52.8
29075	00:01:56.300	3.68	20.47	0.17	18.36	12.87	0.7	20.5	52.8
29100	00:01:56.400	3.68	20.47	0.17	18.37	12.9	0.7	20.5	52.8
29125	00:01:56.500	3.68	20.47	0.17	18.35	12.91	0.7	20.5	52.8
29150	00:01:56.600	3.68	20.47	0.17	18.36	12.95	0.71	20.5	52.8
29175	00:01:56.700	3.68	20.47	0.17	18.34	12.99	0.71	20.5	52.8
29200	00:01:56.800	3.68	20.47	0.17	18.4	13.01	0.71	20.5	52.8
29225	00:01:56.900	3.68	20.47	0.17	18.35	13.01	0.71	20.5	52.8
29250	00:01:57.000	3.68	20.47	0.17	18.4	13.01	0.71	20.5	52.8
29275	00:01:57.100	3.68	20.47	0.17	18.37	13.04	0.71	20.5	52.8
29300	00:01:57.200	3.68	20.47	0.17	18.4	13.06	0.71	20.5	52.8
29325	00:01:57.300	3.68	20.47	0.17	18.39	13.06	0.71	20.5	52.8
29350	00:01:57.400	3.68	20.47	0.17	18.42	13.07	0.71	20.5	52.8
29375	00:01:57.500	3.68	20.47	0.17	18.42	13.09	0.71	20.5	52.8
29400	00:01:57.600	3.68	20.47	0.17	18.46	13.09	0.71	20.5	52.8
29425	00:01:57.700	3.68	20.47	0.17	18.5	13.07	0.71	20.5	52.8
29450	00:01:57.800	3.68	20.47	0.17	18.45	13.07	0.71	20.5	52.8
29475	00:01:57.900	3.68	20.47	0.17	18.51	13.11	0.71	20.5	52.8
29500	00:01:58.000	3.68	20.47	0.17	18.52	13.15	0.71	20.5	52.8
29525	00:01:58.100	3.68	20.47	0.17	18.56	13.15	0.71	20.5	52.8
29550	00:01:58.200	3.68	20.47	0.17	18.58	13.11	0.71	20.5	52.8
29575	00:01:58.300	3.68	20.47	0.17	18.58	13.15	0.71	20.5	52.8
29600	00:01:58.400	3.68	20.47	0.17	18.57	13.17	0.71	20.5	52.8
29625	00:01:58.500	3.68	20.47	0.17	18.6	13.15	0.71	20.5	52.8
29650	00:01:58.600	3.68	20.47	0.17	18.59	13.13	0.71	20.5	52.8
29675	00:01:58.700	3.68	20.47	0.17	18.58	13.16	0.71	20.5	52.8
29700	00:01:58.800	3.68	20.47	0.17	18.6	13.19	0.71	20.5	52.8
29725	00:01:58.900	3.68	20.47	0.17	18.59	13.22	0.71	20.5	52.8
29750	00:01:59.000	3.68	20.47	0.17	18.63	13.22	0.71	20.5	52.8
29775	00:01:59.100	3.68	20.47	0.17	18.61	13.21	0.71	20.5	52.8
29800	00:01:59.200	3.68	20.47	0.17	18.62	13.26	0.71	20.5	52.8
29825	00:01:59.300	3.68	20.47	0.17	18.65	13.25	0.71	20.5	52.8
29850	00:01:59.400	3.68	20.46	0.17	18.7	13.27	0.71	20.5	52.8
29875	00:01:59.500	3.68	20.46	0.17	18.69	13.28	0.71	20.5	52.8
29900	00:01:59.600	3.68	20.46	0.17	18.73	13.32	0.71	20.5	52.8
29925	00:01:59.700	3.68	20.46	0.17	18.74	13.33	0.71	20.5	52.8
29950	00:01:59.800	3.68	20.46	0.17	18.74	13.33	0.71	20.5	52.8
29975	00:01:59.900	3.68	20.46	0.17	18.73	13.31	0.71	20.5	52.8
30000	00:02:00.000	3.68	20.46	0.17	18.72	13.29	0.71	20.5	52.8
30025	00:02:00.100	3.68	20.46	0.17	18.75	13.31	0.71	20.5	52.8
30050	00:02:00.200	3.68	20.46	0.17	18.76	13.3	0.71	20.5	52.8
30075	00:02:00.300	3.68	20.46	0.17	18.77	13.33	0.71	20.5	52.8
30100	00:02:00.400	3.68	20.46	0.17	18.78	13.3	0.71	20.5	52.8
30125	00:02:00.500	3.68	20.46	0.17	18.8	13.32	0.71	20.5	52.8
30150	00:02:00.600	3.68	20.46	0.17	18.82	13.33	0.71	20.5	52.8
30175	00:02:00.700	3.68	20.46	0.17	18.83	13.34	0.71	20.5	52.8
30200	00:02:00.800	3.68	20.46	0.17	18.88	13.33	0.71	20.5	52.8
30225	00:02:00.900	3.68	20.46	0.17	18.86	13.32	0.71	20.5	52.8
30250	00:02:01.000	3.68	20.46	0.17	18.87	13.34	0.71	20.5	52.8
30275	00:02:01.100	3.68	20.46	0.17	18.9	13.36	0.71	20.5	52.8
30300	00:02:01.200	3.68	20.46	0.17	18.86	13.36	0.71	20.5	52.8
30325	00:02:01.300	3.68	20.46	0.17	18.91	13.37	0.71	20.5	52.8
30350	00:02:01.400	3.68	20.46	0.17	18.89	13.4	0.71	20.5	52.8
30375	00:02:01.500	3.68	20.46	0.17	18.9	13.43	0.71	20.5	52.8
30400	00:02:01.600	3.68	20.46	0.17	18.89	13.42	0.71	20.5	52.8
30425	00:02:01.700	3.68	20.46	0.17	18.89	13.42	0.71	20.5	52.8
30450	00:02:01.800	3.68	20.46	0.17	18.88	13.47	0.71	20.5	52.8
30475	00:02:01.900	3.68	20.46	0.17	18.9	13.49	0.71	20.5	52.8
30500	00:02:02.000	3.68	20.46	0.17	18.95	13.52	0.71	20.5	52.8
30525	00:02:02.100	3.68	20.46	0.17	18.93	13.48	0.71	20.5	52.8
30550	00:02:02.200	3.68	20.46	0.17	19	13.53	0.71	20.5	52.8
30575	00:02:02.300	3.68	20.46	0.17	18.97	13.52	0.71	20.5	52.8
30600	00:02:02.400	3.68	20.46	0.17	19.03	13.51	0.71	20.5	52.8
30625	00:02:02.500	3.68	20.46	0.17	19.03	13.45	0.71	20.5	52.8
30650	00:02:02.600	3.68	20.46	0.17	19.06	13.47	0.71	20.5	52.8
30675	00:02:02.700	3.68	20.46	0.17	19.05	13.46	0.71	20.5	52.8
30700	00:02:02.800	3.68	20.46	0.17	19.06	13.46	0.71	20.5	52.8
30725	00:02:02.900	3.68	20.46	0.17	19.11	13.44	0.7	20.5	52.8
30750	00:02:03.000	3.68	20.46	0.17	19.05	13.45	0.71	20.5	52.8
30775	00:02:03.100	3.68	20.46	0.17	19.1	13.48	0.71	20.5	52.8
30800	00:02:03.200	3.68	20.46	0.17	19.04	13.48	0.71	20.5	52.8
30825	00:02:03.300	3.68	20.46	0.17	19.05	13.5	0.71	20.5	52.8
30850	00:02:03.400	3.67	20.46	0.17	19.02	13.52	0.71	20.5	52.8
30875	00:02:03.500	3.67	20.46	0.17	19.05	13.58	0.71	20.5	52.8
30900	00:02:03.600	3.67	20.46	0.17	19	13.57	0.71	20.5	52.8
30925	00:02:03.700	3.67	20.46	0.17	19.06	13.63	0.71	20.5	52.8
30950	00:02:03.800	3.67	20.46	0.17	19.06	13.59	0.71	20.5	52.8
30975	00:02:03.900	3.67	20.46	0.17	19.04	13.63	0.72	20.5	52.8
31000	00:02:04.000	3.67	20.46	0.17	19.09	13.62	0.71	20.5	52.8
31025	00:02:04.100	3.67	20.46	0.17	19.07	13.66	0.72	20.5	52.8
31050	00:02:04.200	3.67	20.46	0.17	19.13	13.68	0.72	20.5	52.8
31075	00:02:04.300	3.67	20.46	0.17	19.13	13.68	0.71	20.5	52.8
31100	00:02:04.400	3.67	20.46	0.17	19.11	13.69	0.72	20.5	52.8
31125	00:02:04.500	3.67	20.46	0.17	19.15	13.68	0.71	20.5	52.8
31150	00:02:04.600	3.67	20.46	0.17	19.23	13.7	0.71	20.5	52.8
31175	00:02:04.700	3.67	20.46	0.17	19.19	13.68	0.71	20.5	52.8
31200	00:02:04.800	3.67	20.46	0.17	19.19	13.73	0.72	20.5	52.8
31225	00:02:04.900	3.68	20.46	0.17	19.24	13.74	0.71	20.5	52.8
31250	00:02:05.000	3.68	20.46	0.17	19.23	13.77	0.72	20.5	52.8
31275	00:02:05.100	3.68	20.46	0.17	19.22	13.78	0.72	20.5	52.8
31300	00:02:05.200	3.68	20.46	0.17	19.25	13.75	0.71	20.5	52.8
31325	00:02:05.300	3.68	20.46	0.17	19.23	13.77	0.72	20.5	52.8
31350	00:02:05.400	3.68	20.46	0.17	19.33	13.8	0.71	20.5	52.8
31375	00:02:05.500	3.68	20.46	0.17	19.23	13.82	0.72	20.5	52.8
31400	00:02:05.600	3.68	20.46	0.17	19.24	13.84	0.72	20.5	52.8
31425	00:02:05.700	3.68	20.46	0.18	19.24	13.88	0.72	20.5	52.8
31450	00:02:05.800	3.68	20.46	0.18	19.29	13.87	0.72	20.5	52.8
31475	00:02:05.900	3.68	20.46	0.18	19.28	13.88	0.72	20.5	52.8
31500	00:02:06.000	3.68	20.46	0.18	19.31	13.86	0.72	20.5	52.8
31525	00:02:06.100	3.68	20.46	0.18	19.36	13.88	0.72	20.5	52.8
31550	00:02:06.200	3.68	20.46	0.18	19.39	13.9	0.72	20.5	52.8
31575	00:02:06.300	3.68	20.46	0.18	19.43	13.91	0.72	20.5	52.8
31600	00:02:06.400	3.68	20.46	0.18	19.41	13.91	0.72	20.5	52.8
31625	00:02:06.500	3.68	20.46	0.18	19.45	13.93	0.72	20.5	52.8
31650	00:02:06.600	3.68	20.46	0.18	19.44	13.97	0.72	20.5	52.8
31675	00:02:06.700	3.68	20.46	0.18	19.49	13.99	0.72	20.5	52.8
31700	00:02:06.800	3.68	20.46	0.18	19.48	13.98	0.72	20.5	52.8
31725	00:02:06.900	3.68	20.46	0.18	19.49	14	0.72	20.5	52.8
31750	00:02:07.000	3.68	20.46	0.18	19.53	14	0.72	20.5	52.8
31775	00:02:07.100	3.68	20.46	0.18	19.51	13.99	0.72	20.5	52.8
31800	00:02:07.200	3.68	20.46	0.18	19.5	14	0.72	20.5	52.8
31825	00:02:07.300	3.68	20.46	0.18	19.51	14	0.72	20.5	52.8
31850	00:02:07.400	3.68	20.46	0.18	19.44	14	0.72	20.5	52.8
31875	00:02:07.500	3.68	20.46	0.18	19.51	13.99	0.72	20.5	52.8
31900	00:02:07.600	3.68	20.46	0.18	19.51	13.96	0.72	20.5	52.8
31925	00:02:07.700	3.68	20.46	0.18	19.5	13.97	0.72	20.5	52.8
31950	00:02:07.800	3.68	20.46	0.18	19.52	13.98	0.72	20.5	52.8
31975	00:02:07.900	3.68	20.46	0.18	19.51	13.95	0.71	20.5	52.8
32000	00:02:08.000	3.68	20.46	0.18	19.49	13.95	0.72	20.5	52.8
32025	00:02:08.100	3.68	20.46	0.18	19.54	13.94	0.71	20.5	52.8
32050	00:02:08.200	3.68	20.46	0.18	19.5	13.92	0.71	20.5	52.8
32075	00:02:08.300	3.68	20.46	0.18	19.51	13.94	0.71	20.5	52.8
32100	00:02:08.400	3.68	20.46	0.18	19.62	13.96	0.71	20.5	52.8
32125	00:02:08.500	3.68	20.46	0.18	19.56	13.98	0.71	20.5	52.8
32150	00:02:08.600	3.68	20.46	0.18	19.61	13.95	0.71	20.5	52.8
32175	00:02:08.700	3.68	20.46	0.18	19.58	13.93	0.71	20.5	52.8
32200	00:02:08.800	3.68	20.46	0.18	19.6	13.97	0.71	20.5	52.8
32225	00:02:08.900	3.68	20.46	0.18	19.62	14.01	0.71	20.5	52.8
32250	00:02:09.000	3.68	20.46	0.18	19.6	14.01	0.71	20.5	52.8
32275	00:02:09.100	3.68	20.46	0.18	19.62	14.04	0.72	20.5	52.8
32300	00:02:09.200	3.68	20.46	0.18	19.6	14.05	0.72	20.5	52.8
32325	00:02:09.300	3.68	20.46	0.18	19.61	14.04	0.72	20.5	52.8
32350	00:02:09.400	3.68	20.46	0.18	19.59	14.05	0.72	20.5	52.8
32375	00:02:09.500	3.68	20.46	0.18	19.63	14.06	0.72	20.5	52.8
32400	00:02:09.600	3.68	20.46	0.18	19.59	14.11	0.72	20.5	52.8
32425	00:02:09.700	3.68	20.46	0.18	19.62	14.11	0.72	20.5	52.8
32450	00:02:09.800	3.68	20.46	0.18	19.64	14.11	0.72	20.5	52.8
32475	00:02:09.900	3.68	20.46	0.18	19.6	14.09	0.72	20.5	52.8
32500	00:02:10.000	3.68	20.46	0.18	19.64	14.1	0.72	20.5	52.8
32525	00:02:10.100	3.68	20.46	0.18	19.61	14.1	0.72	20.5	52.8
32550	00:02:10.200	3.67	20.46	0.18	19.63	14.11	0.72	20.5	52.8
32575	00:02:10.300	3.67	20.46	0.18	19.63	14.12	0.72	20.5	52.8
32600	00:02:10.400	3.67	20.46	0.18	19.64	14.14	0.72	20.5	52.8
32625	00:02:10.500	3.67	20.46	0.18	19.65	14.14	0.72	20.5	52.8
32650	00:02:10.600	3.68	20.45	0.18	19.69	14.15	0.72	20.5	52.8
32675	00:02:10.700	3.68	20.45	0.18	19.7	14.15	0.72	20.5	52.8
32700	00:02:10.800	3.68	20.45	0.18	19.69	14.17	0.72	20.5	52.8
32725	00:02:10.900	3.68	20.45	0.18	19.76	14.23	0.72	20.5	52.8
32750	00:02:11.000	3.68	20.45	0.18	19.8	14.27	0.72	20.5	52.8
32775	00:02:11.100	3.68	20.45	0.18	19.77	14.29	0.72	20.5	52.8
32800	00:02:11.200	3.68	20.45	0.18	19.83	14.31	0.72	20.5	52.8
32825	00:02:11.300	3.68	20.45	0.18	19.83	14.31	0.72	20.5	52.8
32850	00:02:11.400	3.68	20.45	0.18	19.87	14.29	0.72	20.5	52.8
32875	00:02:11.500	3.68	20.45	0.18	19.86	14.29	0.72	20.5	52.8
32900	00:02:11.600	3.68	20.45	0.18	19.88	14.27	0.72	20.5	52.8
32925	00:02:11.700	3.68	20.45	0.18	19.88	14.3	0.72	20.5	52.8
32950	00:02:11.800	3.68	20.45	0.18	19.89	14.28	0.72	20.5	52.8
32975	00:02:11.900	3.68	20.45	0.18	19.9	14.27	0.72	20.5	52.8
33000	00:02:12.000	3.68	20.45	0.18	19.88	14.26	0.72	20.5	52.8
33025	00:02:12.100	3.68	20.45	0.18	19.95	14.25	0.71	20.5	52.8
33050	00:02:12.200	3.68	20.45	0.18	19.98	14.25	0.71	20.5	52.8
33075	00:02:12.300	3.68	20.45	0.18	19.93	14.28	0.72	20.5	52.8
33100	00:02:12.400	3.68	20.45	0.18	19.96	14.33	0.72	20.5	52.8
33125	00:02:12.500	3.68	20.45	0.18	19.96	14.32	0.72	20.5	52.8
33150	00:02:12.600	3.68	20.45	0.18	20.01	14.3	0.71	20.5	52.8
33175	00:02:12.700	3.68	20.45	0.18	20	14.26	0.71	20.5	52.8
33200	00:02:12.800	3.68	20.45	0.18	20.02	14.25	0.71	20.5	52.8
33225	00:02:12.900	3.68	20.45	0.18	20.03	14.28	0.71	20.5	52.8
33250	00:02:13.000	3.68	20.45	0.18	20.03	14.29	0.71	20.6	52.8
33275	00:02:13.100	3.68	20.45	0.18	20.04	14.3	0.71	20.6	52.8
33300	00:02:13.200	3.68	20.45	0.18	20.02	14.31	0.71	20.6	52.8
33325	00:02:13.300	3.68	20.45	0.18	20.12	14.31	0.71	20.6	52.8
33350	00:02:13.400	3.68	20.45	0.18	20.11	14.3	0.71	20.6	52.8
33375	00:02:13.500	3.68	20.45	0.18	20.15	14.35	0.71	20.6	52.8
33400	00:02:13.600	3.68	20.45	0.18	20.11	14.38	0.72	20.6	52.8
33425	00:02:13.700	3.68	20.45	0.18	20.19	14.43	0.71	20.6	52.8
33450	00:02:13.800	3.68	20.45	0.18	20.19	14.43	0.71	20.6	52.8
33475	00:02:13.900	3.68	20.45	0.18	20.21	14.4	0.71	20.6	52.8
33500	00:02:14.000	3.68	20.45	0.18	20.24	14.39	0.71	20.6	52.8
33525	00:02:14.100	3.68	20.45	0.18	20.22	14.38	0.71	20.6	52.8
33550	00:02:14.200	3.68	20.45	0.18	20.28	14.4	0.71	20.6	52.8
33575	00:02:14.300	3.68	20.45	0.18	20.28	14.37	0.71	20.6	52.8
33600	00:02:14.400	3.68	20.45	0.18	20.31	14.37	0.71	20.6	52.8
33625	00:02:14.500	3.68	20.45	0.18	20.31	14.36	0.71	20.6	52.8
33650	00:02:14.600	3.68	20.45	0.18	20.32	14.32	0.7	20.6	52.8
33675	00:02:14.700	3.68	20.45	0.18	20.33	14.36	0.71	20.6	52.8
33700	00:02:14.800	3.68	20.45	0.18	20.31	14.38	0.71	20.6	52.8
33725	00:02:14.900	3.68	20.45	0.18	20.3	14.41	0.71	20.6	52.8
33750	00:02:15.000	3.68	20.45	0.18	20.27	14.45	0.71	20.5	52.8
33775	00:02:15.100	3.68	20.45	0.18	20.31	14.48	0.71	20.5	52.8
33800	00:02:15.200	3.68	20.45	0.18	20.29	14.47	0.71	20.5	52.8
33825	00:02:15.300	3.68	20.45	0.18	20.27	14.53	0.72	20.5	52.8
33850	00:02:15.400	3.68	20.45	0.18	20.27	14.53	0.72	20.5	52.8
33875	00:02:15.500	3.68	20.45	0.18	20.3	14.52	0.72	20.5	52.8
33900	00:02:15.600	3.68	20.45	0.18	20.28	14.57	0.72	20.5	52.8
33925	00:02:15.700	3.68	20.45	0.18	20.26	14.56	0.72	20.5	52.8
33950	00:02:15.800	3.68	20.45	0.18	20.3	14.59	0.72	20.5	52.8
33975	00:02:15.900	3.68	20.45	0.18	20.35	14.58	0.72	20.5	52.8
34000	00:02:16.000	3.68	20.45	0.18	20.41	14.59	0.71	20.6	52.8
34025	00:02:16.100	3.68	20.45	0.18	20.33	14.62	0.72	20.6	52.8
34050	00:02:16.200	3.68	20.45	0.18	20.32	14.65	0.72	20.6	52.8
34075	00:02:16.300	3.68	20.45	0.18	20.32	14.64	0.72	20.6	52.8
34100	00:02:16.400	3.68	20.45	0.18	20.31	14.65	0.72	20.6	52.8
34125	00:02:16.500	3.68	20.45	0.18	20.31	14.69	0.72	20.6	52.8
34150	00:02:16.600	3.68	20.45	0.18	20.31	14.7	0.72	20.6	52.8
34175	00:02:16.700	3.68	20.45	0.18	20.36	14.7	0.72	20.6	52.8
34200	00:02:16.800	3.68	20.45	0.18	20.36	14.66	0.72	20.6	52.8
34225	00:02:16.900	3.68	20.45	0.18	20.3	14.69	0.72	20.6	52.8
34250	00:02:17.000	3.68	20.45	0.18	20.29	14.68	0.72	20.6	52.8
34275	00:02:17.100	3.68	20.45	0.18	20.29	14.68	0.72	20.6	52.8
34300	00:02:17.200	3.68	20.45	0.18	20.29	14.69	0.72	20.6	52.8
34325	00:02:17.300	3.68	20.45	0.18	20.29	14.7	0.72	20.6	52.8
34350	00:02:17.400	3.68	20.45	0.18	20.32	14.71	0.72	20.6	52.8
34375	00:02:17.500	3.68	20.45	0.18	20.29	14.73	0.73	20.6	52.8
34400	00:02:17.600	3.68	20.45	0.18	20.32	14.71	0.72	20.6	52.8
34425	00:02:17.700	3.68	20.45	0.18	20.32	14.69	0.72	20.6	52.8
34450	00:02:17.800	3.68	20.45	0.18	20.32	14.72	0.72	20.6	52.8
34475	00:02:17.900	3.68	20.45	0.18	20.36	14.72	0.72	20.6	52.8
34500	00:02:18.000	3.68	20.45	0.18	20.37	14.71	0.72	20.6	52.8
34525	00:02:18.100	3.67	20.45	0.18	20.47	14.69	0.72	20.6	52.8
34550	00:02:18.200	3.67	20.45	0.18	20.5	14.67	0.72	20.6	52.8
34575	00:02:18.300	3.67	20.45	0.18	20.5	14.69	0.72	20.6	52.8
34600	00:02:18.400	3.67	20.45	0.18	20.47	14.71	0.72	20.6	52.8
34625	00:02:18.500	3.67	20.45	0.18	20.52	14.72	0.72	20.6	52.8
34650	00:02:18.600	3.67	20.45	0.18	20.56	14.73	0.72	20.6	52.8
34675	00:02:18.700	3.67	20.45	0.18	20.56	14.8	0.72	20.6	52.8
34700	00:02:18.800	3.67	20.45	0.18	20.59	14.79	0.72	20.6	52.8
34725	00:02:18.900	3.67	20.45	0.18	20.61	14.8	0.72	20.6	52.8
34750	00:02:19.000	3.67	20.45	0.18	20.56	14.8	0.72	20.5	52.8
34775	00:02:19.100	3.67	20.45	0.18	20.56	14.81	0.72	20.5	52.8
34800	00:02:19.200	3.67	20.45	0.18	20.57	14.8	0.72	20.5	52.8
34825	00:02:19.300	3.67	20.45	0.18	20.57	14.76	0.72	20.5	52.8
34850	00:02:19.400	3.67	20.45	0.18	20.63	14.76	0.72	20.5	52.8
34875	00:02:19.500	3.67	20.45	0.18	20.59	14.76	0.72	20.5	52.8
34900	00:02:19.600	3.67	20.45	0.18	20.61	14.74	0.72	20.5	52.8
34925	00:02:19.700	3.67	20.45	0.18	20.6	14.73	0.72	20.5	52.8
34950	00:02:19.800	3.67	20.45	0.18	20.6	14.77	0.72	20.5	52.8
34975	00:02:19.900	3.67	20.45	0.18	20.6	14.79	0.72	20.5	52.8
35000	00:02:20.000	3.67	20.45	0.18	20.65	14.77	0.72	20.6	52.8
35025	00:02:20.100	3.67	20.45	0.18	20.64	14.78	0.72	20.6	52.8
35050	00:02:20.200	3.67	20.45	0.18	20.63	14.79	0.72	20.6	52.8
35075	00:02:20.300	3.67	20.45	0.18	20.65	14.82	0.72	20.6	52.8
35100	00:02:20.400	3.67	20.45	0.18	20.66	14.83	0.72	20.6	52.8
35125	00:02:20.500	3.67	20.44	0.18	20.72	14.81	0.71	20.6	52.8
35150	00:02:20.600	3.67	20.44	0.18	20.71	14.82	0.72	20.6	52.8
35175	00:02:20.700	3.67	20.44	0.18	20.71	14.82	0.72	20.6	52.8
35200	00:02:20.800	3.67	20.44	0.18	20.72	14.8	0.71	20.6	52.8
35225	00:02:20.900	3.67	20.44	0.18	20.67	14.81	0.72	20.6	52.8
35250	00:02:21.000	3.67	20.44	0.19	20.72	14.85	0.72	20.6	52.8
35275	00:02:21.100	3.67	20.44	0.19	20.75	14.87	0.72	20.6	52.8
35300	00:02:21.200	3.67	20.44	0.19	20.77	14.87	0.72	20.6	52.8
35325	00:02:21.300	3.67	20.44	0.19	20.78	14.86	0.72	20.6	52.8
35350	00:02:21.400	3.67	20.44	0.19	20.75	14.88	0.72	20.6	52.8
35375	00:02:21.500	3.67	20.44	0.19	20.71	14.91	0.72	20.6	52.8
35400	00:02:21.600	3.67	20.44	0.19	20.71	14.94	0.72	20.6	52.8
35425	00:02:21.700	3.67	20.44	0.19	20.71	14.97	0.72	20.6	52.8
35450	00:02:21.800	3.67	20.44	0.19	20.7	15	0.72	20.6	52.8
35475	00:02:21.900	3.67	20.44	0.19	20.77	14.99	0.72	20.6	52.8
35500	00:02:22.000	3.67	20.44	0.19	20.74	14.99	0.72	20.6	52.7
35525	00:02:22.100	3.67	20.44	0.19	20.71	15.01	0.72	20.6	52.7
35550	00:02:22.200	3.67	20.44	0.19	20.71	15.04	0.73	20.6	52.7
35575	00:02:22.300	3.67	20.44	0.19	20.73	15.05	0.73	20.6	52.7
35600	00:02:22.400	3.67	20.44	0.19	20.71	15.05	0.73	20.6	52.7
35625	00:02:22.500	3.67	20.44	0.19	20.79	15.07	0.72	20.6	52.7
35650	00:02:22.600	3.67	20.44	0.19	20.78	15.1	0.73	20.6	52.7
35675	00:02:22.700	3.67	20.44	0.19	20.79	15.1	0.73	20.6	52.7
35700	00:02:22.800	3.67	20.44	0.19	20.81	15.08	0.72	20.6	52.7
35725	00:02:22.900	3.67	20.44	0.19	20.84	15.11	0.73	20.6	52.7
35750	00:02:23.000	3.67	20.44	0.19	20.86	15.09	0.72	20.6	52.7
35775	00:02:23.100	3.67	20.44	0.19	20.91	15.08	0.72	20.6	52.7
35800	00:02:23.200	3.67	20.44	0.19	20.88	15.08	0.72	20.6	52.7
35825	00:02:23.300	3.67	20.44	0.19	20.89	15.1	0.72	20.6	52.7
35850	00:02:23.400	3.67	20.44	0.19	20.95	15.11	0.72	20.6	52.7
35875	00:02:23.500	3.67	20.44	0.19	20.96	15.07	0.72	20.6	52.7
35900	00:02:23.600	3.67	20.44	0.19	20.98	15.08	0.72	20.6	52.7
35925	00:02:23.700	3.67	20.44	0.19	20.98	15.08	0.72	20.6	52.7
35950	00:02:23.800	3.67	20.44	0.19	20.99	15.1	0.72	20.6	52.7
35975	00:02:23.900	3.67	20.44	0.19	20.94	15.09	0.72	20.6	52.7
36000	00:02:24.000	3.67	20.44	0.19	20.96	15.12	0.72	20.6	52.8
36025	00:02:24.100	3.67	20.44	0.19	20.99	15.15	0.72	20.6	52.8
36050	00:02:24.200	3.67	20.44	0.19	20.99	15.17	0.72	20.6	52.8
36075	00:02:24.300	3.67	20.44	0.19	21	15.18	0.72	20.6	52.8
36100	00:02:24.400	3.67	20.44	0.19	20.97	15.19	0.72	20.6	52.8
36125	00:02:24.500	3.67	20.44	0.19	20.99	15.24	0.73	20.6	52.8
36150	00:02:24.600	3.67	20.44	0.19	21.01	15.23	0.72	20.6	52.8
36175	00:02:24.700	3.67	20.44	0.19	21.03	15.24	0.72	20.6	52.8
36200	00:02:24.800	3.67	20.44	0.19	21.04	15.26	0.73	20.6	52.8
36225	00:02:24.900	3.67	20.44	0.19	21.12	15.27	0.72	20.6	52.8
36250	00:02:25.000	3.67	20.44	0.19	21.16	15.28	0.72	20.6	52.8
36275	00:02:25.100	3.67	20.44	0.19	21.16	15.27	0.72	20.6	52.8
36300	00:02:25.200	3.67	20.44	0.19	21.25	15.28	0.72	20.6	52.8
36325	00:02:25.300	3.67	20.44	0.19	21.24	15.29	0.72	20.6	52.8
36350	00:02:25.400	3.67	20.44	0.19	21.23	15.27	0.72	20.6	52.8
36375	00:02:25.500	3.67	20.44	0.19	21.23	15.27	0.72	20.6	52.8
36400	00:02:25.600	3.67	20.44	0.19	21.23	15.24	0.72	20.6	52.8
36425	00:02:25.700	3.67	20.44	0.19	21.2	15.25	0.72	20.6	52.8
36450	00:02:25.800	3.67	20.44	0.19	21.24	15.26	0.72	20.6	52.8
36475	00:02:25.900	3.67	20.44	0.19	21.25	15.28	0.72	20.6	52.8
36500	00:02:26.000	3.67	20.44	0.19	21.21	15.31	0.72	20.6	52.8
36525	00:02:26.100	3.67	20.44	0.19	21.21	15.33	0.72	20.6	52.8
36550	00:02:26.200	3.67	20.44	0.19	21.2	15.31	0.72	20.6	52.8
36575	00:02:26.300	3.67	20.44	0.19	21.19	15.32	0.72	20.6	52.8
36600	00:02:26.400	3.67	20.44	0.19	21.24	15.36	0.72	20.6	52.8
36625	00:02:26.500	3.67	20.44	0.19	21.25	15.36	0.72	20.6	52.8
36650	00:02:26.600	3.67	20.44	0.19	21.29	15.39	0.72	20.6	52.8
36675	00:02:26.700	3.67	20.44	0.19	21.32	15.39	0.72	20.6	52.8
36700	00:02:26.800	3.67	20.44	0.19	21.29	15.37	0.72	20.6	52.8
36725	00:02:26.900	3.67	20.44	0.19	21.27	15.36	0.72	20.6	52.8
36750	00:02:27.000	3.67	20.44	0.19	21.29	15.32	0.72	20.6	52.7
36775	00:02:27.100	3.67	20.44	0.19	21.27	15.34	0.72	20.6	52.7
36800	00:02:27.200	3.67	20.44	0.19	21.3	15.35	0.72	20.6	52.7
36825	00:02:27.300	3.67	20.44	0.19	21.33	15.38	0.72	20.6	52.7
36850	00:02:27.400	3.67	20.44	0.19	21.36	15.36	0.72	20.6	52.7
36875	00:02:27.500	3.67	20.44	0.19	21.36	15.36	0.72	20.6	52.7
36900	00:02:27.600	3.67	20.44	0.19	21.35	15.36	0.72	20.6	52.7
36925	00:02:27.700	3.67	20.44	0.19	21.33	15.38	0.72	20.6	52.7
36950	00:02:27.800	3.67	20.44	0.19	21.33	15.42	0.72	20.6	52.7
36975	00:02:27.900	3.67	20.44	0.19	21.34	15.45	0.72	20.6	52.7
37000	00:02:28.000	3.67	20.44	0.19	21.37	15.47	0.72	20.6	52.7
37025	00:02:28.100	3.67	20.44	0.19	21.37	15.44	0.72	20.6	52.7
37050	00:02:28.200	3.68	20.44	0.19	21.36	15.44	0.72	20.6	52.7
37075	00:02:28.300	3.68	20.44	0.19	21.39	15.44	0.72	20.6	52.7
37100	00:02:28.400	3.68	20.44	0.19	21.39	15.42	0.72	20.6	52.7
37125	00:02:28.500	3.68	20.44	0.19	21.42	15.43	0.72	20.6	52.7
37150	00:02:28.600	3.68	20.44	0.19	21.46	15.44	0.72	20.6	52.7
37175	00:02:28.700	3.68	20.44	0.19	21.52	15.42	0.72	20.6	52.7
37200	00:02:28.800	3.68	20.44	0.19	21.52	15.39	0.72	20.6	52.7
37225	00:02:28.900	3.68	20.44	0.19	21.52	15.34	0.71	20.6	52.7
37250	00:02:29.000	3.68	20.44	0.19	21.48	15.36	0.72	20.6	52.7
37275	00:02:29.100	3.68	20.44	0.19	21.53	15.39	0.71	20.6	52.7
37300	00:02:29.200	3.68	20.44	0.19	21.52	15.43	0.72	20.6	52.7
37325	00:02:29.300	3.68	20.44	0.19	21.53	15.45	0.72	20.6	52.7
37350	00:02:29.400	3.68	20.44	0.19	21.5	15.49	0.72	20.6	52.7
37375	00:02:29.500	3.68	20.44	0.19	21.5	15.5	0.72	20.6	52.7
37400	00:02:29.600	3.68	20.44	0.19	21.47	15.51	0.72	20.6	52.7
37425	00:02:29.700	3.68	20.44	0.19	21.5	15.5	0.72	20.6	52.7
37450	00:02:29.800	3.68	20.44	0.19	21.54	15.54	0.72	20.6	52.7
37475	00:02:29.900	3.68	20.44	0.19	21.56	15.57	0.72	20.6	52.7
37500	00:02:30.000	3.68	20.44	0.19	21.6	15.55	0.72	20.6	52.7
37525	00:02:30.100	3.68	20.44	0.19	21.56	15.55	0.72	20.6	52.7
37550	00:02:30.200	3.67	20.44	0.19	21.59	15.54	0.72	20.6	52.7
37575	00:02:30.300	3.67	20.44	0.19	21.58	15.51	0.72	20.6	52.7
37600	00:02:30.400	3.67	20.44	0.19	21.61	15.49	0.72	20.6	52.7
37625	00:02:30.500	3.67	20.44	0.19	21.6	15.49	0.72	20.6	52.7
37650	00:02:30.600	3.67	20.44	0.19	21.64	15.49	0.72	20.6	52.7
37675	00:02:30.700	3.67	20.44	0.19	21.62	15.49	0.72	20.6	52.7
37700	00:02:30.800	3.67	20.44	0.19	21.6	15.49	0.72	20.6	52.7
37725	00:02:30.900	3.67	20.44	0.19	21.6	15.52	0.72	20.6	52.7
37750	00:02:31.000	3.67	20.44	0.19	21.62	15.53	0.72	20.6	52.7
37775	00:02:31.100	3.67	20.44	0.19	21.65	15.52	0.72	20.6	52.7
37800	00:02:31.200	3.68	20.44	0.19	21.65	15.51	0.72	20.6	52.7
37825	00:02:31.300	3.68	20.44	0.19	21.67	15.55	0.72	20.6	52.7
37850	00:02:31.400	3.68	20.43	0.19	21.7	15.56	0.72	20.6	52.7
37875	00:02:31.500	3.68	20.43	0.19	21.74	15.57	0.72	20.6	52.7
37900	00:02:31.600	3.68	20.43	0.19	21.71	15.59	0.72	20.6	52.7
37925	00:02:31.700	3.68	20.43	0.19	21.7	15.63	0.72	20.6	52.7
37950	00:02:31.800	3.68	20.43	0.19	21.73	15.63	0.72	20.6	52.7
37975	00:02:31.900	3.68	20.43	0.19	21.71	15.59	0.72	20.6	52.7
38000	00:02:32.000	3.68	20.44	0.19	21.66	15.62	0.72	20.6	52.7
38025	00:02:32.100	3.68	20.44	0.19	21.69	15.66	0.72	20.6	52.7
38050	00:02:32.200	3.68	20.44	0.19	21.69	15.7	0.72	20.6	52.7
38075	00:02:32.300	3.68	20.44	0.19	21.67	15.7	0.72	20.6	52.7
38100	00:02:32.400	3.68	20.44	0.19	21.66	15.73	0.73	20.6	52.7
38125	00:02:32.500	3.68	20.44	0.19	21.65	15.75	0.73	20.6	52.7
38150	00:02:32.600	3.68	20.44	0.19	21.68	15.74	0.73	20.6	52.7
38175	00:02:32.700	3.68	20.43	0.19	21.7	15.74	0.73	20.6	52.7
38200	00:02:32.800	3.68	20.43	0.19	21.71	15.77	0.73	20.6	52.7
38225	00:02:32.900	3.68	20.43	0.19	21.76	15.81	0.73	20.6	52.7
38250	00:02:33.000	3.67	20.43	0.19	21.81	15.8	0.72	20.6	52.7
38275	00:02:33.100	3.67	20.43	0.19	21.83	15.8	0.72	20.6	52.7
38300	00:02:33.200	3.67	20.43	0.19	21.84	15.78	0.72	20.6	52.7
38325	00:02:33.300	3.67	20.43	0.19	21.83	15.78	0.72	20.6	52.7
38350	00:02:33.400	3.67	20.43	0.19	21.82	15.77	0.72	20.6	52.7
38375	00:02:33.500	3.67	20.43	0.19	21.83	15.76	0.72	20.6	52.7
38400	00:02:33.600	3.67	20.43	0.19	21.83	15.75	0.72	20.6	52.7
38425	00:02:33.700	3.67	20.43	0.19	21.82	15.78	0.72	20.6	52.7
38450	00:02:33.800	3.67	20.43	0.19	21.86	15.77	0.72	20.6	52.7
38475	00:02:33.900	3.67	20.43	0.19	21.85	15.78	0.72	20.6	52.7
38500	00:02:34.000	3.67	20.43	0.19	21.83	15.78	0.72	20.6	52.7
38525	00:02:34.100	3.67	20.43	0.19	21.83	15.79	0.72	20.6	52.7
38550	00:02:34.200	3.67	20.43	0.19	21.87	15.8	0.72	20.6	52.7
38575	00:02:34.300	3.67	20.43	0.19	21.88	15.79	0.72	20.6	52.7
38600	00:02:34.400	3.67	20.43	0.19	21.88	15.8	0.72	20.6	52.7
38625	00:02:34.500	3.67	20.43	0.19	21.91	15.85	0.72	20.6	52.7
38650	00:02:34.600	3.67	20.43	0.2	21.94	15.89	0.72	20.6	52.7
38675	00:02:34.700	3.67	20.43	0.19	22	15.86	0.72	20.6	52.7
38700	00:02:34.800	3.67	20.43	0.19	21.95	15.86	0.72	20.6	52.7
38725	00:02:34.900	3.67	20.43	0.19	21.94	15.84	0.72	20.6	52.7
38750	00:02:35.000	3.67	20.43	0.19	21.97	15.86	0.72	20.6	52.7
38775	00:02:35.100	3.67	20.43	0.2	22	15.89	0.72	20.6	52.7
38800	00:02:35.200	3.67	20.43	0.2	22	15.9	0.72	20.6	52.7
38825	00:02:35.300	3.67	20.43	0.2	22.04	15.91	0.72	20.6	52.7
38850	00:02:35.400	3.67	20.43	0.2	22.03	15.91	0.72	20.6	52.7
38875	00:02:35.500	3.67	20.43	0.2	22.04	15.87	0.72	20.6	52.7
38900	00:02:35.600	3.67	20.43	0.19	21.99	15.85	0.72	20.6	52.7
38925	00:02:35.700	3.67	20.43	0.2	21.96	15.89	0.72	20.6	52.7
38950	00:02:35.800	3.67	20.43	0.2	21.99	15.89	0.72	20.6	52.7
38975	00:02:35.900	3.67	20.43	0.2	22.01	15.91	0.72	20.6	52.7
39000	00:02:36.000	3.67	20.43	0.2	22.07	15.91	0.72	20.6	52.7
39025	00:02:36.100	3.67	20.43	0.2	22.03	15.89	0.72	20.6	52.7
39050	00:02:36.200	3.67	20.43	0.2	22.06	15.93	0.72	20.6	52.7
39075	00:02:36.300	3.67	20.43	0.2	22.05	15.96	0.72	20.6	52.7
39100	00:02:36.400	3.67	20.43	0.2	22.07	15.96	0.72	20.6	52.7
39125	00:02:36.500	3.67	20.43	0.2	22.04	15.96	0.72	20.6	52.7
39150	00:02:36.600	3.67	20.43	0.2	22.05	16	0.73	20.6	52.7
39175	00:02:36.700	3.67	20.43	0.2	22.11	16.01	0.72	20.6	52.7
39200	00:02:36.800	3.67	20.43	0.2	22.12	15.99	0.72	20.6	52.7
39225	00:02:36.900	3.67	20.43	0.2	22.07	16.02	0.73	20.6	52.7
39250	00:02:37.000	3.67	20.43	0.2	22.04	16.04	0.73	20.6	52.7
39275	00:02:37.100	3.67	20.43	0.2	22.05	16.04	0.73	20.6	52.7
39300	00:02:37.200	3.67	20.43	0.2	22.02	16.02	0.73	20.6	52.7
39325	00:02:37.300	3.67	20.43	0.2	22	15.99	0.73	20.6	52.7
39350	00:02:37.400	3.67	20.43	0.2	22.05	16	0.73	20.6	52.7
39375	00:02:37.500	3.67	20.43	0.2	22.05	16	0.73	20.6	52.7
39400	00:02:37.600	3.67	20.43	0.2	22.05	16.02	0.73	20.6	52.7
39425	00:02:37.700	3.67	20.43	0.2	22.06	16.01	0.73	20.6	52.7
39450	00:02:37.800	3.67	20.43	0.2	22.03	16.05	0.73	20.6	52.7
39475	00:02:37.900	3.67	20.43	0.2	22.09	16.06	0.73	20.6	52.7
39500	00:02:38.000	3.67	20.43	0.2	22.1	16.07	0.73	20.6	52.7
39525	00:02:38.100	3.67	20.43	0.2	22.07	16.06	0.73	20.6	52.7
39550	00:02:38.200	3.67	20.43	0.2	22.09	16.06	0.73	20.6	52.7
39575	00:02:38.300	3.67	20.43	0.2	22.11	16.09	0.73	20.6	52.7
39600	00:02:38.400	3.67	20.43	0.2	22.11	16.11	0.73	20.6	52.7
39625	00:02:38.500	3.67	20.43	0.2	22.18	16.13	0.73	20.6	52.7
39650	00:02:38.600	3.67	20.43	0.2	22.21	16.12	0.73	20.6	52.7
39675	00:02:38.700	3.67	20.43	0.2	22.15	16.14	0.73	20.6	52.7
39700	00:02:38.800	3.67	20.43	0.2	22.2	16.12	0.73	20.6	52.7
39725	00:02:38.900	3.67	20.43	0.2	22.21	16.12	0.73	20.6	52.7
39750	00:02:39.000	3.67	20.43	0.2	22.18	16.13	0.73	20.6	52.7
39775	00:02:39.100	3.67	20.43	0.2	22.21	16.18	0.73	20.6	52.7
39800	00:02:39.200	3.67	20.43	0.2	22.23	16.23	0.73	20.6	52.7
39825	00:02:39.300	3.67	20.43	0.2	22.22	16.2	0.73	20.6	52.7
39850	00:02:39.400	3.67	20.43	0.2	22.2	16.16	0.73	20.6	52.7
39875	00:02:39.500	3.67	20.43	0.2	22.2	16.19	0.73	20.6	52.7
39900	00:02:39.600	3.67	20.43	0.2	22.19	16.19	0.73	20.6	52.7
39925	00:02:39.700	3.67	20.43	0.2	22.26	16.2	0.73	20.6	52.7
39950	00:02:39.800	3.67	20.43	0.2	22.24	16.2	0.73	20.6	52.7
39975	00:02:39.900	3.67	20.43	0.2	22.22	16.17	0.73	20.6	52.7
40000	00:02:40.000	3.67	20.43	0.2	22.29	16.19	0.73	20.6	52.8
40025	00:02:40.100	3.67	20.43	0.2	22.33	16.16	0.72	20.6	52.8
40050	00:02:40.200	3.67	20.43	0.2	22.35	16.15	0.72	20.6	52.8
40075	00:02:40.300	3.67	20.43	0.2	22.37	16.18	0.72	20.6	52.8
40100	00:02:40.400	3.67	20.43	0.2	22.39	16.24	0.73	20.6	52.8
40125	00:02:40.500	3.67	20.43	0.2	22.42	16.26	0.73	20.6	52.8
40150	00:02:40.600	3.67	20.43	0.2	22.44	16.24	0.72	20.6	52.8
40175	00:02:40.700	3.67	20.43	0.2	22.4	16.23	0.72	20.6	52.8
40200	00:02:40.800	3.67	20.43	0.2	22.4	16.24	0.73	20.6	52.8
40225	00:02:40.900	3.67	20.43	0.2	22.45	16.3	0.73	20.6	52.8
40250	00:02:41.000	3.67	20.43	0.2	22.42	16.29	0.73	20.6	52.7
40275	00:02:41.100	3.67	20.43	0.2	22.44	16.32	0.73	20.6	52.7
40300	00:02:41.200	3.67	20.43	0.2	22.43	16.27	0.73	20.6	52.7
40325	00:02:41.300	3.67	20.43	0.2	22.42	16.27	0.73	20.6	52.7
40350	00:02:41.400	3.67	20.43	0.2	22.4	16.26	0.73	20.6	52.7
40375	00:02:41.500	3.67	20.43	0.2	22.37	16.25	0.73	20.6	52.7
40400	00:02:41.600	3.67	20.43	0.2	22.37	16.24	0.73	20.6	52.7
40425	00:02:41.700	3.67	20.43	0.2	22.43	16.23	0.72	20.6	52.7
40450	00:02:41.800	3.67	20.43	0.2	22.45	16.2	0.72	20.6	52.7
40475	00:02:41.900	3.67	20.43	0.2	22.44	16.21	0.72	20.6	52.7
40500	00:02:42.000	3.67	20.43	0.2	22.44	16.21	0.72	20.6	52.8
40525	00:02:42.100	3.67	20.43	0.2	22.43	16.2	0.72	20.6	52.8
40550	00:02:42.200	3.67	20.43	0.2	22.42	16.29	0.73	20.6	52.8
40575	00:02:42.300	3.67	20.43	0.2	22.41	16.28	0.73	20.6	52.8
40600	00:02:42.400	3.67	20.43	0.2	22.43	16.3	0.73	20.6	52.8
40625	00:02:42.500	3.67	20.43	0.2	22.49	16.32	0.73	20.6	52.8
40650	00:02:42.600	3.67	20.43	0.2	22.46	16.34	0.73	20.6	52.8
40675	00:02:42.700	3.67	20.43	0.2	22.43	16.39	0.73	20.6	52.8
40700	00:02:42.800	3.67	20.43	0.2	22.4	16.41	0.73	20.6	52.8
40725	00:02:42.900	3.67	20.43	0.2	22.41	16.4	0.73	20.6	52.8
40750	00:02:43.000	3.67	20.43	0.2	22.43	16.43	0.73	20.6	52.7
40775	00:02:43.100	3.67	20.43	0.2	22.41	16.47	0.73	20.6	52.7
40800	00:02:43.200	3.67	20.43	0.2	22.45	16.43	0.73	20.6	52.7
40825	00:02:43.300	3.67	20.43	0.2	22.5	16.44	0.73	20.6	52.7
40850	00:02:43.400	3.67	20.43	0.2	22.5	16.42	0.73	20.6	52.7
40875	00:02:43.500	3.67	20.43	0.2	22.47	16.4	0.73	20.6	52.7
40900	00:02:43.600	3.67	20.43	0.2	22.48	16.45	0.73	20.6	52.7
40925	00:02:43.700	3.67	20.43	0.2	22.49	16.45	0.73	20.6	52.7
40950	00:02:43.800	3.67	20.43	0.2	22.52	16.51	0.73	20.6	52.7
40975	00:02:43.900	3.67	20.43	0.2	22.56	16.52	0.73	20.6	52.7
41000	00:02:44.000	3.67	20.43	0.2	22.55	16.51	0.73	20.6	52.7
41025	00:02:44.100	3.67	20.43	0.2	22.61	16.49	0.73	20.6	52.7
41050	00:02:44.200	3.68	20.43	0.2	22.61	16.49	0.73	20.6	52.7
41075	00:02:44.300	3.68	20.43	0.2	22.61	16.52	0.73	20.6	52.7
41100	00:02:44.400	3.68	20.43	0.2	22.6	16.55	0.73	20.6	52.7
41125	00:02:44.500	3.68	20.43	0.2	22.63	16.56	0.73	20.6	52.7
41150	00:02:44.600	3.68	20.43	0.2	22.64	16.5	0.73	20.6	52.7
41175	00:02:44.700	3.68	20.43	0.2	22.63	16.49	0.73	20.6	52.7
41200	00:02:44.800	3.68	20.43	0.2	22.61	16.46	0.73	20.6	52.7
41225	00:02:44.900	3.68	20.43	0.2	22.6	16.44	0.73	20.6	52.7
41250	00:02:45.000	3.68	20.43	0.2	22.6	16.41	0.73	20.6	52.7
41275	00:02:45.100	3.67	20.43	0.2	22.58	16.42	0.73	20.6	52.7
41300	00:02:45.200	3.67	20.43	0.2	22.56	16.41	0.73	20.6	52.7
41325	00:02:45.300	3.67	20.43	0.2	22.57	16.42	0.73	20.6	52.7
41350	00:02:45.400	3.67	20.43	0.2	22.62	16.39	0.72	20.6	52.7
41375	00:02:45.500	3.67	20.43	0.2	22.61	16.37	0.72	20.6	52.7
41400	00:02:45.600	3.67	20.43	0.2	22.58	16.38	0.73	20.6	52.7
41425	00:02:45.700	3.67	20.43	0.2	22.63	16.4	0.72	20.6	52.7
41450	00:02:45.800	3.67	20.43	0.2	22.63	16.38	0.72	20.6	52.7
41475	00:02:45.900	3.67	20.43	0.2	22.64	16.4	0.72	20.6	52.7
41500	00:02:46.000	3.67	20.43	0.2	22.65	16.41	0.72	20.6	52.7
41525	00:02:46.100	3.67	20.43	0.2	22.62	16.42	0.73	20.6	52.7
41550	00:02:46.200	3.67	20.43	0.2	22.63	16.44	0.73	20.6	52.7
41575	00:02:46.300	3.67	20.43	0.2	22.65	16.42	0.72	20.6	52.7
41600	00:02:46.400	3.67	20.43	0.2	22.61	16.43	0.73	20.6	52.7
41625	00:02:46.500	3.67	20.43	0.2	22.61	16.43	0.73	20.6	52.7
41650	00:02:46.600	3.67	20.43	0.2	22.66	16.42	0.72	20.6	52.7
41675	00:02:46.700	3.67	20.43	0.2	22.65	16.4	0.72	20.6	52.7
41700	00:02:46.800	3.67	20.43	0.2	22.69	16.41	0.72	20.6	52.7
41725	00:02:46.900	3.67	20.43	0.2	22.69	16.41	0.72	20.6	52.7
41750	00:02:47.000	3.68	20.42	0.2	22.71	16.43	0.72	20.6	52.7
41775	00:02:47.100	3.68	20.42	0.2	22.76	16.38	0.72	20.6	52.7
41800	00:02:47.200	3.68	20.42	0.2	22.81	16.35	0.72	20.6	52.7
41825	00:02:47.300	3.68	20.42	0.2	22.78	16.38	0.72	20.6	52.7
41850	00:02:47.400	3.68	20.42	0.2	22.85	16.38	0.72	20.6	52.7
41875	00:02:47.500	3.68	20.42	0.2	22.89	16.39	0.72	20.6	52.7
41900	00:02:47.600	3.68	20.42	0.2	22.86	16.45	0.72	20.6	52.7
41925	00:02:47.700	3.68	20.42	0.2	22.82	16.51	0.72	20.6	52.7
41950	00:02:47.800	3.68	20.42	0.2	22.82	16.56	0.73	20.6	52.7
41975	00:02:47.900	3.68	20.42	0.2	22.77	16.52	0.73	20.6	52.7
42000	00:02:48.000	3.67	20.42	0.2	22.78	16.53	0.73	20.6	52.7
42025	00:02:48.100	3.67	20.42	0.2	22.77	16.55	0.73	20.6	52.7
42050	00:02:48.200	3.67	20.42	0.2	22.78	16.54	0.73	20.6	52.7
42075	00:02:48.300	3.67	20.42	0.2	22.78	16.51	0.72	20.6	52.7
42100	00:02:48.400	3.67	20.42	0.2	22.73	16.52	0.73	20.6	52.7
42125	00:02:48.500	3.67	20.42	0.2	22.69	16.57	0.73	20.6	52.7
42150	00:02:48.600	3.67	20.42	0.2	22.72	16.55	0.73	20.6	52.7
42175	00:02:48.700	3.67	20.42	0.2	22.79	16.55	0.73	20.6	52.7
42200	00:02:48.800	3.67	20.42	0.2	22.8	16.51	0.72	20.6	52.7
42225	00:02:48.900	3.67	20.42	0.2	22.82	16.53	0.72	20.6	52.7
42250	00:02:49.000	3.67	20.42	0.2	22.79	16.53	0.73	20.6	52.7
42275	00:02:49.100	3.67	20.42	0.2	22.79	16.55	0.73	20.6	52.7
42300	00:02:49.200	3.67	20.42	0.2	22.78	16.59	0.73	20.6	52.7
42325	00:02:49.300	3.67	20.42	0.2	22.79	16.66	0.73	20.6	52.7
42350	00:02:49.400	3.67	20.42	0.2	22.82	16.68	0.73	20.6	52.7
42375	00:02:49.500	3.67	20.42	0.2	22.87	16.63	0.73	20.6	52.7
42400	00:02:49.600	3.67	20.42	0.2	22.89	16.62	0.73	20.6	52.7
42425	00:02:49.700	3.67	20.42	0.2	22.86	16.6	0.73	20.6	52.7
42450	00:02:49.800	3.67	20.42	0.2	22.91	16.62	0.73	20.6	52.7
42475	00:02:49.900	3.67	20.42	0.2	22.96	16.62	0.72	20.6	52.7
42500	00:02:50.000	3.67	20.42	0.2	22.97	16.61	0.72	20.6	52.7
42525	00:02:50.100	3.67	20.42	0.2	22.95	16.64	0.73	20.6	52.7
42550	00:02:50.200	3.67	20.42	0.2	22.94	16.67	0.73	20.6	52.7
42575	00:02:50.300	3.67	20.42	0.2	22.93	16.67	0.73	20.6	52.7
42600	00:02:50.400	3.67	20.42	0.2	22.91	16.63	0.73	20.6	52.7
42625	00:02:50.500	3.67	20.42	0.2	22.91	16.67	0.73	20.6	52.7
42650	00:02:50.600	3.67	20.42	0.2	22.89	16.67	0.73	20.6	52.7
42675	00:02:50.700	3.67	20.42	0.2	22.86	16.7	0.73	20.6	52.7
42700	00:02:50.800	3.67	20.42	0.2	22.85	16.75	0.73	20.6	52.7
42725	00:02:50.900	3.67	20.42	0.2	22.85	16.78	0.73	20.6	52.7
42750	00:02:51.000	3.67	20.42	0.2	22.87	16.79	0.73	20.6	52.7
42775	00:02:51.100	3.67	20.42	0.2	22.9	16.79	0.73	20.6	52.7
42800	00:02:51.200	3.67	20.42	0.2	22.93	16.77	0.73	20.6	52.7
42825	00:02:51.300	3.67	20.42	0.2	22.93	16.78	0.73	20.6	52.7
42850	00:02:51.400	3.67	20.42	0.2	22.94	16.77	0.73	20.6	52.7
42875	00:02:51.500	3.67	20.42	0.2	22.91	16.8	0.73	20.6	52.7
42900	00:02:51.600	3.67	20.42	0.2	22.93	16.83	0.73	20.6	52.7
42925	00:02:51.700	3.67	20.42	0.2	23.01	16.79	0.73	20.6	52.7
42950	00:02:51.800	3.67	20.42	0.2	23.01	16.76	0.73	20.6	52.7
42975	00:02:51.900	3.67	20.42	0.2	22.97	16.79	0.73	20.6	52.7
43000	00:02:52.000	3.67	20.42	0.2	22.98	16.78	0.73	20.6	52.7
43025	00:02:52.100	3.67	20.42	0.2	23	16.79	0.73	20.6	52.7
43050	00:02:52.200	3.67	20.42	0.2	22.98	16.81	0.73	20.6	52.7
43075	00:02:52.300	3.67	20.42	0.2	22.98	16.8	0.73	20.6	52.7
43100	00:02:52.400	3.67	20.42	0.2	23.03	16.84	0.73	20.6	52.7
43125	00:02:52.500	3.67	20.42	0.2	23.06	16.8	0.73	20.6	52.7
43150	00:02:52.600	3.67	20.42	0.2	23.06	16.79	0.73	20.6	52.7
43175	00:02:52.700	3.67	20.42	0.2	23.02	16.85	0.73	20.6	52.7
43200	00:02:52.800	3.67	20.42	0.21	23.03	16.89	0.73	20.6	52.7
43225	00:02:52.900	3.67	20.42	0.2	23.08	16.85	0.73	20.6	52.7
43250	00:02:53.000	3.67	20.42	0.21	23.08	16.87	0.73	20.6	52.7
43275	00:02:53.100	3.67	20.42	0.21	23.08	16.9	0.73	20.6	52.7
43300	00:02:53.200	3.67	20.42	0.2	23.12	16.87	0.73	20.6	52.7
43325	00:02:53.300	3.67	20.42	0.2	23.18	16.84	0.73	20.6	52.7
43350	00:02:53.400	3.67	20.42	0.2	23.14	16.87	0.73	20.6	52.7
43375	00:02:53.500	3.67	20.42	0.21	23.13	16.92	0.73	20.6	52.7
43400	00:02:53.600	3.67	20.42	0.21	23.15	16.91	0.73	20.6	52.7
43425	00:02:53.700	3.67	20.42	0.21	23.18	16.9	0.73	20.6	52.7
43450	00:02:53.800	3.67	20.42	0.2	23.2	16.84	0.73	20.6	52.7
43475	00:02:53.900	3.67	20.42	0.2	23.19	16.86	0.73	20.6	52.7
43500	00:02:54.000	3.67	20.42	0.21	23.19	16.89	0.73	20.6	52.7
43525	00:02:54.100	3.67	20.42	0.21	23.21	16.89	0.73	20.6	52.7
43550	00:02:54.200	3.67	20.42	0.21	23.16	16.95	0.73	20.6	52.7
43575	00:02:54.300	3.67	20.42	0.21	23.14	16.98	0.73	20.6	52.7
43600	00:02:54.400	3.67	20.42	0.21	23.13	16.96	0.73	20.6	52.7
43625	00:02:54.500	3.67	20.42	0.21	23.15	16.96	0.73	20.6	52.7
43650	00:02:54.600	3.67	20.42	0.21	23.16	16.99	0.73	20.6	52.7
43675	00:02:54.700	3.67	20.42	0.21	23.15	17	0.73	20.6	52.7
43700	00:02:54.800	3.67	20.42	0.21	23.15	17.03	0.74	20.6	52.7
43725	00:02:54.900	3.67	20.42	0.21	23.12	17.02	0.74	20.6	52.7
43750	00:02:55.000	3.67	20.42	0.21	23.12	17.03	0.74	20.6	52.7
43775	00:02:55.100	3.67	20.42	0.21	23.1	17.01	0.74	20.6	52.7
43800	00:02:55.200	3.67	20.42	0.21	23.15	16.96	0.73	20.6	52.7
43825	00:02:55.300	3.67	20.42	0.21	23.14	16.97	0.73	20.6	52.7
43850	00:02:55.400	3.67	20.42	0.21	23.15	16.99	0.73	20.6	52.7
43875	00:02:55.500	3.67	20.42	0.21	23.16	16.98	0.73	20.6	52.7
43900	00:02:55.600	3.67	20.42	0.21	23.12	16.94	0.73	20.6	52.7
43925	00:02:55.700	3.67	20.42	0.21	23.09	16.95	0.73	20.6	52.7
43950	00:02:55.800	3.67	20.42	0.21	23.07	16.96	0.74	20.6	52.7
43975	00:02:55.900	3.67	20.42	0.21	23.11	16.96	0.73	20.6	52.7
44000	00:02:56.000	3.67	20.42	0.21	23.14	16.97	0.73	20.6	52.7
44025	00:02:56.100	3.67	20.42	0.21	23.17	17	0.73	20.6	52.7
44050	00:02:56.200	3.68	20.42	0.21	23.16	17	0.73	20.6	52.7
44075	00:02:56.300	3.68	20.42	0.21	23.19	16.97	0.73	20.6	52.7
44100	00:02:56.400	3.68	20.42	0.21	23.19	16.97	0.73	20.6	52.7
44125	00:02:56.500	3.67	20.42	0.21	23.18	16.97	0.73	20.6	52.7
44150	00:02:56.600	3.67	20.42	0.21	23.21	16.97	0.73	20.6	52.7
44175	00:02:56.700	3.67	20.42	0.21	23.24	16.95	0.73	20.6	52.7
44200	00:02:56.800	3.67	20.42	0.21	23.24	16.93	0.73	20.6	52.7
44225	00:02:56.900	3.67	20.42	0.21	23.23	16.94	0.73	20.6	52.7
44250	00:02:57.000	3.67	20.42	0.21	23.22	16.9	0.73	20.6	52.7
44275	00:02:57.100	3.67	20.42	0.21	23.22	16.89	0.73	20.6	52.7
44300	00:02:57.200	3.67	20.42	0.21	23.19	16.89	0.73	20.6	52.7
44325	00:02:57.300	3.67	20.42	0.21	23.16	16.92	0.73	20.6	52.7
44350	00:02:57.400	3.67	20.42	0.21	23.19	16.89	0.73	20.6	52.7
44375	00:02:57.500	3.67	20.42	0.21	23.2	16.91	0.73	20.6	52.7
44400	00:02:57.600	3.67	20.42	0.21	23.21	16.92	0.73	20.6	52.7
44425	00:02:57.700	3.67	20.42	0.21	23.21	16.92	0.73	20.6	52.7
44450	00:02:57.800	3.67	20.42	0.21	23.22	16.95	0.73	20.6	52.7
44475	00:02:57.900	3.67	20.42	0.21	23.21	16.95	0.73	20.6	52.7
44500	00:02:58.000	3.67	20.42	0.21	23.2	16.98	0.73	20.6	52.7
44525	00:02:58.100	3.67	20.42	0.21	23.19	16.96	0.73	20.6	52.7
44550	00:02:58.200	3.67	20.42	0.21	23.22	16.98	0.73	20.6	52.7
44575	00:02:58.300	3.67	20.42	0.21	23.23	16.96	0.73	20.6	52.7
44600	00:02:58.400	3.67	20.42	0.21	23.23	16.99	0.73	20.6	52.7
44625	00:02:58.500	3.67	20.42	0.21	23.24	16.98	0.73	20.6	52.7
44650	00:02:58.600	3.67	20.42	0.21	23.2	17	0.73	20.6	52.7
44675	00:02:58.700	3.67	20.42	0.21	23.18	17.04	0.74	20.6	52.7
44700	00:02:58.800	3.67	20.42	0.21	23.18	17.05	0.74	20.6	52.7
44725	00:02:58.900	3.67	20.42	0.21	23.2	17.04	0.73	20.6	52.7
44750	00:02:59.000	3.67	20.42	0.21	23.2	17.02	0.73	20.6	52.7
44775	00:02:59.100	3.67	20.42	0.21	23.22	17.06	0.73	20.6	52.7
44800	00:02:59.200	3.67	20.42	0.21	23.25	17.08	0.73	20.6	52.7
44825	00:02:59.300	3.67	20.42	0.21	23.27	17.12	0.74	20.6	52.7
44850	00:02:59.400	3.67	20.42	0.21	23.28	17.11	0.74	20.6	52.7
44875	00:02:59.500	3.67	20.42	0.21	23.29	17.11	0.73	20.6	52.7
44900	00:02:59.600	3.67	20.42	0.21	23.34	17.11	0.73	20.6	52.7
44925	00:02:59.700	3.67	20.42	0.21	23.35	17.13	0.73	20.6	52.7
44950	00:02:59.800	3.67	20.42	0.21	23.35	17.11	0.73	20.6	52.7
44975	00:02:59.900	3.67	20.42	0.21	23.38	17.12	0.73	20.6	52.7
45000	00:03:00.000	3.67	20.42	0.21	23.41	17.14	0.73	20.6	52.7
45025	00:03:00.100	3.67	20.42	0.21	23.41	17.09	0.73	20.6	52.7
45050	00:03:00.200	3.67	20.42	0.21	23.4	17.1	0.73	20.6	52.7
45075	00:03:00.300	3.67	20.42	0.21	23.42	17.09	0.73	20.6	52.7
45100	00:03:00.400	3.67	20.42	0.21	23.43	17.1	0.73	20.6	52.7
45125	00:03:00.500	3.67	20.42	0.21	23.44	17.1	0.73	20.6	52.7
45150	00:03:00.600	3.67	20.42	0.21	23.46	17.1	0.73	20.6	52.7
45175	00:03:00.700	3.67	20.42	0.21	23.5	17.03	0.72	20.6	52.7
45200	00:03:00.800	3.67	20.42	0.21	23.5	17.04	0.73	20.6	52.7
45225	00:03:00.900	3.67	20.42	0.21	23.48	17.03	0.73	20.6	52.7
45250	00:03:01.000	3.67	20.42	0.21	23.43	17.04	0.73	20.6	52.7
45275	00:03:01.100	3.67	20.42	0.21	23.44	17.07	0.73	20.6	52.7
45300	00:03:01.200	3.67	20.42	0.21	23.44	17.05	0.73	20.6	52.7
45325	00:03:01.300	3.67	20.42	0.21	23.46	17.05	0.73	20.6	52.7
45350	00:03:01.400	3.67	20.42	0.21	23.44	17.05	0.73	20.6	52.7
45375	00:03:01.500	3.67	20.42	0.21	23.44	17.07	0.73	20.6	52.7
45400	00:03:01.600	3.67	20.42	0.21	23.41	17.1	0.73	20.6	52.7
45425	00:03:01.700	3.67	20.42	0.21	23.41	17.15	0.73	20.6	52.7
45450	00:03:01.800	3.67	20.42	0.21	23.43	17.17	0.73	20.6	52.7
45475	00:03:01.900	3.67	20.42	0.21	23.45	17.2	0.73	20.6	52.7
45500	00:03:02.000	3.67	20.42	0.21	23.47	17.23	0.73	20.6	52.7
45525	00:03:02.100	3.67	20.42	0.21	23.51	17.25	0.73	20.6	52.7
45550	00:03:02.200	3.67	20.42	0.21	23.52	17.26	0.73	20.6	52.7
45575	00:03:02.300	3.67	20.42	0.21	23.53	17.29	0.73	20.6	52.7
45600	00:03:02.400	3.67	20.42	0.21	23.58	17.29	0.73	20.6	52.7
45625	00:03:02.500	3.67	20.42	0.21	23.6	17.28	0.73	20.6	52.7
45650	00:03:02.600	3.67	20.42	0.21	23.62	17.26	0.73	20.6	52.7
45675	00:03:02.700	3.67	20.42	0.21	23.62	17.26	0.73	20.6	52.7
45700	00:03:02.800	3.67	20.42	0.21	23.61	17.26	0.73	20.6	52.7
45725	00:03:02.900	3.67	20.42	0.21	23.64	17.25	0.73	20.6	52.7
45750	00:03:03.000	3.67	20.42	0.21	23.65	17.23	0.73	20.6	52.7
45775	00:03:03.100	3.67	20.42	0.21	23.6	17.21	0.73	20.6	52.7
45800	00:03:03.200	3.67	20.42	0.21	23.64	17.22	0.73	20.6	52.7
45825	00:03:03.300	3.67	20.42	0.21	23.63	17.21	0.73	20.6	52.7
45850	00:03:03.400	3.67	20.42	0.21	23.63	17.2	0.73	20.6	52.7
45875	00:03:03.500	3.67	20.42	0.21	23.64	17.2	0.73	20.6	52.7
45900	00:03:03.600	3.66	20.42	0.21	23.6	17.2	0.73	20.6	52.7
45925	00:03:03.700	3.66	20.42	0.21	23.59	17.19	0.73	20.6	52.7
45950	00:03:03.800	3.66	20.42	0.21	23.62	17.2	0.73	20.6	52.7
45975	00:03:03.900	3.66	20.42	0.21	23.61	17.18	0.73	20.6	52.7
46000	00:03:04.000	3.66	20.42	0.21	23.62	17.17	0.73	20.6	52.7
46025	00:03:04.100	3.66	20.42	0.21	23.64	17.19	0.73	20.6	52.7
46050	00:03:04.200	3.66	20.42	0.21	23.61	17.17	0.73	20.6	52.7
46075	00:03:04.300	3.66	20.42	0.21	23.59	17.14	0.73	20.6	52.7
46100	00:03:04.400	3.66	20.42	0.21	23.53	17.15	0.73	20.6	52.7
46125	00:03:04.500	3.66	20.42	0.21	23.53	17.12	0.73	20.6	52.7
46150	00:03:04.600	3.66	20.42	0.21	23.53	17.12	0.73	20.6	52.7
46175	00:03:04.700	3.66	20.42	0.21	23.61	17.12	0.73	20.6	52.7
46200	00:03:04.800	3.66	20.42	0.21	23.58	17.1	0.73	20.6	52.7
46225	00:03:04.900	3.66	20.42	0.21	23.53	17.14	0.73	20.6	52.7
46250	00:03:05.000	3.66	20.42	0.21	23.53	17.17	0.73	20.6	52.7
46275	00:03:05.100	3.66	20.42	0.21	23.53	17.16	0.73	20.6	52.7
46300	00:03:05.200	3.66	20.42	0.21	23.54	17.17	0.73	20.6	52.7
46325	00:03:05.300	3.66	20.42	0.21	23.52	17.18	0.73	20.6	52.7
46350	00:03:05.400	3.66	20.42	0.21	23.53	17.16	0.73	20.6	52.7
46375	00:03:05.500	3.66	20.42	0.21	23.52	17.18	0.73	20.6	52.7
46400	00:03:05.600	3.66	20.42	0.21	23.54	17.17	0.73	20.6	52.7
46425	00:03:05.700	3.66	20.42	0.21	23.48	17.16	0.73	20.6	52.7
46450	00:03:05.800	3.66	20.42	0.21	23.46	17.13	0.73	20.6	52.7
46475	00:03:05.900	3.66	20.42	0.21	23.49	17.09	0.73	20.6	52.7
46500	00:03:06.000	3.65	20.42	0.21	23.5	17.06	0.73	20.6	52.7
46525	00:03:06.100	3.65	20.42	0.21	23.49	17.06	0.73	20.6	52.7
46550	00:03:06.200	3.65	20.42	0.21	23.48	17.06	0.73	20.6	52.7
46575	00:03:06.300	3.65	20.42	0.21	23.46	17.05	0.73	20.6	52.7
46600	00:03:06.400	3.65	20.42	0.21	23.48	17.07	0.73	20.6	52.7
46625	00:03:06.500	3.65	20.42	0.21	23.46	17.07	0.73	20.6	52.7
46650	00:03:06.600	3.66	20.42	0.21	23.44	17.1	0.73	20.6	52.7
46675	00:03:06.700	3.66	20.42	0.21	23.45	17.12	0.73	20.6	52.7
46700	00:03:06.800	3.66	20.42	0.21	23.49	17.18	0.73	20.6	52.7
46725	00:03:06.900	3.66	20.42	0.21	23.49	17.16	0.73	20.6	52.7
46750	00:03:07.000	3.66	20.42	0.21	23.46	17.17	0.73	20.6	52.7
46775	00:03:07.100	3.66	20.42	0.21	23.48	17.18	0.73	20.6	52.7
46800	00:03:07.200	3.66	20.42	0.21	23.48	17.16	0.73	20.6	52.7
46825	00:03:07.300	3.66	20.42	0.21	23.52	17.15	0.73	20.6	52.7
46850	00:03:07.400	3.66	20.42	0.21	23.54	17.15	0.73	20.6	52.7
46875	00:03:07.500	3.66	20.42	0.21	23.57	17.16	0.73	20.6	52.7
46900	00:03:07.600	3.66	20.42	0.21	23.56	17.14	0.73	20.6	52.7
46925	00:03:07.700	3.66	20.42	0.21	23.58	17.12	0.73	20.6	52.7
46950	00:03:07.800	3.66	20.42	0.21	23.57	17.07	0.72	20.6	52.7
46975	00:03:07.900	3.66	20.42	0.21	23.59	17.07	0.72	20.6	52.7
47000	00:03:08.000	3.66	20.41	0.21	23.62	17.06	0.72	20.6	52.7
47025	00:03:08.100	3.66	20.42	0.21	23.58	17.03	0.72	20.6	52.7
47050	00:03:08.200	3.66	20.42	0.21	23.6	17.05	0.72	20.6	52.7
47075	00:03:08.300	3.66	20.42	0.21	23.58	17.06	0.72	20.6	52.7
47100	00:03:08.400	3.66	20.42	0.21	23.58	17.06	0.72	20.6	52.7
47125	00:03:08.500	3.66	20.42	0.21	23.58	17.07	0.72	20.6	52.7
47150	00:03:08.600	3.66	20.42	0.21	23.57	17.04	0.72	20.6	52.7
47175	00:03:08.700	3.66	20.42	0.21	23.54	17.04	0.72	20.6	52.7
47200	00:03:08.800	3.66	20.42	0.21	23.56	17.03	0.72	20.6	52.7
47225	00:03:08.900	3.66	20.42	0.21	23.53	17.02	0.72	20.6	52.7
47250	00:03:09.000	3.66	20.42	0.21	23.54	17.02	0.72	20.6	52.7
47275	00:03:09.100	3.65	20.42	0.21	23.56	17.02	0.72	20.6	52.7
47300	00:03:09.200	3.65	20.42	0.21	23.55	16.99	0.72	20.6	52.7
47325	00:03:09.300	3.65	20.42	0.21	23.55	17.02	0.72	20.6	52.7
47350	00:03:09.400	3.65	20.42	0.21	23.51	17.02	0.72	20.6	52.7
47375	00:03:09.500	3.65	20.42	0.21	23.53	16.99	0.72	20.6	52.7
47400	00:03:09.600	3.65	20.42	0.21	23.55	17.04	0.72	20.6	52.7
47425	00:03:09.700	3.65	20.42	0.21	23.56	17.06	0.72	20.6	52.7
47450	00:03:09.800	3.65	20.42	0.21	23.55	17.06	0.72	20.6	52.7
47475	00:03:09.900	3.65	20.42	0.21	23.55	17.07	0.72	20.6	52.7
47500	00:03:10.000	3.65	20.42	0.21	23.55	17.09	0.73	20.6	52.8
47525	00:03:10.100	3.65	20.42	0.21	23.51	17.09	0.73	20.6	52.8
47550	00:03:10.200	3.65	20.42	0.21	23.51	17.11	0.73	20.6	52.8
47575	00:03:10.300	3.66	20.42	0.21	23.56	17.08	0.72	20.6	52.8
47600	00:03:10.400	3.66	20.42	0.21	23.58	17.06	0.72	20.6	52.8
47625	00:03:10.500	3.66	20.42	0.21	23.55	17.06	0.72	20.6	52.8
47650	00:03:10.600	3.66	20.42	0.21	23.57	17.04	0.72	20.6	52.8
47675	00:03:10.700	3.66	20.42	0.21	23.57	17.05	0.72	20.6	52.8
47700	00:03:10.800	3.66	20.42	0.21	23.57	17.07	0.72	20.6	52.8
47725	00:03:10.900	3.66	20.42	0.21	23.57	17.07	0.72	20.6	52.8
47750	00:03:11.000	3.66	20.42	0.21	23.56	17.06	0.72	20.6	52.8
47775	00:03:11.100	3.66	20.41	0.21	23.61	17.07	0.72	20.6	52.8
47800	00:03:11.200	3.66	20.41	0.21	23.61	17.06	0.72	20.6	52.8
47825	00:03:11.300	3.66	20.42	0.21	23.57	17.08	0.72	20.6	52.8
47850	00:03:11.400	3.66	20.41	0.21	23.63	17.07	0.72	20.6	52.8
47875	00:03:11.500	3.66	20.41	0.21	23.64	17.07	0.72	20.6	52.8
47900	00:03:11.600	3.66	20.42	0.21	23.61	17.09	0.72	20.6	52.8
47925	00:03:11.700	3.66	20.41	0.21	23.62	17.07	0.72	20.6	52.8
47950	00:03:11.800	3.66	20.41	0.21	23.62	17.06	0.72	20.6	52.8
47975	00:03:11.900	3.66	20.41	0.21	23.63	17.07	0.72	20.6	52.8
48000	00:03:12.000	3.66	20.41	0.21	23.61	17.06	0.72	20.6	52.7
48025	00:03:12.100	3.65	20.41	0.21	23.63	17.07	0.72	20.6	52.7
48050	00:03:12.200	3.65	20.41	0.21	23.62	17.08	0.72	20.6	52.7
48075	00:03:12.300	3.65	20.41	0.21	23.62	17.06	0.72	20.6	52.7
48100	00:03:12.400	3.65	20.42	0.21	23.54	17.06	0.72	20.6	52.7
48125	00:03:12.500	3.65	20.41	0.21	23.58	17.05	0.72	20.6	52.7
48150	00:03:12.600	3.65	20.41	0.21	23.61	17.01	0.72	20.6	52.7
48175	00:03:12.700	3.65	20.41	0.21	23.61	16.97	0.72	20.6	52.7
48200	00:03:12.800	3.65	20.41	0.21	23.62	16.97	0.72	20.6	52.7
48225	00:03:12.900	3.65	20.41	0.21	23.64	16.96	0.72	20.6	52.7
48250	00:03:13.000	3.65	20.41	0.21	23.66	16.96	0.72	20.6	52.8
48275	00:03:13.100	3.65	20.41	0.21	23.68	16.96	0.72	20.6	52.8
48300	00:03:13.200	3.65	20.41	0.21	23.68	16.95	0.72	20.6	52.8
48325	00:03:13.300	3.65	20.41	0.21	23.72	16.92	0.71	20.6	52.8
48350	00:03:13.400	3.65	20.41	0.21	23.74	16.95	0.71	20.6	52.8
48375	00:03:13.500	3.65	20.41	0.21	23.68	16.94	0.72	20.6	52.8
48400	00:03:13.600	3.65	20.41	0.21	23.69	16.96	0.72	20.6	52.8
48425	00:03:13.700	3.66	20.41	0.21	23.71	17.01	0.72	20.6	52.8
48450	00:03:13.800	3.66	20.41	0.21	23.74	17.01	0.72	20.6	52.8
48475	00:03:13.900	3.66	20.41	0.21	23.73	17.02	0.72	20.6	52.8
48500	00:03:14.000	3.66	20.41	0.21	23.75	17.02	0.72	20.6	52.7
48525	00:03:14.100	3.66	20.41	0.21	23.73	17.03	0.72	20.6	52.7
48550	00:03:14.200	3.66	20.41	0.21	23.75	17.04	0.72	20.6	52.7
48575	00:03:14.300	3.66	20.41	0.21	23.76	17.07	0.72	20.6	52.7
48600	00:03:14.400	3.66	20.41	0.21	23.72	17.07	0.72	20.6	52.7
48625	00:03:14.500	3.66	20.41	0.21	23.79	17.12	0.72	20.6	52.7
48650	00:03:14.600	3.66	20.41	0.21	23.78	17.14	0.72	20.6	52.7
48675	00:03:14.700	3.66	20.41	0.21	23.77	17.13	0.72	20.6	52.7
48700	00:03:14.800	3.66	20.41	0.21	23.75	17.16	0.72	20.6	52.7
48725	00:03:14.900	3.66	20.41	0.21	23.77	17.17	0.72	20.6	52.7
48750	00:03:15.000	3.66	20.41	0.21	23.76	17.18	0.72	20.6	52.7
48775	00:03:15.100	3.66	20.41	0.21	23.76	17.15	0.72	20.6	52.7
48800	00:03:15.200	3.66	20.41	0.21	23.76	17.12	0.72	20.6	52.7
48825	00:03:15.300	3.66	20.41	0.21	23.76	17.13	0.72	20.6	52.7
48850	00:03:15.400	3.66	20.41	0.21	23.8	17.15	0.72	20.6	52.7
48875	00:03:15.500	3.65	20.41	0.21	23.77	17.11	0.72	20.6	52.7
48900	00:03:15.600	3.65	20.41	0.21	23.79	17.11	0.72	20.6	52.7
48925	00:03:15.700	3.65	20.41	0.21	23.8	17.11	0.72	20.6	52.7
48950	00:03:15.800	3.65	20.41	0.21	23.8	17.11	0.72	20.6	52.7
48975	00:03:15.900	3.65	20.41	0.21	23.77	17.12	0.72	20.6	52.7
49000	00:03:16.000	3.65	20.41	0.21	23.76	17.12	0.72	20.6	52.7
49025	00:03:16.100	3.65	20.41	0.21	23.77	17.12	0.72	20.6	52.7
49050	00:03:16.200	3.65	20.41	0.21	23.8	17.13	0.72	20.6	52.7
49075	00:03:16.300	3.65	20.41	0.21	23.79	17.12	0.72	20.6	52.7
49100	00:03:16.400	3.65	20.41	0.21	23.8	17.1	0.72	20.6	52.7
49125	00:03:16.500	3.65	20.41	0.21	23.83	17.11	0.72	20.6	52.7
49150	00:03:16.600	3.65	20.41	0.21	23.82	17.1	0.72	20.6	52.7
49175	00:03:16.700	3.65	20.41	0.21	23.82	17.12	0.72	20.6	52.7
49200	00:03:16.800	3.66	20.41	0.21	23.83	17.12	0.72	20.6	52.7
49225	00:03:16.900	3.66	20.41	0.21	23.82	17.1	0.72	20.6	52.7
49250	00:03:17.000	3.66	20.41	0.21	23.8	17.07	0.72	20.6	52.8
49275	00:03:17.100	3.66	20.41	0.21	23.76	17.05	0.72	20.6	52.8
49300	00:03:17.200	3.66	20.41	0.21	23.71	17.03	0.72	20.6	52.8
49325	00:03:17.300	3.66	20.41	0.21	23.63	17.01	0.72	20.6	52.8
49350	00:03:17.400	3.66	20.42	0.21	23.58	16.97	0.72	20.6	52.8
49375	00:03:17.500	3.66	20.42	0.21	23.56	16.93	0.72	20.6	52.8
49400	00:03:17.600	3.66	20.42	0.21	23.55	16.9	0.72	20.6	52.8
49425	00:03:17.700	3.66	20.42	0.21	23.56	16.85	0.72	20.6	52.8
49450	00:03:17.800	3.66	20.42	0.2	23.55	16.78	0.71	20.6	52.8
49475	00:03:17.900	3.66	20.42	0.2	23.59	16.75	0.71	20.6	52.8
49500	00:03:18.000	3.66	20.41	0.2	23.66	16.77	0.71	20.6	52.8
49525	00:03:18.100	3.66	20.41	0.21	23.71	16.82	0.71	20.6	52.8
49550	00:03:18.200	3.66	20.41	0.21	23.75	16.9	0.71	20.6	52.8
49575	00:03:18.300	3.66	20.41	0.21	23.8	16.93	0.71	20.6	52.8
49600	00:03:18.400	3.66	20.41	0.21	23.83	16.95	0.71	20.6	52.8
49625	00:03:18.500	3.66	20.41	0.21	23.83	16.97	0.71	20.6	52.8
49650	00:03:18.600	3.66	20.41	0.21	23.87	17.01	0.71	20.6	52.8
49675	00:03:18.700	3.66	20.41	0.21	23.88	17.05	0.71	20.6	52.8
49700	00:03:18.800	3.66	20.41	0.21	23.88	17.12	0.72	20.6	52.8
49725	00:03:18.900	3.66	20.41	0.21	23.88	17.13	0.72	20.6	52.8
49750	00:03:19.000	3.66	20.41	0.21	23.87	17.14	0.72	20.6	52.8
49775	00:03:19.100	3.66	20.41	0.21	23.88	17.13	0.72	20.6	52.8
49800	00:03:19.200	3.66	20.41	0.21	23.91	17.1	0.72	20.6	52.8
49825	00:03:19.300	3.66	20.41	0.21	23.97	17.11	0.71	20.6	52.8
49850	00:03:19.400	3.66	20.41	0.21	24.02	17.14	0.71	20.6	52.8
49875	00:03:19.500	3.66	20.41	0.21	24.03	17.16	0.71	20.6	52.8
49900	00:03:19.600	3.66	20.41	0.21	24.01	17.14	0.71	20.6	52.8
49925	00:03:19.700	3.66	20.41	0.21	24.06	17.1	0.71	20.6	52.8
[truncated: 5,486 more rows]
