# Supplementary material for: Long-term iron supplementation combined with vitamin B6 enhances maximal oxygen uptake and promotes skeletal muscle-specific mitochondrial biogenesis in rats
Source: Front Nutr. 2024 Jan 15;10:1335187. doi: 10.3389/fnut.2023.1335187 (PMC10823527; doi:10.3389/fnut.2023.1335187)
Supplement: Supplementary file 1 [file Data_Sheet_1.zip › Supplementary Material/VO2max_Raw data/iron-NO10-MEASUREMENT.xls]

## Sheet: Export_1980-01-04T0358_CAL
Counter	Time	Flow	Oxigen	CO2	VO2	VCO2	RQ	Temp	Hum
sample	hh:mm:ss.zzz	l/min	%	%	ml/min/kg	ml/min/kg	1	C	%
0	00:00:00.000	4.17	20.69	-0.1	0	0		21.3	47.4
25	00:00:00.100	4.17	20.67	0.02	1.86	0	0	21.3	47.4
50	00:00:00.200	4.17	20.67	0.03	1.94	0	0	21.3	47.4
75	00:00:00.300	4.17	20.66	0.03	2.03	0	0	21.3	47.4
100	00:00:00.400	4.17	20.66	0.04	2.01	0	0	21.3	47.4
125	00:00:00.500	4.17	20.66	0.04	2.01	0	0	21.3	47.4
150	00:00:00.600	4.17	20.66	0.04	2.02	0	0	21.3	47.4
175	00:00:00.700	4.17	20.66	0.04	2.06	0	0	21.3	47.4
200	00:00:00.800	4.17	20.66	0.04	2.07	0	0	21.3	47.4
225	00:00:00.900	4.17	20.66	0.04	2.07	0	0	21.3	47.4
250	00:00:01.000	4.17	20.66	0.04	2.07	0.09	0.04	21.3	47.4
275	00:00:01.100	4.17	20.66	0.04	2.09	0.24	0.12	21.3	47.4
300	00:00:01.200	4.17	20.66	0.04	2.09	0.24	0.11	21.3	47.4
325	00:00:01.300	4.17	20.66	0.04	2.07	0.24	0.11	21.3	47.4
350	00:00:01.400	4.17	20.66	0.04	2.06	0.24	0.11	21.3	47.4
375	00:00:01.500	4.17	20.66	0.04	2.08	0.23	0.11	21.3	47.4
400	00:00:01.600	4.17	20.66	0.04	2.13	0.23	0.11	21.3	47.4
425	00:00:01.700	4.17	20.66	0.04	2.11	0.23	0.11	21.3	47.4
450	00:00:01.800	4.17	20.66	0.04	2.1	0.24	0.11	21.3	47.4
475	00:00:01.900	4.17	20.66	0.04	2.09	0.24	0.11	21.3	47.4
500	00:00:02.000	4.17	20.66	0.04	2.09	0.24	0.11	21.3	47.4
525	00:00:02.100	4.17	20.66	0.04	2.08	0.24	0.12	21.3	47.4
550	00:00:02.200	4.17	20.66	0.04	2.08	0.25	0.12	21.3	47.4
575	00:00:02.300	4.17	20.66	0.04	2.09	0.25	0.12	21.3	47.4
600	00:00:02.400	4.17	20.66	0.04	2.12	0.25	0.12	21.3	47.4
625	00:00:02.500	4.17	20.66	0.04	2.1	0.26	0.12	21.3	47.4
650	00:00:02.600	4.17	20.66	0.04	2.07	0.26	0.13	21.3	47.4
675	00:00:02.700	4.17	20.66	0.04	2.09	0.26	0.13	21.3	47.4
700	00:00:02.800	4.17	20.66	0.04	2.11	0.26	0.12	21.3	47.4
725	00:00:02.900	4.17	20.66	0.04	2.14	0.27	0.12	21.3	47.4
750	00:00:03.000	4.18	20.66	0.04	2.17	0.27	0.12	21.3	47.4
775	00:00:03.100	4.18	20.66	0.04	2.14	0.26	0.12	21.3	47.4
800	00:00:03.200	4.18	20.66	0.04	2.15	0.26	0.12	21.3	47.4
825	00:00:03.300	4.18	20.66	0.04	2.15	0.26	0.12	21.3	47.4
850	00:00:03.400	4.18	20.66	0.04	2.15	0.26	0.12	21.3	47.4
875	00:00:03.500	4.18	20.66	0.04	2.16	0.27	0.12	21.3	47.4
900	00:00:03.600	4.18	20.66	0.04	2.18	0.26	0.12	21.3	47.4
925	00:00:03.700	4.18	20.66	0.04	2.21	0.26	0.12	21.3	47.4
950	00:00:03.800	4.18	20.66	0.04	2.25	0.26	0.11	21.3	47.4
975	00:00:03.900	4.18	20.66	0.04	2.23	0.25	0.11	21.3	47.4
1000	00:00:04.000	4.18	20.66	0.04	2.25	0.26	0.11	21.3	47.4
1025	00:00:04.100	4.18	20.66	0.04	2.28	0.26	0.12	21.3	47.4
1050	00:00:04.200	4.18	20.66	0.04	2.28	0.27	0.12	21.3	47.4
1075	00:00:04.300	4.18	20.66	0.04	2.31	0.27	0.12	21.3	47.4
1100	00:00:04.400	4.18	20.66	0.04	2.36	0.27	0.11	21.3	47.4
1125	00:00:04.500	4.18	20.66	0.04	2.38	0.27	0.11	21.3	47.4
1150	00:00:04.600	4.18	20.66	0.04	2.42	0.27	0.11	21.3	47.4
1175	00:00:04.700	4.18	20.66	0.04	2.41	0.28	0.12	21.3	47.4
1200	00:00:04.800	4.18	20.66	0.04	2.4	0.28	0.12	21.3	47.4
1225	00:00:04.900	4.18	20.66	0.04	2.43	0.29	0.12	21.3	47.4
1250	00:00:05.000	4.18	20.66	0.04	2.46	0.29	0.12	21.3	47.4
1275	00:00:05.100	4.18	20.66	0.04	2.5	0.29	0.12	21.3	47.4
1300	00:00:05.200	4.18	20.66	0.04	2.54	0.3	0.12	21.3	47.4
1325	00:00:05.300	4.18	20.66	0.04	2.54	0.3	0.12	21.3	47.4
1350	00:00:05.400	4.18	20.66	0.04	2.56	0.3	0.12	21.3	47.4
1375	00:00:05.500	4.18	20.66	0.04	2.57	0.3	0.12	21.3	47.4
1400	00:00:05.600	4.17	20.66	0.04	2.55	0.3	0.12	21.3	47.4
1425	00:00:05.700	4.17	20.66	0.04	2.59	0.3	0.12	21.3	47.4
1450	00:00:05.800	4.17	20.66	0.04	2.64	0.31	0.12	21.3	47.4
1475	00:00:05.900	4.17	20.66	0.04	2.68	0.3	0.11	21.3	47.4
1500	00:00:06.000	4.17	20.66	0.04	2.65	0.3	0.11	21.3	47.4
1525	00:00:06.100	4.17	20.66	0.04	2.64	0.31	0.12	21.3	47.4
1550	00:00:06.200	4.18	20.66	0.04	2.65	0.31	0.12	21.3	47.4
1575	00:00:06.300	4.18	20.66	0.04	2.7	0.31	0.12	21.3	47.4
1600	00:00:06.400	4.18	20.66	0.04	2.66	0.31	0.12	21.3	47.4
1625	00:00:06.500	4.18	20.66	0.04	2.73	0.32	0.12	21.3	47.4
1650	00:00:06.600	4.18	20.66	0.04	2.79	0.32	0.12	21.3	47.4
1675	00:00:06.700	4.18	20.66	0.04	2.77	0.32	0.12	21.3	47.4
1700	00:00:06.800	4.18	20.66	0.04	2.74	0.33	0.12	21.3	47.4
1725	00:00:06.900	4.18	20.66	0.04	2.78	0.33	0.12	21.3	47.4
1750	00:00:07.000	4.18	20.66	0.04	2.8	0.33	0.12	21.3	47.4
1775	00:00:07.100	4.18	20.66	0.04	2.79	0.33	0.12	21.3	47.4
1800	00:00:07.200	4.18	20.66	0.04	2.83	0.34	0.12	21.3	47.4
1825	00:00:07.300	4.18	20.66	0.04	2.82	0.34	0.12	21.3	47.4
1850	00:00:07.400	4.18	20.66	0.04	2.91	0.34	0.12	21.3	47.4
1875	00:00:07.500	4.18	20.66	0.04	2.91	0.34	0.12	21.3	47.4
1900	00:00:07.600	4.18	20.66	0.04	2.91	0.34	0.12	21.3	47.4
1925	00:00:07.700	4.18	20.66	0.04	2.96	0.34	0.12	21.3	47.4
1950	00:00:07.800	4.18	20.66	0.04	3.01	0.34	0.11	21.3	47.4
1975	00:00:07.900	4.18	20.66	0.04	3	0.35	0.12	21.3	47.4
2000	00:00:08.000	4.18	20.66	0.04	3.05	0.35	0.11	21.3	47.4
2025	00:00:08.100	4.18	20.65	0.04	3.14	0.35	0.11	21.3	47.4
2050	00:00:08.200	4.18	20.65	0.04	3.1	0.35	0.11	21.3	47.4
2075	00:00:08.300	4.18	20.65	0.04	3.13	0.35	0.11	21.3	47.4
2100	00:00:08.400	4.18	20.65	0.04	3.11	0.35	0.11	21.3	47.4
2125	00:00:08.500	4.18	20.65	0.04	3.12	0.36	0.11	21.3	47.4
2150	00:00:08.600	4.18	20.65	0.04	3.13	0.36	0.12	21.3	47.4
2175	00:00:08.700	4.18	20.65	0.04	3.15	0.37	0.12	21.3	47.4
2200	00:00:08.800	4.18	20.65	0.04	3.17	0.37	0.12	21.3	47.4
2225	00:00:08.900	4.18	20.65	0.04	3.22	0.37	0.12	21.3	47.4
2250	00:00:09.000	4.18	20.65	0.04	3.24	0.38	0.12	21.3	47.4
2275	00:00:09.100	4.18	20.65	0.04	3.27	0.39	0.12	21.3	47.4
2300	00:00:09.200	4.18	20.65	0.04	3.34	0.39	0.12	21.3	47.4
2325	00:00:09.300	4.18	20.65	0.04	3.37	0.4	0.12	21.3	47.4
2350	00:00:09.400	4.18	20.65	0.04	3.41	0.4	0.12	21.3	47.4
2375	00:00:09.500	4.18	20.65	0.04	3.41	0.41	0.12	21.3	47.4
2400	00:00:09.600	4.18	20.65	0.04	3.45	0.41	0.12	21.3	47.4
2425	00:00:09.700	4.18	20.65	0.04	3.47	0.41	0.12	21.3	47.4
2450	00:00:09.800	4.18	20.65	0.04	3.49	0.42	0.12	21.3	47.4
2475	00:00:09.900	4.18	20.65	0.04	3.52	0.43	0.12	21.3	47.4
2500	00:00:10.000	4.18	20.65	0.04	3.54	0.44	0.12	21.3	47.4
2525	00:00:10.100	4.19	20.65	0.04	3.56	0.43	0.12	21.3	47.4
2550	00:00:10.200	4.19	20.65	0.04	3.58	0.44	0.12	21.3	47.4
2575	00:00:10.300	4.19	20.65	0.04	3.6	0.44	0.12	21.3	47.4
2600	00:00:10.400	4.19	20.65	0.04	3.62	0.45	0.12	21.3	47.4
2625	00:00:10.500	4.19	20.65	0.04	3.64	0.44	0.12	21.3	47.4
2650	00:00:10.600	4.19	20.65	0.04	3.65	0.45	0.12	21.3	47.4
2675	00:00:10.700	4.19	20.65	0.04	3.64	0.46	0.13	21.3	47.4
2700	00:00:10.800	4.19	20.65	0.04	3.63	0.46	0.13	21.3	47.4
2725	00:00:10.900	4.19	20.65	0.04	3.63	0.46	0.13	21.3	47.4
2750	00:00:11.000	4.19	20.65	0.04	3.65	0.46	0.13	21.3	47.4
2775	00:00:11.100	4.19	20.65	0.04	3.69	0.47	0.13	21.3	47.4
2800	00:00:11.200	4.19	20.65	0.04	3.68	0.47	0.13	21.3	47.4
2825	00:00:11.300	4.19	20.65	0.04	3.71	0.48	0.13	21.3	47.4
2850	00:00:11.400	4.19	20.65	0.04	3.72	0.48	0.13	21.3	47.4
2875	00:00:11.500	4.19	20.65	0.04	3.72	0.5	0.13	21.3	47.4
2900	00:00:11.600	4.19	20.65	0.04	3.75	0.5	0.13	21.3	47.4
2925	00:00:11.700	4.19	20.65	0.04	3.79	0.5	0.13	21.3	47.4
2950	00:00:11.800	4.19	20.65	0.04	3.83	0.5	0.13	21.3	47.4
2975	00:00:11.900	4.19	20.65	0.04	3.83	0.5	0.13	21.3	47.4
3000	00:00:12.000	4.19	20.65	0.04	3.83	0.5	0.13	21.3	47.4
3025	00:00:12.100	4.18	20.65	0.04	3.81	0.52	0.14	21.3	47.4
3050	00:00:12.200	4.18	20.65	0.04	3.86	0.52	0.13	21.3	47.4
3075	00:00:12.300	4.18	20.65	0.04	3.9	0.52	0.13	21.3	47.4
3100	00:00:12.400	4.18	20.65	0.04	3.93	0.53	0.13	21.3	47.4
3125	00:00:12.500	4.18	20.65	0.04	3.94	0.53	0.13	21.3	47.4
3150	00:00:12.600	4.18	20.65	0.04	3.96	0.54	0.14	21.3	47.4
3175	00:00:12.700	4.18	20.65	0.04	3.99	0.54	0.13	21.3	47.4
3200	00:00:12.800	4.18	20.65	0.04	4	0.54	0.14	21.3	47.4
3225	00:00:12.900	4.18	20.65	0.04	4.02	0.55	0.14	21.3	47.4
3250	00:00:13.000	4.18	20.65	0.04	4.04	0.56	0.14	21.3	47.4
3275	00:00:13.100	4.18	20.65	0.04	4.03	0.57	0.14	21.3	47.4
3300	00:00:13.200	4.18	20.65	0.04	4.06	0.57	0.14	21.3	47.4
3325	00:00:13.300	4.18	20.65	0.04	4.07	0.56	0.14	21.3	47.4
3350	00:00:13.400	4.18	20.65	0.04	4.11	0.57	0.14	21.3	47.4
3375	00:00:13.500	4.18	20.65	0.04	4.14	0.58	0.14	21.3	47.4
3400	00:00:13.600	4.18	20.65	0.04	4.12	0.59	0.14	21.3	47.4
3425	00:00:13.700	4.18	20.65	0.04	4.14	0.6	0.14	21.3	47.4
3450	00:00:13.800	4.18	20.65	0.04	4.15	0.6	0.14	21.3	47.4
3475	00:00:13.900	4.18	20.65	0.04	4.17	0.6	0.14	21.3	47.4
3500	00:00:14.000	4.18	20.65	0.04	4.17	0.59	0.14	21.3	47.4
3525	00:00:14.100	4.18	20.64	0.04	4.24	0.59	0.14	21.3	47.4
3550	00:00:14.200	4.18	20.64	0.04	4.23	0.6	0.14	21.3	47.4
3575	00:00:14.300	4.18	20.64	0.04	4.23	0.62	0.15	21.3	47.4
3600	00:00:14.400	4.18	20.65	0.04	4.18	0.63	0.15	21.3	47.4
3625	00:00:14.500	4.18	20.65	0.04	4.16	0.63	0.15	21.3	47.4
3650	00:00:14.600	4.18	20.65	0.04	4.18	0.62	0.15	21.3	47.4
3675	00:00:14.700	4.18	20.65	0.04	4.15	0.62	0.15	21.3	47.4
3700	00:00:14.800	4.18	20.65	0.04	4.15	0.63	0.15	21.3	47.4
3725	00:00:14.900	4.18	20.65	0.04	4.16	0.63	0.15	21.3	47.4
3750	00:00:15.000	4.18	20.65	0.04	4.2	0.63	0.15	21.3	47.4
3775	00:00:15.100	4.18	20.65	0.04	4.18	0.62	0.15	21.3	47.4
3800	00:00:15.200	4.18	20.64	0.04	4.22	0.61	0.14	21.3	47.4
3825	00:00:15.300	4.18	20.64	0.04	4.22	0.6	0.14	21.3	47.4
3850	00:00:15.400	4.18	20.64	0.04	4.25	0.6	0.14	21.3	47.4
3875	00:00:15.500	4.18	20.64	0.04	4.32	0.59	0.14	21.3	47.4
3900	00:00:15.600	4.18	20.64	0.04	4.3	0.6	0.14	21.3	47.4
3925	00:00:15.700	4.18	20.64	0.04	4.39	0.6	0.14	21.3	47.4
3950	00:00:15.800	4.18	20.64	0.04	4.4	0.6	0.14	21.3	47.4
3975	00:00:15.900	4.18	20.64	0.04	4.37	0.61	0.14	21.3	47.4
4000	00:00:16.000	4.18	20.64	0.04	4.35	0.62	0.14	21.3	47.4
4025	00:00:16.100	4.18	20.64	0.04	4.37	0.63	0.14	21.3	47.4
4050	00:00:16.200	4.18	20.64	0.04	4.36	0.63	0.15	21.3	47.4
4075	00:00:16.300	4.18	20.64	0.04	4.35	0.64	0.15	21.3	47.4
4100	00:00:16.400	4.18	20.64	0.04	4.4	0.64	0.15	21.3	47.4
4125	00:00:16.500	4.18	20.64	0.04	4.36	0.64	0.15	21.3	47.4
4150	00:00:16.600	4.18	20.64	0.04	4.41	0.64	0.15	21.3	47.4
4175	00:00:16.700	4.18	20.64	0.04	4.36	0.65	0.15	21.3	47.4
4200	00:00:16.800	4.18	20.64	0.04	4.4	0.65	0.15	21.3	47.4
4225	00:00:16.900	4.18	20.64	0.04	4.44	0.65	0.15	21.3	47.4
4250	00:00:17.000	4.18	20.64	0.04	4.44	0.65	0.15	21.3	47.4
4275	00:00:17.100	4.18	20.64	0.04	4.4	0.65	0.15	21.3	47.4
4300	00:00:17.200	4.18	20.64	0.04	4.39	0.66	0.15	21.3	47.4
4325	00:00:17.300	4.18	20.64	0.04	4.41	0.66	0.15	21.3	47.4
4350	00:00:17.400	4.18	20.64	0.04	4.41	0.66	0.15	21.3	47.4
4375	00:00:17.500	4.18	20.64	0.04	4.44	0.66	0.15	21.3	47.4
4400	00:00:17.600	4.18	20.64	0.04	4.44	0.66	0.15	21.3	47.4
4425	00:00:17.700	4.18	20.64	0.04	4.46	0.66	0.15	21.3	47.4
4450	00:00:17.800	4.18	20.64	0.04	4.52	0.66	0.15	21.3	47.4
4475	00:00:17.900	4.18	20.64	0.04	4.5	0.67	0.15	21.3	47.4
4500	00:00:18.000	4.18	20.64	0.04	4.57	0.67	0.15	21.3	47.4
4525	00:00:18.100	4.18	20.64	0.04	4.63	0.67	0.14	21.3	47.4
4550	00:00:18.200	4.18	20.64	0.04	4.7	0.67	0.14	21.3	47.4
4575	00:00:18.300	4.18	20.64	0.04	4.69	0.65	0.14	21.3	47.4
4600	00:00:18.400	4.18	20.64	0.04	4.69	0.66	0.14	21.3	47.4
4625	00:00:18.500	4.18	20.64	0.04	4.71	0.66	0.14	21.3	47.4
4650	00:00:18.600	4.18	20.64	0.04	4.73	0.66	0.14	21.3	47.4
4675	00:00:18.700	4.18	20.64	0.04	4.72	0.67	0.14	21.3	47.4
4700	00:00:18.800	4.18	20.64	0.04	4.69	0.67	0.14	21.3	47.4
4725	00:00:18.900	4.18	20.64	0.04	4.73	0.67	0.14	21.3	47.4
4750	00:00:19.000	4.18	20.64	0.04	4.73	0.67	0.14	21.3	47.4
4775	00:00:19.100	4.18	20.64	0.04	4.76	0.68	0.14	21.3	47.4
4800	00:00:19.200	4.18	20.64	0.04	4.73	0.68	0.14	21.3	47.4
4825	00:00:19.300	4.18	20.64	0.04	4.75	0.69	0.15	21.3	47.4
4850	00:00:19.400	4.18	20.64	0.04	4.72	0.7	0.15	21.3	47.4
4875	00:00:19.500	4.18	20.64	0.05	4.7	0.71	0.15	21.3	47.4
4900	00:00:19.600	4.18	20.64	0.05	4.72	0.71	0.15	21.3	47.4
4925	00:00:19.700	4.18	20.64	0.05	4.73	0.71	0.15	21.3	47.4
4950	00:00:19.800	4.18	20.64	0.05	4.77	0.71	0.15	21.3	47.4
4975	00:00:19.900	4.18	20.64	0.05	4.73	0.71	0.15	21.3	47.4
5000	00:00:20.000	4.18	20.64	0.05	4.72	0.71	0.15	21.3	47.4
5025	00:00:20.100	4.18	20.64	0.05	4.72	0.72	0.15	21.3	47.4
5050	00:00:20.200	4.18	20.64	0.05	4.74	0.72	0.15	21.3	47.4
5075	00:00:20.300	4.18	20.64	0.05	4.73	0.73	0.15	21.3	47.4
5100	00:00:20.400	4.18	20.64	0.05	4.8	0.72	0.15	21.3	47.4
5125	00:00:20.500	4.18	20.64	0.05	4.86	0.73	0.15	21.3	47.4
5150	00:00:20.600	4.18	20.64	0.05	4.86	0.74	0.15	21.3	47.4
5175	00:00:20.700	4.18	20.64	0.05	4.89	0.75	0.15	21.3	47.4
5200	00:00:20.800	4.18	20.64	0.05	4.88	0.74	0.15	21.3	47.4
5225	00:00:20.900	4.18	20.64	0.05	4.9	0.75	0.15	21.3	47.4
5250	00:00:21.000	4.18	20.64	0.05	4.94	0.75	0.15	21.3	47.4
5275	00:00:21.100	4.18	20.64	0.05	4.94	0.75	0.15	21.3	47.4
5300	00:00:21.200	4.18	20.64	0.05	4.96	0.75	0.15	21.3	47.4
5325	00:00:21.300	4.18	20.64	0.05	5	0.75	0.15	21.3	47.4
5350	00:00:21.400	4.18	20.64	0.05	5.04	0.76	0.15	21.3	47.4
5375	00:00:21.500	4.18	20.64	0.05	4.99	0.76	0.15	21.3	47.4
5400	00:00:21.600	4.18	20.64	0.05	5	0.78	0.16	21.3	47.4
5425	00:00:21.700	4.18	20.64	0.05	5	0.78	0.16	21.3	47.4
5450	00:00:21.800	4.18	20.64	0.05	5	0.79	0.16	21.3	47.4
5475	00:00:21.900	4.18	20.64	0.05	5.04	0.8	0.16	21.3	47.4
5500	00:00:22.000	4.18	20.64	0.05	5.05	0.81	0.16	21.3	47.4
5525	00:00:22.100	4.18	20.64	0.05	5.05	0.82	0.16	21.3	47.4
5550	00:00:22.200	4.18	20.64	0.05	5.04	0.84	0.17	21.3	47.4
5575	00:00:22.300	4.18	20.64	0.05	5.08	0.85	0.17	21.3	47.4
5600	00:00:22.400	4.18	20.64	0.05	5.01	0.86	0.17	21.3	47.4
5625	00:00:22.500	4.18	20.64	0.05	5.09	0.85	0.17	21.3	47.4
5650	00:00:22.600	4.18	20.64	0.05	5.11	0.85	0.17	21.3	47.4
5675	00:00:22.700	4.18	20.64	0.05	5.14	0.86	0.17	21.3	47.4
5700	00:00:22.800	4.18	20.64	0.05	5.16	0.86	0.17	21.3	47.4
5725	00:00:22.900	4.18	20.64	0.05	5.2	0.85	0.16	21.3	47.4
5750	00:00:23.000	4.18	20.64	0.05	5.2	0.86	0.17	21.3	47.4
5775	00:00:23.100	4.18	20.64	0.05	5.2	0.86	0.17	21.3	47.4
5800	00:00:23.200	4.18	20.64	0.05	5.23	0.85	0.16	21.3	47.4
5825	00:00:23.300	4.18	20.64	0.05	5.26	0.85	0.16	21.3	47.4
5850	00:00:23.400	4.18	20.64	0.05	5.28	0.86	0.16	21.3	47.4
5875	00:00:23.500	4.18	20.64	0.05	5.3	0.86	0.16	21.3	47.4
5900	00:00:23.600	4.18	20.64	0.05	5.28	0.87	0.16	21.3	47.4
5925	00:00:23.700	4.18	20.63	0.05	5.33	0.87	0.16	21.3	47.4
5950	00:00:23.800	4.18	20.63	0.05	5.35	0.88	0.16	21.3	47.4
5975	00:00:23.900	4.18	20.63	0.05	5.33	0.88	0.17	21.3	47.4
6000	00:00:24.000	4.18	20.63	0.05	5.38	0.88	0.16	21.3	47.4
6025	00:00:24.100	4.18	20.63	0.05	5.39	0.89	0.17	21.3	47.4
6050	00:00:24.200	4.18	20.63	0.05	5.45	0.89	0.16	21.3	47.4
6075	00:00:24.300	4.18	20.63	0.05	5.44	0.89	0.16	21.3	47.4
6100	00:00:24.400	4.18	20.63	0.05	5.49	0.9	0.16	21.3	47.4
6125	00:00:24.500	4.18	20.63	0.05	5.43	0.91	0.17	21.3	47.4
6150	00:00:24.600	4.18	20.63	0.05	5.51	0.91	0.17	21.3	47.4
6175	00:00:24.700	4.18	20.63	0.05	5.46	0.92	0.17	21.3	47.4
6200	00:00:24.800	4.18	20.63	0.05	5.51	0.92	0.17	21.3	47.4
6225	00:00:24.900	4.18	20.63	0.05	5.53	0.93	0.17	21.3	47.4
6250	00:00:25.000	4.17	20.63	0.05	5.47	0.94	0.17	21.3	47.4
6275	00:00:25.100	4.17	20.63	0.05	5.53	0.94	0.17	21.3	47.4
6300	00:00:25.200	4.17	20.63	0.05	5.45	0.95	0.17	21.3	47.4
6325	00:00:25.300	4.17	20.63	0.05	5.47	0.96	0.18	21.3	47.4
6350	00:00:25.400	4.17	20.63	0.05	5.44	0.96	0.18	21.3	47.4
6375	00:00:25.500	4.17	20.63	0.05	5.47	0.96	0.18	21.3	47.4
6400	00:00:25.600	4.17	20.63	0.05	5.47	0.97	0.18	21.3	47.4
6425	00:00:25.700	4.17	20.63	0.05	5.5	0.97	0.18	21.3	47.4
6450	00:00:25.800	4.17	20.63	0.05	5.52	0.98	0.18	21.3	47.4
6475	00:00:25.900	4.17	20.63	0.05	5.51	0.98	0.18	21.3	47.4
6500	00:00:26.000	4.17	20.63	0.05	5.53	0.98	0.18	21.3	47.4
6525	00:00:26.100	4.17	20.63	0.05	5.56	0.99	0.18	21.3	47.4
6550	00:00:26.200	4.17	20.63	0.05	5.59	1	0.18	21.3	47.4
6575	00:00:26.300	4.16	20.63	0.05	5.58	1	0.18	21.3	47.4
6600	00:00:26.400	4.16	20.63	0.05	5.59	1	0.18	21.3	47.4
6625	00:00:26.500	4.17	20.63	0.05	5.62	1.01	0.18	21.3	47.4
6650	00:00:26.600	4.17	20.63	0.05	5.61	1.01	0.18	21.3	47.4
6675	00:00:26.700	4.17	20.63	0.05	5.64	1.02	0.18	21.3	47.4
6700	00:00:26.800	4.16	20.63	0.05	5.63	1.01	0.18	21.3	47.4
6725	00:00:26.900	4.16	20.63	0.05	5.7	1.01	0.18	21.3	47.4
6750	00:00:27.000	4.16	20.63	0.05	5.77	1.02	0.18	21.3	47.4
6775	00:00:27.100	4.16	20.63	0.05	5.77	1.02	0.18	21.3	47.4
6800	00:00:27.200	4.16	20.63	0.05	5.77	1.01	0.18	21.3	47.4
6825	00:00:27.300	4.16	20.63	0.05	5.79	1.02	0.18	21.3	47.4
6850	00:00:27.400	4.16	20.63	0.05	5.8	1.02	0.18	21.3	47.4
6875	00:00:27.500	4.16	20.63	0.05	5.8	1.01	0.17	21.3	47.4
6900	00:00:27.600	4.16	20.63	0.05	5.8	1.01	0.17	21.3	47.4
6925	00:00:27.700	4.16	20.63	0.05	5.76	1.01	0.17	21.3	47.4
6950	00:00:27.800	4.16	20.63	0.05	5.79	1.01	0.18	21.3	47.4
6975	00:00:27.900	4.16	20.63	0.05	5.73	1.02	0.18	21.3	47.4
7000	00:00:28.000	4.16	20.63	0.05	5.69	1.03	0.18	21.3	47.4
7025	00:00:28.100	4.16	20.63	0.05	5.66	1.03	0.18	21.3	47.4
7050	00:00:28.200	4.16	20.63	0.05	5.68	1.03	0.18	21.3	47.4
7075	00:00:28.300	4.16	20.63	0.05	5.69	1.04	0.18	21.3	47.4
7100	00:00:28.400	4.16	20.63	0.05	5.72	1.04	0.18	21.3	47.4
7125	00:00:28.500	4.16	20.63	0.05	5.77	1.05	0.18	21.3	47.4
7150	00:00:28.600	4.16	20.63	0.05	5.81	1.05	0.18	21.3	47.4
7175	00:00:28.700	4.16	20.63	0.05	5.8	1.05	0.18	21.3	47.4
7200	00:00:28.800	4.16	20.63	0.05	5.77	1.05	0.18	21.3	47.4
7225	00:00:28.900	4.16	20.63	0.05	5.75	1.06	0.18	21.3	47.4
7250	00:00:29.000	4.16	20.63	0.05	5.73	1.05	0.18	21.3	47.4
7275	00:00:29.100	4.16	20.63	0.05	5.78	1.05	0.18	21.3	47.4
7300	00:00:29.200	4.16	20.63	0.05	5.82	1.06	0.18	21.3	47.4
7325	00:00:29.300	4.16	20.63	0.05	5.84	1.05	0.18	21.3	47.4
7350	00:00:29.400	4.16	20.63	0.05	5.83	1.05	0.18	21.3	47.4
7375	00:00:29.500	4.16	20.63	0.05	5.78	1.05	0.18	21.3	47.4
7400	00:00:29.600	4.16	20.63	0.05	5.77	1.06	0.18	21.3	47.4
7425	00:00:29.700	4.16	20.63	0.05	5.79	1.06	0.18	21.3	47.4
7450	00:00:29.800	4.16	20.63	0.05	5.79	1.06	0.18	21.3	47.4
7475	00:00:29.900	4.16	20.63	0.05	5.83	1.05	0.18	21.3	47.4
7500	00:00:30.000	4.16	20.63	0.05	5.84	1.05	0.18	21.3	47.4
7525	00:00:30.100	4.16	20.63	0.05	5.82	1.05	0.18	21.3	47.4
7550	00:00:30.200	4.16	20.63	0.05	5.8	1.05	0.18	21.3	47.4
7575	00:00:30.300	4.16	20.63	0.05	5.82	1.06	0.18	21.3	47.4
7600	00:00:30.400	4.16	20.63	0.05	5.81	1.06	0.18	21.3	47.4
7625	00:00:30.500	4.16	20.63	0.05	5.81	1.07	0.18	21.3	47.4
7650	00:00:30.600	4.16	20.63	0.05	5.81	1.06	0.18	21.3	47.4
7675	00:00:30.700	4.16	20.63	0.05	5.82	1.06	0.18	21.3	47.4
7700	00:00:30.800	4.17	20.63	0.05	5.83	1.08	0.18	21.3	47.4
7725	00:00:30.900	4.17	20.63	0.05	5.91	1.08	0.18	21.3	47.4
7750	00:00:31.000	4.17	20.63	0.05	5.97	1.07	0.18	21.3	47.4
7775	00:00:31.100	4.17	20.63	0.05	5.99	1.08	0.18	21.3	47.4
7800	00:00:31.200	4.17	20.63	0.05	6.03	1.09	0.18	21.3	47.4
7825	00:00:31.300	4.16	20.63	0.05	6.02	1.08	0.18	21.3	47.4
7850	00:00:31.400	4.16	20.63	0.05	6.04	1.09	0.18	21.3	47.4
7875	00:00:31.500	4.17	20.63	0.05	6.1	1.08	0.18	21.3	47.4
7900	00:00:31.600	4.16	20.63	0.05	6.07	1.09	0.18	21.3	47.4
7925	00:00:31.700	4.17	20.63	0.05	6.03	1.1	0.18	21.3	47.4
7950	00:00:31.800	4.17	20.63	0.05	6.04	1.09	0.18	21.3	47.4
7975	00:00:31.900	4.16	20.63	0.05	5.98	1.09	0.18	21.3	47.4
8000	00:00:32.000	4.17	20.63	0.05	5.98	1.1	0.18	21.3	47.4
8025	00:00:32.100	4.17	20.63	0.05	5.9	1.11	0.19	21.3	47.4
8050	00:00:32.200	4.17	20.63	0.05	5.89	1.11	0.19	21.3	47.4
8075	00:00:32.300	4.17	20.63	0.05	5.95	1.11	0.19	21.3	47.4
8100	00:00:32.400	4.17	20.63	0.05	5.97	1.11	0.19	21.3	47.4
8125	00:00:32.500	4.17	20.63	0.05	5.94	1.11	0.19	21.3	47.4
8150	00:00:32.600	4.17	20.63	0.05	5.98	1.11	0.19	21.3	47.4
8175	00:00:32.700	4.17	20.63	0.05	6.03	1.11	0.18	21.3	47.4
8200	00:00:32.800	4.17	20.63	0.05	6.06	1.12	0.18	21.3	47.4
8225	00:00:32.900	4.17	20.63	0.05	6.09	1.12	0.18	21.3	47.4
8250	00:00:33.000	4.17	20.63	0.05	6.14	1.13	0.18	21.3	47.4
8275	00:00:33.100	4.17	20.63	0.05	6.22	1.13	0.18	21.3	47.4
8300	00:00:33.200	4.17	20.63	0.05	6.22	1.13	0.18	21.3	47.4
8325	00:00:33.300	4.17	20.63	0.05	6.15	1.15	0.19	21.3	47.4
8350	00:00:33.400	4.17	20.63	0.05	6.18	1.15	0.19	21.3	47.4
8375	00:00:33.500	4.18	20.63	0.05	6.17	1.17	0.19	21.3	47.4
8400	00:00:33.600	4.18	20.63	0.05	6.22	1.16	0.19	21.3	47.4
8425	00:00:33.700	4.18	20.63	0.05	6.27	1.16	0.18	21.3	47.4
8450	00:00:33.800	4.18	20.63	0.05	6.27	1.16	0.18	21.3	47.4
8475	00:00:33.900	4.18	20.63	0.05	6.32	1.16	0.18	21.3	47.4
8500	00:00:34.000	4.18	20.63	0.05	6.23	1.16	0.19	21.3	47.4
8525	00:00:34.100	4.18	20.63	0.05	6.23	1.15	0.19	21.3	47.4
8550	00:00:34.200	4.18	20.63	0.05	6.25	1.16	0.19	21.3	47.4
8575	00:00:34.300	4.18	20.63	0.05	6.29	1.15	0.18	21.3	47.4
8600	00:00:34.400	4.18	20.63	0.05	6.27	1.14	0.18	21.3	47.4
8625	00:00:34.500	4.18	20.63	0.05	6.32	1.14	0.18	21.3	47.4
8650	00:00:34.600	4.18	20.63	0.05	6.29	1.16	0.18	21.3	47.4
8675	00:00:34.700	4.18	20.63	0.05	6.26	1.17	0.19	21.3	47.4
8700	00:00:34.800	4.18	20.63	0.05	6.24	1.17	0.19	21.3	47.4
8725	00:00:34.900	4.18	20.63	0.05	6.2	1.18	0.19	21.3	47.4
8750	00:00:35.000	4.18	20.63	0.05	6.27	1.18	0.19	21.3	47.5
8775	00:00:35.100	4.18	20.63	0.05	6.28	1.18	0.19	21.3	47.5
8800	00:00:35.200	4.18	20.63	0.05	6.32	1.18	0.19	21.3	47.5
8825	00:00:35.300	4.18	20.63	0.05	6.33	1.19	0.19	21.3	47.5
8850	00:00:35.400	4.18	20.63	0.05	6.34	1.2	0.19	21.3	47.5
8875	00:00:35.500	4.17	20.63	0.05	6.34	1.19	0.19	21.3	47.5
8900	00:00:35.600	4.17	20.63	0.05	6.34	1.18	0.19	21.3	47.5
8925	00:00:35.700	4.17	20.63	0.05	6.35	1.17	0.18	21.3	47.5
8950	00:00:35.800	4.17	20.63	0.05	6.37	1.17	0.18	21.3	47.5
8975	00:00:35.900	4.17	20.63	0.05	6.37	1.18	0.18	21.3	47.5
9000	00:00:36.000	4.17	20.63	0.05	6.35	1.18	0.19	21.3	47.4
9025	00:00:36.100	4.17	20.63	0.05	6.37	1.19	0.19	21.3	47.4
9050	00:00:36.200	4.17	20.63	0.05	6.29	1.18	0.19	21.3	47.4
9075	00:00:36.300	4.17	20.63	0.05	6.31	1.18	0.19	21.3	47.4
9100	00:00:36.400	4.17	20.63	0.05	6.32	1.18	0.19	21.3	47.4
9125	00:00:36.500	4.17	20.63	0.05	6.31	1.18	0.19	21.3	47.4
9150	00:00:36.600	4.17	20.63	0.05	6.34	1.19	0.19	21.3	47.4
9175	00:00:36.700	4.17	20.63	0.05	6.35	1.2	0.19	21.3	47.4
9200	00:00:36.800	4.17	20.63	0.05	6.34	1.2	0.19	21.3	47.4
9225	00:00:36.900	4.18	20.63	0.05	6.35	1.2	0.19	21.3	47.4
9250	00:00:37.000	4.18	20.63	0.05	6.36	1.19	0.19	21.3	47.4
9275	00:00:37.100	4.18	20.63	0.05	6.38	1.2	0.19	21.3	47.4
9300	00:00:37.200	4.18	20.63	0.05	6.4	1.2	0.19	21.3	47.4
9325	00:00:37.300	4.18	20.63	0.05	6.38	1.2	0.19	21.3	47.4
9350	00:00:37.400	4.18	20.63	0.05	6.37	1.2	0.19	21.3	47.4
9375	00:00:37.500	4.18	20.63	0.05	6.43	1.2	0.19	21.3	47.4
9400	00:00:37.600	4.18	20.63	0.05	6.43	1.2	0.19	21.3	47.4
9425	00:00:37.700	4.18	20.63	0.05	6.4	1.2	0.19	21.3	47.4
9450	00:00:37.800	4.18	20.62	0.05	6.47	1.2	0.18	21.3	47.4
9475	00:00:37.900	4.18	20.62	0.05	6.49	1.18	0.18	21.3	47.4
9500	00:00:38.000	4.18	20.62	0.05	6.55	1.2	0.18	21.3	47.5
9525	00:00:38.100	4.18	20.62	0.05	6.52	1.21	0.18	21.3	47.5
9550	00:00:38.200	4.18	20.62	0.05	6.49	1.22	0.19	21.3	47.5
9575	00:00:38.300	4.18	20.62	0.05	6.55	1.23	0.19	21.3	47.5
9600	00:00:38.400	4.18	20.62	0.05	6.56	1.23	0.19	21.3	47.5
9625	00:00:38.500	4.18	20.62	0.05	6.5	1.23	0.19	21.3	47.5
9650	00:00:38.600	4.18	20.62	0.05	6.54	1.24	0.19	21.3	47.5
9675	00:00:38.700	4.18	20.62	0.05	6.58	1.25	0.19	21.3	47.5
9700	00:00:38.800	4.18	20.62	0.05	6.56	1.26	0.19	21.3	47.5
9725	00:00:38.900	4.18	20.62	0.05	6.55	1.27	0.19	21.3	47.5
9750	00:00:39.000	4.18	20.62	0.05	6.52	1.26	0.19	21.3	47.5
9775	00:00:39.100	4.18	20.62	0.05	6.54	1.24	0.19	21.3	47.5
9800	00:00:39.200	4.18	20.62	0.05	6.59	1.23	0.19	21.3	47.5
9825	00:00:39.300	4.18	20.62	0.05	6.58	1.23	0.19	21.3	47.5
9850	00:00:39.400	4.18	20.62	0.05	6.56	1.23	0.19	21.3	47.5
9875	00:00:39.500	4.18	20.62	0.05	6.62	1.23	0.19	21.3	47.5
9900	00:00:39.600	4.18	20.62	0.05	6.61	1.22	0.18	21.3	47.5
9925	00:00:39.700	4.18	20.62	0.05	6.58	1.23	0.19	21.3	47.5
9950	00:00:39.800	4.18	20.62	0.05	6.61	1.23	0.19	21.3	47.5
9975	00:00:39.900	4.18	20.62	0.05	6.63	1.24	0.19	21.3	47.5
10000	00:00:40.000	4.18	20.62	0.05	6.68	1.24	0.19	21.3	47.5
10025	00:00:40.100	4.18	20.62	0.05	6.68	1.25	0.19	21.3	47.5
10050	00:00:40.200	4.18	20.62	0.05	6.66	1.26	0.19	21.3	47.5
10075	00:00:40.300	4.18	20.62	0.05	6.64	1.27	0.19	21.3	47.5
10100	00:00:40.400	4.18	20.62	0.05	6.68	1.27	0.19	21.3	47.5
10125	00:00:40.500	4.18	20.62	0.05	6.67	1.27	0.19	21.3	47.5
10150	00:00:40.600	4.18	20.62	0.05	6.71	1.28	0.19	21.3	47.5
10175	00:00:40.700	4.18	20.62	0.05	6.72	1.27	0.19	21.3	47.5
10200	00:00:40.800	4.18	20.62	0.05	6.73	1.27	0.19	21.3	47.5
10225	00:00:40.900	4.18	20.62	0.05	6.75	1.27	0.19	21.3	47.5
10250	00:00:41.000	4.18	20.62	0.05	6.72	1.29	0.19	21.3	47.5
10275	00:00:41.100	4.18	20.62	0.05	6.72	1.31	0.19	21.3	47.5
10300	00:00:41.200	4.18	20.62	0.05	6.79	1.3	0.19	21.3	47.5
10325	00:00:41.300	4.18	20.62	0.05	6.82	1.31	0.19	21.3	47.5
10350	00:00:41.400	4.18	20.62	0.05	6.8	1.31	0.19	21.3	47.5
10375	00:00:41.500	4.18	20.62	0.05	6.86	1.31	0.19	21.3	47.5
10400	00:00:41.600	4.18	20.62	0.05	6.82	1.31	0.19	21.3	47.5
10425	00:00:41.700	4.18	20.62	0.05	6.88	1.32	0.19	21.3	47.5
10450	00:00:41.800	4.18	20.62	0.05	6.87	1.32	0.19	21.3	47.5
10475	00:00:41.900	4.18	20.62	0.05	6.85	1.33	0.19	21.3	47.5
10500	00:00:42.000	4.18	20.62	0.05	6.9	1.33	0.19	21.3	47.5
10525	00:00:42.100	4.18	20.62	0.05	6.89	1.32	0.19	21.3	47.5
10550	00:00:42.200	4.18	20.62	0.05	6.87	1.33	0.19	21.3	47.5
10575	00:00:42.300	4.18	20.62	0.05	6.88	1.31	0.19	21.3	47.5
10600	00:00:42.400	4.18	20.62	0.05	6.92	1.32	0.19	21.3	47.5
10625	00:00:42.500	4.18	20.62	0.05	6.92	1.32	0.19	21.3	47.5
10650	00:00:42.600	4.18	20.62	0.05	6.93	1.34	0.19	21.3	47.5
10675	00:00:42.700	4.18	20.62	0.05	6.95	1.34	0.19	21.3	47.5
10700	00:00:42.800	4.18	20.62	0.05	6.98	1.34	0.19	21.3	47.5
10725	00:00:42.900	4.18	20.62	0.05	6.98	1.35	0.19	21.3	47.5
10750	00:00:43.000	4.18	20.62	0.05	6.93	1.34	0.19	21.3	47.4
10775	00:00:43.100	4.18	20.62	0.05	6.97	1.34	0.19	21.3	47.4
10800	00:00:43.200	4.18	20.62	0.05	6.98	1.34	0.19	21.3	47.4
10825	00:00:43.300	4.18	20.62	0.05	6.99	1.35	0.19	21.3	47.4
10850	00:00:43.400	4.18	20.62	0.05	7.03	1.36	0.19	21.3	47.4
10875	00:00:43.500	4.18	20.62	0.05	7.01	1.36	0.19	21.3	47.4
10900	00:00:43.600	4.18	20.62	0.05	7.04	1.36	0.19	21.3	47.4
10925	00:00:43.700	4.18	20.62	0.05	7.04	1.37	0.19	21.3	47.4
10950	00:00:43.800	4.18	20.62	0.05	7.06	1.37	0.19	21.3	47.4
10975	00:00:43.900	4.18	20.62	0.05	7.12	1.37	0.19	21.3	47.4
11000	00:00:44.000	4.18	20.62	0.05	7.16	1.39	0.19	21.3	47.4
11025	00:00:44.100	4.18	20.62	0.05	7.19	1.39	0.19	21.3	47.4
11050	00:00:44.200	4.18	20.62	0.05	7.2	1.4	0.19	21.3	47.4
11075	00:00:44.300	4.18	20.62	0.05	7.23	1.4	0.19	21.3	47.4
11100	00:00:44.400	4.18	20.62	0.05	7.26	1.4	0.19	21.3	47.4
11125	00:00:44.500	4.18	20.62	0.05	7.28	1.4	0.19	21.3	47.4
11150	00:00:44.600	4.18	20.62	0.05	7.34	1.41	0.19	21.3	47.4
11175	00:00:44.700	4.18	20.62	0.05	7.36	1.41	0.19	21.3	47.4
11200	00:00:44.800	4.18	20.62	0.05	7.33	1.41	0.19	21.3	47.4
11225	00:00:44.900	4.18	20.62	0.05	7.35	1.41	0.19	21.3	47.4
11250	00:00:45.000	4.18	20.62	0.05	7.36	1.4	0.19	21.3	47.4
11275	00:00:45.100	4.18	20.62	0.05	7.33	1.41	0.19	21.3	47.4
11300	00:00:45.200	4.18	20.62	0.05	7.33	1.4	0.19	21.3	47.4
11325	00:00:45.300	4.17	20.62	0.05	7.36	1.41	0.19	21.3	47.4
11350	00:00:45.400	4.17	20.62	0.05	7.35	1.41	0.19	21.3	47.4
11375	00:00:45.500	4.17	20.62	0.05	7.35	1.4	0.19	21.3	47.4
11400	00:00:45.600	4.17	20.62	0.05	7.27	1.4	0.19	21.3	47.4
11425	00:00:45.700	4.17	20.62	0.05	7.26	1.4	0.19	21.3	47.4
11450	00:00:45.800	4.17	20.62	0.05	7.3	1.41	0.19	21.3	47.4
11475	00:00:45.900	4.17	20.62	0.05	7.27	1.42	0.2	21.3	47.4
11500	00:00:46.000	4.17	20.62	0.05	7.33	1.42	0.19	21.3	47.4
11525	00:00:46.100	4.17	20.62	0.05	7.34	1.43	0.2	21.3	47.4
11550	00:00:46.200	4.17	20.62	0.05	7.36	1.44	0.2	21.3	47.4
11575	00:00:46.300	4.17	20.62	0.05	7.35	1.45	0.2	21.3	47.4
11600	00:00:46.400	4.17	20.62	0.05	7.34	1.46	0.2	21.3	47.4
11625	00:00:46.500	4.17	20.62	0.05	7.39	1.48	0.2	21.3	47.4
11650	00:00:46.600	4.17	20.62	0.05	7.41	1.48	0.2	21.3	47.4
11675	00:00:46.700	4.17	20.62	0.05	7.42	1.49	0.2	21.3	47.4
11700	00:00:46.800	4.17	20.62	0.05	7.43	1.48	0.2	21.3	47.4
11725	00:00:46.900	4.17	20.62	0.05	7.45	1.48	0.2	21.3	47.4
11750	00:00:47.000	4.17	20.62	0.05	7.43	1.49	0.2	21.3	47.4
11775	00:00:47.100	4.17	20.62	0.05	7.47	1.49	0.2	21.3	47.4
11800	00:00:47.200	4.17	20.62	0.05	7.5	1.49	0.2	21.3	47.4
11825	00:00:47.300	4.16	20.62	0.05	7.52	1.48	0.2	21.3	47.4
11850	00:00:47.400	4.16	20.62	0.05	7.53	1.48	0.2	21.3	47.4
11875	00:00:47.500	4.16	20.62	0.05	7.51	1.47	0.2	21.3	47.4
11900	00:00:47.600	4.16	20.61	0.05	7.55	1.48	0.2	21.3	47.4
11925	00:00:47.700	4.16	20.62	0.05	7.53	1.48	0.2	21.3	47.4
11950	00:00:47.800	4.16	20.61	0.05	7.54	1.48	0.2	21.3	47.4
11975	00:00:47.900	4.16	20.62	0.05	7.52	1.49	0.2	21.3	47.4
12000	00:00:48.000	4.16	20.62	0.05	7.52	1.5	0.2	21.3	47.4
12025	00:00:48.100	4.16	20.61	0.05	7.56	1.52	0.2	21.3	47.4
12050	00:00:48.200	4.16	20.61	0.05	7.58	1.51	0.2	21.3	47.4
12075	00:00:48.300	4.16	20.61	0.05	7.56	1.53	0.2	21.3	47.4
12100	00:00:48.400	4.16	20.61	0.05	7.58	1.53	0.2	21.3	47.4
12125	00:00:48.500	4.16	20.61	0.05	7.59	1.54	0.2	21.3	47.4
12150	00:00:48.600	4.16	20.61	0.05	7.61	1.55	0.2	21.3	47.4
12175	00:00:48.700	4.16	20.61	0.05	7.63	1.55	0.2	21.3	47.4
12200	00:00:48.800	4.16	20.61	0.05	7.66	1.55	0.2	21.3	47.4
12225	00:00:48.900	4.16	20.61	0.05	7.7	1.55	0.2	21.3	47.4
12250	00:00:49.000	4.16	20.61	0.05	7.72	1.56	0.2	21.3	47.4
12275	00:00:49.100	4.16	20.61	0.05	7.66	1.55	0.2	21.3	47.4
12300	00:00:49.200	4.16	20.61	0.05	7.65	1.55	0.2	21.3	47.4
12325	00:00:49.300	4.16	20.61	0.05	7.69	1.55	0.2	21.3	47.4
12350	00:00:49.400	4.16	20.61	0.05	7.7	1.55	0.2	21.3	47.4
12375	00:00:49.500	4.16	20.61	0.05	7.71	1.54	0.2	21.3	47.4
12400	00:00:49.600	4.16	20.61	0.05	7.69	1.55	0.2	21.3	47.4
12425	00:00:49.700	4.16	20.61	0.05	7.72	1.55	0.2	21.3	47.4
12450	00:00:49.800	4.16	20.61	0.05	7.68	1.55	0.2	21.3	47.4
12475	00:00:49.900	4.16	20.61	0.05	7.69	1.54	0.2	21.3	47.4
12500	00:00:50.000	4.16	20.61	0.05	7.67	1.53	0.2	21.3	47.4
12525	00:00:50.100	4.16	20.61	0.05	7.72	1.55	0.2	21.3	47.4
12550	00:00:50.200	4.16	20.61	0.05	7.73	1.54	0.2	21.3	47.4
12575	00:00:50.300	4.16	20.61	0.05	7.77	1.56	0.2	21.3	47.4
12600	00:00:50.400	4.16	20.61	0.05	7.8	1.57	0.2	21.3	47.4
12625	00:00:50.500	4.16	20.61	0.05	7.79	1.58	0.2	21.3	47.4
12650	00:00:50.600	4.16	20.61	0.05	7.82	1.57	0.2	21.3	47.4
12675	00:00:50.700	4.16	20.61	0.05	7.86	1.56	0.2	21.3	47.4
12700	00:00:50.800	4.16	20.61	0.05	7.88	1.58	0.2	21.3	47.4
12725	00:00:50.900	4.16	20.61	0.05	7.91	1.59	0.2	21.3	47.4
12750	00:00:51.000	4.15	20.61	0.05	7.97	1.6	0.2	21.3	47.4
12775	00:00:51.100	4.15	20.61	0.05	8	1.59	0.2	21.3	47.4
12800	00:00:51.200	4.15	20.61	0.05	7.99	1.6	0.2	21.3	47.4
12825	00:00:51.300	4.15	20.61	0.05	7.98	1.58	0.2	21.3	47.4
12850	00:00:51.400	4.15	20.61	0.05	7.96	1.57	0.2	21.3	47.4
12875	00:00:51.500	4.15	20.61	0.05	7.98	1.58	0.2	21.3	47.4
12900	00:00:51.600	4.16	20.61	0.05	8.03	1.59	0.2	21.3	47.4
12925	00:00:51.700	4.16	20.61	0.05	8.03	1.59	0.2	21.3	47.4
12950	00:00:51.800	4.16	20.61	0.05	8.04	1.59	0.2	21.3	47.4
12975	00:00:51.900	4.16	20.61	0.05	8.05	1.6	0.2	21.3	47.4
13000	00:00:52.000	4.16	20.61	0.05	8.07	1.59	0.2	21.3	47.4
13025	00:00:52.100	4.16	20.61	0.05	8.05	1.6	0.2	21.3	47.4
13050	00:00:52.200	4.16	20.61	0.05	8.09	1.6	0.2	21.3	47.4
13075	00:00:52.300	4.16	20.61	0.05	8.06	1.61	0.2	21.3	47.4
13100	00:00:52.400	4.16	20.61	0.05	8.14	1.61	0.2	21.3	47.4
13125	00:00:52.500	4.16	20.61	0.05	8.2	1.61	0.2	21.3	47.4
13150	00:00:52.600	4.16	20.61	0.05	8.17	1.61	0.2	21.3	47.4
13175	00:00:52.700	4.16	20.61	0.05	8.14	1.61	0.2	21.3	47.4
13200	00:00:52.800	4.16	20.61	0.05	8.17	1.62	0.2	21.3	47.4
13225	00:00:52.900	4.16	20.61	0.05	8.21	1.61	0.2	21.3	47.4
13250	00:00:53.000	4.16	20.61	0.05	8.18	1.63	0.2	21.3	47.4
13275	00:00:53.100	4.16	20.61	0.05	8.2	1.65	0.2	21.3	47.4
13300	00:00:53.200	4.16	20.61	0.05	8.19	1.66	0.2	21.3	47.4
13325	00:00:53.300	4.16	20.61	0.05	8.27	1.67	0.2	21.3	47.4
13350	00:00:53.400	4.16	20.61	0.05	8.27	1.67	0.2	21.3	47.4
13375	00:00:53.500	4.16	20.61	0.05	8.26	1.68	0.2	21.3	47.4
13400	00:00:53.600	4.17	20.61	0.05	8.3	1.7	0.2	21.3	47.4
13425	00:00:53.700	4.17	20.61	0.05	8.35	1.72	0.21	21.3	47.4
13450	00:00:53.800	4.17	20.61	0.05	8.33	1.73	0.21	21.3	47.4
13475	00:00:53.900	4.16	20.61	0.05	8.31	1.75	0.21	21.3	47.4
13500	00:00:54.000	4.16	20.61	0.05	8.36	1.76	0.21	21.4	47.4
13525	00:00:54.100	4.16	20.61	0.05	8.41	1.76	0.21	21.4	47.4
13550	00:00:54.200	4.16	20.61	0.05	8.45	1.76	0.21	21.4	47.4
13575	00:00:54.300	4.16	20.61	0.05	8.48	1.76	0.21	21.4	47.4
13600	00:00:54.400	4.16	20.61	0.05	8.49	1.77	0.21	21.4	47.4
13625	00:00:54.500	4.16	20.61	0.05	8.53	1.8	0.21	21.4	47.4
13650	00:00:54.600	4.16	20.61	0.05	8.55	1.8	0.21	21.4	47.4
13675	00:00:54.700	4.16	20.61	0.05	8.58	1.79	0.21	21.4	47.4
13700	00:00:54.800	4.16	20.61	0.05	8.64	1.79	0.21	21.4	47.4
13725	00:00:54.900	4.16	20.6	0.05	8.69	1.79	0.21	21.4	47.4
13750	00:00:55.000	4.16	20.6	0.05	8.73	1.8	0.21	21.3	47.4
13775	00:00:55.100	4.16	20.6	0.05	8.76	1.8	0.21	21.3	47.4
13800	00:00:55.200	4.16	20.6	0.05	8.8	1.8	0.2	21.3	47.4
13825	00:00:55.300	4.16	20.6	0.06	8.77	1.83	0.21	21.3	47.4
13850	00:00:55.400	4.17	20.6	0.06	8.73	1.85	0.21	21.3	47.4
13875	00:00:55.500	4.16	20.6	0.06	8.74	1.86	0.21	21.3	47.4
13900	00:00:55.600	4.16	20.6	0.06	8.78	1.87	0.21	21.3	47.4
13925	00:00:55.700	4.16	20.6	0.06	8.79	1.89	0.22	21.3	47.4
13950	00:00:55.800	4.16	20.6	0.06	8.82	1.91	0.22	21.3	47.4
13975	00:00:55.900	4.16	20.6	0.06	8.81	1.93	0.22	21.3	47.4
14000	00:00:56.000	4.17	20.6	0.06	8.77	1.93	0.22	21.3	47.4
14025	00:00:56.100	4.17	20.6	0.06	8.77	1.94	0.22	21.3	47.4
14050	00:00:56.200	4.17	20.6	0.06	8.77	1.96	0.22	21.3	47.4
14075	00:00:56.300	4.17	20.6	0.06	8.79	1.97	0.22	21.3	47.4
14100	00:00:56.400	4.17	20.6	0.06	8.89	1.97	0.22	21.3	47.4
14125	00:00:56.500	4.17	20.6	0.06	8.9	1.97	0.22	21.3	47.4
14150	00:00:56.600	4.17	20.6	0.06	8.94	1.96	0.22	21.3	47.4
14175	00:00:56.700	4.17	20.6	0.06	8.97	1.96	0.22	21.3	47.4
14200	00:00:56.800	4.17	20.6	0.06	8.94	1.96	0.22	21.3	47.4
14225	00:00:56.900	4.17	20.6	0.06	8.95	1.96	0.22	21.3	47.4
14250	00:00:57.000	4.17	20.6	0.06	8.95	1.96	0.22	21.4	47.4
14275	00:00:57.100	4.17	20.6	0.06	8.95	1.97	0.22	21.4	47.4
14300	00:00:57.200	4.16	20.6	0.06	8.94	1.97	0.22	21.4	47.4
14325	00:00:57.300	4.16	20.6	0.06	8.93	1.98	0.22	21.4	47.4
14350	00:00:57.400	4.16	20.6	0.06	8.95	1.98	0.22	21.4	47.4
14375	00:00:57.500	4.16	20.6	0.06	8.91	1.98	0.22	21.4	47.4
14400	00:00:57.600	4.16	20.6	0.06	8.86	1.99	0.22	21.4	47.4
14425	00:00:57.700	4.16	20.6	0.06	8.89	1.99	0.22	21.4	47.4
14450	00:00:57.800	4.16	20.6	0.06	8.91	2.01	0.23	21.4	47.4
14475	00:00:57.900	4.15	20.6	0.06	8.94	2.01	0.23	21.4	47.4
14500	00:00:58.000	4.15	20.6	0.06	8.96	2.03	0.23	21.4	47.4
14525	00:00:58.100	4.15	20.6	0.06	8.97	2.04	0.23	21.4	47.4
14550	00:00:58.200	4.15	20.6	0.06	8.99	2.06	0.23	21.4	47.4
14575	00:00:58.300	4.15	20.6	0.06	8.99	2.05	0.23	21.4	47.4
14600	00:00:58.400	4.15	20.6	0.06	8.92	2.05	0.23	21.4	47.4
14625	00:00:58.500	4.15	20.6	0.06	8.98	2.07	0.23	21.4	47.4
14650	00:00:58.600	4.15	20.6	0.06	8.98	2.08	0.23	21.4	47.4
14675	00:00:58.700	4.15	20.6	0.06	8.97	2.08	0.23	21.4	47.4
14700	00:00:58.800	4.15	20.6	0.06	9.03	2.07	0.23	21.4	47.4
14725	00:00:58.900	4.15	20.6	0.06	9.05	2.08	0.23	21.4	47.4
14750	00:00:59.000	4.15	20.6	0.06	9.1	2.08	0.23	21.4	47.4
14775	00:00:59.100	4.14	20.6	0.06	9.16	2.08	0.23	21.4	47.4
14800	00:00:59.200	4.14	20.6	0.06	9.14	2.07	0.23	21.4	47.4
14825	00:00:59.300	4.14	20.6	0.06	9.23	2.08	0.23	21.4	47.4
14850	00:00:59.400	4.14	20.6	0.06	9.27	2.09	0.22	21.4	47.4
14875	00:00:59.500	4.14	20.6	0.06	9.28	2.07	0.22	21.4	47.4
14900	00:00:59.600	4.14	20.6	0.06	9.31	2.07	0.22	21.4	47.4
14925	00:00:59.700	4.14	20.6	0.06	9.3	2.08	0.22	21.4	47.4
14950	00:00:59.800	4.14	20.6	0.06	9.27	2.1	0.23	21.4	47.4
14975	00:00:59.900	4.15	20.6	0.06	9.28	2.09	0.23	21.4	47.4
15000	00:01:00.000	4.15	20.6	0.06	9.28	2.08	0.22	21.4	47.4
15025	00:01:00.100	4.15	20.6	0.06	9.27	2.09	0.23	21.4	47.4
15050	00:01:00.200	4.15	20.6	0.06	9.31	2.09	0.22	21.4	47.4
15075	00:01:00.300	4.15	20.6	0.06	9.27	2.09	0.23	21.4	47.4
15100	00:01:00.400	4.15	20.6	0.06	9.26	2.11	0.23	21.4	47.4
15125	00:01:00.500	4.15	20.6	0.06	9.29	2.13	0.23	21.4	47.4
15150	00:01:00.600	4.15	20.6	0.06	9.29	2.14	0.23	21.4	47.4
15175	00:01:00.700	4.15	20.6	0.06	9.29	2.16	0.23	21.4	47.4
15200	00:01:00.800	4.15	20.6	0.06	9.28	2.16	0.23	21.4	47.4
15225	00:01:00.900	4.15	20.6	0.06	9.27	2.16	0.23	21.4	47.4
15250	00:01:01.000	4.15	20.6	0.06	9.26	2.18	0.24	21.4	47.4
15275	00:01:01.100	4.15	20.6	0.06	9.26	2.18	0.24	21.4	47.4
15300	00:01:01.200	4.15	20.6	0.06	9.26	2.18	0.24	21.4	47.4
15325	00:01:01.300	4.15	20.6	0.06	9.23	2.19	0.24	21.4	47.4
15350	00:01:01.400	4.15	20.6	0.06	9.29	2.19	0.24	21.4	47.4
15375	00:01:01.500	4.15	20.6	0.06	9.29	2.19	0.24	21.4	47.4
15400	00:01:01.600	4.15	20.6	0.06	9.28	2.2	0.24	21.4	47.4
15425	00:01:01.700	4.15	20.6	0.06	9.29	2.2	0.24	21.4	47.4
15450	00:01:01.800	4.15	20.6	0.06	9.33	2.21	0.24	21.4	47.4
15475	00:01:01.900	4.15	20.6	0.06	9.35	2.23	0.24	21.4	47.4
15500	00:01:02.000	4.15	20.6	0.06	9.38	2.24	0.24	21.4	47.4
15525	00:01:02.100	4.15	20.6	0.06	9.37	2.24	0.24	21.4	47.4
15550	00:01:02.200	4.15	20.6	0.06	9.39	2.25	0.24	21.4	47.4
15575	00:01:02.300	4.15	20.6	0.06	9.42	2.26	0.24	21.4	47.4
15600	00:01:02.400	4.15	20.6	0.06	9.41	2.26	0.24	21.4	47.4
15625	00:01:02.500	4.15	20.6	0.06	9.44	2.26	0.24	21.4	47.4
15650	00:01:02.600	4.15	20.6	0.06	9.47	2.26	0.24	21.4	47.4
15675	00:01:02.700	4.15	20.6	0.06	9.47	2.26	0.24	21.4	47.4
15700	00:01:02.800	4.15	20.6	0.06	9.49	2.25	0.24	21.4	47.4
15725	00:01:02.900	4.15	20.6	0.06	9.51	2.25	0.24	21.4	47.4
15750	00:01:03.000	4.15	20.6	0.06	9.5	2.24	0.24	21.4	47.3
15775	00:01:03.100	4.16	20.6	0.06	9.53	2.25	0.24	21.4	47.3
15800	00:01:03.200	4.16	20.6	0.06	9.53	2.25	0.24	21.4	47.3
15825	00:01:03.300	4.16	20.6	0.06	9.54	2.26	0.24	21.4	47.3
15850	00:01:03.400	4.16	20.6	0.06	9.55	2.28	0.24	21.4	47.3
15875	00:01:03.500	4.16	20.6	0.06	9.52	2.29	0.24	21.4	47.3
15900	00:01:03.600	4.16	20.6	0.06	9.56	2.3	0.24	21.4	47.3
15925	00:01:03.700	4.16	20.6	0.06	9.53	2.29	0.24	21.4	47.3
15950	00:01:03.800	4.16	20.6	0.06	9.52	2.29	0.24	21.4	47.3
15975	00:01:03.900	4.15	20.6	0.06	9.54	2.3	0.24	21.4	47.3
16000	00:01:04.000	4.15	20.6	0.06	9.54	2.3	0.24	21.4	47.3
16025	00:01:04.100	4.15	20.6	0.06	9.55	2.3	0.24	21.4	47.3
16050	00:01:04.200	4.15	20.6	0.06	9.54	2.32	0.24	21.4	47.3
16075	00:01:04.300	4.15	20.6	0.06	9.53	2.32	0.24	21.4	47.3
16100	00:01:04.400	4.15	20.6	0.06	9.57	2.31	0.24	21.4	47.3
16125	00:01:04.500	4.15	20.6	0.06	9.56	2.3	0.24	21.4	47.3
16150	00:01:04.600	4.15	20.6	0.06	9.59	2.3	0.24	21.4	47.3
16175	00:01:04.700	4.15	20.6	0.06	9.64	2.31	0.24	21.4	47.3
16200	00:01:04.800	4.15	20.6	0.06	9.65	2.32	0.24	21.4	47.3
16225	00:01:04.900	4.15	20.6	0.06	9.62	2.31	0.24	21.4	47.3
16250	00:01:05.000	4.16	20.6	0.06	9.63	2.32	0.24	21.4	47.3
16275	00:01:05.100	4.16	20.6	0.06	9.63	2.31	0.24	21.4	47.3
16300	00:01:05.200	4.16	20.6	0.06	9.6	2.3	0.24	21.4	47.3
16325	00:01:05.300	4.16	20.6	0.06	9.61	2.28	0.24	21.4	47.3
16350	00:01:05.400	4.16	20.6	0.06	9.57	2.29	0.24	21.4	47.3
16375	00:01:05.500	4.16	20.6	0.06	9.61	2.28	0.24	21.4	47.3
16400	00:01:05.600	4.16	20.6	0.06	9.55	2.28	0.24	21.4	47.3
16425	00:01:05.700	4.16	20.6	0.06	9.53	2.28	0.24	21.4	47.3
16450	00:01:05.800	4.16	20.6	0.06	9.51	2.3	0.24	21.4	47.3
16475	00:01:05.900	4.16	20.6	0.06	9.51	2.31	0.24	21.4	47.3
16500	00:01:06.000	4.16	20.6	0.06	9.5	2.31	0.24	21.4	47.3
16525	00:01:06.100	4.16	20.6	0.06	9.53	2.32	0.24	21.4	47.3
16550	00:01:06.200	4.16	20.6	0.06	9.58	2.32	0.24	21.4	47.3
16575	00:01:06.300	4.16	20.6	0.06	9.61	2.32	0.24	21.4	47.3
16600	00:01:06.400	4.16	20.6	0.06	9.64	2.32	0.24	21.4	47.3
16625	00:01:06.500	4.16	20.6	0.06	9.6	2.34	0.24	21.4	47.3
16650	00:01:06.600	4.16	20.6	0.06	9.65	2.32	0.24	21.4	47.3
16675	00:01:06.700	4.16	20.6	0.06	9.67	2.32	0.24	21.4	47.3
16700	00:01:06.800	4.16	20.6	0.06	9.67	2.32	0.24	21.4	47.3
16725	00:01:06.900	4.16	20.6	0.06	9.7	2.33	0.24	21.4	47.3
16750	00:01:07.000	4.16	20.6	0.06	9.73	2.33	0.24	21.4	47.3
16775	00:01:07.100	4.16	20.6	0.06	9.73	2.33	0.24	21.4	47.3
16800	00:01:07.200	4.16	20.6	0.06	9.69	2.34	0.24	21.4	47.3
16825	00:01:07.300	4.16	20.6	0.06	9.71	2.34	0.24	21.4	47.3
16850	00:01:07.400	4.16	20.6	0.06	9.68	2.35	0.24	21.4	47.3
16875	00:01:07.500	4.16	20.6	0.06	9.72	2.36	0.24	21.4	47.3
16900	00:01:07.600	4.16	20.6	0.06	9.72	2.37	0.24	21.4	47.3
16925	00:01:07.700	4.16	20.6	0.06	9.71	2.37	0.24	21.4	47.3
16950	00:01:07.800	4.16	20.59	0.06	9.75	2.36	0.24	21.4	47.3
16975	00:01:07.900	4.16	20.59	0.06	9.78	2.36	0.24	21.4	47.3
17000	00:01:08.000	4.16	20.59	0.06	9.79	2.36	0.24	21.4	47.3
17025	00:01:08.100	4.16	20.59	0.06	9.78	2.37	0.24	21.4	47.3
17050	00:01:08.200	4.16	20.59	0.06	9.8	2.37	0.24	21.4	47.3
17075	00:01:08.300	4.16	20.59	0.06	9.77	2.38	0.24	21.4	47.3
17100	00:01:08.400	4.16	20.59	0.06	9.79	2.38	0.24	21.4	47.3
17125	00:01:08.500	4.16	20.59	0.06	9.79	2.38	0.24	21.4	47.3
17150	00:01:08.600	4.16	20.59	0.06	9.8	2.38	0.24	21.4	47.3
17175	00:01:08.700	4.16	20.59	0.06	9.8	2.4	0.24	21.4	47.3
17200	00:01:08.800	4.16	20.59	0.06	9.76	2.39	0.24	21.4	47.3
17225	00:01:08.900	4.16	20.6	0.06	9.75	2.39	0.24	21.4	47.3
17250	00:01:09.000	4.16	20.6	0.06	9.75	2.4	0.25	21.4	47.3
17275	00:01:09.100	4.16	20.59	0.06	9.78	2.4	0.25	21.4	47.3
17300	00:01:09.200	4.16	20.59	0.06	9.8	2.4	0.24	21.4	47.3
17325	00:01:09.300	4.16	20.59	0.06	9.83	2.39	0.24	21.4	47.3
17350	00:01:09.400	4.16	20.59	0.06	9.83	2.38	0.24	21.4	47.3
17375	00:01:09.500	4.16	20.59	0.06	9.87	2.38	0.24	21.4	47.3
17400	00:01:09.600	4.16	20.59	0.06	9.86	2.4	0.24	21.4	47.3
17425	00:01:09.700	4.16	20.59	0.06	9.91	2.38	0.24	21.4	47.3
17450	00:01:09.800	4.16	20.59	0.06	9.94	2.38	0.24	21.4	47.3
17475	00:01:09.900	4.16	20.59	0.06	9.92	2.37	0.24	21.4	47.3
17500	00:01:10.000	4.16	20.59	0.06	9.9	2.35	0.24	21.4	47.3
17525	00:01:10.100	4.16	20.59	0.06	9.92	2.37	0.24	21.4	47.3
17550	00:01:10.200	4.16	20.59	0.06	9.93	2.35	0.24	21.4	47.3
17575	00:01:10.300	4.16	20.59	0.06	9.97	2.36	0.24	21.4	47.3
17600	00:01:10.400	4.16	20.59	0.06	9.98	2.37	0.24	21.4	47.3
17625	00:01:10.500	4.16	20.59	0.06	9.91	2.36	0.24	21.4	47.3
17650	00:01:10.600	4.16	20.59	0.06	9.92	2.36	0.24	21.4	47.3
17675	00:01:10.700	4.16	20.59	0.06	9.91	2.38	0.24	21.4	47.3
17700	00:01:10.800	4.16	20.59	0.06	9.93	2.39	0.24	21.4	47.3
17725	00:01:10.900	4.16	20.59	0.06	9.9	2.4	0.24	21.4	47.3
17750	00:01:11.000	4.16	20.59	0.06	9.93	2.42	0.24	21.4	47.3
17775	00:01:11.100	4.16	20.59	0.06	9.92	2.41	0.24	21.4	47.3
17800	00:01:11.200	4.16	20.59	0.06	9.99	2.43	0.24	21.4	47.3
17825	00:01:11.300	4.16	20.59	0.06	9.94	2.43	0.24	21.4	47.3
17850	00:01:11.400	4.16	20.59	0.06	9.96	2.43	0.24	21.4	47.3
17875	00:01:11.500	4.16	20.59	0.06	9.99	2.44	0.24	21.4	47.3
17900	00:01:11.600	4.16	20.59	0.06	9.98	2.44	0.24	21.4	47.3
17925	00:01:11.700	4.16	20.59	0.06	9.96	2.45	0.25	21.4	47.3
17950	00:01:11.800	4.16	20.59	0.06	9.97	2.44	0.24	21.4	47.3
17975	00:01:11.900	4.16	20.59	0.06	10.05	2.44	0.24	21.4	47.3
18000	00:01:12.000	4.16	20.59	0.06	10.07	2.43	0.24	21.4	47.3
18025	00:01:12.100	4.16	20.59	0.06	10.09	2.43	0.24	21.4	47.3
18050	00:01:12.200	4.16	20.59	0.06	10.05	2.43	0.24	21.4	47.3
18075	00:01:12.300	4.16	20.59	0.06	10.08	2.43	0.24	21.4	47.3
18100	00:01:12.400	4.16	20.59	0.06	10.09	2.43	0.24	21.4	47.3
18125	00:01:12.500	4.16	20.59	0.06	10.11	2.43	0.24	21.4	47.3
18150	00:01:12.600	4.16	20.59	0.06	10.1	2.44	0.24	21.4	47.3
18175	00:01:12.700	4.16	20.59	0.06	10.12	2.44	0.24	21.4	47.3
18200	00:01:12.800	4.16	20.59	0.06	10.12	2.45	0.24	21.4	47.3
18225	00:01:12.900	4.16	20.59	0.06	10.13	2.47	0.24	21.4	47.3
18250	00:01:13.000	4.16	20.59	0.06	10.12	2.48	0.24	21.4	47.3
18275	00:01:13.100	4.16	20.59	0.06	10.12	2.49	0.25	21.4	47.3
18300	00:01:13.200	4.16	20.59	0.06	10.17	2.49	0.24	21.4	47.3
18325	00:01:13.300	4.16	20.59	0.06	10.21	2.5	0.24	21.4	47.3
18350	00:01:13.400	4.16	20.59	0.06	10.24	2.51	0.24	21.4	47.3
18375	00:01:13.500	4.16	20.59	0.06	10.27	2.51	0.24	21.4	47.3
18400	00:01:13.600	4.16	20.59	0.06	10.32	2.5	0.24	21.4	47.3
18425	00:01:13.700	4.16	20.59	0.06	10.33	2.51	0.24	21.4	47.3
18450	00:01:13.800	4.16	20.59	0.06	10.35	2.52	0.24	21.4	47.3
18475	00:01:13.900	4.16	20.59	0.06	10.37	2.53	0.24	21.4	47.3
18500	00:01:14.000	4.16	20.59	0.06	10.37	2.55	0.25	21.4	47.3
18525	00:01:14.100	4.16	20.59	0.06	10.38	2.54	0.25	21.4	47.3
18550	00:01:14.200	4.16	20.59	0.06	10.39	2.56	0.25	21.4	47.3
18575	00:01:14.300	4.16	20.59	0.06	10.41	2.56	0.25	21.4	47.3
18600	00:01:14.400	4.16	20.59	0.06	10.38	2.55	0.25	21.4	47.3
18625	00:01:14.500	4.16	20.59	0.06	10.4	2.56	0.25	21.4	47.3
18650	00:01:14.600	4.16	20.59	0.06	10.39	2.57	0.25	21.4	47.3
18675	00:01:14.700	4.16	20.59	0.06	10.41	2.56	0.25	21.4	47.3
18700	00:01:14.800	4.16	20.59	0.06	10.46	2.56	0.24	21.4	47.3
18725	00:01:14.900	4.16	20.59	0.06	10.48	2.54	0.24	21.4	47.3
18750	00:01:15.000	4.16	20.59	0.06	10.54	2.54	0.24	21.4	47.3
18775	00:01:15.100	4.16	20.59	0.06	10.55	2.54	0.24	21.4	47.3
18800	00:01:15.200	4.16	20.59	0.06	10.54	2.56	0.24	21.4	47.3
18825	00:01:15.300	4.16	20.59	0.06	10.49	2.58	0.25	21.4	47.3
18850	00:01:15.400	4.16	20.59	0.06	10.52	2.6	0.25	21.4	47.3
18875	00:01:15.500	4.16	20.59	0.06	10.52	2.6	0.25	21.4	47.3
18900	00:01:15.600	4.17	20.59	0.06	10.57	2.61	0.25	21.4	47.3
18925	00:01:15.700	4.17	20.59	0.06	10.61	2.62	0.25	21.4	47.3
18950	00:01:15.800	4.17	20.59	0.06	10.61	2.64	0.25	21.4	47.3
18975	00:01:15.900	4.17	20.59	0.06	10.59	2.64	0.25	21.4	47.3
19000	00:01:16.000	4.17	20.59	0.06	10.59	2.64	0.25	21.4	47.3
19025	00:01:16.100	4.17	20.59	0.06	10.61	2.64	0.25	21.4	47.3
19050	00:01:16.200	4.17	20.59	0.06	10.63	2.63	0.25	21.4	47.3
19075	00:01:16.300	4.17	20.59	0.06	10.68	2.62	0.25	21.4	47.3
19100	00:01:16.400	4.17	20.59	0.06	10.69	2.62	0.25	21.4	47.3
19125	00:01:16.500	4.17	20.59	0.06	10.72	2.63	0.25	21.4	47.3
19150	00:01:16.600	4.16	20.59	0.06	10.74	2.63	0.24	21.4	47.3
19175	00:01:16.700	4.16	20.59	0.06	10.73	2.65	0.25	21.4	47.3
19200	00:01:16.800	4.16	20.59	0.06	10.71	2.65	0.25	21.4	47.3
19225	00:01:16.900	4.16	20.59	0.06	10.69	2.67	0.25	21.4	47.3
19250	00:01:17.000	4.16	20.59	0.06	10.72	2.69	0.25	21.4	47.3
19275	00:01:17.100	4.16	20.59	0.06	10.7	2.68	0.25	21.4	47.3
19300	00:01:17.200	4.16	20.59	0.06	10.68	2.68	0.25	21.4	47.3
19325	00:01:17.300	4.16	20.59	0.06	10.7	2.69	0.25	21.4	47.3
19350	00:01:17.400	4.16	20.59	0.06	10.72	2.7	0.25	21.4	47.3
19375	00:01:17.500	4.16	20.59	0.06	10.7	2.71	0.25	21.4	47.3
19400	00:01:17.600	4.16	20.59	0.06	10.7	2.71	0.25	21.4	47.3
19425	00:01:17.700	4.16	20.59	0.06	10.69	2.71	0.25	21.4	47.3
19450	00:01:17.800	4.16	20.59	0.06	10.74	2.72	0.25	21.4	47.3
19475	00:01:17.900	4.16	20.59	0.06	10.78	2.72	0.25	21.4	47.3
19500	00:01:18.000	4.16	20.59	0.06	10.74	2.72	0.25	21.4	47.3
19525	00:01:18.100	4.16	20.59	0.06	10.79	2.72	0.25	21.4	47.3
19550	00:01:18.200	4.17	20.59	0.06	10.8	2.74	0.25	21.4	47.3
19575	00:01:18.300	4.17	20.59	0.06	10.8	2.74	0.25	21.4	47.3
19600	00:01:18.400	4.17	20.59	0.06	10.8	2.75	0.25	21.4	47.3
19625	00:01:18.500	4.17	20.59	0.06	10.87	2.76	0.25	21.4	47.3
19650	00:01:18.600	4.17	20.58	0.06	10.89	2.77	0.25	21.4	47.3
19675	00:01:18.700	4.17	20.58	0.06	10.91	2.77	0.25	21.4	47.3
19700	00:01:18.800	4.17	20.58	0.06	10.94	2.78	0.25	21.4	47.3
19725	00:01:18.900	4.17	20.58	0.06	10.89	2.76	0.25	21.4	47.3
19750	00:01:19.000	4.17	20.58	0.06	10.94	2.77	0.25	21.4	47.3
19775	00:01:19.100	4.17	20.58	0.06	10.92	2.78	0.25	21.4	47.3
19800	00:01:19.200	4.17	20.58	0.06	10.92	2.79	0.26	21.4	47.3
19825	00:01:19.300	4.17	20.58	0.06	10.91	2.81	0.26	21.4	47.3
19850	00:01:19.400	4.17	20.58	0.06	10.96	2.8	0.26	21.4	47.3
19875	00:01:19.500	4.17	20.58	0.06	10.91	2.82	0.26	21.4	47.3
19900	00:01:19.600	4.17	20.59	0.06	10.88	2.83	0.26	21.4	47.3
19925	00:01:19.700	4.17	20.58	0.06	10.89	2.82	0.26	21.4	47.3
19950	00:01:19.800	4.17	20.59	0.06	10.83	2.83	0.26	21.4	47.3
19975	00:01:19.900	4.17	20.59	0.06	10.87	2.85	0.26	21.4	47.3
20000	00:01:20.000	4.17	20.59	0.06	10.85	2.85	0.26	21.4	47.3
20025	00:01:20.100	4.17	20.58	0.06	10.9	2.86	0.26	21.4	47.3
20050	00:01:20.200	4.17	20.58	0.06	10.93	2.85	0.26	21.4	47.3
20075	00:01:20.300	4.17	20.58	0.06	10.94	2.84	0.26	21.4	47.3
20100	00:01:20.400	4.17	20.58	0.06	10.9	2.84	0.26	21.4	47.3
20125	00:01:20.500	4.17	20.58	0.06	10.92	2.82	0.26	21.4	47.3
20150	00:01:20.600	4.17	20.58	0.06	11	2.81	0.26	21.4	47.3
20175	00:01:20.700	4.17	20.58	0.06	11.03	2.82	0.26	21.4	47.3
20200	00:01:20.800	4.17	20.58	0.06	11.03	2.82	0.26	21.4	47.3
20225	00:01:20.900	4.17	20.58	0.06	11.07	2.83	0.26	21.4	47.3
20250	00:01:21.000	4.17	20.58	0.06	11.1	2.84	0.26	21.4	47.3
20275	00:01:21.100	4.17	20.58	0.06	11.05	2.83	0.26	21.4	47.3
20300	00:01:21.200	4.17	20.58	0.06	11.04	2.84	0.26	21.4	47.3
20325	00:01:21.300	4.17	20.58	0.06	11.02	2.84	0.26	21.4	47.3
20350	00:01:21.400	4.17	20.58	0.06	11.05	2.85	0.26	21.4	47.3
20375	00:01:21.500	4.17	20.58	0.06	11.02	2.87	0.26	21.4	47.3
20400	00:01:21.600	4.17	20.58	0.06	10.93	2.88	0.26	21.4	47.3
20425	00:01:21.700	4.17	20.58	0.06	10.89	2.89	0.27	21.4	47.3
20450	00:01:21.800	4.17	20.58	0.06	10.92	2.9	0.27	21.4	47.3
20475	00:01:21.900	4.17	20.58	0.06	10.93	2.91	0.27	21.4	47.3
20500	00:01:22.000	4.17	20.58	0.06	10.89	2.9	0.27	21.4	47.3
20525	00:01:22.100	4.17	20.58	0.06	10.93	2.91	0.27	21.4	47.3
20550	00:01:22.200	4.17	20.58	0.06	10.94	2.92	0.27	21.4	47.3
20575	00:01:22.300	4.17	20.58	0.06	11	2.92	0.27	21.4	47.3
20600	00:01:22.400	4.17	20.58	0.06	11.01	2.91	0.26	21.4	47.3
20625	00:01:22.500	4.17	20.58	0.06	11.04	2.89	0.26	21.4	47.3
20650	00:01:22.600	4.17	20.58	0.06	11.05	2.89	0.26	21.4	47.3
20675	00:01:22.700	4.17	20.58	0.06	11.02	2.89	0.26	21.4	47.3
20700	00:01:22.800	4.17	20.58	0.06	10.98	2.88	0.26	21.4	47.3
20725	00:01:22.900	4.16	20.58	0.06	10.93	2.87	0.26	21.4	47.3
20750	00:01:23.000	4.16	20.58	0.06	10.96	2.87	0.26	21.4	47.3
20775	00:01:23.100	4.16	20.58	0.06	10.94	2.88	0.26	21.4	47.3
20800	00:01:23.200	4.16	20.58	0.06	10.93	2.87	0.26	21.4	47.3
20825	00:01:23.300	4.16	20.59	0.06	10.86	2.87	0.26	21.4	47.3
20850	00:01:23.400	4.16	20.59	0.06	10.83	2.88	0.27	21.4	47.3
20875	00:01:23.500	4.16	20.59	0.06	10.83	2.9	0.27	21.4	47.3
20900	00:01:23.600	4.17	20.59	0.06	10.85	2.91	0.27	21.4	47.3
20925	00:01:23.700	4.17	20.58	0.06	10.92	2.9	0.27	21.4	47.3
20950	00:01:23.800	4.17	20.58	0.06	10.96	2.88	0.26	21.4	47.3
20975	00:01:23.900	4.17	20.58	0.06	11.01	2.88	0.26	21.4	47.3
21000	00:01:24.000	4.17	20.58	0.06	11.02	2.86	0.26	21.4	47.3
21025	00:01:24.100	4.17	20.58	0.06	11.07	2.85	0.26	21.4	47.3
21050	00:01:24.200	4.17	20.58	0.06	11.08	2.85	0.26	21.4	47.3
21075	00:01:24.300	4.17	20.58	0.06	11.09	2.84	0.26	21.4	47.3
21100	00:01:24.400	4.17	20.58	0.06	11.1	2.85	0.26	21.4	47.3
21125	00:01:24.500	4.17	20.58	0.06	11.09	2.85	0.26	21.4	47.3
21150	00:01:24.600	4.17	20.58	0.06	11.08	2.86	0.26	21.4	47.3
21175	00:01:24.700	4.17	20.58	0.06	11.04	2.87	0.26	21.4	47.3
21200	00:01:24.800	4.17	20.58	0.06	11	2.88	0.26	21.4	47.3
21225	00:01:24.900	4.17	20.58	0.06	10.96	2.87	0.26	21.4	47.3
21250	00:01:25.000	4.16	20.58	0.06	10.93	2.87	0.26	21.4	47.3
21275	00:01:25.100	4.16	20.58	0.06	10.89	2.88	0.26	21.4	47.3
21300	00:01:25.200	4.16	20.58	0.06	10.9	2.87	0.26	21.4	47.3
21325	00:01:25.300	4.16	20.58	0.06	10.89	2.88	0.26	21.4	47.3
21350	00:01:25.400	4.16	20.58	0.06	10.91	2.88	0.26	21.4	47.3
21375	00:01:25.500	4.16	20.58	0.06	10.89	2.88	0.26	21.4	47.3
21400	00:01:25.600	4.16	20.58	0.06	10.88	2.87	0.26	21.4	47.3
21425	00:01:25.700	4.16	20.58	0.06	10.88	2.86	0.26	21.4	47.3
21450	00:01:25.800	4.16	20.58	0.06	10.93	2.86	0.26	21.4	47.3
21475	00:01:25.900	4.16	20.58	0.06	10.93	2.87	0.26	21.4	47.3
21500	00:01:26.000	4.16	20.58	0.06	10.97	2.88	0.26	21.4	47.3
21525	00:01:26.100	4.16	20.58	0.06	10.97	2.88	0.26	21.4	47.3
21550	00:01:26.200	4.16	20.58	0.06	10.98	2.89	0.26	21.4	47.3
21575	00:01:26.300	4.16	20.58	0.06	11.01	2.89	0.26	21.4	47.3
21600	00:01:26.400	4.16	20.58	0.06	11.03	2.88	0.26	21.4	47.3
21625	00:01:26.500	4.16	20.58	0.06	11.07	2.88	0.26	21.4	47.3
21650	00:01:26.600	4.16	20.58	0.06	11.14	2.88	0.26	21.4	47.3
21675	00:01:26.700	4.16	20.58	0.06	11.17	2.88	0.26	21.4	47.3
21700	00:01:26.800	4.16	20.58	0.06	11.17	2.88	0.26	21.4	47.3
21725	00:01:26.900	4.16	20.58	0.06	11.14	2.89	0.26	21.4	47.3
21750	00:01:27.000	4.16	20.58	0.06	11.16	2.89	0.26	21.4	47.2
21775	00:01:27.100	4.16	20.58	0.06	11.15	2.9	0.26	21.4	47.2
21800	00:01:27.200	4.16	20.58	0.06	11.14	2.9	0.26	21.4	47.2
21825	00:01:27.300	4.16	20.58	0.06	11.11	2.89	0.26	21.4	47.2
21850	00:01:27.400	4.16	20.58	0.06	11.07	2.89	0.26	21.4	47.2
21875	00:01:27.500	4.16	20.58	0.06	11.08	2.89	0.26	21.4	47.2
21900	00:01:27.600	4.16	20.58	0.06	11.04	2.9	0.26	21.4	47.2
21925	00:01:27.700	4.16	20.58	0.06	11.02	2.91	0.26	21.4	47.2
21950	00:01:27.800	4.16	20.58	0.06	11.03	2.92	0.27	21.4	47.2
21975	00:01:27.900	4.16	20.58	0.06	11.05	2.93	0.26	21.4	47.2
22000	00:01:28.000	4.16	20.58	0.07	11.04	2.94	0.27	21.4	47.2
22025	00:01:28.100	4.16	20.58	0.07	11.09	2.94	0.27	21.4	47.2
22050	00:01:28.200	4.17	20.58	0.07	11.06	2.94	0.27	21.4	47.2
22075	00:01:28.300	4.17	20.58	0.07	11.08	2.94	0.27	21.4	47.2
22100	00:01:28.400	4.17	20.58	0.07	11.13	2.94	0.26	21.4	47.2
22125	00:01:28.500	4.17	20.58	0.07	11.15	2.94	0.26	21.4	47.2
22150	00:01:28.600	4.17	20.58	0.07	11.15	2.94	0.26	21.4	47.2
22175	00:01:28.700	4.16	20.58	0.07	11.17	2.95	0.26	21.4	47.2
22200	00:01:28.800	4.16	20.58	0.07	11.15	2.93	0.26	21.4	47.2
22225	00:01:28.900	4.16	20.58	0.06	11.15	2.93	0.26	21.4	47.2
22250	00:01:29.000	4.16	20.58	0.06	11.14	2.93	0.26	21.4	47.2
22275	00:01:29.100	4.16	20.58	0.07	11.15	2.94	0.26	21.4	47.2
22300	00:01:29.200	4.16	20.58	0.07	11.22	2.94	0.26	21.4	47.2
22325	00:01:29.300	4.16	20.58	0.07	11.25	2.93	0.26	21.4	47.2
22350	00:01:29.400	4.16	20.58	0.07	11.24	2.93	0.26	21.4	47.2
22375	00:01:29.500	4.16	20.58	0.07	11.23	2.94	0.26	21.4	47.2
22400	00:01:29.600	4.16	20.58	0.07	11.25	2.95	0.26	21.4	47.2
22425	00:01:29.700	4.16	20.58	0.07	11.26	2.95	0.26	21.4	47.2
22450	00:01:29.800	4.16	20.58	0.07	11.23	2.96	0.26	21.4	47.2
22475	00:01:29.900	4.16	20.58	0.07	11.27	2.96	0.26	21.4	47.2
22500	00:01:30.000	4.16	20.58	0.07	11.27	2.95	0.26	21.4	47.2
22525	00:01:30.100	4.16	20.58	0.07	11.28	2.94	0.26	21.4	47.2
22550	00:01:30.200	4.16	20.58	0.07	11.25	2.94	0.26	21.4	47.2
22575	00:01:30.300	4.16	20.58	0.07	11.21	2.95	0.26	21.4	47.2
22600	00:01:30.400	4.16	20.58	0.07	11.22	2.96	0.26	21.4	47.2
22625	00:01:30.500	4.16	20.58	0.07	11.26	2.95	0.26	21.4	47.2
22650	00:01:30.600	4.16	20.58	0.07	11.28	2.97	0.26	21.4	47.2
22675	00:01:30.700	4.16	20.58	0.07	11.25	2.97	0.26	21.4	47.2
22700	00:01:30.800	4.16	20.58	0.07	11.34	2.97	0.26	21.4	47.2
22725	00:01:30.900	4.16	20.58	0.07	11.34	2.99	0.26	21.4	47.2
22750	00:01:31.000	4.16	20.58	0.07	11.33	3.01	0.27	21.4	47.2
22775	00:01:31.100	4.15	20.58	0.07	11.29	3.01	0.27	21.4	47.2
22800	00:01:31.200	4.15	20.58	0.07	11.27	3.02	0.27	21.4	47.2
22825	00:01:31.300	4.15	20.58	0.07	11.34	3.03	0.27	21.4	47.2
22850	00:01:31.400	4.15	20.58	0.07	11.32	3.03	0.27	21.4	47.2
22875	00:01:31.500	4.15	20.58	0.07	11.3	3.04	0.27	21.4	47.2
22900	00:01:31.600	4.15	20.58	0.07	11.29	3.03	0.27	21.4	47.2
22925	00:01:31.700	4.15	20.58	0.07	11.32	3.03	0.27	21.4	47.2
22950	00:01:31.800	4.15	20.58	0.07	11.31	3.04	0.27	21.4	47.2
22975	00:01:31.900	4.15	20.58	0.07	11.31	3.04	0.27	21.4	47.2
23000	00:01:32.000	4.15	20.58	0.07	11.32	3.03	0.27	21.4	47.2
23025	00:01:32.100	4.15	20.58	0.07	11.32	3.04	0.27	21.4	47.2
23050	00:01:32.200	4.15	20.58	0.07	11.3	3.03	0.27	21.4	47.2
23075	00:01:32.300	4.15	20.58	0.07	11.28	3.03	0.27	21.4	47.2
23100	00:01:32.400	4.15	20.58	0.07	11.29	3.03	0.27	21.4	47.2
23125	00:01:32.500	4.15	20.58	0.07	11.29	3.03	0.27	21.4	47.2
23150	00:01:32.600	4.15	20.58	0.07	11.31	3.03	0.27	21.4	47.2
23175	00:01:32.700	4.15	20.58	0.07	11.37	3.03	0.27	21.4	47.2
23200	00:01:32.800	4.15	20.58	0.07	11.39	3.04	0.27	21.4	47.2
23225	00:01:32.900	4.15	20.58	0.07	11.39	3.05	0.27	21.4	47.2
23250	00:01:33.000	4.15	20.58	0.07	11.46	3.04	0.27	21.4	47.2
23275	00:01:33.100	4.15	20.58	0.07	11.53	3.04	0.26	21.4	47.2
23300	00:01:33.200	4.15	20.58	0.07	11.62	3.05	0.26	21.4	47.2
23325	00:01:33.300	4.15	20.58	0.07	11.63	3.05	0.26	21.4	47.2
23350	00:01:33.400	4.15	20.58	0.07	11.67	3.06	0.26	21.4	47.2
23375	00:01:33.500	4.15	20.58	0.07	11.65	3.07	0.26	21.4	47.2
23400	00:01:33.600	4.15	20.58	0.07	11.64	3.08	0.26	21.4	47.2
23425	00:01:33.700	4.15	20.58	0.07	11.62	3.09	0.27	21.4	47.2
23450	00:01:33.800	4.15	20.58	0.07	11.61	3.09	0.27	21.4	47.2
23475	00:01:33.900	4.15	20.58	0.07	11.62	3.09	0.27	21.4	47.2
23500	00:01:34.000	4.15	20.58	0.07	11.6	3.09	0.27	21.4	47.2
23525	00:01:34.100	4.15	20.58	0.07	11.57	3.09	0.27	21.4	47.2
23550	00:01:34.200	4.15	20.58	0.07	11.52	3.11	0.27	21.4	47.2
23575	00:01:34.300	4.15	20.58	0.07	11.54	3.11	0.27	21.4	47.2
23600	00:01:34.400	4.15	20.58	0.07	11.51	3.1	0.27	21.4	47.2
23625	00:01:34.500	4.15	20.58	0.07	11.54	3.1	0.27	21.4	47.2
23650	00:01:34.600	4.15	20.58	0.07	11.56	3.1	0.27	21.4	47.2
23675	00:01:34.700	4.15	20.58	0.07	11.58	3.1	0.27	21.4	47.2
23700	00:01:34.800	4.15	20.58	0.07	11.64	3.1	0.27	21.4	47.2
23725	00:01:34.900	4.15	20.58	0.07	11.64	3.11	0.27	21.4	47.2
23750	00:01:35.000	4.15	20.58	0.07	11.67	3.1	0.27	21.4	47.2
23775	00:01:35.100	4.15	20.58	0.07	11.63	3.11	0.27	21.4	47.2
23800	00:01:35.200	4.15	20.58	0.07	11.69	3.12	0.27	21.4	47.2
23825	00:01:35.300	4.15	20.58	0.07	11.7	3.13	0.27	21.4	47.2
23850	00:01:35.400	4.15	20.58	0.07	11.71	3.14	0.27	21.4	47.2
23875	00:01:35.500	4.15	20.58	0.07	11.7	3.15	0.27	21.4	47.2
23900	00:01:35.600	4.16	20.58	0.07	11.69	3.15	0.27	21.4	47.2
23925	00:01:35.700	4.16	20.58	0.07	11.7	3.14	0.27	21.4	47.2
23950	00:01:35.800	4.16	20.58	0.07	11.66	3.14	0.27	21.4	47.2
23975	00:01:35.900	4.16	20.58	0.07	11.67	3.13	0.27	21.4	47.2
24000	00:01:36.000	4.16	20.58	0.07	11.62	3.15	0.27	21.4	47.2
24025	00:01:36.100	4.16	20.58	0.07	11.64	3.15	0.27	21.4	47.2
24050	00:01:36.200	4.16	20.58	0.07	11.62	3.14	0.27	21.4	47.2
24075	00:01:36.300	4.16	20.58	0.07	11.61	3.14	0.27	21.4	47.2
24100	00:01:36.400	4.16	20.58	0.07	11.62	3.14	0.27	21.4	47.2
24125	00:01:36.500	4.16	20.58	0.07	11.58	3.15	0.27	21.4	47.2
24150	00:01:36.600	4.16	20.58	0.07	11.59	3.15	0.27	21.4	47.2
24175	00:01:36.700	4.16	20.58	0.07	11.58	3.16	0.27	21.4	47.2
24200	00:01:36.800	4.16	20.58	0.07	11.6	3.18	0.27	21.4	47.2
24225	00:01:36.900	4.16	20.58	0.07	11.61	3.19	0.27	21.4	47.2
24250	00:01:37.000	4.16	20.58	0.07	11.63	3.19	0.27	21.4	47.2
24275	00:01:37.100	4.16	20.58	0.07	11.71	3.19	0.27	21.4	47.2
24300	00:01:37.200	4.16	20.58	0.07	11.75	3.2	0.27	21.4	47.2
24325	00:01:37.300	4.15	20.58	0.07	11.81	3.19	0.27	21.4	47.2
24350	00:01:37.400	4.15	20.58	0.07	11.82	3.2	0.27	21.4	47.2
24375	00:01:37.500	4.15	20.58	0.07	11.86	3.19	0.27	21.4	47.2
24400	00:01:37.600	4.15	20.58	0.07	11.84	3.21	0.27	21.4	47.2
24425	00:01:37.700	4.15	20.58	0.07	11.87	3.23	0.27	21.4	47.2
24450	00:01:37.800	4.15	20.58	0.07	11.86	3.22	0.27	21.4	47.2
24475	00:01:37.900	4.15	20.58	0.07	11.9	3.22	0.27	21.4	47.2
24500	00:01:38.000	4.15	20.58	0.07	11.93	3.24	0.27	21.4	47.2
24525	00:01:38.100	4.15	20.58	0.07	11.93	3.24	0.27	21.4	47.2
24550	00:01:38.200	4.15	20.58	0.07	11.91	3.24	0.27	21.4	47.2
24575	00:01:38.300	4.15	20.58	0.07	11.9	3.27	0.27	21.4	47.2
24600	00:01:38.400	4.16	20.58	0.07	11.94	3.26	0.27	21.4	47.2
24625	00:01:38.500	4.16	20.58	0.07	11.95	3.28	0.27	21.4	47.2
24650	00:01:38.600	4.16	20.57	0.07	12.02	3.27	0.27	21.4	47.2
24675	00:01:38.700	4.16	20.57	0.07	11.98	3.28	0.27	21.4	47.2
24700	00:01:38.800	4.16	20.57	0.07	12.02	3.29	0.27	21.4	47.2
24725	00:01:38.900	4.16	20.57	0.07	12.02	3.29	0.27	21.4	47.2
24750	00:01:39.000	4.16	20.57	0.07	12.03	3.29	0.27	21.4	47.2
24775	00:01:39.100	4.15	20.57	0.07	12.03	3.29	0.27	21.4	47.2
24800	00:01:39.200	4.15	20.57	0.07	12.09	3.31	0.27	21.4	47.2
24825	00:01:39.300	4.15	20.57	0.07	12.13	3.31	0.27	21.4	47.2
24850	00:01:39.400	4.15	20.57	0.07	12.09	3.33	0.28	21.4	47.2
24875	00:01:39.500	4.15	20.57	0.07	12.12	3.33	0.27	21.4	47.2
24900	00:01:39.600	4.15	20.57	0.07	12.15	3.34	0.27	21.4	47.2
24925	00:01:39.700	4.15	20.57	0.07	12.23	3.36	0.27	21.4	47.2
24950	00:01:39.800	4.15	20.57	0.07	12.27	3.36	0.27	21.4	47.2
24975	00:01:39.900	4.15	20.57	0.07	12.31	3.37	0.27	21.4	47.2
25000	00:01:40.000	4.15	20.57	0.07	12.37	3.4	0.27	21.4	47.2
25025	00:01:40.100	4.15	20.57	0.07	12.39	3.41	0.27	21.4	47.2
25050	00:01:40.200	4.15	20.57	0.07	12.35	3.42	0.28	21.4	47.2
25075	00:01:40.300	4.16	20.57	0.07	12.32	3.44	0.28	21.4	47.2
25100	00:01:40.400	4.16	20.57	0.07	12.36	3.44	0.28	21.4	47.2
25125	00:01:40.500	4.16	20.57	0.07	12.4	3.46	0.28	21.4	47.2
25150	00:01:40.600	4.16	20.57	0.07	12.43	3.48	0.28	21.4	47.2
25175	00:01:40.700	4.16	20.57	0.07	12.44	3.49	0.28	21.4	47.2
25200	00:01:40.800	4.16	20.57	0.07	12.46	3.5	0.28	21.4	47.2
25225	00:01:40.900	4.16	20.57	0.07	12.44	3.51	0.28	21.4	47.2
25250	00:01:41.000	4.16	20.57	0.07	12.36	3.51	0.28	21.5	47.2
25275	00:01:41.100	4.16	20.57	0.07	12.35	3.52	0.28	21.5	47.2
25300	00:01:41.200	4.16	20.57	0.07	12.42	3.53	0.28	21.5	47.2
25325	00:01:41.300	4.16	20.57	0.07	12.43	3.55	0.29	21.5	47.2
25350	00:01:41.400	4.16	20.57	0.07	12.47	3.58	0.29	21.5	47.2
25375	00:01:41.500	4.16	20.57	0.07	12.48	3.57	0.29	21.5	47.2
25400	00:01:41.600	4.16	20.57	0.07	12.44	3.56	0.29	21.5	47.2
25425	00:01:41.700	4.16	20.57	0.07	12.45	3.55	0.29	21.5	47.2
25450	00:01:41.800	4.16	20.57	0.07	12.42	3.57	0.29	21.5	47.2
25475	00:01:41.900	4.16	20.57	0.07	12.45	3.57	0.29	21.5	47.2
25500	00:01:42.000	4.16	20.57	0.07	12.5	3.57	0.29	21.4	47.2
25525	00:01:42.100	4.16	20.57	0.07	12.58	3.58	0.28	21.4	47.2
25550	00:01:42.200	4.16	20.57	0.07	12.52	3.57	0.29	21.4	47.2
25575	00:01:42.300	4.16	20.57	0.07	12.53	3.56	0.28	21.4	47.2
25600	00:01:42.400	4.15	20.57	0.07	12.51	3.54	0.28	21.4	47.2
25625	00:01:42.500	4.15	20.57	0.07	12.56	3.56	0.28	21.4	47.2
25650	00:01:42.600	4.15	20.57	0.07	12.56	3.58	0.28	21.4	47.2
25675	00:01:42.700	4.15	20.57	0.07	12.54	3.59	0.29	21.4	47.2
25700	00:01:42.800	4.15	20.57	0.07	12.57	3.62	0.29	21.4	47.2
25725	00:01:42.900	4.15	20.57	0.07	12.6	3.65	0.29	21.4	47.2
25750	00:01:43.000	4.15	20.57	0.07	12.59	3.66	0.29	21.5	47.2
25775	00:01:43.100	4.15	20.57	0.07	12.52	3.68	0.29	21.5	47.2
25800	00:01:43.200	4.15	20.57	0.07	12.57	3.69	0.29	21.5	47.2
25825	00:01:43.300	4.15	20.57	0.07	12.6	3.7	0.29	21.5	47.2
25850	00:01:43.400	4.15	20.57	0.07	12.66	3.69	0.29	21.5	47.2
25875	00:01:43.500	4.15	20.57	0.07	12.62	3.68	0.29	21.5	47.2
25900	00:01:43.600	4.15	20.57	0.07	12.64	3.68	0.29	21.5	47.2
25925	00:01:43.700	4.15	20.57	0.07	12.64	3.68	0.29	21.5	47.2
25950	00:01:43.800	4.15	20.57	0.07	12.63	3.65	0.29	21.5	47.2
25975	00:01:43.900	4.15	20.57	0.07	12.65	3.61	0.29	21.5	47.2
26000	00:01:44.000	4.15	20.57	0.07	12.67	3.6	0.28	21.5	47.2
26025	00:01:44.100	4.15	20.57	0.07	12.71	3.59	0.28	21.5	47.2
26050	00:01:44.200	4.15	20.57	0.07	12.7	3.59	0.28	21.5	47.2
26075	00:01:44.300	4.15	20.57	0.07	12.69	3.6	0.28	21.5	47.2
26100	00:01:44.400	4.15	20.57	0.07	12.67	3.61	0.28	21.5	47.2
26125	00:01:44.500	4.15	20.57	0.07	12.67	3.61	0.29	21.5	47.2
26150	00:01:44.600	4.15	20.57	0.07	12.66	3.62	0.29	21.5	47.2
26175	00:01:44.700	4.15	20.57	0.07	12.69	3.63	0.29	21.5	47.2
26200	00:01:44.800	4.15	20.57	0.07	12.7	3.64	0.29	21.5	47.2
26225	00:01:44.900	4.15	20.57	0.07	12.68	3.66	0.29	21.5	47.2
26250	00:01:45.000	4.15	20.57	0.07	12.7	3.68	0.29	21.5	47.2
26275	00:01:45.100	4.15	20.57	0.07	12.7	3.68	0.29	21.5	47.2
26300	00:01:45.200	4.15	20.57	0.07	12.72	3.67	0.29	21.5	47.2
26325	00:01:45.300	4.15	20.57	0.07	12.69	3.67	0.29	21.5	47.2
26350	00:01:45.400	4.15	20.57	0.07	12.69	3.69	0.29	21.5	47.2
26375	00:01:45.500	4.15	20.57	0.07	12.7	3.7	0.29	21.5	47.2
26400	00:01:45.600	4.15	20.57	0.07	12.71	3.7	0.29	21.5	47.2
26425	00:01:45.700	4.15	20.57	0.07	12.72	3.69	0.29	21.5	47.2
26450	00:01:45.800	4.15	20.57	0.07	12.73	3.7	0.29	21.5	47.2
26475	00:01:45.900	4.15	20.57	0.07	12.74	3.69	0.29	21.5	47.2
26500	00:01:46.000	4.15	20.57	0.07	12.75	3.69	0.29	21.5	47.2
26525	00:01:46.100	4.15	20.57	0.07	12.77	3.69	0.29	21.5	47.2
26550	00:01:46.200	4.15	20.57	0.07	12.77	3.71	0.29	21.5	47.2
26575	00:01:46.300	4.15	20.57	0.07	12.82	3.71	0.29	21.5	47.2
26600	00:01:46.400	4.15	20.57	0.07	12.81	3.69	0.29	21.5	47.2
26625	00:01:46.500	4.15	20.57	0.07	12.82	3.7	0.29	21.5	47.2
26650	00:01:46.600	4.15	20.57	0.07	12.85	3.71	0.29	21.5	47.2
26675	00:01:46.700	4.15	20.57	0.07	12.85	3.72	0.29	21.5	47.2
26700	00:01:46.800	4.15	20.57	0.07	12.84	3.72	0.29	21.5	47.2
26725	00:01:46.900	4.15	20.57	0.07	12.84	3.75	0.29	21.5	47.2
26750	00:01:47.000	4.15	20.57	0.07	12.82	3.75	0.29	21.5	47.2
26775	00:01:47.100	4.15	20.57	0.07	12.87	3.76	0.29	21.5	47.2
26800	00:01:47.200	4.15	20.57	0.07	12.84	3.76	0.29	21.5	47.2
26825	00:01:47.300	4.15	20.57	0.07	12.81	3.78	0.3	21.5	47.2
26850	00:01:47.400	4.15	20.57	0.07	12.81	3.79	0.3	21.5	47.2
26875	00:01:47.500	4.15	20.57	0.07	12.83	3.8	0.3	21.5	47.2
26900	00:01:47.600	4.15	20.57	0.07	12.85	3.79	0.3	21.5	47.2
26925	00:01:47.700	4.15	20.57	0.07	12.85	3.8	0.3	21.5	47.2
26950	00:01:47.800	4.15	20.57	0.07	12.9	3.8	0.29	21.5	47.2
26975	00:01:47.900	4.15	20.57	0.07	12.94	3.77	0.29	21.5	47.2
27000	00:01:48.000	4.15	20.57	0.07	12.93	3.78	0.29	21.5	47.1
27025	00:01:48.100	4.15	20.57	0.07	12.89	3.79	0.29	21.5	47.1
27050	00:01:48.200	4.15	20.57	0.07	12.93	3.79	0.29	21.5	47.1
27075	00:01:48.300	4.15	20.57	0.07	12.94	3.81	0.29	21.5	47.1
27100	00:01:48.400	4.15	20.57	0.07	12.96	3.82	0.29	21.5	47.1
27125	00:01:48.500	4.15	20.57	0.07	12.97	3.82	0.29	21.5	47.1
27150	00:01:48.600	4.15	20.57	0.07	12.99	3.8	0.29	21.5	47.1
27175	00:01:48.700	4.15	20.57	0.07	12.97	3.82	0.29	21.5	47.1
27200	00:01:48.800	4.15	20.57	0.07	12.94	3.82	0.3	21.5	47.1
27225	00:01:48.900	4.15	20.57	0.07	12.91	3.85	0.3	21.5	47.1
27250	00:01:49.000	4.15	20.57	0.07	12.94	3.85	0.3	21.5	47.1
27275	00:01:49.100	4.16	20.57	0.07	12.93	3.88	0.3	21.5	47.1
27300	00:01:49.200	4.16	20.57	0.07	12.97	3.89	0.3	21.5	47.1
27325	00:01:49.300	4.15	20.57	0.07	12.98	3.86	0.3	21.5	47.1
27350	00:01:49.400	4.15	20.57	0.07	12.99	3.86	0.3	21.5	47.1
27375	00:01:49.500	4.15	20.57	0.07	13	3.86	0.3	21.5	47.1
27400	00:01:49.600	4.15	20.57	0.07	12.94	3.88	0.3	21.5	47.1
27425	00:01:49.700	4.15	20.57	0.07	12.97	3.87	0.3	21.5	47.1
27450	00:01:49.800	4.16	20.57	0.07	12.98	3.88	0.3	21.5	47.1
27475	00:01:49.900	4.16	20.57	0.07	13.07	3.87	0.3	21.5	47.1
27500	00:01:50.000	4.16	20.56	0.07	13.08	3.87	0.3	21.5	47.1
27525	00:01:50.100	4.16	20.56	0.07	13.09	3.87	0.3	21.5	47.1
27550	00:01:50.200	4.16	20.57	0.07	13.06	3.86	0.3	21.5	47.1
27575	00:01:50.300	4.16	20.56	0.07	13.09	3.87	0.3	21.5	47.1
27600	00:01:50.400	4.16	20.56	0.07	13.13	3.87	0.3	21.5	47.1
27625	00:01:50.500	4.16	20.56	0.07	13.13	3.88	0.3	21.5	47.1
27650	00:01:50.600	4.16	20.56	0.07	13.18	3.89	0.3	21.5	47.1
27675	00:01:50.700	4.16	20.56	0.07	13.21	3.89	0.29	21.5	47.1
27700	00:01:50.800	4.16	20.56	0.07	13.24	3.9	0.29	21.5	47.1
27725	00:01:50.900	4.16	20.56	0.07	13.18	3.91	0.3	21.5	47.1
27750	00:01:51.000	4.16	20.56	0.07	13.16	3.91	0.3	21.5	47.1
27775	00:01:51.100	4.16	20.56	0.07	13.2	3.9	0.3	21.5	47.1
27800	00:01:51.200	4.16	20.56	0.07	13.21	3.9	0.3	21.5	47.1
27825	00:01:51.300	4.16	20.56	0.07	13.2	3.91	0.3	21.5	47.1
27850	00:01:51.400	4.16	20.56	0.07	13.16	3.92	0.3	21.5	47.1
27875	00:01:51.500	4.16	20.56	0.07	13.2	3.92	0.3	21.5	47.1
27900	00:01:51.600	4.16	20.56	0.07	13.23	3.93	0.3	21.5	47.1
27925	00:01:51.700	4.16	20.56	0.07	13.18	3.94	0.3	21.5	47.1
27950	00:01:51.800	4.16	20.56	0.07	13.2	3.94	0.3	21.5	47.1
27975	00:01:51.900	4.16	20.56	0.07	13.18	3.94	0.3	21.5	47.1
28000	00:01:52.000	4.16	20.56	0.07	13.22	3.95	0.3	21.5	47.1
28025	00:01:52.100	4.16	20.56	0.07	13.23	3.95	0.3	21.5	47.1
28050	00:01:52.200	4.16	20.56	0.07	13.23	3.92	0.3	21.5	47.1
28075	00:01:52.300	4.16	20.56	0.07	13.23	3.92	0.3	21.5	47.1
28100	00:01:52.400	4.16	20.56	0.07	13.23	3.92	0.3	21.5	47.1
28125	00:01:52.500	4.16	20.56	0.07	13.24	3.9	0.29	21.5	47.1
28150	00:01:52.600	4.16	20.56	0.07	13.25	3.91	0.29	21.5	47.1
28175	00:01:52.700	4.16	20.56	0.07	13.3	3.92	0.29	21.5	47.1
28200	00:01:52.800	4.16	20.56	0.07	13.27	3.91	0.29	21.5	47.1
28225	00:01:52.900	4.16	20.56	0.07	13.29	3.92	0.3	21.5	47.1
28250	00:01:53.000	4.16	20.56	0.07	13.31	3.91	0.29	21.5	47.1
28275	00:01:53.100	4.16	20.56	0.07	13.3	3.91	0.29	21.5	47.1
28300	00:01:53.200	4.16	20.56	0.07	13.33	3.93	0.29	21.5	47.1
28325	00:01:53.300	4.16	20.56	0.07	13.33	3.95	0.3	21.5	47.1
28350	00:01:53.400	4.16	20.56	0.07	13.35	3.95	0.3	21.5	47.1
28375	00:01:53.500	4.16	20.56	0.07	13.35	3.95	0.3	21.5	47.1
28400	00:01:53.600	4.16	20.56	0.07	13.34	3.94	0.3	21.5	47.1
28425	00:01:53.700	4.16	20.56	0.07	13.3	3.93	0.3	21.5	47.1
28450	00:01:53.800	4.16	20.56	0.07	13.28	3.94	0.3	21.5	47.1
28475	00:01:53.900	4.16	20.56	0.07	13.3	3.93	0.3	21.5	47.1
28500	00:01:54.000	4.16	20.56	0.07	13.28	3.93	0.3	21.5	47.1
28525	00:01:54.100	4.16	20.56	0.07	13.25	3.93	0.3	21.5	47.1
28550	00:01:54.200	4.16	20.56	0.07	13.24	3.93	0.3	21.5	47.1
28575	00:01:54.300	4.16	20.56	0.07	13.28	3.94	0.3	21.5	47.1
28600	00:01:54.400	4.16	20.56	0.07	13.29	3.95	0.3	21.5	47.1
28625	00:01:54.500	4.16	20.56	0.07	13.27	3.96	0.3	21.5	47.1
28650	00:01:54.600	4.16	20.56	0.07	13.25	3.97	0.3	21.5	47.1
28675	00:01:54.700	4.16	20.56	0.07	13.25	3.96	0.3	21.5	47.1
28700	00:01:54.800	4.16	20.56	0.07	13.31	3.98	0.3	21.5	47.1
28725	00:01:54.900	4.16	20.56	0.07	13.31	3.97	0.3	21.5	47.1
28750	00:01:55.000	4.16	20.56	0.07	13.33	3.97	0.3	21.5	47.1
28775	00:01:55.100	4.16	20.56	0.07	13.34	3.99	0.3	21.5	47.1
28800	00:01:55.200	4.16	20.56	0.07	13.32	3.99	0.3	21.5	47.1
28825	00:01:55.300	4.16	20.56	0.07	13.3	3.98	0.3	21.5	47.1
28850	00:01:55.400	4.16	20.56	0.07	13.32	3.98	0.3	21.5	47.1
28875	00:01:55.500	4.16	20.56	0.07	13.32	3.98	0.3	21.5	47.1
28900	00:01:55.600	4.16	20.56	0.07	13.36	3.99	0.3	21.5	47.1
28925	00:01:55.700	4.16	20.56	0.07	13.42	3.99	0.3	21.5	47.1
28950	00:01:55.800	4.16	20.56	0.07	13.38	4	0.3	21.5	47.1
28975	00:01:55.900	4.16	20.56	0.07	13.4	3.99	0.3	21.5	47.1
29000	00:01:56.000	4.16	20.56	0.07	13.38	4	0.3	21.5	47.1
29025	00:01:56.100	4.16	20.56	0.07	13.36	3.99	0.3	21.5	47.1
29050	00:01:56.200	4.16	20.56	0.07	13.4	4	0.3	21.5	47.1
29075	00:01:56.300	4.16	20.56	0.07	13.4	4.01	0.3	21.5	47.1
29100	00:01:56.400	4.16	20.56	0.07	13.41	3.99	0.3	21.5	47.1
29125	00:01:56.500	4.16	20.56	0.07	13.39	4	0.3	21.5	47.1
29150	00:01:56.600	4.16	20.56	0.07	13.37	4.01	0.3	21.5	47.1
29175	00:01:56.700	4.16	20.56	0.07	13.34	4.01	0.3	21.5	47.1
29200	00:01:56.800	4.16	20.56	0.07	13.37	4	0.3	21.5	47.1
29225	00:01:56.900	4.16	20.56	0.07	13.39	4.01	0.3	21.5	47.1
29250	00:01:57.000	4.16	20.56	0.07	13.41	3.99	0.3	21.5	47.1
29275	00:01:57.100	4.17	20.56	0.07	13.42	3.99	0.3	21.5	47.1
29300	00:01:57.200	4.17	20.56	0.07	13.44	3.98	0.3	21.5	47.1
29325	00:01:57.300	4.17	20.56	0.07	13.39	3.97	0.3	21.5	47.1
29350	00:01:57.400	4.17	20.56	0.07	13.4	3.96	0.3	21.5	47.1
29375	00:01:57.500	4.17	20.56	0.07	13.44	3.95	0.29	21.5	47.1
29400	00:01:57.600	4.17	20.56	0.07	13.45	3.95	0.29	21.5	47.1
29425	00:01:57.700	4.17	20.56	0.07	13.46	3.95	0.29	21.5	47.1
29450	00:01:57.800	4.17	20.56	0.07	13.45	3.95	0.29	21.5	47.1
29475	00:01:57.900	4.17	20.56	0.07	13.46	3.97	0.3	21.5	47.1
29500	00:01:58.000	4.17	20.56	0.07	13.47	4	0.3	21.5	47.1
29525	00:01:58.100	4.17	20.56	0.07	13.48	4	0.3	21.5	47.1
29550	00:01:58.200	4.17	20.56	0.07	13.52	4.02	0.3	21.5	47.1
29575	00:01:58.300	4.17	20.56	0.07	13.55	4.04	0.3	21.5	47.1
29600	00:01:58.400	4.17	20.56	0.08	13.53	4.07	0.3	21.5	47.1
29625	00:01:58.500	4.17	20.56	0.08	13.55	4.08	0.3	21.5	47.1
29650	00:01:58.600	4.17	20.56	0.08	13.54	4.11	0.3	21.5	47.1
29675	00:01:58.700	4.17	20.56	0.08	13.56	4.12	0.3	21.5	47.1
29700	00:01:58.800	4.17	20.56	0.08	13.56	4.12	0.3	21.5	47.1
29725	00:01:58.900	4.17	20.56	0.08	13.55	4.11	0.3	21.5	47.1
29750	00:01:59.000	4.17	20.56	0.08	13.58	4.1	0.3	21.5	47.1
29775	00:01:59.100	4.17	20.56	0.08	13.63	4.11	0.3	21.5	47.1
29800	00:01:59.200	4.17	20.56	0.08	13.59	4.12	0.3	21.5	47.1
29825	00:01:59.300	4.17	20.56	0.08	13.6	4.11	0.3	21.5	47.1
29850	00:01:59.400	4.17	20.56	0.08	13.64	4.11	0.3	21.5	47.1
29875	00:01:59.500	4.17	20.56	0.08	13.67	4.12	0.3	21.5	47.1
29900	00:01:59.600	4.17	20.56	0.08	13.68	4.11	0.3	21.5	47.1
29925	00:01:59.700	4.17	20.56	0.08	13.68	4.09	0.3	21.5	47.1
29950	00:01:59.800	4.17	20.56	0.08	13.73	4.1	0.3	21.5	47.1
29975	00:01:59.900	4.17	20.56	0.08	13.74	4.1	0.3	21.5	47.1
30000	00:02:00.000	4.17	20.56	0.08	13.7	4.11	0.3	21.5	47
30025	00:02:00.100	4.17	20.56	0.08	13.68	4.1	0.3	21.5	47
30050	00:02:00.200	4.17	20.56	0.08	13.71	4.08	0.3	21.5	47
30075	00:02:00.300	4.17	20.56	0.08	13.73	4.08	0.3	21.5	47
30100	00:02:00.400	4.17	20.56	0.08	13.72	4.07	0.3	21.5	47
30125	00:02:00.500	4.17	20.56	0.08	13.73	4.06	0.3	21.5	47
30150	00:02:00.600	4.17	20.56	0.08	13.75	4.06	0.3	21.5	47
30175	00:02:00.700	4.17	20.56	0.08	13.75	4.06	0.3	21.5	47
30200	00:02:00.800	4.17	20.56	0.08	13.7	4.05	0.3	21.5	47
30225	00:02:00.900	4.17	20.56	0.08	13.75	4.06	0.3	21.5	47
30250	00:02:01.000	4.17	20.56	0.08	13.79	4.06	0.29	21.5	47
30275	00:02:01.100	4.17	20.56	0.08	13.76	4.06	0.3	21.5	47
30300	00:02:01.200	4.17	20.56	0.08	13.79	4.06	0.29	21.5	47
30325	00:02:01.300	4.17	20.56	0.08	13.81	4.07	0.29	21.5	47
30350	00:02:01.400	4.17	20.56	0.08	13.83	4.09	0.3	21.5	47
30375	00:02:01.500	4.17	20.56	0.08	13.79	4.1	0.3	21.5	47
30400	00:02:01.600	4.17	20.56	0.08	13.79	4.09	0.3	21.5	47
30425	00:02:01.700	4.17	20.56	0.08	13.83	4.1	0.3	21.5	47
30450	00:02:01.800	4.17	20.56	0.08	13.87	4.11	0.3	21.5	47
30475	00:02:01.900	4.17	20.56	0.08	13.83	4.1	0.3	21.5	47
30500	00:02:02.000	4.17	20.56	0.08	13.83	4.1	0.3	21.5	47
30525	00:02:02.100	4.17	20.56	0.08	13.88	4.1	0.3	21.5	47
30550	00:02:02.200	4.17	20.56	0.08	13.85	4.1	0.3	21.5	47
30575	00:02:02.300	4.17	20.56	0.08	13.83	4.11	0.3	21.5	47
30600	00:02:02.400	4.17	20.56	0.08	13.82	4.09	0.3	21.5	47
30625	00:02:02.500	4.17	20.56	0.08	13.87	4.09	0.29	21.5	47
30650	00:02:02.600	4.17	20.56	0.08	13.88	4.09	0.29	21.5	47
30675	00:02:02.700	4.17	20.56	0.08	13.87	4.1	0.3	21.5	47
30700	00:02:02.800	4.17	20.56	0.08	13.84	4.12	0.3	21.5	47
30725	00:02:02.900	4.17	20.56	0.08	13.89	4.13	0.3	21.5	47
30750	00:02:03.000	4.17	20.56	0.08	13.91	4.15	0.3	21.5	47
30775	00:02:03.100	4.17	20.56	0.08	13.94	4.16	0.3	21.5	47
30800	00:02:03.200	4.17	20.56	0.08	13.94	4.19	0.3	21.5	47
30825	00:02:03.300	4.17	20.56	0.08	13.97	4.18	0.3	21.5	47
30850	00:02:03.400	4.17	20.56	0.08	14	4.19	0.3	21.5	47
30875	00:02:03.500	4.17	20.56	0.08	13.99	4.2	0.3	21.5	47
30900	00:02:03.600	4.17	20.56	0.08	14	4.2	0.3	21.5	47
30925	00:02:03.700	4.17	20.56	0.08	14	4.2	0.3	21.5	47
30950	00:02:03.800	4.17	20.56	0.08	14.01	4.19	0.3	21.5	47
30975	00:02:03.900	4.17	20.56	0.08	13.98	4.18	0.3	21.5	47
31000	00:02:04.000	4.17	20.56	0.08	13.96	4.19	0.3	21.5	47
31025	00:02:04.100	4.17	20.56	0.08	13.94	4.17	0.3	21.5	47
31050	00:02:04.200	4.17	20.56	0.08	13.93	4.17	0.3	21.5	47
31075	00:02:04.300	4.17	20.56	0.08	13.94	4.19	0.3	21.5	47
31100	00:02:04.400	4.17	20.56	0.08	13.95	4.19	0.3	21.5	47
31125	00:02:04.500	4.17	20.56	0.08	13.96	4.19	0.3	21.5	47
31150	00:02:04.600	4.17	20.56	0.08	13.97	4.21	0.3	21.5	47
31175	00:02:04.700	4.17	20.56	0.08	14.01	4.21	0.3	21.5	47
31200	00:02:04.800	4.17	20.56	0.08	14.02	4.21	0.3	21.5	47
31225	00:02:04.900	4.17	20.56	0.08	14.06	4.22	0.3	21.5	47
31250	00:02:05.000	4.17	20.56	0.08	14.04	4.21	0.3	21.5	47
31275	00:02:05.100	4.17	20.56	0.08	14.09	4.22	0.3	21.5	47
31300	00:02:05.200	4.17	20.56	0.08	14.11	4.22	0.3	21.5	47
31325	00:02:05.300	4.17	20.56	0.08	14.1	4.22	0.3	21.5	47
31350	00:02:05.400	4.17	20.56	0.08	14.09	4.23	0.3	21.5	47
31375	00:02:05.500	4.17	20.56	0.08	14.04	4.25	0.3	21.5	47
31400	00:02:05.600	4.17	20.56	0.08	14.02	4.26	0.3	21.5	47
31425	00:02:05.700	4.17	20.56	0.08	14	4.27	0.31	21.5	47
31450	00:02:05.800	4.17	20.56	0.08	14	4.29	0.31	21.5	47
31475	00:02:05.900	4.17	20.56	0.08	14.02	4.28	0.31	21.5	47
31500	00:02:06.000	4.17	20.56	0.08	14.04	4.27	0.3	21.5	47
31525	00:02:06.100	4.17	20.56	0.08	14	4.28	0.31	21.5	47
31550	00:02:06.200	4.17	20.56	0.08	14.01	4.29	0.31	21.5	47
31575	00:02:06.300	4.17	20.56	0.08	14.02	4.3	0.31	21.5	47
31600	00:02:06.400	4.17	20.56	0.08	14.04	4.31	0.31	21.5	47
31625	00:02:06.500	4.17	20.56	0.08	14.1	4.31	0.31	21.5	47
31650	00:02:06.600	4.17	20.56	0.08	14.11	4.3	0.3	21.5	47
31675	00:02:06.700	4.17	20.56	0.08	14.14	4.3	0.3	21.5	47
31700	00:02:06.800	4.17	20.56	0.08	14.15	4.28	0.3	21.5	47
31725	00:02:06.900	4.17	20.56	0.08	14.15	4.29	0.3	21.5	47
31750	00:02:07.000	4.17	20.56	0.08	14.19	4.3	0.3	21.5	47
31775	00:02:07.100	4.17	20.56	0.08	14.2	4.32	0.3	21.5	47
31800	00:02:07.200	4.17	20.56	0.08	14.23	4.32	0.3	21.5	47
31825	00:02:07.300	4.17	20.55	0.08	14.25	4.32	0.3	21.5	47
31850	00:02:07.400	4.17	20.56	0.08	14.23	4.31	0.3	21.5	47
31875	00:02:07.500	4.17	20.56	0.08	14.23	4.31	0.3	21.5	47
31900	00:02:07.600	4.17	20.55	0.08	14.27	4.31	0.3	21.5	47
31925	00:02:07.700	4.17	20.55	0.08	14.28	4.31	0.3	21.5	47
31950	00:02:07.800	4.17	20.55	0.08	14.31	4.32	0.3	21.5	47
31975	00:02:07.900	4.17	20.55	0.08	14.31	4.33	0.3	21.5	47
32000	00:02:08.000	4.17	20.55	0.08	14.34	4.34	0.3	21.5	47
32025	00:02:08.100	4.17	20.55	0.08	14.34	4.34	0.3	21.5	47
32050	00:02:08.200	4.17	20.55	0.08	14.33	4.36	0.3	21.5	47
32075	00:02:08.300	4.17	20.55	0.08	14.35	4.4	0.31	21.5	47
32100	00:02:08.400	4.17	20.55	0.08	14.37	4.44	0.31	21.5	47
32125	00:02:08.500	4.17	20.55	0.08	14.4	4.45	0.31	21.5	47
32150	00:02:08.600	4.17	20.55	0.08	14.43	4.46	0.31	21.5	47
32175	00:02:08.700	4.17	20.55	0.08	14.4	4.46	0.31	21.5	47
32200	00:02:08.800	4.17	20.55	0.08	14.43	4.46	0.31	21.5	47
32225	00:02:08.900	4.17	20.55	0.08	14.44	4.46	0.31	21.5	47
32250	00:02:09.000	4.17	20.55	0.08	14.42	4.48	0.31	21.5	46.9
32275	00:02:09.100	4.17	20.55	0.08	14.45	4.47	0.31	21.5	46.9
32300	00:02:09.200	4.17	20.55	0.08	14.5	4.47	0.31	21.5	46.9
32325	00:02:09.300	4.17	20.55	0.08	14.51	4.46	0.31	21.5	46.9
32350	00:02:09.400	4.18	20.55	0.08	14.53	4.43	0.3	21.5	46.9
32375	00:02:09.500	4.18	20.55	0.08	14.54	4.44	0.31	21.5	46.9
32400	00:02:09.600	4.17	20.55	0.08	14.53	4.46	0.31	21.5	46.9
32425	00:02:09.700	4.18	20.55	0.08	14.57	4.49	0.31	21.5	46.9
32450	00:02:09.800	4.18	20.55	0.08	14.58	4.5	0.31	21.5	46.9
32475	00:02:09.900	4.18	20.55	0.08	14.6	4.51	0.31	21.5	46.9
32500	00:02:10.000	4.18	20.55	0.08	14.63	4.52	0.31	21.5	46.9
32525	00:02:10.100	4.18	20.55	0.08	14.66	4.54	0.31	21.5	46.9
32550	00:02:10.200	4.18	20.55	0.08	14.65	4.55	0.31	21.5	46.9
32575	00:02:10.300	4.18	20.55	0.08	14.68	4.54	0.31	21.5	46.9
32600	00:02:10.400	4.18	20.55	0.08	14.71	4.54	0.31	21.5	46.9
32625	00:02:10.500	4.18	20.55	0.08	14.72	4.54	0.31	21.5	46.9
32650	00:02:10.600	4.18	20.55	0.08	14.72	4.51	0.31	21.5	46.9
32675	00:02:10.700	4.18	20.55	0.08	14.72	4.51	0.31	21.5	46.9
32700	00:02:10.800	4.18	20.55	0.08	14.71	4.52	0.31	21.5	46.9
32725	00:02:10.900	4.18	20.55	0.08	14.75	4.53	0.31	21.5	46.9
32750	00:02:11.000	4.18	20.55	0.08	14.77	4.52	0.31	21.5	46.9
32775	00:02:11.100	4.18	20.55	0.08	14.73	4.52	0.31	21.5	46.9
32800	00:02:11.200	4.18	20.55	0.08	14.73	4.52	0.31	21.5	46.9
32825	00:02:11.300	4.18	20.55	0.08	14.71	4.54	0.31	21.5	46.9
32850	00:02:11.400	4.18	20.55	0.08	14.68	4.58	0.31	21.5	46.9
32875	00:02:11.500	4.18	20.55	0.08	14.66	4.58	0.31	21.5	46.9
32900	00:02:11.600	4.18	20.55	0.08	14.68	4.6	0.31	21.5	46.9
32925	00:02:11.700	4.18	20.55	0.08	14.65	4.59	0.31	21.5	46.9
32950	00:02:11.800	4.18	20.55	0.08	14.66	4.59	0.31	21.5	46.9
32975	00:02:11.900	4.17	20.55	0.08	14.65	4.59	0.31	21.5	46.9
33000	00:02:12.000	4.17	20.55	0.08	14.63	4.58	0.31	21.5	46.9
33025	00:02:12.100	4.17	20.55	0.08	14.69	4.56	0.31	21.5	46.9
33050	00:02:12.200	4.17	20.55	0.08	14.72	4.54	0.31	21.5	46.9
33075	00:02:12.300	4.17	20.55	0.08	14.72	4.53	0.31	21.5	46.9
33100	00:02:12.400	4.17	20.55	0.08	14.74	4.52	0.31	21.5	46.9
33125	00:02:12.500	4.17	20.55	0.08	14.76	4.51	0.31	21.5	46.9
33150	00:02:12.600	4.17	20.55	0.08	14.74	4.5	0.31	21.5	46.9
33175	00:02:12.700	4.17	20.55	0.08	14.77	4.5	0.3	21.5	46.9
33200	00:02:12.800	4.17	20.55	0.08	14.73	4.5	0.31	21.5	46.9
33225	00:02:12.900	4.17	20.55	0.08	14.72	4.49	0.3	21.5	46.9
33250	00:02:13.000	4.17	20.55	0.08	14.73	4.5	0.31	21.5	46.9
33275	00:02:13.100	4.18	20.55	0.08	14.69	4.53	0.31	21.5	46.9
33300	00:02:13.200	4.18	20.55	0.08	14.68	4.55	0.31	21.5	46.9
33325	00:02:13.300	4.18	20.55	0.08	14.7	4.54	0.31	21.5	46.9
33350	00:02:13.400	4.18	20.55	0.08	14.69	4.52	0.31	21.5	46.9
33375	00:02:13.500	4.18	20.55	0.08	14.67	4.53	0.31	21.5	46.9
33400	00:02:13.600	4.18	20.55	0.08	14.7	4.55	0.31	21.5	46.9
33425	00:02:13.700	4.18	20.55	0.08	14.74	4.55	0.31	21.5	46.9
33450	00:02:13.800	4.18	20.55	0.08	14.77	4.56	0.31	21.5	46.9
33475	00:02:13.900	4.17	20.55	0.08	14.74	4.58	0.31	21.5	46.9
33500	00:02:14.000	4.17	20.55	0.08	14.74	4.58	0.31	21.5	46.9
33525	00:02:14.100	4.17	20.55	0.08	14.75	4.6	0.31	21.5	46.9
33550	00:02:14.200	4.17	20.55	0.08	14.74	4.6	0.31	21.5	46.9
33575	00:02:14.300	4.17	20.55	0.08	14.72	4.61	0.31	21.5	46.9
33600	00:02:14.400	4.17	20.55	0.08	14.71	4.63	0.31	21.5	46.9
33625	00:02:14.500	4.17	20.55	0.08	14.74	4.63	0.31	21.5	46.9
33650	00:02:14.600	4.17	20.55	0.08	14.73	4.64	0.32	21.5	46.9
33675	00:02:14.700	4.17	20.55	0.08	14.7	4.66	0.32	21.5	46.9
33700	00:02:14.800	4.17	20.55	0.08	14.71	4.66	0.32	21.5	46.9
33725	00:02:14.900	4.17	20.55	0.08	14.72	4.66	0.32	21.5	46.9
33750	00:02:15.000	4.17	20.55	0.08	14.74	4.66	0.32	21.5	46.9
33775	00:02:15.100	4.17	20.55	0.08	14.75	4.64	0.31	21.5	46.9
33800	00:02:15.200	4.17	20.55	0.08	14.78	4.65	0.31	21.5	46.9
33825	00:02:15.300	4.17	20.55	0.08	14.81	4.65	0.31	21.5	46.9
33850	00:02:15.400	4.17	20.55	0.08	14.84	4.68	0.32	21.5	46.9
33875	00:02:15.500	4.17	20.55	0.08	14.86	4.7	0.32	21.5	46.9
33900	00:02:15.600	4.17	20.55	0.08	14.89	4.7	0.32	21.5	46.9
33925	00:02:15.700	4.17	20.55	0.08	14.87	4.7	0.32	21.5	46.9
33950	00:02:15.800	4.17	20.55	0.08	14.91	4.73	0.32	21.5	46.9
33975	00:02:15.900	4.17	20.55	0.08	14.99	4.71	0.31	21.5	46.9
34000	00:02:16.000	4.17	20.55	0.08	15.01	4.71	0.31	21.5	46.9
34025	00:02:16.100	4.17	20.55	0.08	15	4.73	0.32	21.5	46.9
34050	00:02:16.200	4.17	20.55	0.08	14.99	4.76	0.32	21.5	46.9
34075	00:02:16.300	4.17	20.55	0.08	15.03	4.77	0.32	21.5	46.9
34100	00:02:16.400	4.17	20.55	0.08	15.04	4.79	0.32	21.5	46.9
34125	00:02:16.500	4.17	20.55	0.08	15.07	4.8	0.32	21.5	46.9
34150	00:02:16.600	4.17	20.55	0.08	15.06	4.8	0.32	21.5	46.9
34175	00:02:16.700	4.17	20.55	0.08	15.13	4.79	0.32	21.5	46.9
34200	00:02:16.800	4.17	20.55	0.08	15.1	4.78	0.32	21.5	46.9
34225	00:02:16.900	4.17	20.55	0.08	15.06	4.81	0.32	21.5	46.9
34250	00:02:17.000	4.17	20.55	0.08	15.08	4.84	0.32	21.5	46.8
34275	00:02:17.100	4.17	20.55	0.08	15.12	4.84	0.32	21.5	46.8
34300	00:02:17.200	4.18	20.55	0.08	15.15	4.83	0.32	21.5	46.8
34325	00:02:17.300	4.18	20.55	0.08	15.15	4.84	0.32	21.5	46.8
34350	00:02:17.400	4.18	20.55	0.08	15.13	4.83	0.32	21.5	46.8
34375	00:02:17.500	4.18	20.55	0.08	15.1	4.82	0.32	21.5	46.8
34400	00:02:17.600	4.18	20.55	0.08	15.12	4.84	0.32	21.5	46.8
34425	00:02:17.700	4.18	20.55	0.08	15.13	4.84	0.32	21.5	46.8
34450	00:02:17.800	4.18	20.55	0.08	15.15	4.85	0.32	21.5	46.8
34475	00:02:17.900	4.18	20.55	0.08	15.18	4.85	0.32	21.5	46.8
34500	00:02:18.000	4.18	20.55	0.08	15.2	4.82	0.32	21.5	46.9
34525	00:02:18.100	4.18	20.55	0.08	15.15	4.83	0.32	21.5	46.9
34550	00:02:18.200	4.18	20.55	0.08	15.15	4.81	0.32	21.5	46.9
34575	00:02:18.300	4.18	20.55	0.08	15.15	4.79	0.32	21.5	46.9
34600	00:02:18.400	4.18	20.55	0.08	15.17	4.78	0.31	21.5	46.9
34625	00:02:18.500	4.18	20.55	0.08	15.22	4.78	0.31	21.5	46.9
34650	00:02:18.600	4.18	20.55	0.08	15.21	4.77	0.31	21.5	46.9
34675	00:02:18.700	4.18	20.55	0.08	15.2	4.78	0.31	21.5	46.9
34700	00:02:18.800	4.18	20.55	0.08	15.2	4.78	0.31	21.5	46.9
34725	00:02:18.900	4.18	20.55	0.08	15.13	4.77	0.32	21.5	46.9
34750	00:02:19.000	4.18	20.55	0.08	15.1	4.78	0.32	21.5	46.9
34775	00:02:19.100	4.18	20.55	0.08	15.14	4.78	0.32	21.5	46.9
34800	00:02:19.200	4.18	20.55	0.08	15.12	4.8	0.32	21.5	46.9
34825	00:02:19.300	4.18	20.55	0.08	15.08	4.8	0.32	21.5	46.9
34850	00:02:19.400	4.18	20.55	0.08	15.09	4.82	0.32	21.5	46.9
34875	00:02:19.500	4.18	20.55	0.08	15.09	4.82	0.32	21.5	46.9
34900	00:02:19.600	4.18	20.55	0.08	15.07	4.81	0.32	21.5	46.9
34925	00:02:19.700	4.18	20.55	0.08	15.06	4.82	0.32	21.5	46.9
34950	00:02:19.800	4.18	20.55	0.08	15.08	4.84	0.32	21.5	46.9
34975	00:02:19.900	4.18	20.55	0.08	15.11	4.84	0.32	21.5	46.9
35000	00:02:20.000	4.18	20.55	0.08	15.09	4.86	0.32	21.5	46.9
35025	00:02:20.100	4.18	20.55	0.08	15.12	4.84	0.32	21.5	46.9
35050	00:02:20.200	4.18	20.55	0.08	15.14	4.84	0.32	21.5	46.9
35075	00:02:20.300	4.18	20.55	0.08	15.12	4.85	0.32	21.5	46.9
35100	00:02:20.400	4.18	20.55	0.08	15.13	4.84	0.32	21.5	46.9
35125	00:02:20.500	4.18	20.55	0.08	15.13	4.87	0.32	21.5	46.9
35150	00:02:20.600	4.18	20.55	0.08	15.09	4.86	0.32	21.5	46.9
35175	00:02:20.700	4.18	20.55	0.08	15.13	4.85	0.32	21.5	46.9
35200	00:02:20.800	4.18	20.55	0.08	15.14	4.85	0.32	21.5	46.9
35225	00:02:20.900	4.18	20.55	0.08	15.16	4.85	0.32	21.5	46.9
35250	00:02:21.000	4.18	20.55	0.08	15.17	4.83	0.32	21.5	47
35275	00:02:21.100	4.18	20.55	0.08	15.13	4.83	0.32	21.5	47
35300	00:02:21.200	4.18	20.55	0.08	15.14	4.83	0.32	21.5	47
35325	00:02:21.300	4.18	20.55	0.08	15.2	4.83	0.32	21.5	47
35350	00:02:21.400	4.18	20.55	0.08	15.17	4.84	0.32	21.5	47
35375	00:02:21.500	4.18	20.55	0.08	15.15	4.82	0.32	21.5	47
35400	00:02:21.600	4.18	20.55	0.08	15.19	4.83	0.32	21.5	47
35425	00:02:21.700	4.18	20.55	0.08	15.13	4.84	0.32	21.5	47
35450	00:02:21.800	4.18	20.55	0.08	15.13	4.86	0.32	21.5	47
35475	00:02:21.900	4.18	20.55	0.08	15.13	4.88	0.32	21.5	47
35500	00:02:22.000	4.18	20.55	0.08	15.14	4.9	0.32	21.5	46.9
35525	00:02:22.100	4.18	20.55	0.08	15.14	4.92	0.32	21.5	46.9
35550	00:02:22.200	4.18	20.55	0.08	15.12	4.91	0.32	21.5	46.9
35575	00:02:22.300	4.18	20.55	0.08	15.09	4.91	0.33	21.5	46.9
35600	00:02:22.400	4.18	20.55	0.08	15.09	4.89	0.32	21.5	46.9
35625	00:02:22.500	4.18	20.55	0.08	15.09	4.87	0.32	21.5	46.9
35650	00:02:22.600	4.18	20.55	0.08	15.08	4.88	0.32	21.5	46.9
35675	00:02:22.700	4.18	20.55	0.08	15.16	4.87	0.32	21.5	46.9
35700	00:02:22.800	4.18	20.55	0.08	15.12	4.84	0.32	21.5	46.9
35725	00:02:22.900	4.18	20.55	0.08	15.12	4.82	0.32	21.5	46.9
35750	00:02:23.000	4.18	20.55	0.08	15.09	4.82	0.32	21.5	46.9
35775	00:02:23.100	4.18	20.55	0.08	15.12	4.82	0.32	21.5	46.9
35800	00:02:23.200	4.18	20.55	0.08	15.14	4.84	0.32	21.5	46.9
35825	00:02:23.300	4.18	20.55	0.08	15.14	4.85	0.32	21.5	46.9
35850	00:02:23.400	4.18	20.55	0.08	15.16	4.87	0.32	21.5	46.9
35875	00:02:23.500	4.18	20.55	0.08	15.18	4.89	0.32	21.5	46.9
35900	00:02:23.600	4.18	20.55	0.08	15.2	4.88	0.32	21.5	46.9
35925	00:02:23.700	4.18	20.55	0.08	15.16	4.9	0.32	21.5	46.9
35950	00:02:23.800	4.18	20.55	0.08	15.16	4.9	0.32	21.5	46.9
35975	00:02:23.900	4.18	20.55	0.08	15.15	4.91	0.32	21.5	46.9
36000	00:02:24.000	4.18	20.55	0.08	15.18	4.9	0.32	21.5	46.9
36025	00:02:24.100	4.18	20.55	0.08	15.14	4.9	0.32	21.5	46.9
36050	00:02:24.200	4.18	20.55	0.08	15.13	4.88	0.32	21.5	46.9
36075	00:02:24.300	4.18	20.55	0.08	15.2	4.88	0.32	21.5	46.9
36100	00:02:24.400	4.18	20.55	0.08	15.21	4.86	0.32	21.5	46.9
36125	00:02:24.500	4.18	20.55	0.08	15.22	4.86	0.32	21.5	46.9
36150	00:02:24.600	4.18	20.55	0.08	15.23	4.87	0.32	21.5	46.9
36175	00:02:24.700	4.18	20.55	0.08	15.22	4.85	0.32	21.5	46.9
36200	00:02:24.800	4.18	20.55	0.08	15.24	4.88	0.32	21.5	46.9
36225	00:02:24.900	4.18	20.55	0.08	15.26	4.89	0.32	21.5	46.9
36250	00:02:25.000	4.18	20.55	0.08	15.24	4.89	0.32	21.5	46.9
36275	00:02:25.100	4.18	20.55	0.08	15.28	4.89	0.32	21.5	46.9
36300	00:02:25.200	4.18	20.55	0.08	15.29	4.89	0.32	21.5	46.9
36325	00:02:25.300	4.18	20.55	0.08	15.25	4.9	0.32	21.5	46.9
36350	00:02:25.400	4.18	20.55	0.08	15.22	4.9	0.32	21.5	46.9
36375	00:02:25.500	4.18	20.55	0.08	15.23	4.89	0.32	21.5	46.9
36400	00:02:25.600	4.18	20.55	0.08	15.25	4.89	0.32	21.5	46.9
36425	00:02:25.700	4.18	20.55	0.08	15.28	4.89	0.32	21.5	46.9
36450	00:02:25.800	4.18	20.55	0.08	15.28	4.88	0.32	21.5	46.9
36475	00:02:25.900	4.18	20.55	0.08	15.29	4.88	0.32	21.5	46.9
36500	00:02:26.000	4.18	20.55	0.08	15.33	4.88	0.32	21.5	46.9
36525	00:02:26.100	4.18	20.55	0.08	15.34	4.9	0.32	21.5	46.9
36550	00:02:26.200	4.18	20.55	0.08	15.34	4.91	0.32	21.5	46.9
36575	00:02:26.300	4.18	20.55	0.08	15.36	4.91	0.32	21.5	46.9
36600	00:02:26.400	4.18	20.54	0.08	15.41	4.93	0.32	21.5	46.9
36625	00:02:26.500	4.18	20.54	0.08	15.42	4.94	0.32	21.5	46.9
36650	00:02:26.600	4.18	20.54	0.08	15.39	4.94	0.32	21.5	46.9
36675	00:02:26.700	4.18	20.54	0.08	15.41	4.97	0.32	21.5	46.9
36700	00:02:26.800	4.18	20.54	0.08	15.44	4.99	0.32	21.5	46.9
36725	00:02:26.900	4.18	20.54	0.08	15.47	4.98	0.32	21.5	46.9
36750	00:02:27.000	4.18	20.54	0.08	15.5	5	0.32	21.5	46.9
36775	00:02:27.100	4.18	20.54	0.08	15.47	4.97	0.32	21.5	46.9
36800	00:02:27.200	4.18	20.54	0.08	15.48	4.97	0.32	21.5	46.9
36825	00:02:27.300	4.18	20.54	0.08	15.51	4.98	0.32	21.5	46.9
36850	00:02:27.400	4.18	20.54	0.08	15.53	4.98	0.32	21.5	46.9
36875	00:02:27.500	4.18	20.54	0.08	15.47	4.98	0.32	21.5	46.9
36900	00:02:27.600	4.18	20.54	0.08	15.48	4.99	0.32	21.5	46.9
36925	00:02:27.700	4.18	20.54	0.08	15.47	4.97	0.32	21.5	46.9
36950	00:02:27.800	4.18	20.54	0.08	15.46	4.96	0.32	21.5	46.9
36975	00:02:27.900	4.18	20.54	0.08	15.45	4.98	0.32	21.5	46.9
37000	00:02:28.000	4.18	20.54	0.08	15.46	4.99	0.32	21.5	46.8
37025	00:02:28.100	4.18	20.54	0.08	15.48	5.01	0.32	21.5	46.8
37050	00:02:28.200	4.18	20.54	0.08	15.51	5.01	0.32	21.5	46.8
37075	00:02:28.300	4.18	20.54	0.08	15.51	5.02	0.32	21.5	46.8
37100	00:02:28.400	4.18	20.54	0.08	15.51	5.04	0.32	21.5	46.8
37125	00:02:28.500	4.18	20.54	0.08	15.56	5.05	0.32	21.5	46.8
37150	00:02:28.600	4.18	20.54	0.08	15.58	5.04	0.32	21.5	46.8
37175	00:02:28.700	4.19	20.54	0.08	15.62	5.05	0.32	21.5	46.8
37200	00:02:28.800	4.19	20.54	0.08	15.61	5.03	0.32	21.5	46.8
37225	00:02:28.900	4.19	20.54	0.08	15.58	5.03	0.32	21.5	46.8
37250	00:02:29.000	4.19	20.54	0.08	15.58	5.01	0.32	21.5	46.8
37275	00:02:29.100	4.19	20.54	0.08	15.58	5.01	0.32	21.5	46.8
37300	00:02:29.200	4.19	20.54	0.08	15.56	5	0.32	21.5	46.8
37325	00:02:29.300	4.19	20.54	0.08	15.53	4.99	0.32	21.5	46.8
37350	00:02:29.400	4.19	20.54	0.08	15.55	4.97	0.32	21.5	46.8
37375	00:02:29.500	4.19	20.54	0.08	15.55	4.96	0.32	21.5	46.8
37400	00:02:29.600	4.18	20.54	0.08	15.58	4.97	0.32	21.5	46.8
37425	00:02:29.700	4.18	20.54	0.08	15.58	4.95	0.32	21.5	46.8
37450	00:02:29.800	4.18	20.54	0.08	15.62	4.97	0.32	21.5	46.8
37475	00:02:29.900	4.18	20.54	0.08	15.64	4.96	0.32	21.5	46.8
37500	00:02:30.000	4.18	20.54	0.08	15.64	4.98	0.32	21.5	46.8
37525	00:02:30.100	4.18	20.54	0.08	15.65	4.99	0.32	21.5	46.8
37550	00:02:30.200	4.18	20.54	0.08	15.68	5	0.32	21.5	46.8
37575	00:02:30.300	4.18	20.54	0.08	15.69	5	0.32	21.5	46.8
37600	00:02:30.400	4.18	20.54	0.08	15.68	5	0.32	21.5	46.8
37625	00:02:30.500	4.18	20.54	0.08	15.62	5.01	0.32	21.5	46.8
37650	00:02:30.600	4.18	20.54	0.08	15.61	5	0.32	21.5	46.8
37675	00:02:30.700	4.18	20.54	0.08	15.59	5.02	0.32	21.5	46.8
37700	00:02:30.800	4.18	20.54	0.08	15.58	5.01	0.32	21.5	46.8
37725	00:02:30.900	4.18	20.54	0.08	15.57	5	0.32	21.5	46.8
37750	00:02:31.000	4.18	20.54	0.08	15.56	5	0.32	21.5	46.8
37775	00:02:31.100	4.18	20.54	0.08	15.58	4.98	0.32	21.5	46.8
37800	00:02:31.200	4.18	20.54	0.08	15.57	4.99	0.32	21.5	46.8
37825	00:02:31.300	4.18	20.54	0.08	15.53	4.99	0.32	21.5	46.8
37850	00:02:31.400	4.18	20.54	0.08	15.52	4.99	0.32	21.5	46.8
37875	00:02:31.500	4.18	20.54	0.08	15.57	4.99	0.32	21.5	46.8
37900	00:02:31.600	4.18	20.54	0.08	15.58	4.99	0.32	21.5	46.8
37925	00:02:31.700	4.18	20.54	0.08	15.56	5.02	0.32	21.5	46.8
37950	00:02:31.800	4.18	20.54	0.08	15.58	5.02	0.32	21.5	46.8
37975	00:02:31.900	4.18	20.54	0.08	15.57	5.01	0.32	21.5	46.8
38000	00:02:32.000	4.18	20.54	0.08	15.57	5	0.32	21.5	46.8
38025	00:02:32.100	4.18	20.54	0.08	15.53	5	0.32	21.5	46.8
38050	00:02:32.200	4.18	20.54	0.08	15.5	4.99	0.32	21.5	46.8
38075	00:02:32.300	4.18	20.54	0.08	15.57	4.99	0.32	21.5	46.8
38100	00:02:32.400	4.18	20.54	0.08	15.56	5	0.32	21.5	46.8
38125	00:02:32.500	4.18	20.54	0.08	15.59	5.01	0.32	21.5	46.8
38150	00:02:32.600	4.18	20.54	0.08	15.57	5	0.32	21.5	46.8
38175	00:02:32.700	4.18	20.54	0.08	15.6	4.98	0.32	21.5	46.8
38200	00:02:32.800	4.18	20.54	0.08	15.57	5	0.32	21.5	46.8
38225	00:02:32.900	4.18	20.54	0.08	15.61	5.03	0.32	21.5	46.8
38250	00:02:33.000	4.18	20.54	0.08	15.6	5.04	0.32	21.5	46.8
38275	00:02:33.100	4.18	20.54	0.08	15.6	5.04	0.32	21.5	46.8
38300	00:02:33.200	4.18	20.54	0.08	15.63	5.01	0.32	21.5	46.8
38325	00:02:33.300	4.18	20.54	0.08	15.63	5.02	0.32	21.5	46.8
38350	00:02:33.400	4.18	20.54	0.08	15.65	5.03	0.32	21.5	46.8
38375	00:02:33.500	4.18	20.54	0.08	15.64	5.03	0.32	21.5	46.8
38400	00:02:33.600	4.18	20.54	0.08	15.65	5.04	0.32	21.5	46.8
38425	00:02:33.700	4.18	20.54	0.08	15.6	5.05	0.32	21.5	46.8
38450	00:02:33.800	4.18	20.54	0.08	15.64	5.05	0.32	21.5	46.8
38475	00:02:33.900	4.18	20.54	0.08	15.63	5.04	0.32	21.5	46.8
38500	00:02:34.000	4.18	20.54	0.08	15.65	5.03	0.32	21.5	46.8
38525	00:02:34.100	4.18	20.54	0.08	15.68	5.02	0.32	21.5	46.8
38550	00:02:34.200	4.18	20.54	0.08	15.66	5.04	0.32	21.5	46.8
38575	00:02:34.300	4.18	20.54	0.08	15.65	5.02	0.32	21.5	46.8
38600	00:02:34.400	4.18	20.54	0.08	15.63	5.03	0.32	21.5	46.8
38625	00:02:34.500	4.18	20.54	0.08	15.62	5.02	0.32	21.5	46.8
38650	00:02:34.600	4.18	20.54	0.08	15.61	5.01	0.32	21.5	46.8
38675	00:02:34.700	4.18	20.54	0.08	15.69	5	0.32	21.5	46.8
38700	00:02:34.800	4.18	20.54	0.08	15.68	5	0.32	21.5	46.8
38725	00:02:34.900	4.18	20.54	0.08	15.7	5.02	0.32	21.5	46.8
38750	00:02:35.000	4.18	20.54	0.08	15.67	5.03	0.32	21.5	46.8
38775	00:02:35.100	4.18	20.54	0.08	15.67	5.06	0.32	21.5	46.8
38800	00:02:35.200	4.18	20.54	0.08	15.71	5.06	0.32	21.5	46.8
38825	00:02:35.300	4.18	20.54	0.08	15.71	5.06	0.32	21.5	46.8
38850	00:02:35.400	4.18	20.54	0.08	15.76	5.06	0.32	21.5	46.8
38875	00:02:35.500	4.18	20.54	0.08	15.77	5.06	0.32	21.5	46.8
38900	00:02:35.600	4.18	20.54	0.08	15.81	5.07	0.32	21.5	46.8
38925	00:02:35.700	4.18	20.54	0.08	15.79	5.07	0.32	21.5	46.8
38950	00:02:35.800	4.18	20.54	0.08	15.79	5.08	0.32	21.5	46.8
38975	00:02:35.900	4.18	20.54	0.08	15.8	5.08	0.32	21.5	46.8
39000	00:02:36.000	4.18	20.54	0.08	15.87	5.07	0.32	21.5	46.8
39025	00:02:36.100	4.18	20.54	0.08	15.9	5.09	0.32	21.5	46.8
39050	00:02:36.200	4.18	20.54	0.08	15.9	5.09	0.32	21.5	46.8
39075	00:02:36.300	4.18	20.54	0.08	15.84	5.11	0.32	21.5	46.8
39100	00:02:36.400	4.18	20.54	0.08	15.81	5.1	0.32	21.5	46.8
39125	00:02:36.500	4.18	20.54	0.08	15.83	5.11	0.32	21.5	46.8
39150	00:02:36.600	4.18	20.54	0.08	15.79	5.12	0.32	21.5	46.8
39175	00:02:36.700	4.18	20.54	0.08	15.85	5.13	0.32	21.5	46.8
39200	00:02:36.800	4.18	20.54	0.08	15.86	5.14	0.32	21.5	46.8
39225	00:02:36.900	4.18	20.54	0.08	15.86	5.14	0.32	21.5	46.8
39250	00:02:37.000	4.18	20.54	0.08	15.82	5.15	0.33	21.5	46.8
39275	00:02:37.100	4.18	20.54	0.08	15.84	5.12	0.32	21.5	46.8
39300	00:02:37.200	4.18	20.54	0.08	15.83	5.14	0.32	21.5	46.8
39325	00:02:37.300	4.18	20.54	0.08	15.91	5.15	0.32	21.5	46.8
39350	00:02:37.400	4.18	20.54	0.08	15.97	5.17	0.32	21.5	46.8
39375	00:02:37.500	4.18	20.54	0.09	15.98	5.2	0.33	21.5	46.8
39400	00:02:37.600	4.18	20.54	0.09	16.05	5.18	0.32	21.5	46.8
39425	00:02:37.700	4.18	20.54	0.09	16.02	5.2	0.32	21.5	46.8
39450	00:02:37.800	4.18	20.54	0.08	16.08	5.17	0.32	21.5	46.8
39475	00:02:37.900	4.18	20.54	0.09	16.03	5.18	0.32	21.5	46.8
39500	00:02:38.000	4.18	20.54	0.08	16.05	5.17	0.32	21.5	46.8
39525	00:02:38.100	4.18	20.54	0.08	16.06	5.17	0.32	21.5	46.8
39550	00:02:38.200	4.18	20.54	0.09	16.07	5.18	0.32	21.5	46.8
39575	00:02:38.300	4.18	20.54	0.09	16.08	5.18	0.32	21.5	46.8
39600	00:02:38.400	4.18	20.54	0.09	16.1	5.19	0.32	21.5	46.8
39625	00:02:38.500	4.18	20.54	0.09	16.11	5.18	0.32	21.5	46.8
39650	00:02:38.600	4.18	20.54	0.09	16.06	5.2	0.32	21.5	46.8
39675	00:02:38.700	4.18	20.54	0.09	16.06	5.19	0.32	21.5	46.8
39700	00:02:38.800	4.18	20.54	0.09	15.98	5.2	0.33	21.5	46.8
39725	00:02:38.900	4.18	20.54	0.09	16.05	5.2	0.32	21.5	46.8
39750	00:02:39.000	4.18	20.54	0.09	16.07	5.22	0.32	21.5	46.8
39775	00:02:39.100	4.18	20.54	0.09	16.08	5.22	0.32	21.5	46.8
39800	00:02:39.200	4.18	20.54	0.09	16.08	5.22	0.32	21.5	46.8
39825	00:02:39.300	4.18	20.54	0.09	16.08	5.21	0.32	21.5	46.8
39850	00:02:39.400	4.18	20.54	0.09	16.04	5.21	0.32	21.5	46.8
39875	00:02:39.500	4.18	20.54	0.09	16.08	5.21	0.32	21.5	46.8
39900	00:02:39.600	4.18	20.54	0.09	16.15	5.22	0.32	21.5	46.8
39925	00:02:39.700	4.18	20.54	0.09	16.16	5.23	0.32	21.5	46.8
39950	00:02:39.800	4.18	20.54	0.09	16.25	5.24	0.32	21.5	46.8
39975	00:02:39.900	4.18	20.54	0.09	16.27	5.26	0.32	21.5	46.8
40000	00:02:40.000	4.18	20.54	0.09	16.28	5.28	0.32	21.5	46.8
40025	00:02:40.100	4.18	20.54	0.09	16.33	5.3	0.32	21.5	46.8
40050	00:02:40.200	4.18	20.54	0.09	16.34	5.29	0.32	21.5	46.8
40075	00:02:40.300	4.18	20.54	0.09	16.34	5.3	0.32	21.5	46.8
40100	00:02:40.400	4.18	20.54	0.09	16.38	5.3	0.32	21.5	46.8
40125	00:02:40.500	4.18	20.54	0.09	16.33	5.32	0.33	21.5	46.8
40150	00:02:40.600	4.18	20.54	0.09	16.31	5.32	0.33	21.5	46.8
40175	00:02:40.700	4.18	20.54	0.09	16.34	5.31	0.33	21.5	46.8
40200	00:02:40.800	4.18	20.54	0.09	16.29	5.31	0.33	21.5	46.8
40225	00:02:40.900	4.18	20.54	0.09	16.28	5.28	0.32	21.5	46.8
40250	00:02:41.000	4.18	20.54	0.09	16.26	5.28	0.32	21.5	46.8
40275	00:02:41.100	4.18	20.54	0.09	16.22	5.28	0.33	21.5	46.8
40300	00:02:41.200	4.18	20.54	0.09	16.22	5.26	0.32	21.5	46.8
40325	00:02:41.300	4.18	20.54	0.09	16.22	5.24	0.32	21.5	46.8
40350	00:02:41.400	4.18	20.54	0.09	16.19	5.23	0.32	21.5	46.8
40375	00:02:41.500	4.18	20.54	0.09	16.2	5.21	0.32	21.5	46.8
40400	00:02:41.600	4.18	20.54	0.09	16.19	5.21	0.32	21.5	46.8
40425	00:02:41.700	4.18	20.54	0.09	16.14	5.2	0.32	21.5	46.8
40450	00:02:41.800	4.18	20.54	0.09	16.14	5.21	0.32	21.5	46.8
40475	00:02:41.900	4.18	20.54	0.09	16.13	5.23	0.32	21.5	46.8
40500	00:02:42.000	4.18	20.54	0.09	16.17	5.22	0.32	21.5	46.8
40525	00:02:42.100	4.18	20.54	0.09	16.14	5.22	0.32	21.5	46.8
40550	00:02:42.200	4.18	20.54	0.09	16.17	5.24	0.32	21.5	46.8
40575	00:02:42.300	4.18	20.54	0.09	16.14	5.26	0.33	21.5	46.8
40600	00:02:42.400	4.18	20.54	0.09	16.13	5.26	0.33	21.5	46.8
40625	00:02:42.500	4.18	20.54	0.09	16.15	5.27	0.33	21.5	46.8
40650	00:02:42.600	4.18	20.54	0.09	16.15	5.27	0.33	21.5	46.8
40675	00:02:42.700	4.18	20.54	0.09	16.2	5.3	0.33	21.5	46.8
40700	00:02:42.800	4.18	20.54	0.09	16.19	5.3	0.33	21.5	46.8
40725	00:02:42.900	4.18	20.54	0.09	16.18	5.29	0.33	21.5	46.8
40750	00:02:43.000	4.18	20.54	0.09	16.14	5.29	0.33	21.5	46.8
40775	00:02:43.100	4.18	20.54	0.09	16.18	5.32	0.33	21.5	46.8
40800	00:02:43.200	4.18	20.54	0.09	16.17	5.31	0.33	21.5	46.8
40825	00:02:43.300	4.18	20.54	0.09	16.2	5.31	0.33	21.5	46.8
40850	00:02:43.400	4.18	20.54	0.09	16.2	5.32	0.33	21.5	46.8
40875	00:02:43.500	4.18	20.54	0.09	16.18	5.32	0.33	21.5	46.8
40900	00:02:43.600	4.18	20.54	0.09	16.16	5.32	0.33	21.5	46.8
40925	00:02:43.700	4.18	20.54	0.09	16.14	5.3	0.33	21.5	46.8
40950	00:02:43.800	4.18	20.54	0.09	16.17	5.28	0.33	21.5	46.8
40975	00:02:43.900	4.18	20.54	0.09	16.16	5.29	0.33	21.5	46.8
41000	00:02:44.000	4.18	20.54	0.09	16.15	5.3	0.33	21.5	46.7
41025	00:02:44.100	4.18	20.54	0.09	16.13	5.29	0.33	21.5	46.7
41050	00:02:44.200	4.18	20.54	0.09	16.18	5.28	0.33	21.5	46.7
41075	00:02:44.300	4.18	20.54	0.09	16.16	5.31	0.33	21.5	46.7
41100	00:02:44.400	4.18	20.54	0.09	16.21	5.34	0.33	21.5	46.7
41125	00:02:44.500	4.18	20.54	0.09	16.18	5.35	0.33	21.5	46.7
41150	00:02:44.600	4.18	20.54	0.09	16.23	5.34	0.33	21.5	46.7
41175	00:02:44.700	4.18	20.54	0.09	16.25	5.33	0.33	21.5	46.7
41200	00:02:44.800	4.18	20.54	0.09	16.25	5.36	0.33	21.5	46.7
41225	00:02:44.900	4.18	20.54	0.09	16.29	5.36	0.33	21.5	46.7
41250	00:02:45.000	4.18	20.54	0.09	16.33	5.38	0.33	21.5	46.7
41275	00:02:45.100	4.18	20.54	0.09	16.33	5.39	0.33	21.5	46.7
41300	00:02:45.200	4.18	20.54	0.09	16.28	5.39	0.33	21.5	46.7
41325	00:02:45.300	4.18	20.54	0.09	16.32	5.36	0.33	21.5	46.7
41350	00:02:45.400	4.18	20.54	0.09	16.31	5.34	0.33	21.5	46.7
41375	00:02:45.500	4.18	20.54	0.09	16.35	5.35	0.33	21.5	46.7
41400	00:02:45.600	4.18	20.54	0.09	16.33	5.36	0.33	21.5	46.7
41425	00:02:45.700	4.18	20.54	0.09	16.34	5.37	0.33	21.5	46.7
41450	00:02:45.800	4.18	20.54	0.09	16.37	5.38	0.33	21.5	46.7
41475	00:02:45.900	4.18	20.54	0.09	16.35	5.38	0.33	21.5	46.7
41500	00:02:46.000	4.18	20.54	0.09	16.31	5.37	0.33	21.5	46.7
41525	00:02:46.100	4.18	20.54	0.09	16.34	5.34	0.33	21.5	46.7
41550	00:02:46.200	4.18	20.54	0.09	16.34	5.34	0.33	21.5	46.7
41575	00:02:46.300	4.18	20.54	0.09	16.35	5.36	0.33	21.5	46.7
41600	00:02:46.400	4.18	20.54	0.09	16.35	5.36	0.33	21.5	46.7
41625	00:02:46.500	4.18	20.54	0.09	16.37	5.36	0.33	21.5	46.7
41650	00:02:46.600	4.18	20.54	0.09	16.36	5.37	0.33	21.5	46.7
41675	00:02:46.700	4.18	20.54	0.09	16.37	5.36	0.33	21.5	46.7
41700	00:02:46.800	4.18	20.54	0.09	16.37	5.35	0.33	21.5	46.7
41725	00:02:46.900	4.18	20.54	0.09	16.37	5.35	0.33	21.5	46.7
41750	00:02:47.000	4.18	20.54	0.09	16.43	5.37	0.33	21.5	46.7
41775	00:02:47.100	4.18	20.54	0.09	16.41	5.4	0.33	21.5	46.7
41800	00:02:47.200	4.18	20.54	0.09	16.4	5.42	0.33	21.5	46.7
41825	00:02:47.300	4.18	20.54	0.09	16.38	5.41	0.33	21.5	46.7
41850	00:02:47.400	4.18	20.54	0.09	16.35	5.41	0.33	21.5	46.7
41875	00:02:47.500	4.18	20.54	0.09	16.36	5.42	0.33	21.5	46.7
41900	00:02:47.600	4.18	20.54	0.09	16.41	5.41	0.33	21.5	46.7
41925	00:02:47.700	4.18	20.54	0.09	16.39	5.43	0.33	21.5	46.7
41950	00:02:47.800	4.18	20.54	0.09	16.35	5.44	0.33	21.5	46.7
41975	00:02:47.900	4.18	20.54	0.09	16.38	5.44	0.33	21.5	46.7
42000	00:02:48.000	4.18	20.54	0.09	16.33	5.43	0.33	21.5	46.7
42025	00:02:48.100	4.18	20.54	0.09	16.36	5.42	0.33	21.5	46.7
42050	00:02:48.200	4.18	20.54	0.09	16.34	5.41	0.33	21.5	46.7
42075	00:02:48.300	4.18	20.54	0.09	16.38	5.42	0.33	21.5	46.7
42100	00:02:48.400	4.18	20.54	0.09	16.41	5.41	0.33	21.5	46.7
42125	00:02:48.500	4.18	20.54	0.09	16.42	5.42	0.33	21.5	46.7
42150	00:02:48.600	4.18	20.54	0.09	16.4	5.42	0.33	21.5	46.7
42175	00:02:48.700	4.18	20.54	0.09	16.43	5.41	0.33	21.5	46.7
42200	00:02:48.800	4.18	20.54	0.09	16.44	5.41	0.33	21.5	46.7
42225	00:02:48.900	4.18	20.54	0.09	16.43	5.43	0.33	21.5	46.7
42250	00:02:49.000	4.18	20.54	0.09	16.46	5.41	0.33	21.5	46.7
42275	00:02:49.100	4.18	20.54	0.09	16.46	5.41	0.33	21.5	46.7
42300	00:02:49.200	4.18	20.54	0.09	16.51	5.42	0.33	21.5	46.7
42325	00:02:49.300	4.18	20.53	0.09	16.52	5.42	0.33	21.5	46.7
42350	00:02:49.400	4.18	20.53	0.09	16.51	5.44	0.33	21.5	46.7
42375	00:02:49.500	4.18	20.54	0.09	16.48	5.42	0.33	21.5	46.7
42400	00:02:49.600	4.18	20.54	0.09	16.46	5.42	0.33	21.5	46.7
42425	00:02:49.700	4.18	20.54	0.09	16.47	5.42	0.33	21.5	46.7
42450	00:02:49.800	4.18	20.54	0.09	16.46	5.4	0.33	21.5	46.7
42475	00:02:49.900	4.18	20.54	0.09	16.48	5.39	0.33	21.5	46.7
42500	00:02:50.000	4.18	20.54	0.09	16.48	5.4	0.33	21.5	46.7
42525	00:02:50.100	4.18	20.54	0.09	16.5	5.42	0.33	21.5	46.7
42550	00:02:50.200	4.18	20.53	0.09	16.52	5.42	0.33	21.5	46.7
42575	00:02:50.300	4.18	20.54	0.09	16.46	5.42	0.33	21.5	46.7
42600	00:02:50.400	4.18	20.54	0.09	16.48	5.42	0.33	21.5	46.7
42625	00:02:50.500	4.18	20.54	0.09	16.49	5.43	0.33	21.5	46.7
42650	00:02:50.600	4.18	20.54	0.09	16.51	5.47	0.33	21.5	46.7
42675	00:02:50.700	4.18	20.53	0.09	16.54	5.48	0.33	21.5	46.7
42700	00:02:50.800	4.18	20.54	0.09	16.5	5.49	0.33	21.5	46.7
42725	00:02:50.900	4.19	20.53	0.09	16.52	5.5	0.33	21.5	46.7
42750	00:02:51.000	4.19	20.54	0.09	16.51	5.52	0.33	21.5	46.7
42775	00:02:51.100	4.19	20.54	0.09	16.51	5.52	0.33	21.5	46.7
42800	00:02:51.200	4.19	20.54	0.09	16.49	5.51	0.33	21.5	46.7
42825	00:02:51.300	4.19	20.53	0.09	16.55	5.51	0.33	21.5	46.7
42850	00:02:51.400	4.19	20.53	0.09	16.58	5.52	0.33	21.5	46.7
42875	00:02:51.500	4.19	20.53	0.09	16.57	5.53	0.33	21.5	46.7
42900	00:02:51.600	4.19	20.53	0.09	16.59	5.51	0.33	21.5	46.7
42925	00:02:51.700	4.19	20.53	0.09	16.56	5.49	0.33	21.5	46.7
42950	00:02:51.800	4.19	20.53	0.09	16.62	5.48	0.33	21.5	46.7
42975	00:02:51.900	4.19	20.53	0.09	16.64	5.49	0.33	21.5	46.7
43000	00:02:52.000	4.19	20.53	0.09	16.67	5.48	0.33	21.5	46.7
43025	00:02:52.100	4.19	20.53	0.09	16.75	5.51	0.33	21.5	46.7
43050	00:02:52.200	4.19	20.53	0.09	16.82	5.53	0.33	21.5	46.7
43075	00:02:52.300	4.19	20.53	0.09	16.82	5.55	0.33	21.5	46.7
43100	00:02:52.400	4.19	20.53	0.09	16.78	5.55	0.33	21.5	46.7
43125	00:02:52.500	4.19	20.53	0.09	16.84	5.56	0.33	21.5	46.7
43150	00:02:52.600	4.19	20.53	0.09	16.84	5.57	0.33	21.5	46.7
43175	00:02:52.700	4.19	20.53	0.09	16.83	5.61	0.33	21.5	46.7
43200	00:02:52.800	4.19	20.53	0.09	16.83	5.62	0.33	21.5	46.7
43225	00:02:52.900	4.19	20.53	0.09	16.81	5.62	0.33	21.5	46.7
43250	00:02:53.000	4.19	20.53	0.09	16.85	5.64	0.33	21.5	46.7
43275	00:02:53.100	4.19	20.53	0.09	16.79	5.64	0.34	21.5	46.7
43300	00:02:53.200	4.19	20.53	0.09	16.76	5.63	0.34	21.5	46.7
43325	00:02:53.300	4.19	20.53	0.09	16.73	5.62	0.34	21.5	46.7
43350	00:02:53.400	4.19	20.53	0.09	16.77	5.64	0.34	21.5	46.7
43375	00:02:53.500	4.19	20.53	0.09	16.72	5.62	0.34	21.5	46.7
43400	00:02:53.600	4.19	20.53	0.09	16.74	5.62	0.34	21.5	46.7
43425	00:02:53.700	4.19	20.53	0.09	16.78	5.63	0.34	21.5	46.7
43450	00:02:53.800	4.19	20.53	0.09	16.77	5.64	0.34	21.5	46.7
43475	00:02:53.900	4.19	20.53	0.09	16.83	5.66	0.34	21.5	46.7
43500	00:02:54.000	4.19	20.53	0.09	16.82	5.67	0.34	21.5	46.7
43525	00:02:54.100	4.19	20.53	0.09	16.82	5.65	0.34	21.5	46.7
43550	00:02:54.200	4.19	20.53	0.09	16.84	5.66	0.34	21.5	46.7
43575	00:02:54.300	4.19	20.53	0.09	16.84	5.69	0.34	21.5	46.7
43600	00:02:54.400	4.19	20.53	0.09	16.84	5.69	0.34	21.5	46.7
43625	00:02:54.500	4.19	20.53	0.09	16.87	5.7	0.34	21.5	46.7
43650	00:02:54.600	4.19	20.53	0.09	16.88	5.69	0.34	21.5	46.7
43675	00:02:54.700	4.19	20.53	0.09	16.89	5.7	0.34	21.5	46.7
43700	00:02:54.800	4.19	20.53	0.09	16.94	5.71	0.34	21.5	46.7
43725	00:02:54.900	4.19	20.53	0.09	16.92	5.72	0.34	21.5	46.7
43750	00:02:55.000	4.19	20.53	0.09	16.93	5.75	0.34	21.5	46.7
43775	00:02:55.100	4.19	20.53	0.09	16.97	5.76	0.34	21.5	46.7
43800	00:02:55.200	4.19	20.53	0.09	16.94	5.76	0.34	21.5	46.7
43825	00:02:55.300	4.19	20.53	0.09	16.98	5.76	0.34	21.5	46.7
43850	00:02:55.400	4.19	20.53	0.09	16.98	5.78	0.34	21.5	46.7
43875	00:02:55.500	4.19	20.53	0.09	16.99	5.79	0.34	21.5	46.7
43900	00:02:55.600	4.19	20.53	0.09	16.96	5.79	0.34	21.5	46.7
43925	00:02:55.700	4.19	20.53	0.09	16.99	5.78	0.34	21.5	46.7
43950	00:02:55.800	4.19	20.53	0.09	17	5.8	0.34	21.5	46.7
43975	00:02:55.900	4.19	20.53	0.09	17.03	5.78	0.34	21.5	46.7
44000	00:02:56.000	4.19	20.53	0.09	16.97	5.74	0.34	21.5	46.7
44025	00:02:56.100	4.19	20.53	0.09	16.96	5.74	0.34	21.5	46.7
44050	00:02:56.200	4.19	20.53	0.09	16.96	5.74	0.34	21.5	46.7
44075	00:02:56.300	4.19	20.53	0.09	16.97	5.73	0.34	21.5	46.7
44100	00:02:56.400	4.19	20.53	0.09	16.99	5.74	0.34	21.5	46.7
44125	00:02:56.500	4.19	20.53	0.09	16.99	5.76	0.34	21.5	46.7
44150	00:02:56.600	4.19	20.53	0.09	17.02	5.76	0.34	21.5	46.7
44175	00:02:56.700	4.19	20.53	0.09	17.01	5.73	0.34	21.5	46.7
44200	00:02:56.800	4.19	20.53	0.09	16.98	5.7	0.34	21.5	46.7
44225	00:02:56.900	4.19	20.53	0.09	16.93	5.7	0.34	21.5	46.7
44250	00:02:57.000	4.19	20.53	0.09	16.98	5.7	0.34	21.5	46.8
44275	00:02:57.100	4.19	20.53	0.09	16.94	5.74	0.34	21.5	46.8
44300	00:02:57.200	4.19	20.53	0.09	16.95	5.75	0.34	21.5	46.8
44325	00:02:57.300	4.19	20.53	0.09	16.94	5.73	0.34	21.5	46.8
44350	00:02:57.400	4.19	20.53	0.09	16.91	5.7	0.34	21.5	46.8
44375	00:02:57.500	4.19	20.53	0.09	16.9	5.67	0.34	21.5	46.8
44400	00:02:57.600	4.18	20.53	0.09	16.87	5.67	0.34	21.5	46.8
44425	00:02:57.700	4.18	20.53	0.09	16.84	5.69	0.34	21.5	46.8
44450	00:02:57.800	4.18	20.53	0.09	16.84	5.71	0.34	21.5	46.8
44475	00:02:57.900	4.18	20.53	0.09	16.87	5.73	0.34	21.5	46.8
44500	00:02:58.000	4.18	20.53	0.09	16.86	5.74	0.34	21.5	46.8
44525	00:02:58.100	4.18	20.53	0.09	16.86	5.71	0.34	21.5	46.8
44550	00:02:58.200	4.18	20.53	0.09	16.9	5.69	0.34	21.5	46.8
44575	00:02:58.300	4.18	20.53	0.09	16.84	5.67	0.34	21.5	46.8
44600	00:02:58.400	4.18	20.53	0.09	16.87	5.68	0.34	21.5	46.8
44625	00:02:58.500	4.18	20.53	0.09	16.87	5.7	0.34	21.5	46.8
44650	00:02:58.600	4.18	20.53	0.09	16.9	5.72	0.34	21.5	46.8
44675	00:02:58.700	4.18	20.53	0.09	16.97	5.74	0.34	21.5	46.8
44700	00:02:58.800	4.18	20.53	0.09	16.97	5.74	0.34	21.5	46.8
44725	00:02:58.900	4.18	20.53	0.09	16.96	5.71	0.34	21.5	46.8
44750	00:02:59.000	4.18	20.53	0.09	16.97	5.69	0.34	21.5	46.8
44775	00:02:59.100	4.18	20.53	0.09	17.04	5.7	0.33	21.5	46.8
44800	00:02:59.200	4.18	20.53	0.09	16.97	5.72	0.34	21.5	46.8
44825	00:02:59.300	4.18	20.53	0.09	17.01	5.72	0.34	21.5	46.8
44850	00:02:59.400	4.19	20.53	0.09	17	5.72	0.34	21.5	46.8
44875	00:02:59.500	4.19	20.53	0.09	17.06	5.71	0.33	21.5	46.8
44900	00:02:59.600	4.19	20.53	0.09	17.06	5.72	0.34	21.5	46.8
44925	00:02:59.700	4.19	20.53	0.09	17.02	5.72	0.34	21.5	46.8
44950	00:02:59.800	4.19	20.53	0.09	17.03	5.72	0.34	21.5	46.8
44975	00:02:59.900	4.19	20.53	0.09	17.02	5.72	0.34	21.5	46.8
45000	00:03:00.000	4.19	20.53	0.09	16.99	5.72	0.34	21.5	46.8
45025	00:03:00.100	4.19	20.53	0.09	16.93	5.72	0.34	21.5	46.8
45050	00:03:00.200	4.18	20.53	0.09	16.95	5.7	0.34	21.5	46.8
45075	00:03:00.300	4.18	20.53	0.09	16.96	5.72	0.34	21.5	46.8
45100	00:03:00.400	4.18	20.53	0.09	16.89	5.73	0.34	21.5	46.8
45125	00:03:00.500	4.18	20.53	0.09	16.86	5.73	0.34	21.5	46.8
45150	00:03:00.600	4.18	20.53	0.09	16.87	5.72	0.34	21.5	46.8
45175	00:03:00.700	4.18	20.53	0.09	16.86	5.71	0.34	21.5	46.8
45200	00:03:00.800	4.18	20.53	0.09	16.82	5.72	0.34	21.5	46.8
45225	00:03:00.900	4.18	20.53	0.09	16.84	5.72	0.34	21.5	46.8
45250	00:03:01.000	4.18	20.53	0.09	16.83	5.72	0.34	21.5	46.8
45275	00:03:01.100	4.18	20.53	0.09	16.87	5.73	0.34	21.5	46.8
45300	00:03:01.200	4.18	20.53	0.09	16.9	5.72	0.34	21.5	46.8
45325	00:03:01.300	4.18	20.53	0.09	16.89	5.72	0.34	21.5	46.8
45350	00:03:01.400	4.18	20.53	0.09	16.99	5.74	0.34	21.5	46.8
45375	00:03:01.500	4.18	20.53	0.09	16.96	5.74	0.34	21.5	46.8
45400	00:03:01.600	4.18	20.53	0.09	16.92	5.71	0.34	21.5	46.8
45425	00:03:01.700	4.18	20.53	0.09	16.97	5.7	0.34	21.5	46.8
45450	00:03:01.800	4.18	20.53	0.09	17	5.7	0.34	21.5	46.8
45475	00:03:01.900	4.18	20.53	0.09	16.99	5.71	0.34	21.5	46.8
45500	00:03:02.000	4.18	20.53	0.09	17.02	5.7	0.33	21.5	46.8
45525	00:03:02.100	4.18	20.53	0.09	16.99	5.71	0.34	21.5	46.8
45550	00:03:02.200	4.18	20.53	0.09	17.01	5.73	0.34	21.5	46.8
45575	00:03:02.300	4.18	20.53	0.09	17.05	5.74	0.34	21.5	46.8
45600	00:03:02.400	4.18	20.53	0.09	16.99	5.73	0.34	21.5	46.8
45625	00:03:02.500	4.18	20.53	0.09	17.02	5.73	0.34	21.5	46.8
45650	00:03:02.600	4.18	20.53	0.09	17.06	5.75	0.34	21.5	46.8
45675	00:03:02.700	4.18	20.53	0.09	17.01	5.77	0.34	21.5	46.8
45700	00:03:02.800	4.18	20.53	0.09	17	5.77	0.34	21.5	46.8
45725	00:03:02.900	4.18	20.53	0.09	17.02	5.78	0.34	21.5	46.8
45750	00:03:03.000	4.18	20.53	0.09	17.05	5.8	0.34	21.5	46.8
45775	00:03:03.100	4.18	20.53	0.09	17.13	5.83	0.34	21.5	46.8
45800	00:03:03.200	4.18	20.53	0.09	17.08	5.84	0.34	21.5	46.8
45825	00:03:03.300	4.18	20.53	0.09	17.07	5.85	0.34	21.5	46.8
45850	00:03:03.400	4.18	20.53	0.09	17.14	5.86	0.34	21.5	46.8
45875	00:03:03.500	4.18	20.53	0.09	17.14	5.88	0.34	21.5	46.8
45900	00:03:03.600	4.18	20.53	0.09	17.14	5.9	0.34	21.5	46.8
45925	00:03:03.700	4.18	20.53	0.09	17.19	5.9	0.34	21.5	46.8
45950	00:03:03.800	4.18	20.53	0.09	17.23	5.92	0.34	21.5	46.8
45975	00:03:03.900	4.18	20.53	0.09	17.25	5.93	0.34	21.5	46.8
46000	00:03:04.000	4.18	20.53	0.09	17.25	5.95	0.34	21.5	46.8
46025	00:03:04.100	4.18	20.53	0.09	17.2	5.95	0.35	21.5	46.8
46050	00:03:04.200	4.18	20.53	0.09	17.22	5.94	0.35	21.5	46.8
46075	00:03:04.300	4.18	20.53	0.09	17.24	5.93	0.34	21.5	46.8
46100	00:03:04.400	4.19	20.53	0.09	17.19	5.94	0.35	21.5	46.8
46125	00:03:04.500	4.19	20.53	0.09	17.22	5.94	0.34	21.5	46.8
46150	00:03:04.600	4.19	20.53	0.09	17.27	5.95	0.34	21.5	46.8
46175	00:03:04.700	4.19	20.53	0.09	17.27	5.98	0.35	21.5	46.8
46200	00:03:04.800	4.19	20.53	0.09	17.3	5.98	0.35	21.5	46.8
46225	00:03:04.900	4.19	20.53	0.09	17.31	5.99	0.35	21.5	46.8
46250	00:03:05.000	4.19	20.53	0.09	17.32	6	0.35	21.5	46.8
46275	00:03:05.100	4.19	20.53	0.09	17.38	5.98	0.34	21.5	46.8
46300	00:03:05.200	4.19	20.53	0.09	17.44	6.02	0.35	21.5	46.8
46325	00:03:05.300	4.19	20.53	0.09	17.43	6.05	0.35	21.5	46.8
46350	00:03:05.400	4.19	20.53	0.09	17.44	6.04	0.35	21.5	46.8
46375	00:03:05.500	4.19	20.53	0.09	17.42	6.05	0.35	21.5	46.8
46400	00:03:05.600	4.19	20.53	0.09	17.38	6.04	0.35	21.5	46.8
46425	00:03:05.700	4.19	20.53	0.09	17.35	6.03	0.35	21.5	46.8
46450	00:03:05.800	4.19	20.53	0.09	17.33	6.04	0.35	21.5	46.8
46475	00:03:05.900	4.19	20.53	0.09	17.32	6.03	0.35	21.5	46.8
46500	00:03:06.000	4.19	20.53	0.09	17.33	6.01	0.35	21.5	46.8
46525	00:03:06.100	4.19	20.53	0.09	17.28	6	0.35	21.5	46.8
46550	00:03:06.200	4.19	20.53	0.09	17.23	5.94	0.34	21.5	46.8
46575	00:03:06.300	4.19	20.53	0.09	17.23	5.93	0.34	21.5	46.8
46600	00:03:06.400	4.19	20.53	0.09	17.26	5.93	0.34	21.5	46.8
46625	00:03:06.500	4.19	20.53	0.09	17.26	5.93	0.34	21.5	46.8
46650	00:03:06.600	4.19	20.53	0.09	17.23	5.95	0.35	21.5	46.8
46675	00:03:06.700	4.19	20.53	0.09	17.24	5.95	0.34	21.5	46.8
46700	00:03:06.800	4.19	20.53	0.09	17.21	5.93	0.34	21.5	46.8
46725	00:03:06.900	4.19	20.53	0.09	17.23	5.93	0.34	21.5	46.8
46750	00:03:07.000	4.19	20.53	0.09	17.26	5.94	0.34	21.5	46.8
46775	00:03:07.100	4.19	20.53	0.09	17.27	5.95	0.34	21.5	46.8
46800	00:03:07.200	4.18	20.53	0.09	17.25	5.98	0.35	21.5	46.8
46825	00:03:07.300	4.18	20.53	0.09	17.24	5.99	0.35	21.5	46.8
46850	00:03:07.400	4.19	20.53	0.09	17.26	5.99	0.35	21.5	46.8
46875	00:03:07.500	4.19	20.53	0.09	17.24	5.99	0.35	21.5	46.8
46900	00:03:07.600	4.19	20.53	0.09	17.26	5.96	0.35	21.5	46.8
46925	00:03:07.700	4.19	20.53	0.09	17.29	5.97	0.35	21.5	46.8
46950	00:03:07.800	4.19	20.53	0.09	17.31	5.99	0.35	21.5	46.8
46975	00:03:07.900	4.19	20.53	0.09	17.31	6.01	0.35	21.5	46.8
47000	00:03:08.000	4.19	20.53	0.09	17.23	6	0.35	21.5	46.8
47025	00:03:08.100	4.19	20.53	0.09	17.24	5.98	0.35	21.5	46.8
47050	00:03:08.200	4.19	20.53	0.09	17.28	5.98	0.35	21.5	46.8
47075	00:03:08.300	4.19	20.53	0.09	17.27	5.98	0.35	21.5	46.8
47100	00:03:08.400	4.19	20.53	0.09	17.29	5.98	0.35	21.5	46.8
47125	00:03:08.500	4.19	20.53	0.09	17.31	5.99	0.35	21.5	46.8
47150	00:03:08.600	4.19	20.53	0.09	17.33	5.99	0.35	21.5	46.8
47175	00:03:08.700	4.19	20.53	0.09	17.33	5.98	0.35	21.5	46.8
47200	00:03:08.800	4.19	20.53	0.09	17.33	5.98	0.34	21.5	46.8
47225	00:03:08.900	4.19	20.53	0.09	17.28	5.96	0.35	21.5	46.8
47250	00:03:09.000	4.19	20.53	0.09	17.3	5.97	0.34	21.5	46.8
47275	00:03:09.100	4.19	20.53	0.09	17.28	6.01	0.35	21.5	46.8
47300	00:03:09.200	4.19	20.53	0.09	17.26	6	0.35	21.5	46.8
47325	00:03:09.300	4.19	20.53	0.09	17.31	6	0.35	21.5	46.8
47350	00:03:09.400	4.19	20.53	0.09	17.26	5.99	0.35	21.5	46.8
47375	00:03:09.500	4.19	20.53	0.09	17.29	6	0.35	21.5	46.8
47400	00:03:09.600	4.19	20.53	0.09	17.27	6.01	0.35	21.5	46.8
47425	00:03:09.700	4.19	20.53	0.09	17.27	6.03	0.35	21.5	46.8
47450	00:03:09.800	4.19	20.53	0.09	17.26	6.04	0.35	21.5	46.8
47475	00:03:09.900	4.19	20.53	0.09	17.31	6.06	0.35	21.5	46.8
47500	00:03:10.000	4.19	20.53	0.09	17.3	6.07	0.35	21.5	46.7
47525	00:03:10.100	4.19	20.53	0.09	17.32	6.05	0.35	21.5	46.7
47550	00:03:10.200	4.19	20.53	0.09	17.33	6.07	0.35	21.5	46.7
47575	00:03:10.300	4.19	20.53	0.09	17.32	6.09	0.35	21.5	46.7
47600	00:03:10.400	4.19	20.53	0.09	17.31	6.11	0.35	21.5	46.7
47625	00:03:10.500	4.19	20.53	0.09	17.3	6.1	0.35	21.5	46.7
47650	00:03:10.600	4.19	20.53	0.09	17.3	6.09	0.35	21.5	46.7
47675	00:03:10.700	4.19	20.53	0.09	17.24	6.09	0.35	21.5	46.7
47700	00:03:10.800	4.19	20.53	0.09	17.26	6.08	0.35	21.5	46.7
47725	00:03:10.900	4.19	20.53	0.09	17.24	6.06	0.35	21.5	46.7
47750	00:03:11.000	4.19	20.53	0.09	17.23	6.05	0.35	21.5	46.7
47775	00:03:11.100	4.19	20.53	0.09	17.23	6.04	0.35	21.5	46.7
47800	00:03:11.200	4.19	20.53	0.09	17.22	6.02	0.35	21.5	46.7
47825	00:03:11.300	4.19	20.53	0.09	17.24	5.99	0.35	21.5	46.7
47850	00:03:11.400	4.19	20.53	0.09	17.31	5.99	0.35	21.5	46.7
47875	00:03:11.500	4.19	20.53	0.09	17.3	5.98	0.35	21.5	46.7
47900	00:03:11.600	4.19	20.53	0.09	17.32	5.99	0.35	21.5	46.7
47925	00:03:11.700	4.19	20.53	0.09	17.37	5.98	0.34	21.5	46.7
47950	00:03:11.800	4.19	20.53	0.09	17.37	5.99	0.34	21.5	46.7
47975	00:03:11.900	4.19	20.53	0.09	17.35	6	0.35	21.5	46.7
48000	00:03:12.000	4.19	20.53	0.09	17.37	6	0.35	21.5	46.7
48025	00:03:12.100	4.19	20.53	0.09	17.39	5.99	0.34	21.5	46.7
48050	00:03:12.200	4.19	20.53	0.09	17.37	6.02	0.35	21.5	46.7
48075	00:03:12.300	4.19	20.53	0.09	17.36	6.04	0.35	21.5	46.7
48100	00:03:12.400	4.19	20.53	0.09	17.36	6.05	0.35	21.5	46.7
48125	00:03:12.500	4.19	20.53	0.09	17.33	6.07	0.35	21.5	46.7
48150	00:03:12.600	4.19	20.53	0.09	17.31	6.07	0.35	21.5	46.7
48175	00:03:12.700	4.19	20.53	0.09	17.33	6.08	0.35	21.5	46.7
48200	00:03:12.800	4.19	20.53	0.09	17.31	6.1	0.35	21.5	46.7
48225	00:03:12.900	4.19	20.53	0.09	17.31	6.1	0.35	21.5	46.7
48250	00:03:13.000	4.19	20.53	0.09	17.33	6.1	0.35	21.5	46.7
48275	00:03:13.100	4.19	20.53	0.09	17.28	6.11	0.35	21.5	46.7
48300	00:03:13.200	4.19	20.53	0.09	17.29	6.1	0.35	21.5	46.7
48325	00:03:13.300	4.19	20.53	0.09	17.3	6.08	0.35	21.5	46.7
48350	00:03:13.400	4.19	20.53	0.09	17.25	6.06	0.35	21.5	46.7
48375	00:03:13.500	4.19	20.53	0.09	17.31	6.04	0.35	21.5	46.7
48400	00:03:13.600	4.19	20.53	0.09	17.31	6.05	0.35	21.5	46.7
48425	00:03:13.700	4.19	20.53	0.09	17.27	6.03	0.35	21.5	46.7
48450	00:03:13.800	4.19	20.53	0.09	17.27	6.02	0.35	21.5	46.7
48475	00:03:13.900	4.19	20.53	0.09	17.3	6	0.35	21.5	46.7
48500	00:03:14.000	4.19	20.53	0.09	17.26	6.01	0.35	21.5	46.7
48525	00:03:14.100	4.19	20.53	0.09	17.31	6.01	0.35	21.5	46.7
48550	00:03:14.200	4.19	20.53	0.09	17.33	6.01	0.35	21.5	46.7
48575	00:03:14.300	4.19	20.53	0.09	17.31	6.01	0.35	21.5	46.7
48600	00:03:14.400	4.19	20.53	0.09	17.35	6.03	0.35	21.5	46.7
48625	00:03:14.500	4.19	20.53	0.09	17.35	6.07	0.35	21.5	46.7
48650	00:03:14.600	4.19	20.53	0.09	17.37	6.07	0.35	21.5	46.7
48675	00:03:14.700	4.19	20.53	0.09	17.39	6.09	0.35	21.5	46.7
48700	00:03:14.800	4.19	20.53	0.09	17.4	6.11	0.35	21.5	46.7
48725	00:03:14.900	4.19	20.53	0.09	17.44	6.13	0.35	21.5	46.7
48750	00:03:15.000	4.19	20.53	0.09	17.46	6.13	0.35	21.5	46.7
48775	00:03:15.100	4.19	20.53	0.09	17.44	6.15	0.35	21.5	46.7
48800	00:03:15.200	4.19	20.53	0.09	17.51	6.17	0.35	21.5	46.7
48825	00:03:15.300	4.19	20.53	0.09	17.51	6.19	0.35	21.5	46.7
48850	00:03:15.400	4.19	20.53	0.09	17.52	6.19	0.35	21.5	46.7
48875	00:03:15.500	4.19	20.53	0.09	17.55	6.16	0.35	21.5	46.7
48900	00:03:15.600	4.19	20.53	0.09	17.52	6.16	0.35	21.5	46.7
48925	00:03:15.700	4.19	20.53	0.09	17.55	6.16	0.35	21.5	46.7
48950	00:03:15.800	4.19	20.53	0.09	17.55	6.16	0.35	21.5	46.7
48975	00:03:15.900	4.19	20.53	0.09	17.52	6.15	0.35	21.5	46.7
49000	00:03:16.000	4.19	20.53	0.09	17.55	6.14	0.35	21.5	46.7
49025	00:03:16.100	4.19	20.53	0.09	17.58	6.14	0.35	21.5	46.7
49050	00:03:16.200	4.19	20.53	0.09	17.56	6.14	0.35	21.5	46.7
49075	00:03:16.300	4.19	20.53	0.09	17.58	6.15	0.35	21.5	46.7
49100	00:03:16.400	4.19	20.53	0.09	17.58	6.14	0.35	21.5	46.7
49125	00:03:16.500	4.19	20.53	0.09	17.6	6.17	0.35	21.5	46.7
49150	00:03:16.600	4.19	20.53	0.09	17.65	6.18	0.35	21.5	46.7
49175	00:03:16.700	4.19	20.53	0.09	17.63	6.21	0.35	21.5	46.7
49200	00:03:16.800	4.19	20.52	0.09	17.72	6.22	0.35	21.5	46.7
49225	00:03:16.900	4.19	20.52	0.09	17.72	6.23	0.35	21.5	46.7
49250	00:03:17.000	4.19	20.52	0.09	17.75	6.24	0.35	21.5	46.7
49275	00:03:17.100	4.19	20.52	0.09	17.78	6.25	0.35	21.5	46.7
49300	00:03:17.200	4.19	20.52	0.09	17.78	6.25	0.35	21.5	46.7
49325	00:03:17.300	4.19	20.52	0.09	17.75	6.25	0.35	21.5	46.7
49350	00:03:17.400	4.19	20.52	0.09	17.74	6.26	0.35	21.5	46.7
49375	00:03:17.500	4.19	20.52	0.09	17.73	6.26	0.35	21.5	46.7
49400	00:03:17.600	4.19	20.52	0.09	17.71	6.26	0.35	21.5	46.7
49425	00:03:17.700	4.19	20.52	0.09	17.7	6.25	0.35	21.5	46.7
49450	00:03:17.800	4.19	20.52	0.09	17.68	6.23	0.35	21.5	46.7
49475	00:03:17.900	4.19	20.53	0.09	17.64	6.24	0.35	21.5	46.7
49500	00:03:18.000	4.19	20.53	0.09	17.61	6.27	0.36	21.5	46.7
49525	00:03:18.100	4.19	20.53	0.09	17.64	6.27	0.36	21.5	46.7
49550	00:03:18.200	4.19	20.53	0.09	17.62	6.29	0.36	21.5	46.7
49575	00:03:18.300	4.19	20.52	0.09	17.67	6.3	0.36	21.5	46.7
49600	00:03:18.400	4.19	20.52	0.1	17.68	6.34	0.36	21.5	46.7
49625	00:03:18.500	4.19	20.52	0.1	17.67	6.36	0.36	21.5	46.7
49650	00:03:18.600	4.19	20.52	0.1	17.68	6.36	0.36	21.5	46.7
49675	00:03:18.700	4.19	20.52	0.1	17.67	6.36	0.36	21.5	46.7
49700	00:03:18.800	4.19	20.52	0.1	17.68	6.37	0.36	21.5	46.7
49725	00:03:18.900	4.19	20.52	0.1	17.71	6.38	0.36	21.5	46.7
49750	00:03:19.000	4.19	20.52	0.1	17.73	6.38	0.36	21.4	46.8
49775	00:03:19.100	4.19	20.52	0.1	17.71	6.39	0.36	21.4	46.8
49800	00:03:19.200	4.19	20.52	0.1	17.78	6.37	0.36	21.4	46.8
49825	00:03:19.300	4.19	20.52	0.1	17.79	6.39	0.36	21.4	46.8
49850	00:03:19.400	4.19	20.52	0.1	17.8	6.37	0.36	21.4	46.8
49875	00:03:19.500	4.19	20.52	0.1	17.84	6.37	0.36	21.4	46.8
49900	00:03:19.600	4.19	20.52	0.1	17.88	6.38	0.36	21.4	46.8
49925	00:03:19.700	4.19	20.52	0.1	17.88	6.4	0.36	21.4	46.8
[truncated: 4,852 more rows]
