# Supplementary material for: Long-term iron supplementation combined with vitamin B6 enhances maximal oxygen uptake and promotes skeletal muscle-specific mitochondrial biogenesis in rats
Source: Front Nutr. 2024 Jan 15;10:1335187. doi: 10.3389/fnut.2023.1335187 (PMC10823527; doi:10.3389/fnut.2023.1335187)
Supplement: Supplementary file 1 [file Data_Sheet_1.zip › Supplementary Material/VO2max_Raw data/iron-NO2-MEASUREMENT.xls]

## Sheet: Export_1980-01-04T0251_CAL
Counter	Time	Flow	Oxigen	CO2	VO2	VCO2	RQ	Temp	Hum
sample	hh:mm:ss.zzz	l/min	%	%	ml/min/kg	ml/min/kg	1	C	%
0	00:00:00.000	3.67	20.59	-0.11	2.58	0	0	21.2	53.1
25	00:00:00.100	3.66	20.59	0.01	2.15	0	0	21.2	53.1
50	00:00:00.200	3.66	20.6	0.03	2.04	0	0	21.2	53.1
75	00:00:00.300	3.67	20.59	0.04	2.07	0	0	21.2	53.1
100	00:00:00.400	3.67	20.6	0.04	2.02	0.1	0.05	21.2	53.1
125	00:00:00.500	3.67	20.6	0.04	2.05	0.34	0.17	21.2	53.1
150	00:00:00.600	3.67	20.59	0.04	2.11	0.51	0.24	21.2	53.1
175	00:00:00.700	3.67	20.59	0.04	2.08	0.64	0.31	21.2	53.1
200	00:00:00.800	3.67	20.59	0.05	2.13	0.72	0.34	21.2	53.1
225	00:00:00.900	3.67	20.59	0.05	2.16	0.78	0.36	21.2	53.1
250	00:00:01.000	3.67	20.59	0.05	2.15	0.89	0.41	21.2	53.1
275	00:00:01.100	3.67	20.59	0.05	2.18	1.3	0.6	21.2	53.1
300	00:00:01.200	3.67	20.59	0.05	2.2	1.31	0.6	21.2	53.1
325	00:00:01.300	3.67	20.59	0.05	2.22	1.32	0.6	21.2	53.1
350	00:00:01.400	3.67	20.59	0.05	2.26	1.32	0.59	21.2	53.1
375	00:00:01.500	3.67	20.59	0.05	2.27	1.33	0.59	21.2	53.1
400	00:00:01.600	3.67	20.59	0.05	2.3	1.33	0.58	21.2	53.1
425	00:00:01.700	3.67	20.59	0.05	2.32	1.33	0.57	21.2	53.1
450	00:00:01.800	3.67	20.59	0.05	2.35	1.35	0.57	21.2	53.1
475	00:00:01.900	3.67	20.59	0.05	2.36	1.37	0.58	21.2	53.1
500	00:00:02.000	3.67	20.59	0.05	2.41	1.39	0.57	21.2	53.1
525	00:00:02.100	3.67	20.59	0.05	2.43	1.41	0.58	21.2	53.1
550	00:00:02.200	3.67	20.59	0.05	2.47	1.42	0.58	21.2	53.1
575	00:00:02.300	3.67	20.59	0.05	2.48	1.43	0.58	21.2	53.1
600	00:00:02.400	3.67	20.59	0.05	2.49	1.44	0.58	21.2	53.1
625	00:00:02.500	3.67	20.59	0.05	2.5	1.45	0.58	21.2	53.1
650	00:00:02.600	3.67	20.59	0.05	2.48	1.46	0.59	21.2	53.1
675	00:00:02.700	3.67	20.59	0.05	2.57	1.47	0.57	21.2	53.1
700	00:00:02.800	3.67	20.59	0.05	2.57	1.46	0.57	21.2	53.1
725	00:00:02.900	3.67	20.59	0.05	2.6	1.47	0.56	21.2	53.1
750	00:00:03.000	3.67	20.59	0.05	2.58	1.49	0.58	21.2	53.1
775	00:00:03.100	3.67	20.59	0.05	2.58	1.48	0.57	21.2	53.1
800	00:00:03.200	3.67	20.59	0.05	2.61	1.49	0.57	21.2	53.1
825	00:00:03.300	3.67	20.59	0.05	2.65	1.5	0.57	21.2	53.1
850	00:00:03.400	3.67	20.59	0.05	2.65	1.52	0.58	21.2	53.1
875	00:00:03.500	3.67	20.59	0.05	2.67	1.53	0.57	21.2	53.1
900	00:00:03.600	3.67	20.59	0.05	2.73	1.52	0.56	21.2	53.1
925	00:00:03.700	3.67	20.59	0.05	2.74	1.52	0.56	21.2	53.1
950	00:00:03.800	3.67	20.59	0.05	2.75	1.54	0.56	21.2	53.1
975	00:00:03.900	3.67	20.59	0.05	2.76	1.56	0.56	21.2	53.1
1000	00:00:04.000	3.67	20.59	0.05	2.83	1.55	0.55	21.2	53.1
1025	00:00:04.100	3.67	20.59	0.05	2.83	1.57	0.55	21.2	53.1
1050	00:00:04.200	3.67	20.59	0.05	2.84	1.59	0.56	21.2	53.1
1075	00:00:04.300	3.67	20.59	0.05	2.87	1.61	0.56	21.2	53.1
1100	00:00:04.400	3.67	20.59	0.05	2.93	1.61	0.55	21.2	53.1
1125	00:00:04.500	3.67	20.59	0.05	2.99	1.63	0.54	21.2	53.1
1150	00:00:04.600	3.66	20.59	0.05	2.95	1.65	0.56	21.2	53.1
1175	00:00:04.700	3.66	20.59	0.05	2.92	1.68	0.58	21.2	53.1
1200	00:00:04.800	3.66	20.59	0.06	2.92	1.7	0.58	21.2	53.1
1225	00:00:04.900	3.66	20.59	0.06	2.94	1.71	0.58	21.2	53.1
1250	00:00:05.000	3.66	20.59	0.06	2.97	1.73	0.58	21.2	53.1
1275	00:00:05.100	3.66	20.59	0.06	3.03	1.74	0.58	21.2	53.1
1300	00:00:05.200	3.66	20.59	0.06	3.01	1.75	0.58	21.2	53.1
1325	00:00:05.300	3.66	20.59	0.06	3.07	1.76	0.57	21.2	53.1
1350	00:00:05.400	3.66	20.58	0.06	3.12	1.78	0.57	21.2	53.1
1375	00:00:05.500	3.66	20.58	0.06	3.15	1.79	0.57	21.2	53.1
1400	00:00:05.600	3.66	20.58	0.06	3.18	1.81	0.57	21.2	53.1
1425	00:00:05.700	3.66	20.58	0.06	3.19	1.8	0.56	21.2	53.1
1450	00:00:05.800	3.66	20.58	0.06	3.23	1.81	0.56	21.2	53.1
1475	00:00:05.900	3.66	20.58	0.06	3.26	1.83	0.56	21.2	53.1
1500	00:00:06.000	3.66	20.58	0.06	3.25	1.83	0.56	21.2	53.1
1525	00:00:06.100	3.66	20.58	0.06	3.27	1.84	0.56	21.2	53.1
1550	00:00:06.200	3.66	20.58	0.06	3.34	1.84	0.55	21.2	53.1
1575	00:00:06.300	3.66	20.58	0.06	3.32	1.85	0.56	21.2	53.1
1600	00:00:06.400	3.66	20.58	0.06	3.32	1.86	0.56	21.2	53.1
1625	00:00:06.500	3.66	20.58	0.06	3.33	1.89	0.57	21.2	53.1
1650	00:00:06.600	3.66	20.58	0.06	3.39	1.89	0.56	21.2	53.1
1675	00:00:06.700	3.66	20.58	0.06	3.47	1.9	0.55	21.2	53.1
1700	00:00:06.800	3.66	20.58	0.06	3.48	1.91	0.55	21.2	53.1
1725	00:00:06.900	3.66	20.58	0.06	3.49	1.93	0.55	21.2	53.1
1750	00:00:07.000	3.66	20.58	0.06	3.54	1.94	0.55	21.2	53.1
1775	00:00:07.100	3.66	20.58	0.06	3.6	1.96	0.54	21.2	53.1
1800	00:00:07.200	3.66	20.58	0.06	3.59	1.97	0.55	21.2	53.1
1825	00:00:07.300	3.66	20.58	0.06	3.59	1.99	0.55	21.2	53.1
1850	00:00:07.400	3.66	20.58	0.06	3.59	2	0.56	21.2	53.1
1875	00:00:07.500	3.66	20.58	0.06	3.59	2.02	0.56	21.2	53.1
1900	00:00:07.600	3.66	20.58	0.06	3.6	2.04	0.57	21.2	53.1
1925	00:00:07.700	3.66	20.58	0.06	3.56	2.07	0.58	21.2	53.1
1950	00:00:07.800	3.66	20.58	0.06	3.54	2.1	0.59	21.2	53.1
1975	00:00:07.900	3.66	20.58	0.06	3.55	2.11	0.59	21.2	53.1
2000	00:00:08.000	3.66	20.58	0.06	3.57	2.13	0.6	21.2	53.1
2025	00:00:08.100	3.66	20.58	0.06	3.52	2.13	0.61	21.2	53.1
2050	00:00:08.200	3.66	20.58	0.06	3.54	2.16	0.61	21.2	53.1
2075	00:00:08.300	3.66	20.58	0.06	3.6	2.16	0.6	21.2	53.1
2100	00:00:08.400	3.66	20.58	0.06	3.64	2.17	0.6	21.2	53.1
2125	00:00:08.500	3.66	20.58	0.06	3.65	2.17	0.6	21.2	53.1
2150	00:00:08.600	3.66	20.58	0.06	3.62	2.19	0.6	21.2	53.1
2175	00:00:08.700	3.66	20.58	0.06	3.67	2.19	0.6	21.2	53.1
2200	00:00:08.800	3.66	20.58	0.06	3.69	2.18	0.59	21.2	53.1
2225	00:00:08.900	3.66	20.58	0.06	3.71	2.2	0.59	21.2	53.1
2250	00:00:09.000	3.66	20.58	0.06	3.69	2.19	0.59	21.2	53
2275	00:00:09.100	3.66	20.58	0.06	3.71	2.2	0.59	21.2	53
2300	00:00:09.200	3.66	20.58	0.06	3.75	2.21	0.59	21.2	53
2325	00:00:09.300	3.66	20.58	0.06	3.7	2.23	0.6	21.2	53
2350	00:00:09.400	3.66	20.58	0.06	3.7	2.24	0.6	21.2	53
2375	00:00:09.500	3.66	20.58	0.06	3.73	2.25	0.6	21.2	53
2400	00:00:09.600	3.66	20.58	0.06	3.76	2.24	0.6	21.2	53
2425	00:00:09.700	3.66	20.58	0.06	3.74	2.25	0.6	21.2	53
2450	00:00:09.800	3.66	20.58	0.06	3.79	2.28	0.6	21.2	53
2475	00:00:09.900	3.66	20.58	0.06	3.78	2.28	0.6	21.2	53
2500	00:00:10.000	3.66	20.58	0.06	3.77	2.29	0.61	21.2	53
2525	00:00:10.100	3.66	20.58	0.06	3.82	2.29	0.6	21.2	53
2550	00:00:10.200	3.66	20.58	0.06	3.84	2.29	0.6	21.2	53
2575	00:00:10.300	3.66	20.58	0.06	3.87	2.3	0.59	21.2	53
2600	00:00:10.400	3.66	20.58	0.06	3.89	2.31	0.59	21.2	53
2625	00:00:10.500	3.66	20.58	0.06	3.91	2.33	0.6	21.2	53
2650	00:00:10.600	3.66	20.58	0.06	3.91	2.34	0.6	21.2	53
2675	00:00:10.700	3.66	20.58	0.06	3.94	2.35	0.6	21.2	53
2700	00:00:10.800	3.66	20.58	0.06	3.96	2.37	0.6	21.2	53
2725	00:00:10.900	3.66	20.58	0.06	3.96	2.39	0.6	21.2	53
2750	00:00:11.000	3.67	20.58	0.06	4.01	2.41	0.6	21.2	53
2775	00:00:11.100	3.67	20.58	0.06	4.01	2.45	0.61	21.2	53
2800	00:00:11.200	3.67	20.58	0.06	4	2.47	0.62	21.2	53
2825	00:00:11.300	3.67	20.58	0.06	4.04	2.48	0.61	21.2	53
2850	00:00:11.400	3.67	20.58	0.06	4.05	2.5	0.62	21.2	53
2875	00:00:11.500	3.67	20.58	0.06	4.08	2.51	0.62	21.2	53
2900	00:00:11.600	3.67	20.57	0.06	4.15	2.54	0.61	21.2	53
2925	00:00:11.700	3.67	20.57	0.06	4.17	2.53	0.61	21.2	53
2950	00:00:11.800	3.67	20.57	0.06	4.19	2.53	0.6	21.2	53
2975	00:00:11.900	3.67	20.57	0.06	4.24	2.53	0.6	21.2	53
3000	00:00:12.000	3.67	20.57	0.06	4.23	2.54	0.6	21.2	53
3025	00:00:12.100	3.67	20.57	0.06	4.28	2.55	0.6	21.2	53
3050	00:00:12.200	3.66	20.57	0.06	4.3	2.56	0.6	21.2	53
3075	00:00:12.300	3.66	20.57	0.06	4.33	2.56	0.59	21.2	53
3100	00:00:12.400	3.66	20.57	0.06	4.33	2.56	0.59	21.2	53
3125	00:00:12.500	3.66	20.57	0.06	4.37	2.56	0.59	21.2	53
3150	00:00:12.600	3.66	20.57	0.06	4.36	2.55	0.59	21.2	53
3175	00:00:12.700	3.66	20.57	0.06	4.35	2.56	0.59	21.2	53
3200	00:00:12.800	3.66	20.57	0.06	4.37	2.58	0.59	21.2	53
3225	00:00:12.900	3.66	20.57	0.06	4.4	2.59	0.59	21.2	53
3250	00:00:13.000	3.66	20.57	0.06	4.42	2.6	0.59	21.2	53
3275	00:00:13.100	3.67	20.57	0.06	4.43	2.6	0.59	21.2	53
3300	00:00:13.200	3.67	20.57	0.06	4.46	2.59	0.58	21.2	53
3325	00:00:13.300	3.67	20.57	0.06	4.45	2.6	0.58	21.2	53
3350	00:00:13.400	3.67	20.57	0.06	4.51	2.63	0.58	21.2	53
3375	00:00:13.500	3.67	20.57	0.06	4.45	2.65	0.59	21.2	53
3400	00:00:13.600	3.67	20.57	0.06	4.45	2.69	0.6	21.2	53
3425	00:00:13.700	3.67	20.57	0.06	4.52	2.7	0.6	21.2	53
3450	00:00:13.800	3.67	20.57	0.06	4.54	2.7	0.6	21.2	53
3475	00:00:13.900	3.67	20.57	0.06	4.54	2.73	0.6	21.2	53
3500	00:00:14.000	3.67	20.57	0.07	4.59	2.74	0.6	21.2	53.1
3525	00:00:14.100	3.67	20.57	0.07	4.58	2.74	0.6	21.2	53.1
3550	00:00:14.200	3.67	20.57	0.07	4.64	2.77	0.6	21.2	53.1
3575	00:00:14.300	3.67	20.57	0.07	4.64	2.79	0.6	21.2	53.1
3600	00:00:14.400	3.67	20.57	0.07	4.64	2.79	0.6	21.2	53.1
3625	00:00:14.500	3.67	20.57	0.07	4.68	2.79	0.6	21.2	53.1
3650	00:00:14.600	3.67	20.57	0.07	4.73	2.8	0.59	21.2	53.1
3675	00:00:14.700	3.67	20.57	0.07	4.71	2.83	0.6	21.2	53.1
3700	00:00:14.800	3.67	20.57	0.07	4.73	2.85	0.6	21.2	53.1
3725	00:00:14.900	3.67	20.57	0.07	4.72	2.85	0.6	21.2	53.1
3750	00:00:15.000	3.67	20.57	0.07	4.75	2.87	0.61	21.2	53.1
3775	00:00:15.100	3.67	20.57	0.07	4.74	2.9	0.61	21.2	53.1
3800	00:00:15.200	3.67	20.57	0.07	4.75	2.9	0.61	21.2	53.1
3825	00:00:15.300	3.67	20.57	0.07	4.79	2.92	0.61	21.2	53.1
3850	00:00:15.400	3.67	20.57	0.07	4.84	2.94	0.61	21.2	53.1
3875	00:00:15.500	3.67	20.57	0.07	4.81	2.95	0.61	21.2	53.1
3900	00:00:15.600	3.67	20.57	0.07	4.85	2.94	0.61	21.2	53.1
3925	00:00:15.700	3.67	20.57	0.07	4.87	2.95	0.61	21.2	53.1
3950	00:00:15.800	3.67	20.57	0.07	4.88	2.97	0.61	21.2	53.1
3975	00:00:15.900	3.67	20.57	0.07	4.93	2.98	0.6	21.2	53.1
4000	00:00:16.000	3.67	20.57	0.07	4.92	2.99	0.61	21.2	53.1
4025	00:00:16.100	3.67	20.57	0.07	4.96	2.99	0.6	21.2	53.1
4050	00:00:16.200	3.67	20.57	0.07	4.9	3.01	0.61	21.2	53.1
4075	00:00:16.300	3.67	20.57	0.07	4.89	3.03	0.62	21.2	53.1
4100	00:00:16.400	3.67	20.57	0.07	4.88	3.03	0.62	21.2	53.1
4125	00:00:16.500	3.67	20.57	0.07	4.95	3.06	0.62	21.2	53.1
4150	00:00:16.600	3.67	20.57	0.07	4.92	3.09	0.63	21.2	53.1
4175	00:00:16.700	3.67	20.57	0.07	4.95	3.1	0.63	21.2	53.1
4200	00:00:16.800	3.67	20.57	0.07	4.96	3.11	0.63	21.2	53.1
4225	00:00:16.900	3.67	20.57	0.07	4.99	3.12	0.63	21.2	53.1
4250	00:00:17.000	3.66	20.57	0.07	4.97	3.11	0.63	21.2	53.1
4275	00:00:17.100	3.66	20.57	0.07	4.95	3.12	0.63	21.2	53.1
4300	00:00:17.200	3.67	20.57	0.07	4.98	3.12	0.63	21.2	53.1
4325	00:00:17.300	3.67	20.57	0.07	5.02	3.12	0.62	21.2	53.1
4350	00:00:17.400	3.67	20.57	0.07	5.05	3.14	0.62	21.2	53.1
4375	00:00:17.500	3.67	20.57	0.07	5.08	3.13	0.62	21.2	53.1
4400	00:00:17.600	3.67	20.57	0.07	5.09	3.15	0.62	21.2	53.1
4425	00:00:17.700	3.67	20.57	0.07	5.11	3.17	0.62	21.2	53.1
4450	00:00:17.800	3.67	20.57	0.07	5.09	3.17	0.62	21.2	53.1
4475	00:00:17.900	3.67	20.57	0.07	5.08	3.2	0.63	21.2	53.1
4500	00:00:18.000	3.67	20.57	0.07	5.13	3.24	0.63	21.2	53.1
4525	00:00:18.100	3.67	20.56	0.07	5.19	3.24	0.62	21.2	53.1
4550	00:00:18.200	3.67	20.56	0.07	5.22	3.27	0.63	21.2	53.1
4575	00:00:18.300	3.67	20.56	0.07	5.22	3.29	0.63	21.2	53.1
4600	00:00:18.400	3.67	20.56	0.07	5.21	3.3	0.63	21.2	53.1
4625	00:00:18.500	3.67	20.56	0.07	5.2	3.32	0.64	21.2	53.1
4650	00:00:18.600	3.67	20.56	0.07	5.22	3.32	0.64	21.2	53.1
4675	00:00:18.700	3.67	20.56	0.07	5.23	3.35	0.64	21.2	53.1
4700	00:00:18.800	3.67	20.56	0.07	5.28	3.36	0.64	21.2	53.1
4725	00:00:18.900	3.67	20.56	0.07	5.34	3.35	0.63	21.2	53.1
4750	00:00:19.000	3.67	20.56	0.07	5.37	3.34	0.62	21.2	53.1
4775	00:00:19.100	3.67	20.56	0.07	5.4	3.35	0.62	21.2	53.1
4800	00:00:19.200	3.67	20.56	0.07	5.45	3.35	0.62	21.2	53.1
4825	00:00:19.300	3.67	20.56	0.07	5.47	3.34	0.61	21.2	53.1
4850	00:00:19.400	3.67	20.56	0.07	5.51	3.34	0.61	21.2	53.1
4875	00:00:19.500	3.67	20.56	0.07	5.54	3.34	0.6	21.2	53.1
4900	00:00:19.600	3.67	20.56	0.07	5.54	3.36	0.61	21.2	53.1
4925	00:00:19.700	3.67	20.56	0.07	5.54	3.36	0.61	21.2	53.1
4950	00:00:19.800	3.67	20.56	0.07	5.55	3.37	0.61	21.2	53.1
4975	00:00:19.900	3.67	20.56	0.07	5.54	3.38	0.61	21.2	53.1
5000	00:00:20.000	3.67	20.56	0.07	5.54	3.43	0.62	21.2	53.1
5025	00:00:20.100	3.67	20.56	0.07	5.53	3.45	0.62	21.2	53.1
5050	00:00:20.200	3.67	20.56	0.07	5.52	3.47	0.63	21.2	53.1
5075	00:00:20.300	3.67	20.56	0.07	5.53	3.48	0.63	21.2	53.1
5100	00:00:20.400	3.67	20.56	0.07	5.55	3.49	0.63	21.2	53.1
5125	00:00:20.500	3.67	20.56	0.07	5.55	3.49	0.63	21.2	53.1
5150	00:00:20.600	3.67	20.56	0.07	5.57	3.5	0.63	21.2	53.1
5175	00:00:20.700	3.67	20.56	0.07	5.61	3.5	0.62	21.2	53.1
5200	00:00:20.800	3.67	20.56	0.07	5.63	3.53	0.63	21.2	53.1
5225	00:00:20.900	3.67	20.56	0.07	5.58	3.53	0.63	21.2	53.1
5250	00:00:21.000	3.67	20.56	0.07	5.6	3.53	0.63	21.2	53.1
5275	00:00:21.100	3.67	20.56	0.07	5.63	3.56	0.63	21.2	53.1
5300	00:00:21.200	3.67	20.56	0.07	5.67	3.57	0.63	21.2	53.1
5325	00:00:21.300	3.67	20.56	0.07	5.69	3.58	0.63	21.2	53.1
5350	00:00:21.400	3.67	20.56	0.07	5.7	3.58	0.63	21.2	53.1
5375	00:00:21.500	3.67	20.56	0.07	5.73	3.59	0.63	21.2	53.1
5400	00:00:21.600	3.67	20.56	0.07	5.74	3.61	0.63	21.2	53.1
5425	00:00:21.700	3.67	20.56	0.07	5.71	3.62	0.63	21.2	53.1
5450	00:00:21.800	3.67	20.56	0.07	5.74	3.62	0.63	21.2	53.1
5475	00:00:21.900	3.67	20.56	0.07	5.82	3.63	0.62	21.2	53.1
5500	00:00:22.000	3.67	20.56	0.07	5.79	3.64	0.63	21.2	53.1
5525	00:00:22.100	3.67	20.56	0.07	5.82	3.63	0.62	21.2	53.1
5550	00:00:22.200	3.66	20.56	0.07	5.79	3.62	0.63	21.2	53.1
5575	00:00:22.300	3.66	20.56	0.07	5.81	3.65	0.63	21.2	53.1
5600	00:00:22.400	3.66	20.56	0.07	5.83	3.66	0.63	21.2	53.1
5625	00:00:22.500	3.66	20.56	0.07	5.82	3.66	0.63	21.2	53.1
5650	00:00:22.600	3.66	20.56	0.07	5.86	3.65	0.62	21.2	53.1
5675	00:00:22.700	3.66	20.56	0.07	5.93	3.64	0.61	21.2	53.1
5700	00:00:22.800	3.66	20.56	0.07	5.96	3.64	0.61	21.2	53.1
5725	00:00:22.900	3.67	20.56	0.07	5.95	3.62	0.61	21.2	53.1
5750	00:00:23.000	3.67	20.56	0.07	6.04	3.61	0.6	21.2	53.1
5775	00:00:23.100	3.67	20.56	0.07	6.01	3.62	0.6	21.2	53.1
5800	00:00:23.200	3.67	20.56	0.07	6.04	3.67	0.61	21.2	53.1
5825	00:00:23.300	3.67	20.56	0.07	6.06	3.68	0.61	21.2	53.1
5850	00:00:23.400	3.67	20.56	0.07	6.06	3.71	0.61	21.2	53.1
5875	00:00:23.500	3.67	20.56	0.07	6.1	3.75	0.61	21.2	53.1
5900	00:00:23.600	3.67	20.56	0.08	6.13	3.79	0.62	21.2	53.1
5925	00:00:23.700	3.67	20.56	0.08	6.11	3.79	0.62	21.2	53.1
5950	00:00:23.800	3.67	20.56	0.08	6.14	3.84	0.62	21.2	53.1
5975	00:00:23.900	3.67	20.56	0.08	6.15	3.86	0.63	21.2	53.1
6000	00:00:24.000	3.67	20.56	0.08	6.13	3.91	0.64	21.2	53.1
6025	00:00:24.100	3.67	20.56	0.08	6.14	3.92	0.64	21.2	53.1
6050	00:00:24.200	3.67	20.56	0.08	6.17	3.9	0.63	21.2	53.1
6075	00:00:24.300	3.67	20.56	0.08	6.19	3.91	0.63	21.2	53.1
6100	00:00:24.400	3.67	20.55	0.08	6.25	3.93	0.63	21.2	53.1
6125	00:00:24.500	3.67	20.55	0.08	6.29	3.91	0.62	21.2	53.1
6150	00:00:24.600	3.67	20.55	0.08	6.25	3.92	0.63	21.2	53.1
6175	00:00:24.700	3.67	20.55	0.08	6.3	3.96	0.63	21.2	53.1
6200	00:00:24.800	3.67	20.55	0.08	6.31	3.96	0.63	21.2	53.1
6225	00:00:24.900	3.67	20.55	0.08	6.33	3.96	0.63	21.2	53.1
6250	00:00:25.000	3.67	20.55	0.08	6.38	3.96	0.62	21.2	53.1
6275	00:00:25.100	3.67	20.55	0.08	6.38	3.97	0.62	21.2	53.1
6300	00:00:25.200	3.67	20.55	0.08	6.39	3.99	0.63	21.2	53.1
6325	00:00:25.300	3.67	20.55	0.08	6.42	3.99	0.62	21.2	53.1
6350	00:00:25.400	3.67	20.55	0.08	6.38	3.98	0.62	21.2	53.1
6375	00:00:25.500	3.67	20.55	0.08	6.42	4	0.62	21.2	53.1
6400	00:00:25.600	3.67	20.55	0.08	6.44	4	0.62	21.2	53.1
6425	00:00:25.700	3.67	20.55	0.08	6.4	4.01	0.63	21.2	53.1
6450	00:00:25.800	3.67	20.55	0.08	6.4	4.02	0.63	21.2	53.1
6475	00:00:25.900	3.67	20.55	0.08	6.43	4.05	0.63	21.2	53.1
6500	00:00:26.000	3.67	20.55	0.08	6.43	4.06	0.63	21.2	53.1
6525	00:00:26.100	3.67	20.55	0.08	6.5	4.09	0.63	21.2	53.1
6550	00:00:26.200	3.67	20.55	0.08	6.52	4.11	0.63	21.2	53.1
6575	00:00:26.300	3.67	20.55	0.08	6.51	4.12	0.63	21.2	53.1
6600	00:00:26.400	3.67	20.55	0.08	6.6	4.13	0.63	21.2	53.1
6625	00:00:26.500	3.67	20.55	0.08	6.62	4.14	0.63	21.2	53.1
6650	00:00:26.600	3.67	20.55	0.08	6.63	4.16	0.63	21.2	53.1
6675	00:00:26.700	3.67	20.55	0.08	6.71	4.16	0.62	21.2	53.1
6700	00:00:26.800	3.67	20.55	0.08	6.73	4.17	0.62	21.2	53.1
6725	00:00:26.900	3.67	20.55	0.08	6.77	4.19	0.62	21.2	53.1
6750	00:00:27.000	3.67	20.55	0.08	6.8	4.21	0.62	21.2	53.1
6775	00:00:27.100	3.67	20.55	0.08	6.82	4.2	0.62	21.2	53.1
6800	00:00:27.200	3.67	20.55	0.08	6.82	4.21	0.62	21.2	53.1
6825	00:00:27.300	3.67	20.55	0.08	6.85	4.23	0.62	21.2	53.1
6850	00:00:27.400	3.67	20.55	0.08	6.83	4.26	0.62	21.2	53.1
6875	00:00:27.500	3.67	20.55	0.08	6.81	4.28	0.63	21.2	53.1
6900	00:00:27.600	3.67	20.55	0.08	6.89	4.31	0.63	21.2	53.1
6925	00:00:27.700	3.67	20.55	0.08	6.87	4.32	0.63	21.2	53.1
6950	00:00:27.800	3.67	20.55	0.08	6.92	4.33	0.63	21.2	53.1
6975	00:00:27.900	3.67	20.55	0.08	6.89	4.31	0.63	21.2	53.1
7000	00:00:28.000	3.67	20.55	0.08	6.89	4.31	0.63	21.2	53.1
7025	00:00:28.100	3.67	20.55	0.08	6.9	4.35	0.63	21.2	53.1
7050	00:00:28.200	3.67	20.55	0.08	6.95	4.38	0.63	21.2	53.1
7075	00:00:28.300	3.67	20.55	0.08	6.94	4.38	0.63	21.2	53.1
7100	00:00:28.400	3.67	20.55	0.08	6.95	4.37	0.63	21.2	53.1
7125	00:00:28.500	3.67	20.55	0.08	7	4.37	0.62	21.2	53.1
7150	00:00:28.600	3.67	20.55	0.08	6.95	4.36	0.63	21.2	53.1
7175	00:00:28.700	3.67	20.55	0.08	6.93	4.38	0.63	21.2	53.1
7200	00:00:28.800	3.67	20.55	0.08	6.89	4.4	0.64	21.2	53.1
7225	00:00:28.900	3.67	20.55	0.08	6.94	4.43	0.64	21.2	53.1
7250	00:00:29.000	3.67	20.55	0.08	6.98	4.43	0.63	21.2	53.1
7275	00:00:29.100	3.67	20.55	0.08	6.95	4.41	0.63	21.2	53.1
7300	00:00:29.200	3.67	20.55	0.08	6.98	4.4	0.63	21.2	53.1
7325	00:00:29.300	3.67	20.55	0.08	6.97	4.43	0.64	21.2	53.1
7350	00:00:29.400	3.67	20.55	0.08	6.98	4.45	0.64	21.2	53.1
7375	00:00:29.500	3.67	20.55	0.08	6.96	4.46	0.64	21.2	53.1
7400	00:00:29.600	3.67	20.55	0.08	6.99	4.46	0.64	21.2	53.1
7425	00:00:29.700	3.67	20.55	0.08	7.03	4.47	0.64	21.2	53.1
7450	00:00:29.800	3.67	20.55	0.08	7.03	4.48	0.64	21.2	53.1
7475	00:00:29.900	3.67	20.55	0.08	7	4.49	0.64	21.2	53.1
7500	00:00:30.000	3.67	20.55	0.08	7	4.5	0.64	21.2	53.1
7525	00:00:30.100	3.66	20.55	0.08	7.04	4.52	0.64	21.2	53.1
7550	00:00:30.200	3.66	20.55	0.08	7	4.52	0.65	21.2	53.1
7575	00:00:30.300	3.66	20.55	0.08	7.03	4.51	0.64	21.2	53.1
7600	00:00:30.400	3.66	20.55	0.08	7.09	4.53	0.64	21.2	53.1
7625	00:00:30.500	3.66	20.55	0.08	7.07	4.56	0.64	21.2	53.1
7650	00:00:30.600	3.66	20.55	0.08	7.05	4.56	0.65	21.2	53.1
7675	00:00:30.700	3.66	20.55	0.08	7.09	4.57	0.64	21.2	53.1
7700	00:00:30.800	3.66	20.55	0.08	7.13	4.58	0.64	21.2	53.1
7725	00:00:30.900	3.66	20.55	0.08	7.15	4.61	0.64	21.2	53.1
7750	00:00:31.000	3.66	20.55	0.08	7.17	4.63	0.65	21.2	53.1
7775	00:00:31.100	3.66	20.55	0.08	7.22	4.63	0.64	21.2	53.1
7800	00:00:31.200	3.66	20.54	0.08	7.25	4.64	0.64	21.2	53.1
7825	00:00:31.300	3.66	20.54	0.08	7.26	4.66	0.64	21.2	53.1
7850	00:00:31.400	3.66	20.54	0.08	7.25	4.66	0.64	21.2	53.1
7875	00:00:31.500	3.66	20.54	0.08	7.28	4.64	0.64	21.2	53.1
7900	00:00:31.600	3.66	20.54	0.08	7.32	4.68	0.64	21.2	53.1
7925	00:00:31.700	3.66	20.54	0.08	7.35	4.69	0.64	21.2	53.1
7950	00:00:31.800	3.66	20.54	0.08	7.36	4.69	0.64	21.2	53.1
7975	00:00:31.900	3.66	20.54	0.08	7.38	4.69	0.64	21.2	53.1
8000	00:00:32.000	3.66	20.54	0.08	7.42	4.68	0.63	21.2	53.1
8025	00:00:32.100	3.67	20.54	0.08	7.43	4.71	0.63	21.2	53.1
8050	00:00:32.200	3.67	20.54	0.08	7.46	4.72	0.63	21.2	53.1
8075	00:00:32.300	3.67	20.54	0.08	7.5	4.72	0.63	21.2	53.1
8100	00:00:32.400	3.66	20.54	0.08	7.51	4.75	0.63	21.2	53.1
8125	00:00:32.500	3.66	20.54	0.08	7.53	4.77	0.63	21.2	53.1
8150	00:00:32.600	3.66	20.54	0.08	7.57	4.77	0.63	21.2	53.1
8175	00:00:32.700	3.66	20.54	0.08	7.6	4.78	0.63	21.2	53.1
8200	00:00:32.800	3.66	20.54	0.08	7.63	4.78	0.63	21.2	53.1
8225	00:00:32.900	3.66	20.54	0.08	7.67	4.8	0.63	21.2	53.1
8250	00:00:33.000	3.66	20.54	0.09	7.64	4.81	0.63	21.2	53.1
8275	00:00:33.100	3.66	20.54	0.09	7.64	4.82	0.63	21.2	53.1
8300	00:00:33.200	3.66	20.54	0.09	7.62	4.85	0.64	21.2	53.1
8325	00:00:33.300	3.66	20.54	0.09	7.61	4.88	0.64	21.2	53.1
8350	00:00:33.400	3.66	20.54	0.09	7.63	4.88	0.64	21.2	53.1
8375	00:00:33.500	3.66	20.54	0.09	7.64	4.88	0.64	21.2	53.1
8400	00:00:33.600	3.66	20.54	0.09	7.64	4.89	0.64	21.2	53.1
8425	00:00:33.700	3.66	20.54	0.09	7.66	4.89	0.64	21.2	53.1
8450	00:00:33.800	3.66	20.54	0.09	7.66	4.91	0.64	21.2	53.1
8475	00:00:33.900	3.67	20.54	0.09	7.7	4.91	0.64	21.2	53.1
8500	00:00:34.000	3.67	20.54	0.09	7.75	4.94	0.64	21.2	53.1
8525	00:00:34.100	3.67	20.54	0.09	7.78	4.94	0.64	21.2	53.1
8550	00:00:34.200	3.67	20.54	0.09	7.83	4.94	0.63	21.2	53.1
8575	00:00:34.300	3.67	20.54	0.09	7.88	4.94	0.63	21.2	53.1
8600	00:00:34.400	3.67	20.54	0.09	7.9	4.95	0.63	21.2	53.1
8625	00:00:34.500	3.67	20.54	0.09	7.93	4.98	0.63	21.2	53.1
8650	00:00:34.600	3.67	20.54	0.09	7.97	5.01	0.63	21.2	53.1
8675	00:00:34.700	3.67	20.54	0.09	7.92	5.02	0.63	21.2	53.1
8700	00:00:34.800	3.66	20.54	0.09	7.94	5.03	0.63	21.2	53.1
8725	00:00:34.900	3.66	20.54	0.09	7.9	5.04	0.64	21.2	53.1
8750	00:00:35.000	3.66	20.54	0.09	7.9	5.04	0.64	21.2	53.1
8775	00:00:35.100	3.66	20.54	0.09	7.9	5.04	0.64	21.2	53.1
8800	00:00:35.200	3.66	20.54	0.09	7.89	5.05	0.64	21.2	53.1
8825	00:00:35.300	3.66	20.54	0.09	7.85	5.06	0.64	21.2	53.1
8850	00:00:35.400	3.66	20.54	0.09	7.86	5.1	0.65	21.2	53.1
8875	00:00:35.500	3.66	20.54	0.09	7.89	5.09	0.65	21.2	53.1
8900	00:00:35.600	3.66	20.54	0.09	7.89	5.09	0.65	21.2	53.1
8925	00:00:35.700	3.66	20.54	0.09	7.92	5.12	0.65	21.2	53.1
8950	00:00:35.800	3.66	20.54	0.09	7.97	5.12	0.64	21.2	53.1
8975	00:00:35.900	3.66	20.54	0.09	7.98	5.14	0.64	21.2	53.1
9000	00:00:36.000	3.66	20.54	0.09	8.02	5.16	0.64	21.2	53.1
9025	00:00:36.100	3.66	20.54	0.09	8.02	5.19	0.65	21.2	53.1
9050	00:00:36.200	3.66	20.54	0.09	8.06	5.2	0.64	21.2	53.1
9075	00:00:36.300	3.66	20.54	0.09	8.12	5.18	0.64	21.2	53.1
9100	00:00:36.400	3.66	20.54	0.09	8.14	5.2	0.64	21.2	53.1
9125	00:00:36.500	3.66	20.54	0.09	8.13	5.23	0.64	21.2	53.1
9150	00:00:36.600	3.66	20.54	0.09	8.13	5.24	0.65	21.2	53.1
9175	00:00:36.700	3.66	20.54	0.09	8.16	5.23	0.64	21.2	53.1
9200	00:00:36.800	3.66	20.54	0.09	8.15	5.28	0.65	21.2	53.1
9225	00:00:36.900	3.66	20.54	0.09	8.16	5.27	0.65	21.2	53.1
9250	00:00:37.000	3.66	20.54	0.09	8.19	5.3	0.65	21.2	53.1
9275	00:00:37.100	3.66	20.54	0.09	8.22	5.31	0.65	21.2	53.1
9300	00:00:37.200	3.66	20.54	0.09	8.21	5.34	0.65	21.2	53.1
9325	00:00:37.300	3.66	20.54	0.09	8.24	5.35	0.65	21.2	53.1
9350	00:00:37.400	3.66	20.54	0.09	8.25	5.37	0.65	21.2	53.1
9375	00:00:37.500	3.66	20.54	0.09	8.27	5.37	0.65	21.2	53.1
9400	00:00:37.600	3.66	20.54	0.09	8.27	5.37	0.65	21.2	53.1
9425	00:00:37.700	3.66	20.54	0.09	8.27	5.39	0.65	21.2	53.1
9450	00:00:37.800	3.66	20.54	0.09	8.27	5.39	0.65	21.2	53.1
9475	00:00:37.900	3.66	20.53	0.09	8.32	5.41	0.65	21.2	53.1
9500	00:00:38.000	3.66	20.53	0.09	8.28	5.43	0.66	21.2	53.1
9525	00:00:38.100	3.66	20.53	0.09	8.28	5.43	0.66	21.2	53.1
9550	00:00:38.200	3.66	20.53	0.09	8.33	5.41	0.65	21.2	53.1
9575	00:00:38.300	3.66	20.53	0.09	8.32	5.42	0.65	21.2	53.1
9600	00:00:38.400	3.66	20.53	0.09	8.34	5.39	0.65	21.2	53.1
9625	00:00:38.500	3.66	20.53	0.09	8.36	5.38	0.64	21.2	53.1
9650	00:00:38.600	3.66	20.53	0.09	8.39	5.39	0.64	21.2	53.1
9675	00:00:38.700	3.66	20.53	0.09	8.41	5.43	0.65	21.2	53.1
9700	00:00:38.800	3.66	20.53	0.09	8.44	5.43	0.64	21.2	53.1
9725	00:00:38.900	3.66	20.53	0.09	8.41	5.43	0.65	21.2	53.1
9750	00:00:39.000	3.66	20.53	0.09	8.46	5.42	0.64	21.2	53
9775	00:00:39.100	3.67	20.53	0.09	8.49	5.45	0.64	21.2	53
9800	00:00:39.200	3.67	20.53	0.09	8.46	5.48	0.65	21.2	53
9825	00:00:39.300	3.67	20.53	0.09	8.48	5.49	0.65	21.2	53
9850	00:00:39.400	3.67	20.53	0.09	8.48	5.51	0.65	21.2	53
9875	00:00:39.500	3.67	20.53	0.09	8.48	5.54	0.65	21.2	53
9900	00:00:39.600	3.67	20.53	0.09	8.53	5.56	0.65	21.2	53
9925	00:00:39.700	3.67	20.53	0.09	8.58	5.55	0.65	21.2	53
9950	00:00:39.800	3.67	20.53	0.09	8.59	5.54	0.64	21.2	53
9975	00:00:39.900	3.67	20.53	0.09	8.63	5.54	0.64	21.2	53
10000	00:00:40.000	3.67	20.53	0.09	8.59	5.56	0.65	21.2	53
10025	00:00:40.100	3.67	20.53	0.09	8.59	5.57	0.65	21.2	53
10050	00:00:40.200	3.67	20.53	0.09	8.62	5.59	0.65	21.2	53
10075	00:00:40.300	3.66	20.53	0.09	8.62	5.64	0.66	21.2	53
10100	00:00:40.400	3.66	20.53	0.09	8.66	5.66	0.65	21.2	53
10125	00:00:40.500	3.66	20.53	0.09	8.69	5.68	0.65	21.2	53
10150	00:00:40.600	3.66	20.53	0.09	8.69	5.68	0.65	21.2	53
10175	00:00:40.700	3.66	20.53	0.09	8.67	5.71	0.66	21.2	53
10200	00:00:40.800	3.66	20.53	0.09	8.71	5.72	0.66	21.2	53
10225	00:00:40.900	3.66	20.53	0.09	8.75	5.72	0.65	21.2	53
10250	00:00:41.000	3.66	20.53	0.09	8.76	5.72	0.65	21.2	53
10275	00:00:41.100	3.66	20.53	0.09	8.84	5.74	0.65	21.2	53
10300	00:00:41.200	3.66	20.53	0.09	8.84	5.73	0.65	21.2	53
10325	00:00:41.300	3.66	20.53	0.09	8.86	5.73	0.65	21.2	53
10350	00:00:41.400	3.66	20.53	0.09	8.89	5.75	0.65	21.2	53
10375	00:00:41.500	3.66	20.53	0.09	8.89	5.74	0.65	21.2	53
10400	00:00:41.600	3.66	20.53	0.09	8.9	5.75	0.65	21.2	53
10425	00:00:41.700	3.66	20.53	0.09	8.93	5.76	0.65	21.2	53
10450	00:00:41.800	3.66	20.53	0.09	8.96	5.79	0.65	21.2	53
10475	00:00:41.900	3.67	20.53	0.09	8.95	5.81	0.65	21.2	53
10500	00:00:42.000	3.67	20.53	0.09	8.99	5.83	0.65	21.2	53
10525	00:00:42.100	3.67	20.53	0.09	8.99	5.83	0.65	21.2	53
10550	00:00:42.200	3.67	20.53	0.1	9.08	5.86	0.65	21.2	53
10575	00:00:42.300	3.67	20.53	0.1	9.14	5.85	0.64	21.2	53
10600	00:00:42.400	3.67	20.53	0.1	9.15	5.85	0.64	21.2	53
10625	00:00:42.500	3.67	20.53	0.1	9.2	5.87	0.64	21.2	53
10650	00:00:42.600	3.67	20.53	0.1	9.26	5.88	0.64	21.2	53
10675	00:00:42.700	3.67	20.53	0.1	9.31	5.89	0.63	21.2	53
10700	00:00:42.800	3.67	20.52	0.1	9.34	5.9	0.63	21.2	53
10725	00:00:42.900	3.67	20.52	0.1	9.4	5.91	0.63	21.2	53
10750	00:00:43.000	3.67	20.52	0.1	9.43	5.94	0.63	21.2	53
10775	00:00:43.100	3.67	20.52	0.1	9.49	5.94	0.63	21.2	53
10800	00:00:43.200	3.67	20.52	0.1	9.48	5.94	0.63	21.2	53
10825	00:00:43.300	3.67	20.52	0.1	9.51	5.95	0.63	21.2	53
10850	00:00:43.400	3.67	20.52	0.1	9.54	5.96	0.63	21.2	53
10875	00:00:43.500	3.67	20.52	0.1	9.55	5.98	0.63	21.2	53
10900	00:00:43.600	3.67	20.52	0.1	9.53	6.01	0.63	21.2	53
10925	00:00:43.700	3.67	20.52	0.1	9.5	6.03	0.63	21.2	53
10950	00:00:43.800	3.67	20.52	0.1	9.47	6.04	0.64	21.2	53
10975	00:00:43.900	3.67	20.52	0.1	9.44	6.06	0.64	21.2	53
11000	00:00:44.000	3.67	20.52	0.1	9.46	6.04	0.64	21.2	53.1
11025	00:00:44.100	3.67	20.52	0.1	9.45	6.04	0.64	21.2	53.1
11050	00:00:44.200	3.67	20.52	0.1	9.46	6.07	0.64	21.2	53.1
11075	00:00:44.300	3.67	20.52	0.1	9.41	6.09	0.65	21.2	53.1
11100	00:00:44.400	3.67	20.52	0.1	9.46	6.1	0.64	21.2	53.1
11125	00:00:44.500	3.67	20.52	0.1	9.44	6.12	0.65	21.2	53.1
11150	00:00:44.600	3.67	20.52	0.1	9.47	6.12	0.65	21.2	53.1
11175	00:00:44.700	3.67	20.52	0.1	9.49	6.15	0.65	21.2	53.1
11200	00:00:44.800	3.67	20.52	0.1	9.54	6.17	0.65	21.2	53.1
11225	00:00:44.900	3.67	20.52	0.1	9.56	6.17	0.65	21.2	53.1
11250	00:00:45.000	3.67	20.52	0.1	9.6	6.2	0.65	21.2	53.1
11275	00:00:45.100	3.67	20.52	0.1	9.58	6.24	0.65	21.2	53.1
11300	00:00:45.200	3.67	20.52	0.1	9.59	6.25	0.65	21.2	53.1
11325	00:00:45.300	3.67	20.52	0.1	9.65	6.26	0.65	21.2	53.1
11350	00:00:45.400	3.67	20.52	0.1	9.63	6.29	0.65	21.2	53.1
11375	00:00:45.500	3.67	20.52	0.1	9.64	6.3	0.65	21.2	53.1
11400	00:00:45.600	3.67	20.52	0.1	9.62	6.32	0.66	21.2	53.1
11425	00:00:45.700	3.67	20.52	0.1	9.66	6.33	0.66	21.2	53.1
11450	00:00:45.800	3.67	20.52	0.1	9.63	6.36	0.66	21.2	53.1
11475	00:00:45.900	3.67	20.52	0.1	9.68	6.38	0.66	21.2	53.1
11500	00:00:46.000	3.67	20.52	0.1	9.67	6.39	0.66	21.2	53.1
11525	00:00:46.100	3.67	20.52	0.1	9.66	6.41	0.66	21.2	53.1
11550	00:00:46.200	3.67	20.52	0.1	9.69	6.4	0.66	21.2	53.1
11575	00:00:46.300	3.67	20.52	0.1	9.7	6.4	0.66	21.2	53.1
11600	00:00:46.400	3.67	20.52	0.1	9.72	6.41	0.66	21.2	53.1
11625	00:00:46.500	3.67	20.52	0.1	9.77	6.41	0.66	21.2	53.1
11650	00:00:46.600	3.67	20.52	0.1	9.84	6.41	0.65	21.2	53.1
11675	00:00:46.700	3.67	20.52	0.1	9.86	6.45	0.65	21.2	53.1
11700	00:00:46.800	3.67	20.52	0.1	9.92	6.47	0.65	21.2	53.1
11725	00:00:46.900	3.67	20.52	0.1	9.95	6.5	0.65	21.2	53.1
11750	00:00:47.000	3.67	20.52	0.1	9.98	6.52	0.65	21.2	53.1
11775	00:00:47.100	3.67	20.52	0.1	10.04	6.51	0.65	21.2	53.1
11800	00:00:47.200	3.67	20.52	0.1	10.02	6.52	0.65	21.2	53.1
11825	00:00:47.300	3.67	20.52	0.1	10.04	6.55	0.65	21.2	53.1
11850	00:00:47.400	3.67	20.52	0.1	10.02	6.55	0.65	21.2	53.1
11875	00:00:47.500	3.67	20.52	0.1	10.04	6.59	0.66	21.2	53.1
11900	00:00:47.600	3.67	20.52	0.1	10.03	6.6	0.66	21.2	53.1
11925	00:00:47.700	3.67	20.52	0.1	10.04	6.58	0.65	21.2	53.1
11950	00:00:47.800	3.67	20.52	0.1	10.04	6.54	0.65	21.2	53.1
11975	00:00:47.900	3.67	20.52	0.1	10.04	6.51	0.65	21.2	53.1
12000	00:00:48.000	3.67	20.52	0.1	10.05	6.5	0.65	21.2	53
12025	00:00:48.100	3.67	20.52	0.1	10.03	6.52	0.65	21.2	53
12050	00:00:48.200	3.67	20.52	0.1	10.05	6.54	0.65	21.2	53
12075	00:00:48.300	3.67	20.52	0.1	10.08	6.55	0.65	21.2	53
12100	00:00:48.400	3.67	20.52	0.1	10.08	6.56	0.65	21.2	53
12125	00:00:48.500	3.67	20.52	0.1	10.09	6.56	0.65	21.2	53
12150	00:00:48.600	3.67	20.52	0.1	10.12	6.57	0.65	21.2	53
12175	00:00:48.700	3.67	20.52	0.1	10.12	6.58	0.65	21.2	53
12200	00:00:48.800	3.67	20.52	0.1	10.14	6.6	0.65	21.2	53
12225	00:00:48.900	3.67	20.52	0.1	10.14	6.61	0.65	21.2	53
12250	00:00:49.000	3.67	20.52	0.1	10.11	6.63	0.66	21.2	53
12275	00:00:49.100	3.67	20.52	0.1	10.17	6.64	0.65	21.2	53
12300	00:00:49.200	3.67	20.52	0.1	10.18	6.65	0.65	21.2	53
12325	00:00:49.300	3.67	20.52	0.1	10.16	6.66	0.65	21.2	53
12350	00:00:49.400	3.67	20.52	0.1	10.19	6.67	0.66	21.2	53
12375	00:00:49.500	3.67	20.52	0.1	10.21	6.67	0.65	21.2	53
12400	00:00:49.600	3.67	20.52	0.1	10.21	6.7	0.66	21.2	53
12425	00:00:49.700	3.67	20.52	0.1	10.25	6.69	0.65	21.2	53
12450	00:00:49.800	3.67	20.52	0.1	10.25	6.7	0.65	21.2	53
12475	00:00:49.900	3.67	20.52	0.1	10.25	6.72	0.66	21.2	53
12500	00:00:50.000	3.67	20.52	0.1	10.27	6.75	0.66	21.2	53
12525	00:00:50.100	3.67	20.52	0.1	10.25	6.77	0.66	21.2	53
12550	00:00:50.200	3.67	20.52	0.1	10.27	6.78	0.66	21.2	53
12575	00:00:50.300	3.67	20.52	0.1	10.29	6.78	0.66	21.2	53
12600	00:00:50.400	3.67	20.52	0.1	10.35	6.78	0.65	21.2	53
12625	00:00:50.500	3.67	20.52	0.1	10.36	6.8	0.66	21.2	53
12650	00:00:50.600	3.67	20.51	0.1	10.38	6.81	0.66	21.2	53
12675	00:00:50.700	3.67	20.52	0.1	10.35	6.84	0.66	21.2	53
12700	00:00:50.800	3.67	20.51	0.1	10.4	6.84	0.66	21.2	53
12725	00:00:50.900	3.67	20.51	0.1	10.43	6.84	0.66	21.2	53
12750	00:00:51.000	3.67	20.51	0.1	10.48	6.83	0.65	21.2	53
12775	00:00:51.100	3.67	20.51	0.1	10.52	6.82	0.65	21.2	53
12800	00:00:51.200	3.67	20.51	0.1	10.52	6.83	0.65	21.2	53
12825	00:00:51.300	3.67	20.51	0.1	10.58	6.82	0.65	21.2	53
12850	00:00:51.400	3.67	20.51	0.1	10.57	6.85	0.65	21.2	53
12875	00:00:51.500	3.67	20.51	0.1	10.57	6.85	0.65	21.2	53
12900	00:00:51.600	3.67	20.51	0.1	10.57	6.84	0.65	21.2	53
12925	00:00:51.700	3.67	20.51	0.1	10.59	6.84	0.65	21.2	53
12950	00:00:51.800	3.67	20.51	0.1	10.59	6.85	0.65	21.2	53
12975	00:00:51.900	3.67	20.51	0.1	10.63	6.89	0.65	21.2	53
13000	00:00:52.000	3.67	20.51	0.11	10.62	6.91	0.65	21.2	53
13025	00:00:52.100	3.67	20.51	0.11	10.61	6.9	0.65	21.2	53
13050	00:00:52.200	3.67	20.51	0.11	10.61	6.93	0.65	21.2	53
13075	00:00:52.300	3.67	20.51	0.11	10.58	6.95	0.66	21.2	53
13100	00:00:52.400	3.67	20.51	0.11	10.56	6.95	0.66	21.2	53
13125	00:00:52.500	3.67	20.51	0.11	10.59	6.97	0.66	21.2	53
13150	00:00:52.600	3.67	20.51	0.11	10.58	6.99	0.66	21.2	53
13175	00:00:52.700	3.67	20.51	0.11	10.59	7.01	0.66	21.2	53
13200	00:00:52.800	3.67	20.51	0.11	10.56	7.02	0.66	21.2	53
13225	00:00:52.900	3.67	20.51	0.11	10.55	7.02	0.67	21.2	53
13250	00:00:53.000	3.67	20.51	0.11	10.59	7	0.66	21.2	53
13275	00:00:53.100	3.67	20.51	0.11	10.63	7.01	0.66	21.2	53
13300	00:00:53.200	3.67	20.51	0.11	10.67	7	0.66	21.2	53
13325	00:00:53.300	3.67	20.51	0.11	10.7	7.01	0.65	21.2	53
13350	00:00:53.400	3.67	20.51	0.11	10.76	7.02	0.65	21.2	53
13375	00:00:53.500	3.67	20.51	0.11	10.75	7.01	0.65	21.2	53
13400	00:00:53.600	3.67	20.51	0.11	10.78	7.02	0.65	21.2	53
13425	00:00:53.700	3.67	20.51	0.11	10.81	7.02	0.65	21.2	53
13450	00:00:53.800	3.67	20.51	0.11	10.88	7.03	0.65	21.2	53
13475	00:00:53.900	3.67	20.51	0.11	10.89	7.01	0.64	21.2	53
13500	00:00:54.000	3.67	20.51	0.11	10.92	7.05	0.65	21.2	53
13525	00:00:54.100	3.67	20.51	0.11	10.94	7.07	0.65	21.2	53
13550	00:00:54.200	3.67	20.51	0.11	10.91	7.09	0.65	21.2	53
13575	00:00:54.300	3.67	20.51	0.11	10.92	7.1	0.65	21.2	53
13600	00:00:54.400	3.67	20.51	0.11	10.89	7.09	0.65	21.2	53
13625	00:00:54.500	3.67	20.51	0.11	10.9	7.11	0.65	21.2	53
13650	00:00:54.600	3.67	20.51	0.11	10.95	7.1	0.65	21.2	53
13675	00:00:54.700	3.67	20.51	0.11	10.97	7.1	0.65	21.2	53
13700	00:00:54.800	3.67	20.51	0.11	10.95	7.1	0.65	21.2	53
13725	00:00:54.900	3.67	20.51	0.11	10.97	7.12	0.65	21.2	53
13750	00:00:55.000	3.67	20.51	0.11	10.99	7.13	0.65	21.2	53
13775	00:00:55.100	3.67	20.51	0.11	11.01	7.15	0.65	21.2	53
13800	00:00:55.200	3.67	20.51	0.11	11.06	7.17	0.65	21.2	53
13825	00:00:55.300	3.67	20.51	0.11	11.06	7.17	0.65	21.2	53
13850	00:00:55.400	3.67	20.51	0.11	11.09	7.18	0.65	21.2	53
13875	00:00:55.500	3.67	20.51	0.11	11.15	7.21	0.65	21.2	53
13900	00:00:55.600	3.67	20.51	0.11	11.16	7.24	0.65	21.2	53
13925	00:00:55.700	3.67	20.51	0.11	11.15	7.25	0.65	21.2	53
13950	00:00:55.800	3.67	20.51	0.11	11.18	7.26	0.65	21.2	53
13975	00:00:55.900	3.67	20.51	0.11	11.16	7.27	0.65	21.2	53
14000	00:00:56.000	3.67	20.51	0.11	11.16	7.29	0.65	21.2	53
14025	00:00:56.100	3.67	20.51	0.11	11.16	7.3	0.65	21.2	53
14050	00:00:56.200	3.67	20.51	0.11	11.21	7.29	0.65	21.2	53
14075	00:00:56.300	3.67	20.51	0.11	11.25	7.34	0.65	21.2	53
14100	00:00:56.400	3.67	20.51	0.11	11.28	7.38	0.65	21.2	53
14125	00:00:56.500	3.67	20.51	0.11	11.28	7.38	0.65	21.2	53
14150	00:00:56.600	3.67	20.51	0.11	11.28	7.37	0.65	21.2	53
14175	00:00:56.700	3.67	20.51	0.11	11.26	7.37	0.65	21.2	53
14200	00:00:56.800	3.67	20.51	0.11	11.28	7.38	0.65	21.2	53
14225	00:00:56.900	3.67	20.51	0.11	11.31	7.38	0.65	21.2	53
14250	00:00:57.000	3.67	20.51	0.11	11.3	7.42	0.66	21.2	53
14275	00:00:57.100	3.67	20.51	0.11	11.3	7.44	0.66	21.2	53
14300	00:00:57.200	3.67	20.51	0.11	11.32	7.48	0.66	21.2	53
14325	00:00:57.300	3.67	20.51	0.11	11.33	7.49	0.66	21.2	53
14350	00:00:57.400	3.67	20.51	0.11	11.35	7.47	0.66	21.2	53
14375	00:00:57.500	3.66	20.51	0.11	11.33	7.48	0.66	21.2	53
14400	00:00:57.600	3.66	20.51	0.11	11.39	7.52	0.66	21.2	53
14425	00:00:57.700	3.66	20.5	0.11	11.46	7.55	0.66	21.2	53
14450	00:00:57.800	3.66	20.5	0.11	11.47	7.57	0.66	21.2	53
14475	00:00:57.900	3.66	20.5	0.11	11.52	7.6	0.66	21.2	53
14500	00:00:58.000	3.66	20.5	0.11	11.57	7.57	0.65	21.2	53
14525	00:00:58.100	3.66	20.5	0.11	11.6	7.58	0.65	21.2	53
14550	00:00:58.200	3.67	20.5	0.11	11.56	7.58	0.66	21.2	53
14575	00:00:58.300	3.67	20.5	0.11	11.6	7.58	0.65	21.2	53
14600	00:00:58.400	3.67	20.5	0.11	11.62	7.61	0.65	21.2	53
14625	00:00:58.500	3.67	20.5	0.11	11.63	7.64	0.66	21.2	53
14650	00:00:58.600	3.67	20.5	0.11	11.66	7.63	0.65	21.2	53
14675	00:00:58.700	3.67	20.5	0.11	11.67	7.63	0.65	21.2	53
14700	00:00:58.800	3.67	20.5	0.11	11.7	7.64	0.65	21.2	53
14725	00:00:58.900	3.67	20.5	0.11	11.68	7.67	0.66	21.2	53
14750	00:00:59.000	3.67	20.5	0.11	11.69	7.68	0.66	21.2	53
14775	00:00:59.100	3.67	20.5	0.11	11.72	7.69	0.66	21.2	53
14800	00:00:59.200	3.67	20.5	0.11	11.74	7.71	0.66	21.2	53
14825	00:00:59.300	3.67	20.5	0.11	11.74	7.69	0.66	21.2	53
14850	00:00:59.400	3.67	20.5	0.11	11.74	7.71	0.66	21.2	53
14875	00:00:59.500	3.67	20.5	0.11	11.81	7.68	0.65	21.2	53
14900	00:00:59.600	3.67	20.5	0.11	11.77	7.71	0.66	21.2	53
14925	00:00:59.700	3.67	20.5	0.11	11.81	7.72	0.65	21.2	53
14950	00:00:59.800	3.67	20.5	0.11	11.81	7.72	0.65	21.2	53
14975	00:00:59.900	3.67	20.5	0.11	11.86	7.73	0.65	21.2	53
15000	00:01:00.000	3.67	20.5	0.11	11.89	7.74	0.65	21.2	53
15025	00:01:00.100	3.67	20.5	0.11	11.88	7.75	0.65	21.2	53
15050	00:01:00.200	3.67	20.5	0.11	11.9	7.74	0.65	21.2	53
15075	00:01:00.300	3.67	20.5	0.11	11.9	7.77	0.65	21.2	53
15100	00:01:00.400	3.67	20.5	0.11	11.85	7.79	0.66	21.2	53
15125	00:01:00.500	3.67	20.5	0.11	11.89	7.83	0.66	21.2	53
15150	00:01:00.600	3.67	20.5	0.11	11.92	7.83	0.66	21.2	53
15175	00:01:00.700	3.67	20.5	0.11	11.93	7.84	0.66	21.2	53
15200	00:01:00.800	3.67	20.5	0.11	11.91	7.87	0.66	21.2	53
15225	00:01:00.900	3.67	20.5	0.11	11.92	7.9	0.66	21.2	53
15250	00:01:01.000	3.66	20.5	0.12	11.94	7.92	0.66	21.2	53
15275	00:01:01.100	3.66	20.5	0.12	11.95	7.94	0.66	21.2	53
15300	00:01:01.200	3.66	20.5	0.12	11.95	7.95	0.67	21.2	53
15325	00:01:01.300	3.66	20.5	0.12	11.99	7.97	0.67	21.2	53
15350	00:01:01.400	3.66	20.5	0.12	12.08	7.97	0.66	21.2	53
15375	00:01:01.500	3.66	20.5	0.12	12.06	7.95	0.66	21.2	53
15400	00:01:01.600	3.66	20.5	0.12	12.04	7.97	0.66	21.2	53
15425	00:01:01.700	3.66	20.5	0.12	12.03	8	0.67	21.2	53
15450	00:01:01.800	3.66	20.5	0.12	12.11	7.97	0.66	21.2	53
15475	00:01:01.900	3.67	20.5	0.12	12.13	7.94	0.66	21.2	53
15500	00:01:02.000	3.67	20.5	0.12	12.09	7.96	0.66	21.2	53
15525	00:01:02.100	3.67	20.5	0.12	12.1	7.95	0.66	21.2	53
15550	00:01:02.200	3.67	20.5	0.12	12.15	7.95	0.65	21.2	53
15575	00:01:02.300	3.66	20.5	0.12	12.13	7.97	0.66	21.2	53
15600	00:01:02.400	3.66	20.5	0.12	12.15	7.96	0.66	21.2	53
15625	00:01:02.500	3.66	20.5	0.12	12.19	8	0.66	21.2	53
15650	00:01:02.600	3.66	20.5	0.12	12.24	7.98	0.65	21.2	53
15675	00:01:02.700	3.66	20.5	0.12	12.26	7.98	0.65	21.2	53
15700	00:01:02.800	3.66	20.5	0.12	12.27	8.03	0.65	21.2	53
15725	00:01:02.900	3.66	20.5	0.12	12.3	8.04	0.65	21.2	53
15750	00:01:03.000	3.66	20.5	0.12	12.33	8.07	0.65	21.2	53
15775	00:01:03.100	3.66	20.5	0.12	12.37	8.11	0.66	21.2	53
15800	00:01:03.200	3.66	20.5	0.12	12.39	8.16	0.66	21.2	53
15825	00:01:03.300	3.67	20.5	0.12	12.42	8.14	0.66	21.2	53
15850	00:01:03.400	3.67	20.5	0.12	12.43	8.18	0.66	21.2	53
15875	00:01:03.500	3.67	20.5	0.12	12.36	8.21	0.66	21.2	53
15900	00:01:03.600	3.67	20.5	0.12	12.37	8.22	0.66	21.2	53
15925	00:01:03.700	3.66	20.5	0.12	12.39	8.23	0.66	21.2	53
15950	00:01:03.800	3.66	20.49	0.12	12.44	8.22	0.66	21.2	53
15975	00:01:03.900	3.66	20.5	0.12	12.41	8.24	0.66	21.2	53
16000	00:01:04.000	3.66	20.49	0.12	12.47	8.23	0.66	21.2	53
16025	00:01:04.100	3.66	20.49	0.12	12.47	8.21	0.66	21.2	53
16050	00:01:04.200	3.66	20.49	0.12	12.43	8.19	0.66	21.2	53
16075	00:01:04.300	3.66	20.49	0.12	12.51	8.21	0.66	21.2	53
16100	00:01:04.400	3.66	20.49	0.12	12.48	8.23	0.66	21.2	53
16125	00:01:04.500	3.66	20.49	0.12	12.55	8.24	0.66	21.2	53
16150	00:01:04.600	3.67	20.49	0.12	12.58	8.27	0.66	21.2	53
16175	00:01:04.700	3.67	20.49	0.12	12.61	8.3	0.66	21.2	53
16200	00:01:04.800	3.67	20.49	0.12	12.59	8.35	0.66	21.2	53
16225	00:01:04.900	3.67	20.49	0.12	12.62	8.38	0.66	21.2	53
16250	00:01:05.000	3.67	20.49	0.12	12.58	8.39	0.67	21.2	53
16275	00:01:05.100	3.67	20.49	0.12	12.63	8.4	0.67	21.2	53
16300	00:01:05.200	3.67	20.49	0.12	12.67	8.43	0.67	21.2	53
16325	00:01:05.300	3.67	20.49	0.12	12.66	8.44	0.67	21.2	53
16350	00:01:05.400	3.67	20.49	0.12	12.69	8.45	0.67	21.2	53
16375	00:01:05.500	3.67	20.49	0.12	12.69	8.45	0.67	21.2	53
16400	00:01:05.600	3.67	20.49	0.12	12.73	8.46	0.66	21.2	53
16425	00:01:05.700	3.67	20.49	0.12	12.69	8.45	0.67	21.2	53
16450	00:01:05.800	3.67	20.49	0.12	12.71	8.41	0.66	21.2	53
16475	00:01:05.900	3.67	20.49	0.12	12.7	8.41	0.66	21.2	53
16500	00:01:06.000	3.67	20.49	0.12	12.74	8.44	0.66	21.2	53
16525	00:01:06.100	3.67	20.49	0.12	12.76	8.47	0.66	21.2	53
16550	00:01:06.200	3.67	20.49	0.12	12.79	8.47	0.66	21.2	53
16575	00:01:06.300	3.67	20.49	0.12	12.77	8.48	0.66	21.2	53
16600	00:01:06.400	3.67	20.49	0.12	12.78	8.48	0.66	21.2	53
16625	00:01:06.500	3.67	20.49	0.12	12.8	8.45	0.66	21.2	53
16650	00:01:06.600	3.67	20.49	0.12	12.76	8.47	0.66	21.2	53
16675	00:01:06.700	3.67	20.49	0.12	12.79	8.5	0.66	21.2	53
16700	00:01:06.800	3.67	20.49	0.12	12.81	8.52	0.67	21.2	53
16725	00:01:06.900	3.67	20.49	0.12	12.85	8.52	0.66	21.2	53
16750	00:01:07.000	3.67	20.49	0.12	12.84	8.48	0.66	21.2	53
16775	00:01:07.100	3.67	20.49	0.12	12.78	8.47	0.66	21.2	53
16800	00:01:07.200	3.67	20.49	0.12	12.77	8.48	0.66	21.2	53
16825	00:01:07.300	3.67	20.49	0.12	12.82	8.47	0.66	21.2	53
16850	00:01:07.400	3.67	20.49	0.12	12.82	8.48	0.66	21.2	53
16875	00:01:07.500	3.67	20.49	0.12	12.86	8.51	0.66	21.2	53
16900	00:01:07.600	3.67	20.49	0.12	12.85	8.53	0.66	21.2	53
16925	00:01:07.700	3.67	20.49	0.12	12.88	8.51	0.66	21.2	53
16950	00:01:07.800	3.67	20.49	0.12	12.87	8.51	0.66	21.2	53
16975	00:01:07.900	3.67	20.49	0.12	12.82	8.52	0.66	21.2	53
17000	00:01:08.000	3.67	20.49	0.12	12.87	8.56	0.67	21.2	53
17025	00:01:08.100	3.67	20.49	0.12	12.93	8.57	0.66	21.2	53
17050	00:01:08.200	3.67	20.49	0.12	12.9	8.59	0.67	21.2	53
17075	00:01:08.300	3.67	20.49	0.12	12.93	8.61	0.67	21.2	53
17100	00:01:08.400	3.67	20.49	0.12	12.98	8.62	0.66	21.2	53
17125	00:01:08.500	3.67	20.49	0.12	12.95	8.64	0.67	21.2	53
17150	00:01:08.600	3.67	20.49	0.12	12.98	8.63	0.66	21.2	53
17175	00:01:08.700	3.67	20.49	0.12	12.97	8.63	0.67	21.2	53
17200	00:01:08.800	3.67	20.49	0.12	13	8.64	0.66	21.2	53
17225	00:01:08.900	3.67	20.49	0.12	13.02	8.68	0.67	21.2	53
17250	00:01:09.000	3.67	20.49	0.12	12.99	8.68	0.67	21.2	53
17275	00:01:09.100	3.67	20.49	0.12	13	8.69	0.67	21.2	53
17300	00:01:09.200	3.67	20.49	0.12	13.06	8.66	0.66	21.2	53
17325	00:01:09.300	3.67	20.49	0.12	13.02	8.66	0.67	21.2	53
17350	00:01:09.400	3.67	20.49	0.12	13.03	8.67	0.67	21.2	53
17375	00:01:09.500	3.67	20.49	0.12	13.04	8.65	0.66	21.2	53
17400	00:01:09.600	3.67	20.49	0.12	13.07	8.64	0.66	21.2	53
17425	00:01:09.700	3.67	20.49	0.12	13.11	8.64	0.66	21.2	53
17450	00:01:09.800	3.67	20.49	0.12	13.12	8.66	0.66	21.2	53
17475	00:01:09.900	3.67	20.49	0.12	13.15	8.66	0.66	21.2	53
17500	00:01:10.000	3.67	20.49	0.12	13.18	8.64	0.66	21.2	53
17525	00:01:10.100	3.67	20.49	0.12	13.17	8.66	0.66	21.2	53
17550	00:01:10.200	3.67	20.49	0.12	13.17	8.69	0.66	21.2	53
17575	00:01:10.300	3.67	20.49	0.12	13.19	8.71	0.66	21.2	53
17600	00:01:10.400	3.67	20.49	0.12	13.18	8.72	0.66	21.2	53
17625	00:01:10.500	3.67	20.49	0.12	13.18	8.75	0.66	21.2	53
17650	00:01:10.600	3.67	20.49	0.12	13.19	8.78	0.67	21.2	53
17675	00:01:10.700	3.67	20.49	0.12	13.21	8.82	0.67	21.2	53
17700	00:01:10.800	3.67	20.49	0.12	13.22	8.83	0.67	21.2	53
17725	00:01:10.900	3.67	20.49	0.12	13.24	8.85	0.67	21.2	53
17750	00:01:11.000	3.67	20.49	0.12	13.22	8.87	0.67	21.2	53
17775	00:01:11.100	3.67	20.49	0.12	13.21	8.89	0.67	21.2	53
17800	00:01:11.200	3.67	20.49	0.12	13.22	8.9	0.67	21.2	53
17825	00:01:11.300	3.67	20.49	0.12	13.27	8.89	0.67	21.2	53
17850	00:01:11.400	3.67	20.49	0.12	13.3	8.89	0.67	21.2	53
17875	00:01:11.500	3.67	20.49	0.12	13.35	8.88	0.67	21.2	53
17900	00:01:11.600	3.67	20.49	0.12	13.33	8.89	0.67	21.2	53
17925	00:01:11.700	3.67	20.49	0.12	13.33	8.88	0.67	21.2	53
17950	00:01:11.800	3.67	20.49	0.12	13.34	8.88	0.67	21.2	53
17975	00:01:11.900	3.67	20.49	0.12	13.36	8.87	0.66	21.2	53
18000	00:01:12.000	3.67	20.49	0.12	13.41	8.88	0.66	21.2	53
18025	00:01:12.100	3.67	20.49	0.12	13.42	8.89	0.66	21.2	53
18050	00:01:12.200	3.67	20.49	0.12	13.4	8.91	0.67	21.2	53
18075	00:01:12.300	3.67	20.49	0.12	13.38	8.94	0.67	21.2	53
18100	00:01:12.400	3.67	20.49	0.12	13.36	8.94	0.67	21.2	53
18125	00:01:12.500	3.67	20.49	0.13	13.39	8.97	0.67	21.2	53
18150	00:01:12.600	3.67	20.49	0.13	13.38	8.99	0.67	21.2	53
18175	00:01:12.700	3.67	20.49	0.13	13.42	9	0.67	21.2	53
18200	00:01:12.800	3.67	20.49	0.13	13.42	9.04	0.67	21.2	53
18225	00:01:12.900	3.67	20.49	0.13	13.43	9.07	0.68	21.2	53
18250	00:01:13.000	3.67	20.49	0.13	13.45	9.06	0.67	21.2	53
18275	00:01:13.100	3.67	20.48	0.13	13.48	9.07	0.67	21.2	53
18300	00:01:13.200	3.67	20.48	0.13	13.53	9.04	0.67	21.2	53
18325	00:01:13.300	3.67	20.48	0.13	13.56	9.05	0.67	21.2	53
18350	00:01:13.400	3.67	20.48	0.13	13.57	9.06	0.67	21.2	53
18375	00:01:13.500	3.67	20.48	0.13	13.55	9.06	0.67	21.2	53
18400	00:01:13.600	3.67	20.48	0.13	13.62	9.06	0.67	21.2	53
18425	00:01:13.700	3.67	20.48	0.13	13.65	9.08	0.67	21.2	53
18450	00:01:13.800	3.67	20.48	0.13	13.71	9.07	0.66	21.2	53
18475	00:01:13.900	3.67	20.48	0.13	13.68	9.07	0.66	21.2	53
18500	00:01:14.000	3.67	20.48	0.13	13.71	9.07	0.66	21.2	53
18525	00:01:14.100	3.67	20.48	0.13	13.72	9.08	0.66	21.2	53
18550	00:01:14.200	3.67	20.48	0.13	13.73	9.09	0.66	21.2	53
18575	00:01:14.300	3.67	20.48	0.13	13.73	9.08	0.66	21.2	53
18600	00:01:14.400	3.66	20.48	0.13	13.77	9.11	0.66	21.2	53
18625	00:01:14.500	3.66	20.48	0.13	13.79	9.11	0.66	21.2	53
18650	00:01:14.600	3.66	20.48	0.13	13.77	9.11	0.66	21.2	53
18675	00:01:14.700	3.66	20.48	0.13	13.78	9.14	0.66	21.2	53
18700	00:01:14.800	3.66	20.48	0.13	13.73	9.15	0.67	21.2	53
18725	00:01:14.900	3.66	20.48	0.13	13.8	9.17	0.66	21.2	53
18750	00:01:15.000	3.66	20.48	0.13	13.78	9.21	0.67	21.2	53
18775	00:01:15.100	3.66	20.48	0.13	13.78	9.22	0.67	21.2	53
18800	00:01:15.200	3.66	20.48	0.13	13.82	9.25	0.67	21.2	53
18825	00:01:15.300	3.66	20.48	0.13	13.82	9.28	0.67	21.2	53
18850	00:01:15.400	3.66	20.48	0.13	13.82	9.3	0.67	21.2	53
18875	00:01:15.500	3.66	20.48	0.13	13.84	9.34	0.67	21.2	53
18900	00:01:15.600	3.66	20.48	0.13	13.88	9.36	0.67	21.2	53
18925	00:01:15.700	3.66	20.48	0.13	13.86	9.35	0.67	21.2	53
18950	00:01:15.800	3.66	20.48	0.13	13.89	9.34	0.67	21.2	53
18975	00:01:15.900	3.66	20.48	0.13	13.88	9.35	0.67	21.2	53
19000	00:01:16.000	3.66	20.48	0.13	13.87	9.34	0.67	21.2	53
19025	00:01:16.100	3.67	20.48	0.13	13.9	9.35	0.67	21.2	53
19050	00:01:16.200	3.67	20.48	0.13	13.87	9.32	0.67	21.2	53
19075	00:01:16.300	3.67	20.48	0.13	13.89	9.31	0.67	21.2	53
19100	00:01:16.400	3.67	20.48	0.13	13.89	9.31	0.67	21.2	53
19125	00:01:16.500	3.67	20.48	0.13	13.89	9.29	0.67	21.2	53
19150	00:01:16.600	3.67	20.48	0.13	13.9	9.28	0.67	21.2	53
19175	00:01:16.700	3.67	20.48	0.13	13.89	9.28	0.67	21.2	53
19200	00:01:16.800	3.67	20.48	0.13	13.9	9.31	0.67	21.2	53
19225	00:01:16.900	3.67	20.48	0.13	13.92	9.3	0.67	21.2	53
19250	00:01:17.000	3.67	20.48	0.13	13.91	9.32	0.67	21.2	53
19275	00:01:17.100	3.66	20.48	0.13	13.95	9.32	0.67	21.2	53
19300	00:01:17.200	3.66	20.48	0.13	14	9.35	0.67	21.2	53
19325	00:01:17.300	3.66	20.48	0.13	14.01	9.38	0.67	21.2	53
19350	00:01:17.400	3.66	20.48	0.13	14.03	9.36	0.67	21.2	53
19375	00:01:17.500	3.66	20.48	0.13	14.04	9.38	0.67	21.2	53
19400	00:01:17.600	3.66	20.48	0.13	14.03	9.39	0.67	21.2	53
19425	00:01:17.700	3.66	20.48	0.13	14.1	9.41	0.67	21.2	53
19450	00:01:17.800	3.66	20.48	0.13	14.1	9.41	0.67	21.2	53
19475	00:01:17.900	3.66	20.48	0.13	14.1	9.46	0.67	21.2	53
19500	00:01:18.000	3.66	20.48	0.13	14.16	9.43	0.67	21.2	53
19525	00:01:18.100	3.66	20.48	0.13	14.13	9.48	0.67	21.2	53
19550	00:01:18.200	3.66	20.48	0.13	14.13	9.47	0.67	21.2	53
19575	00:01:18.300	3.66	20.48	0.13	14.12	9.48	0.67	21.2	53
19600	00:01:18.400	3.66	20.48	0.13	14.1	9.49	0.67	21.2	53
19625	00:01:18.500	3.66	20.48	0.13	14.1	9.5	0.67	21.2	53
19650	00:01:18.600	3.66	20.48	0.13	14.11	9.5	0.67	21.2	53
19675	00:01:18.700	3.66	20.48	0.13	14.1	9.53	0.68	21.2	53
19700	00:01:18.800	3.66	20.48	0.13	14.16	9.55	0.67	21.2	53
19725	00:01:18.900	3.66	20.48	0.13	14.15	9.54	0.67	21.2	53
19750	00:01:19.000	3.66	20.48	0.13	14.09	9.57	0.68	21.2	53
19775	00:01:19.100	3.66	20.48	0.13	14.1	9.57	0.68	21.2	53
19800	00:01:19.200	3.66	20.48	0.13	14.09	9.58	0.68	21.2	53
19825	00:01:19.300	3.66	20.48	0.13	14.1	9.61	0.68	21.2	53
19850	00:01:19.400	3.66	20.48	0.13	14.13	9.63	0.68	21.2	53
19875	00:01:19.500	3.66	20.48	0.13	14.15	9.62	0.68	21.2	53
19900	00:01:19.600	3.66	20.48	0.13	14.21	9.64	0.68	21.2	53
19925	00:01:19.700	3.66	20.48	0.13	14.17	9.64	0.68	21.2	53
19950	00:01:19.800	3.66	20.48	0.13	14.2	9.64	0.68	21.2	53
19975	00:01:19.900	3.66	20.48	0.13	14.21	9.62	0.68	21.2	53
20000	00:01:20.000	3.66	20.48	0.13	14.29	9.63	0.67	21.2	53
20025	00:01:20.100	3.66	20.48	0.13	14.3	9.62	0.67	21.2	53
20050	00:01:20.200	3.66	20.48	0.13	14.3	9.62	0.67	21.2	53
20075	00:01:20.300	3.66	20.48	0.13	14.32	9.62	0.67	21.2	53
20100	00:01:20.400	3.66	20.48	0.13	14.32	9.62	0.67	21.2	53
20125	00:01:20.500	3.66	20.48	0.13	14.35	9.62	0.67	21.2	53
20150	00:01:20.600	3.66	20.48	0.13	14.35	9.61	0.67	21.2	53
20175	00:01:20.700	3.66	20.48	0.13	14.37	9.6	0.67	21.2	53
20200	00:01:20.800	3.66	20.48	0.13	14.34	9.62	0.67	21.2	53
20225	00:01:20.900	3.66	20.48	0.13	14.34	9.65	0.67	21.2	53
20250	00:01:21.000	3.66	20.48	0.13	14.29	9.64	0.67	21.2	53
20275	00:01:21.100	3.66	20.48	0.13	14.29	9.62	0.67	21.2	53
20300	00:01:21.200	3.66	20.48	0.13	14.33	9.61	0.67	21.2	53
20325	00:01:21.300	3.66	20.48	0.13	14.31	9.63	0.67	21.2	53
20350	00:01:21.400	3.66	20.48	0.13	14.33	9.61	0.67	21.2	53
20375	00:01:21.500	3.66	20.48	0.13	14.34	9.63	0.67	21.2	53
20400	00:01:21.600	3.66	20.48	0.13	14.31	9.65	0.67	21.2	53
20425	00:01:21.700	3.66	20.48	0.13	14.31	9.67	0.68	21.2	53
20450	00:01:21.800	3.66	20.48	0.13	14.38	9.65	0.67	21.2	53
20475	00:01:21.900	3.66	20.48	0.13	14.4	9.66	0.67	21.2	53
20500	00:01:22.000	3.66	20.48	0.13	14.44	9.65	0.67	21.2	53
20525	00:01:22.100	3.66	20.48	0.13	14.43	9.66	0.67	21.2	53
20550	00:01:22.200	3.66	20.48	0.13	14.44	9.68	0.67	21.2	53
20575	00:01:22.300	3.66	20.48	0.13	14.48	9.69	0.67	21.2	53
20600	00:01:22.400	3.66	20.48	0.13	14.47	9.71	0.67	21.2	53
20625	00:01:22.500	3.66	20.48	0.13	14.45	9.7	0.67	21.2	53
20650	00:01:22.600	3.66	20.48	0.13	14.41	9.69	0.67	21.2	53
20675	00:01:22.700	3.66	20.48	0.13	14.45	9.68	0.67	21.2	53
20700	00:01:22.800	3.66	20.48	0.13	14.36	9.69	0.67	21.2	53
20725	00:01:22.900	3.66	20.48	0.13	14.36	9.71	0.68	21.2	53
20750	00:01:23.000	3.66	20.48	0.13	14.36	9.73	0.68	21.2	53
20775	00:01:23.100	3.66	20.48	0.13	14.4	9.74	0.68	21.2	53
20800	00:01:23.200	3.66	20.48	0.13	14.39	9.75	0.68	21.2	53
20825	00:01:23.300	3.66	20.48	0.13	14.4	9.71	0.67	21.2	53
20850	00:01:23.400	3.66	20.48	0.13	14.41	9.71	0.67	21.2	53
20875	00:01:23.500	3.66	20.48	0.13	14.4	9.73	0.68	21.2	53
20900	00:01:23.600	3.66	20.48	0.13	14.45	9.78	0.68	21.2	53
20925	00:01:23.700	3.66	20.48	0.13	14.44	9.74	0.67	21.2	53
20950	00:01:23.800	3.66	20.47	0.13	14.51	9.77	0.67	21.2	53
20975	00:01:23.900	3.66	20.47	0.13	14.52	9.76	0.67	21.2	53
21000	00:01:24.000	3.66	20.47	0.13	14.54	9.78	0.67	21.2	53
21025	00:01:24.100	3.66	20.47	0.13	14.55	9.79	0.67	21.2	53
21050	00:01:24.200	3.66	20.47	0.13	14.58	9.8	0.67	21.2	53
21075	00:01:24.300	3.66	20.47	0.13	14.58	9.83	0.67	21.2	53
21100	00:01:24.400	3.66	20.47	0.13	14.63	9.87	0.67	21.2	53
21125	00:01:24.500	3.66	20.47	0.13	14.67	9.9	0.67	21.2	53
21150	00:01:24.600	3.66	20.47	0.13	14.71	9.91	0.67	21.2	53
21175	00:01:24.700	3.66	20.47	0.13	14.75	9.92	0.67	21.2	53
21200	00:01:24.800	3.66	20.47	0.13	14.76	9.91	0.67	21.2	53
21225	00:01:24.900	3.67	20.47	0.13	14.78	9.94	0.67	21.2	53
21250	00:01:25.000	3.66	20.47	0.13	14.77	9.96	0.67	21.2	53
21275	00:01:25.100	3.66	20.47	0.13	14.74	9.96	0.68	21.2	53
21300	00:01:25.200	3.66	20.47	0.13	14.68	9.93	0.68	21.2	53
21325	00:01:25.300	3.66	20.47	0.13	14.68	9.92	0.68	21.2	53
21350	00:01:25.400	3.66	20.47	0.13	14.67	9.89	0.67	21.2	53
21375	00:01:25.500	3.66	20.47	0.13	14.7	9.84	0.67	21.2	53
21400	00:01:25.600	3.66	20.47	0.13	14.67	9.84	0.67	21.2	53
21425	00:01:25.700	3.66	20.47	0.13	14.66	9.84	0.67	21.2	53
21450	00:01:25.800	3.66	20.47	0.13	14.65	9.84	0.67	21.2	53
21475	00:01:25.900	3.66	20.47	0.13	14.62	9.82	0.67	21.2	53
21500	00:01:26.000	3.66	20.47	0.13	14.65	9.79	0.67	21.2	53
21525	00:01:26.100	3.66	20.47	0.13	14.67	9.79	0.67	21.2	53
21550	00:01:26.200	3.66	20.47	0.13	14.74	9.84	0.67	21.2	53
21575	00:01:26.300	3.66	20.47	0.13	14.78	9.87	0.67	21.2	53
21600	00:01:26.400	3.66	20.47	0.13	14.74	9.91	0.67	21.2	53
21625	00:01:26.500	3.66	20.47	0.13	14.7	9.95	0.68	21.2	53
21650	00:01:26.600	3.66	20.47	0.13	14.73	9.93	0.67	21.2	53
21675	00:01:26.700	3.66	20.47	0.13	14.72	9.95	0.68	21.2	53
21700	00:01:26.800	3.67	20.47	0.13	14.73	9.98	0.68	21.2	53
21725	00:01:26.900	3.67	20.47	0.13	14.73	9.99	0.68	21.2	53
21750	00:01:27.000	3.67	20.47	0.14	14.75	10.03	0.68	21.2	53
21775	00:01:27.100	3.67	20.47	0.14	14.79	10.03	0.68	21.2	53
21800	00:01:27.200	3.67	20.47	0.14	14.8	10.04	0.68	21.2	53
21825	00:01:27.300	3.67	20.47	0.14	14.79	10.03	0.68	21.2	53
21850	00:01:27.400	3.67	20.47	0.14	14.83	10.04	0.68	21.2	53
21875	00:01:27.500	3.67	20.47	0.14	14.86	10.02	0.67	21.2	53
21900	00:01:27.600	3.67	20.47	0.14	14.83	10.07	0.68	21.2	53
21925	00:01:27.700	3.67	20.47	0.14	14.86	10.07	0.68	21.2	53
21950	00:01:27.800	3.67	20.47	0.14	14.9	10.08	0.68	21.2	53
21975	00:01:27.900	3.67	20.47	0.14	14.93	10.08	0.68	21.2	53
22000	00:01:28.000	3.66	20.47	0.14	14.94	10.12	0.68	21.2	53
22025	00:01:28.100	3.66	20.47	0.14	14.93	10.15	0.68	21.2	53
22050	00:01:28.200	3.66	20.47	0.14	14.93	10.14	0.68	21.2	53
22075	00:01:28.300	3.66	20.47	0.14	14.97	10.12	0.68	21.2	53
22100	00:01:28.400	3.66	20.47	0.14	14.97	10.12	0.68	21.2	53
22125	00:01:28.500	3.66	20.47	0.14	15	10.13	0.68	21.2	53
22150	00:01:28.600	3.66	20.47	0.14	15	10.13	0.68	21.2	53
22175	00:01:28.700	3.67	20.47	0.14	14.98	10.13	0.68	21.2	53
22200	00:01:28.800	3.67	20.47	0.14	14.99	10.13	0.68	21.2	53
22225	00:01:28.900	3.67	20.47	0.14	15	10.13	0.68	21.2	53
22250	00:01:29.000	3.67	20.47	0.14	14.98	10.09	0.67	21.2	53.1
22275	00:01:29.100	3.67	20.47	0.14	14.97	10.06	0.67	21.2	53.1
22300	00:01:29.200	3.67	20.47	0.14	14.99	10.09	0.67	21.2	53.1
22325	00:01:29.300	3.67	20.47	0.14	14.95	10.1	0.68	21.2	53.1
22350	00:01:29.400	3.67	20.47	0.14	14.95	10.12	0.68	21.2	53.1
22375	00:01:29.500	3.67	20.47	0.14	14.93	10.14	0.68	21.2	53.1
22400	00:01:29.600	3.67	20.47	0.14	14.95	10.12	0.68	21.2	53.1
22425	00:01:29.700	3.67	20.47	0.14	14.97	10.16	0.68	21.2	53.1
22450	00:01:29.800	3.67	20.47	0.14	14.94	10.17	0.68	21.2	53.1
22475	00:01:29.900	3.67	20.47	0.14	14.93	10.15	0.68	21.2	53.1
22500	00:01:30.000	3.67	20.47	0.14	14.93	10.18	0.68	21.2	53.1
22525	00:01:30.100	3.67	20.47	0.14	14.95	10.2	0.68	21.2	53.1
22550	00:01:30.200	3.67	20.47	0.14	14.92	10.18	0.68	21.2	53.1
22575	00:01:30.300	3.67	20.47	0.14	14.94	10.18	0.68	21.2	53.1
22600	00:01:30.400	3.67	20.47	0.14	14.95	10.18	0.68	21.2	53.1
22625	00:01:30.500	3.67	20.47	0.14	14.92	10.17	0.68	21.2	53.1
22650	00:01:30.600	3.67	20.47	0.14	14.92	10.18	0.68	21.2	53.1
22675	00:01:30.700	3.67	20.47	0.14	14.97	10.18	0.68	21.2	53.1
22700	00:01:30.800	3.66	20.47	0.14	14.94	10.17	0.68	21.2	53.1
22725	00:01:30.900	3.66	20.47	0.14	14.97	10.22	0.68	21.2	53.1
22750	00:01:31.000	3.66	20.47	0.14	15.01	10.21	0.68	21.2	53.1
22775	00:01:31.100	3.66	20.47	0.14	14.99	10.21	0.68	21.2	53.1
22800	00:01:31.200	3.66	20.47	0.14	15	10.21	0.68	21.2	53.1
22825	00:01:31.300	3.66	20.47	0.14	14.99	10.23	0.68	21.2	53.1
22850	00:01:31.400	3.66	20.47	0.14	15.01	10.26	0.68	21.2	53.1
22875	00:01:31.500	3.66	20.47	0.14	14.98	10.28	0.69	21.2	53.1
22900	00:01:31.600	3.66	20.47	0.14	14.98	10.28	0.69	21.2	53.1
22925	00:01:31.700	3.66	20.47	0.14	14.93	10.26	0.69	21.2	53.1
22950	00:01:31.800	3.66	20.47	0.14	14.99	10.27	0.69	21.2	53.1
22975	00:01:31.900	3.66	20.47	0.14	14.99	10.25	0.68	21.2	53.1
23000	00:01:32.000	3.66	20.47	0.14	14.97	10.25	0.68	21.2	53
23025	00:01:32.100	3.66	20.47	0.14	15	10.26	0.68	21.2	53
23050	00:01:32.200	3.66	20.47	0.14	14.94	10.26	0.69	21.2	53
23075	00:01:32.300	3.66	20.47	0.14	14.96	10.23	0.68	21.2	53
23100	00:01:32.400	3.66	20.47	0.14	14.94	10.2	0.68	21.2	53
23125	00:01:32.500	3.66	20.47	0.14	14.98	10.19	0.68	21.2	53
23150	00:01:32.600	3.66	20.47	0.14	15	10.19	0.68	21.2	53
23175	00:01:32.700	3.66	20.47	0.14	15	10.18	0.68	21.2	53
23200	00:01:32.800	3.66	20.47	0.14	15.02	10.19	0.68	21.2	53
23225	00:01:32.900	3.66	20.47	0.14	15.01	10.21	0.68	21.2	53
23250	00:01:33.000	3.66	20.47	0.14	15.05	10.22	0.68	21.2	53
23275	00:01:33.100	3.66	20.47	0.14	15.04	10.22	0.68	21.2	53
23300	00:01:33.200	3.66	20.47	0.14	15.11	10.22	0.68	21.2	53
23325	00:01:33.300	3.66	20.47	0.14	15.15	10.25	0.68	21.2	53
23350	00:01:33.400	3.66	20.47	0.14	15.23	10.26	0.67	21.2	53
23375	00:01:33.500	3.66	20.47	0.14	15.24	10.27	0.67	21.2	53
23400	00:01:33.600	3.66	20.47	0.14	15.22	10.26	0.67	21.2	53
23425	00:01:33.700	3.66	20.47	0.14	15.22	10.27	0.68	21.2	53
23450	00:01:33.800	3.66	20.47	0.14	15.22	10.29	0.68	21.2	53
23475	00:01:33.900	3.66	20.47	0.14	15.22	10.29	0.68	21.2	53
23500	00:01:34.000	3.66	20.47	0.14	15.22	10.31	0.68	21.2	53
23525	00:01:34.100	3.66	20.47	0.14	15.24	10.34	0.68	21.2	53
23550	00:01:34.200	3.66	20.47	0.14	15.26	10.35	0.68	21.2	53
23575	00:01:34.300	3.66	20.47	0.14	15.24	10.35	0.68	21.2	53
23600	00:01:34.400	3.66	20.47	0.14	15.2	10.35	0.68	21.2	53
23625	00:01:34.500	3.66	20.47	0.14	15.24	10.34	0.68	21.2	53
23650	00:01:34.600	3.66	20.47	0.14	15.28	10.33	0.68	21.2	53
23675	00:01:34.700	3.66	20.47	0.14	15.34	10.34	0.67	21.2	53
23700	00:01:34.800	3.66	20.47	0.14	15.32	10.35	0.68	21.2	53
23725	00:01:34.900	3.66	20.47	0.14	15.37	10.38	0.68	21.2	53
23750	00:01:35.000	3.66	20.47	0.14	15.37	10.41	0.68	21.2	53.1
23775	00:01:35.100	3.66	20.47	0.14	15.37	10.41	0.68	21.2	53.1
23800	00:01:35.200	3.66	20.47	0.14	15.37	10.39	0.68	21.2	53.1
23825	00:01:35.300	3.66	20.47	0.14	15.36	10.4	0.68	21.2	53.1
23850	00:01:35.400	3.66	20.47	0.14	15.36	10.42	0.68	21.2	53.1
23875	00:01:35.500	3.66	20.47	0.14	15.36	10.43	0.68	21.2	53.1
23900	00:01:35.600	3.66	20.47	0.14	15.37	10.44	0.68	21.2	53.1
23925	00:01:35.700	3.66	20.47	0.14	15.37	10.44	0.68	21.2	53.1
23950	00:01:35.800	3.66	20.47	0.14	15.36	10.4	0.68	21.2	53.1
23975	00:01:35.900	3.66	20.47	0.14	15.31	10.33	0.67	21.2	53.1
24000	00:01:36.000	3.66	20.47	0.14	15.28	10.3	0.67	21.2	53
24025	00:01:36.100	3.66	20.47	0.14	15.29	10.27	0.67	21.2	53
24050	00:01:36.200	3.66	20.47	0.14	15.29	10.26	0.67	21.2	53
24075	00:01:36.300	3.66	20.47	0.14	15.3	10.26	0.67	21.2	53
24100	00:01:36.400	3.66	20.47	0.14	15.31	10.25	0.67	21.2	53
24125	00:01:36.500	3.66	20.47	0.14	15.29	10.27	0.67	21.2	53
24150	00:01:36.600	3.66	20.47	0.14	15.27	10.28	0.67	21.2	53
24175	00:01:36.700	3.66	20.47	0.14	15.23	10.31	0.68	21.2	53
24200	00:01:36.800	3.66	20.47	0.14	15.28	10.32	0.68	21.2	53
24225	00:01:36.900	3.66	20.47	0.14	15.32	10.38	0.68	21.2	53
24250	00:01:37.000	3.66	20.47	0.14	15.33	10.39	0.68	21.2	53.1
24275	00:01:37.100	3.66	20.47	0.14	15.32	10.4	0.68	21.2	53.1
24300	00:01:37.200	3.66	20.47	0.14	15.33	10.45	0.68	21.2	53.1
24325	00:01:37.300	3.66	20.47	0.14	15.35	10.48	0.68	21.2	53.1
24350	00:01:37.400	3.66	20.47	0.14	15.36	10.5	0.68	21.2	53.1
24375	00:01:37.500	3.66	20.47	0.14	15.37	10.52	0.68	21.2	53.1
24400	00:01:37.600	3.66	20.47	0.14	15.39	10.52	0.68	21.2	53.1
24425	00:01:37.700	3.66	20.47	0.14	15.44	10.51	0.68	21.2	53.1
24450	00:01:37.800	3.66	20.47	0.14	15.41	10.51	0.68	21.2	53.1
24475	00:01:37.900	3.66	20.47	0.14	15.43	10.48	0.68	21.2	53.1
24500	00:01:38.000	3.66	20.47	0.14	15.41	10.52	0.68	21.2	53
24525	00:01:38.100	3.66	20.47	0.14	15.41	10.55	0.68	21.2	53
24550	00:01:38.200	3.66	20.47	0.14	15.41	10.56	0.69	21.2	53
24575	00:01:38.300	3.66	20.47	0.14	15.4	10.54	0.68	21.2	53
24600	00:01:38.400	3.66	20.47	0.14	15.41	10.54	0.68	21.2	53
24625	00:01:38.500	3.66	20.47	0.14	15.39	10.53	0.68	21.2	53
24650	00:01:38.600	3.66	20.47	0.14	15.4	10.56	0.69	21.2	53
24675	00:01:38.700	3.66	20.47	0.14	15.42	10.6	0.69	21.2	53
24700	00:01:38.800	3.66	20.47	0.14	15.43	10.59	0.69	21.2	53
24725	00:01:38.900	3.66	20.47	0.14	15.45	10.62	0.69	21.2	53
24750	00:01:39.000	3.66	20.47	0.14	15.49	10.58	0.68	21.2	53.1
24775	00:01:39.100	3.66	20.46	0.14	15.54	10.58	0.68	21.2	53.1
24800	00:01:39.200	3.66	20.46	0.14	15.56	10.56	0.68	21.2	53.1
24825	00:01:39.300	3.66	20.46	0.14	15.54	10.59	0.68	21.2	53.1
24850	00:01:39.400	3.66	20.46	0.14	15.59	10.59	0.68	21.2	53.1
24875	00:01:39.500	3.66	20.46	0.14	15.58	10.59	0.68	21.2	53.1
24900	00:01:39.600	3.66	20.46	0.14	15.63	10.59	0.68	21.2	53.1
24925	00:01:39.700	3.66	20.46	0.14	15.59	10.57	0.68	21.2	53.1
24950	00:01:39.800	3.66	20.46	0.14	15.61	10.59	0.68	21.2	53.1
24975	00:01:39.900	3.66	20.46	0.14	15.56	10.59	0.68	21.2	53.1
25000	00:01:40.000	3.66	20.46	0.14	15.59	10.62	0.68	21.2	53
25025	00:01:40.100	3.66	20.47	0.14	15.53	10.61	0.68	21.2	53
25050	00:01:40.200	3.66	20.47	0.14	15.53	10.62	0.68	21.2	53
25075	00:01:40.300	3.66	20.46	0.14	15.55	10.6	0.68	21.2	53
25100	00:01:40.400	3.66	20.47	0.14	15.47	10.59	0.68	21.2	53
25125	00:01:40.500	3.66	20.47	0.14	15.49	10.6	0.68	21.2	53
25150	00:01:40.600	3.66	20.47	0.14	15.47	10.63	0.69	21.2	53
25175	00:01:40.700	3.66	20.46	0.14	15.54	10.66	0.69	21.2	53
25200	00:01:40.800	3.66	20.46	0.14	15.54	10.65	0.69	21.2	53
25225	00:01:40.900	3.66	20.46	0.14	15.55	10.64	0.68	21.2	53
25250	00:01:41.000	3.66	20.46	0.14	15.54	10.66	0.69	21.2	53
25275	00:01:41.100	3.66	20.46	0.14	15.57	10.67	0.69	21.2	53
25300	00:01:41.200	3.66	20.46	0.14	15.59	10.68	0.69	21.2	53
25325	00:01:41.300	3.66	20.46	0.14	15.62	10.69	0.68	21.2	53
25350	00:01:41.400	3.66	20.46	0.14	15.67	10.71	0.68	21.2	53
25375	00:01:41.500	3.66	20.46	0.14	15.72	10.74	0.68	21.2	53
25400	00:01:41.600	3.66	20.46	0.14	15.71	10.7	0.68	21.2	53
25425	00:01:41.700	3.66	20.46	0.14	15.66	10.68	0.68	21.2	53
25450	00:01:41.800	3.66	20.46	0.14	15.67	10.71	0.68	21.2	53
25475	00:01:41.900	3.66	20.46	0.14	15.63	10.72	0.69	21.2	53
25500	00:01:42.000	3.66	20.46	0.14	15.64	10.71	0.68	21.2	53
25525	00:01:42.100	3.66	20.46	0.14	15.7	10.71	0.68	21.2	53
25550	00:01:42.200	3.66	20.46	0.14	15.75	10.7	0.68	21.2	53
25575	00:01:42.300	3.66	20.46	0.14	15.81	10.72	0.68	21.2	53
25600	00:01:42.400	3.66	20.46	0.14	15.86	10.73	0.68	21.2	53
25625	00:01:42.500	3.66	20.46	0.14	15.89	10.73	0.68	21.2	53
25650	00:01:42.600	3.66	20.46	0.14	15.89	10.75	0.68	21.2	53
25675	00:01:42.700	3.66	20.46	0.14	15.91	10.74	0.67	21.2	53
25700	00:01:42.800	3.66	20.46	0.14	15.9	10.74	0.68	21.2	53
25725	00:01:42.900	3.67	20.46	0.14	15.92	10.75	0.68	21.2	53
25750	00:01:43.000	3.67	20.46	0.14	15.9	10.75	0.68	21.2	53
25775	00:01:43.100	3.67	20.46	0.14	15.86	10.75	0.68	21.2	53
25800	00:01:43.200	3.66	20.46	0.14	15.8	10.77	0.68	21.2	53
25825	00:01:43.300	3.67	20.46	0.14	15.79	10.77	0.68	21.2	53
25850	00:01:43.400	3.67	20.46	0.14	15.77	10.75	0.68	21.2	53
25875	00:01:43.500	3.67	20.46	0.14	15.81	10.76	0.68	21.2	53
25900	00:01:43.600	3.67	20.46	0.14	15.81	10.78	0.68	21.2	53
25925	00:01:43.700	3.67	20.46	0.14	15.78	10.79	0.68	21.2	53
25950	00:01:43.800	3.67	20.46	0.14	15.8	10.78	0.68	21.2	53
25975	00:01:43.900	3.67	20.46	0.14	15.82	10.81	0.68	21.2	53
26000	00:01:44.000	3.67	20.46	0.14	15.85	10.82	0.68	21.2	53
26025	00:01:44.100	3.67	20.46	0.14	15.88	10.83	0.68	21.2	53
26050	00:01:44.200	3.67	20.46	0.14	15.91	10.83	0.68	21.2	53
26075	00:01:44.300	3.67	20.46	0.14	15.88	10.82	0.68	21.2	53
26100	00:01:44.400	3.67	20.46	0.14	15.86	10.85	0.68	21.2	53
26125	00:01:44.500	3.67	20.46	0.14	15.81	10.86	0.69	21.2	53
26150	00:01:44.600	3.66	20.46	0.14	15.77	10.87	0.69	21.2	53
26175	00:01:44.700	3.66	20.46	0.14	15.79	10.88	0.69	21.2	53
26200	00:01:44.800	3.66	20.46	0.14	15.82	10.88	0.69	21.2	53
26225	00:01:44.900	3.66	20.46	0.14	15.86	10.86	0.69	21.2	53
26250	00:01:45.000	3.66	20.46	0.14	15.86	10.86	0.68	21.2	53.1
26275	00:01:45.100	3.66	20.46	0.14	15.83	10.87	0.69	21.2	53.1
26300	00:01:45.200	3.66	20.46	0.14	15.82	10.87	0.69	21.2	53.1
26325	00:01:45.300	3.66	20.46	0.14	15.81	10.87	0.69	21.2	53.1
26350	00:01:45.400	3.66	20.46	0.14	15.79	10.89	0.69	21.2	53.1
26375	00:01:45.500	3.66	20.46	0.14	15.77	10.91	0.69	21.2	53.1
26400	00:01:45.600	3.66	20.46	0.14	15.82	10.91	0.69	21.2	53.1
26425	00:01:45.700	3.66	20.46	0.14	15.88	10.92	0.69	21.2	53.1
26450	00:01:45.800	3.67	20.46	0.14	15.93	10.93	0.69	21.2	53.1
26475	00:01:45.900	3.67	20.46	0.14	15.95	10.94	0.69	21.2	53.1
26500	00:01:46.000	3.67	20.46	0.14	15.93	10.94	0.69	21.2	53
26525	00:01:46.100	3.67	20.46	0.14	15.94	10.95	0.69	21.2	53
26550	00:01:46.200	3.67	20.46	0.14	15.97	10.97	0.69	21.2	53
26575	00:01:46.300	3.67	20.46	0.14	15.97	10.97	0.69	21.2	53
26600	00:01:46.400	3.67	20.46	0.14	16.01	10.97	0.69	21.2	53
26625	00:01:46.500	3.67	20.46	0.14	16.07	10.96	0.68	21.2	53
26650	00:01:46.600	3.67	20.46	0.14	16.07	10.97	0.68	21.2	53
26675	00:01:46.700	3.67	20.46	0.14	16.05	10.95	0.68	21.2	53
26700	00:01:46.800	3.67	20.46	0.14	15.99	10.95	0.68	21.2	53
26725	00:01:46.900	3.67	20.46	0.14	16	10.97	0.69	21.2	53
26750	00:01:47.000	3.67	20.46	0.14	16.04	11	0.69	21.2	53
26775	00:01:47.100	3.67	20.46	0.14	16.09	11	0.68	21.2	53
26800	00:01:47.200	3.67	20.46	0.14	16.11	11	0.68	21.2	53
26825	00:01:47.300	3.67	20.46	0.14	16.11	11.01	0.68	21.2	53
26850	00:01:47.400	3.67	20.46	0.14	16.11	11.03	0.68	21.2	53
26875	00:01:47.500	3.67	20.46	0.14	16.12	11.03	0.68	21.2	53
26900	00:01:47.600	3.67	20.46	0.14	16.13	11.01	0.68	21.2	53
26925	00:01:47.700	3.67	20.46	0.15	16.15	11.06	0.68	21.2	53
26950	00:01:47.800	3.67	20.46	0.15	16.21	11.06	0.68	21.2	53
26975	00:01:47.900	3.67	20.46	0.15	16.2	11.05	0.68	21.2	53
27000	00:01:48.000	3.67	20.46	0.15	16.23	11.06	0.68	21.2	53
27025	00:01:48.100	3.67	20.46	0.15	16.22	11.07	0.68	21.2	53
27050	00:01:48.200	3.67	20.46	0.15	16.23	11.09	0.68	21.2	53
27075	00:01:48.300	3.67	20.46	0.15	16.3	11.11	0.68	21.2	53
27100	00:01:48.400	3.67	20.46	0.15	16.31	11.11	0.68	21.2	53
27125	00:01:48.500	3.67	20.46	0.15	16.28	11.13	0.68	21.2	53
27150	00:01:48.600	3.67	20.46	0.15	16.28	11.14	0.68	21.2	53
27175	00:01:48.700	3.66	20.46	0.15	16.31	11.16	0.68	21.2	53
27200	00:01:48.800	3.66	20.46	0.15	16.3	11.18	0.69	21.2	53
27225	00:01:48.900	3.66	20.46	0.15	16.33	11.18	0.68	21.2	53
27250	00:01:49.000	3.66	20.46	0.15	16.33	11.17	0.68	21.2	53
27275	00:01:49.100	3.66	20.46	0.15	16.35	11.16	0.68	21.2	53
27300	00:01:49.200	3.66	20.46	0.15	16.34	11.16	0.68	21.2	53
27325	00:01:49.300	3.66	20.46	0.15	16.35	11.18	0.68	21.2	53
27350	00:01:49.400	3.66	20.46	0.15	16.37	11.17	0.68	21.2	53
27375	00:01:49.500	3.66	20.46	0.15	16.38	11.14	0.68	21.2	53
27400	00:01:49.600	3.66	20.46	0.15	16.39	11.15	0.68	21.2	53
27425	00:01:49.700	3.66	20.46	0.15	16.35	11.13	0.68	21.2	53
27450	00:01:49.800	3.66	20.46	0.15	16.32	11.13	0.68	21.2	53
27475	00:01:49.900	3.66	20.46	0.15	16.3	11.14	0.68	21.2	53
27500	00:01:50.000	3.66	20.46	0.15	16.26	11.14	0.68	21.2	53
27525	00:01:50.100	3.66	20.46	0.15	16.25	11.16	0.69	21.2	53
27550	00:01:50.200	3.66	20.46	0.15	16.23	11.13	0.69	21.2	53
27575	00:01:50.300	3.66	20.46	0.15	16.21	11.09	0.68	21.2	53
27600	00:01:50.400	3.66	20.46	0.15	16.24	11.05	0.68	21.2	53
27625	00:01:50.500	3.66	20.46	0.15	16.26	11.07	0.68	21.2	53
27650	00:01:50.600	3.66	20.46	0.15	16.25	11.07	0.68	21.2	53
27675	00:01:50.700	3.66	20.46	0.15	16.29	11.07	0.68	21.2	53
27700	00:01:50.800	3.66	20.46	0.15	16.34	11.07	0.68	21.2	53
27725	00:01:50.900	3.66	20.46	0.15	16.38	11.04	0.67	21.2	53
27750	00:01:51.000	3.66	20.46	0.15	16.42	11.04	0.67	21.2	53
27775	00:01:51.100	3.66	20.46	0.15	16.44	11.04	0.67	21.2	53
27800	00:01:51.200	3.66	20.46	0.15	16.49	11.04	0.67	21.2	53
27825	00:01:51.300	3.66	20.46	0.15	16.46	11.03	0.67	21.2	53
27850	00:01:51.400	3.66	20.46	0.15	16.43	11.07	0.67	21.2	53
27875	00:01:51.500	3.66	20.46	0.15	16.4	11.1	0.68	21.2	53
27900	00:01:51.600	3.66	20.46	0.15	16.39	11.13	0.68	21.2	53
27925	00:01:51.700	3.66	20.46	0.15	16.34	11.11	0.68	21.2	53
27950	00:01:51.800	3.66	20.46	0.15	16.39	11.1	0.68	21.2	53
27975	00:01:51.900	3.66	20.46	0.15	16.37	11.15	0.68	21.2	53
28000	00:01:52.000	3.66	20.46	0.15	16.34	11.17	0.68	21.2	53
28025	00:01:52.100	3.66	20.46	0.15	16.37	11.18	0.68	21.2	53
28050	00:01:52.200	3.66	20.46	0.15	16.35	11.21	0.69	21.2	53
28075	00:01:52.300	3.66	20.46	0.15	16.34	11.23	0.69	21.2	53
28100	00:01:52.400	3.66	20.46	0.15	16.35	11.24	0.69	21.2	53
28125	00:01:52.500	3.66	20.46	0.15	16.4	11.25	0.69	21.2	53
28150	00:01:52.600	3.66	20.46	0.15	16.47	11.24	0.68	21.2	53
28175	00:01:52.700	3.66	20.46	0.15	16.51	11.3	0.68	21.2	53
28200	00:01:52.800	3.66	20.46	0.15	16.46	11.34	0.69	21.2	53
28225	00:01:52.900	3.66	20.46	0.15	16.48	11.36	0.69	21.2	53
28250	00:01:53.000	3.66	20.46	0.15	16.54	11.36	0.69	21.2	53
28275	00:01:53.100	3.66	20.46	0.15	16.56	11.39	0.69	21.2	53
28300	00:01:53.200	3.66	20.46	0.15	16.55	11.41	0.69	21.2	53
28325	00:01:53.300	3.66	20.45	0.15	16.6	11.42	0.69	21.2	53
28350	00:01:53.400	3.66	20.45	0.15	16.59	11.45	0.69	21.2	53
28375	00:01:53.500	3.66	20.46	0.15	16.56	11.47	0.69	21.2	53
28400	00:01:53.600	3.66	20.46	0.15	16.52	11.48	0.7	21.2	53
28425	00:01:53.700	3.66	20.46	0.15	16.52	11.47	0.69	21.2	53
28450	00:01:53.800	3.66	20.45	0.15	16.6	11.46	0.69	21.2	53
28475	00:01:53.900	3.66	20.45	0.15	16.62	11.45	0.69	21.2	53
28500	00:01:54.000	3.66	20.45	0.15	16.6	11.46	0.69	21.2	53
28525	00:01:54.100	3.66	20.45	0.15	16.58	11.5	0.69	21.2	53
28550	00:01:54.200	3.66	20.45	0.15	16.63	11.48	0.69	21.2	53
28575	00:01:54.300	3.66	20.45	0.15	16.62	11.51	0.69	21.2	53
28600	00:01:54.400	3.66	20.45	0.15	16.62	11.49	0.69	21.2	53
28625	00:01:54.500	3.66	20.45	0.15	16.65	11.49	0.69	21.2	53
28650	00:01:54.600	3.66	20.45	0.15	16.65	11.5	0.69	21.2	53
28675	00:01:54.700	3.66	20.45	0.15	16.67	11.52	0.69	21.2	53
28700	00:01:54.800	3.66	20.45	0.15	16.58	11.54	0.7	21.2	53
28725	00:01:54.900	3.66	20.46	0.15	16.57	11.55	0.7	21.2	53
28750	00:01:55.000	3.66	20.46	0.15	16.57	11.55	0.7	21.2	53
28775	00:01:55.100	3.66	20.46	0.15	16.55	11.54	0.7	21.2	53
28800	00:01:55.200	3.66	20.46	0.15	16.55	11.56	0.7	21.2	53
28825	00:01:55.300	3.66	20.46	0.15	16.54	11.53	0.7	21.2	53
28850	00:01:55.400	3.66	20.46	0.15	16.53	11.55	0.7	21.2	53
28875	00:01:55.500	3.66	20.46	0.15	16.52	11.57	0.7	21.2	53
28900	00:01:55.600	3.66	20.46	0.15	16.56	11.57	0.7	21.2	53
28925	00:01:55.700	3.66	20.45	0.15	16.58	11.59	0.7	21.2	53
28950	00:01:55.800	3.66	20.45	0.15	16.61	11.59	0.7	21.2	53
28975	00:01:55.900	3.66	20.45	0.15	16.63	11.6	0.7	21.2	53
29000	00:01:56.000	3.66	20.45	0.15	16.63	11.62	0.7	21.2	53
29025	00:01:56.100	3.66	20.45	0.15	16.64	11.6	0.7	21.2	53
29050	00:01:56.200	3.66	20.45	0.15	16.69	11.58	0.69	21.2	53
29075	00:01:56.300	3.66	20.45	0.15	16.69	11.62	0.7	21.2	53
29100	00:01:56.400	3.66	20.45	0.15	16.72	11.63	0.7	21.2	53
29125	00:01:56.500	3.66	20.45	0.15	16.74	11.64	0.7	21.2	53
29150	00:01:56.600	3.66	20.45	0.15	16.72	11.65	0.7	21.2	53
29175	00:01:56.700	3.66	20.45	0.15	16.67	11.63	0.7	21.2	53
29200	00:01:56.800	3.66	20.45	0.15	16.71	11.64	0.7	21.2	53
29225	00:01:56.900	3.66	20.45	0.15	16.68	11.63	0.7	21.2	53
29250	00:01:57.000	3.66	20.45	0.15	16.7	11.61	0.7	21.2	53
29275	00:01:57.100	3.66	20.45	0.15	16.72	11.62	0.69	21.2	53
29300	00:01:57.200	3.66	20.45	0.15	16.64	11.63	0.7	21.2	53
29325	00:01:57.300	3.66	20.45	0.15	16.65	11.62	0.7	21.2	53
29350	00:01:57.400	3.66	20.45	0.15	16.64	11.61	0.7	21.2	53
29375	00:01:57.500	3.66	20.45	0.15	16.63	11.62	0.7	21.2	53
29400	00:01:57.600	3.66	20.45	0.15	16.64	11.61	0.7	21.2	53
29425	00:01:57.700	3.66	20.45	0.15	16.67	11.58	0.69	21.2	53
29450	00:01:57.800	3.66	20.45	0.15	16.68	11.58	0.69	21.2	53
29475	00:01:57.900	3.66	20.45	0.15	16.7	11.59	0.69	21.2	53
29500	00:01:58.000	3.66	20.45	0.15	16.68	11.61	0.7	21.2	53
29525	00:01:58.100	3.66	20.45	0.15	16.64	11.61	0.7	21.2	53
29550	00:01:58.200	3.66	20.45	0.15	16.71	11.61	0.69	21.2	53
29575	00:01:58.300	3.66	20.45	0.15	16.7	11.6	0.69	21.2	53
29600	00:01:58.400	3.66	20.45	0.15	16.76	11.59	0.69	21.2	53
29625	00:01:58.500	3.66	20.45	0.15	16.77	11.58	0.69	21.2	53
29650	00:01:58.600	3.66	20.45	0.15	16.75	11.61	0.69	21.2	53
29675	00:01:58.700	3.66	20.45	0.15	16.75	11.64	0.7	21.2	53
29700	00:01:58.800	3.66	20.45	0.15	16.69	11.67	0.7	21.2	53
29725	00:01:58.900	3.66	20.45	0.15	16.65	11.66	0.7	21.2	53
29750	00:01:59.000	3.66	20.45	0.15	16.63	11.65	0.7	21.2	53
29775	00:01:59.100	3.66	20.45	0.15	16.63	11.68	0.7	21.2	53
29800	00:01:59.200	3.66	20.45	0.15	16.61	11.72	0.71	21.2	53
29825	00:01:59.300	3.66	20.45	0.15	16.62	11.72	0.71	21.2	53
29850	00:01:59.400	3.66	20.45	0.15	16.6	11.73	0.71	21.2	53
29875	00:01:59.500	3.66	20.45	0.15	16.61	11.71	0.7	21.2	53
29900	00:01:59.600	3.66	20.45	0.15	16.64	11.69	0.7	21.2	53
29925	00:01:59.700	3.66	20.45	0.15	16.66	11.68	0.7	21.2	53
29950	00:01:59.800	3.66	20.45	0.15	16.66	11.65	0.7	21.2	53
29975	00:01:59.900	3.66	20.45	0.15	16.69	11.68	0.7	21.2	53
30000	00:02:00.000	3.66	20.45	0.15	16.75	11.68	0.7	21.2	53
30025	00:02:00.100	3.66	20.45	0.15	16.74	11.68	0.7	21.2	53
30050	00:02:00.200	3.66	20.45	0.15	16.75	11.67	0.7	21.2	53
30075	00:02:00.300	3.66	20.45	0.15	16.75	11.66	0.7	21.2	53
30100	00:02:00.400	3.66	20.45	0.15	16.74	11.67	0.7	21.2	53
30125	00:02:00.500	3.67	20.45	0.15	16.81	11.67	0.69	21.2	53
30150	00:02:00.600	3.67	20.45	0.15	16.81	11.69	0.7	21.2	53
30175	00:02:00.700	3.67	20.45	0.15	16.82	11.67	0.69	21.2	53
30200	00:02:00.800	3.66	20.45	0.15	16.81	11.67	0.69	21.2	53
30225	00:02:00.900	3.66	20.45	0.15	16.83	11.66	0.69	21.2	53
30250	00:02:01.000	3.66	20.45	0.15	16.79	11.66	0.69	21.2	53
30275	00:02:01.100	3.66	20.45	0.15	16.81	11.64	0.69	21.2	53
30300	00:02:01.200	3.66	20.45	0.15	16.76	11.63	0.69	21.2	53
30325	00:02:01.300	3.66	20.45	0.15	16.8	11.64	0.69	21.2	53
30350	00:02:01.400	3.66	20.45	0.15	16.78	11.65	0.69	21.2	53
30375	00:02:01.500	3.66	20.45	0.15	16.76	11.63	0.69	21.2	53
30400	00:02:01.600	3.66	20.45	0.15	16.76	11.63	0.69	21.2	53
30425	00:02:01.700	3.66	20.45	0.15	16.72	11.64	0.7	21.2	53
30450	00:02:01.800	3.66	20.45	0.15	16.74	11.66	0.7	21.2	53
30475	00:02:01.900	3.66	20.45	0.15	16.76	11.65	0.7	21.2	53
30500	00:02:02.000	3.66	20.45	0.15	16.79	11.66	0.69	21.2	53
30525	00:02:02.100	3.66	20.45	0.15	16.8	11.65	0.69	21.2	53
30550	00:02:02.200	3.66	20.45	0.15	16.85	11.68	0.69	21.2	53
30575	00:02:02.300	3.66	20.45	0.15	16.83	11.69	0.69	21.2	53
30600	00:02:02.400	3.66	20.45	0.15	16.84	11.68	0.69	21.2	53
30625	00:02:02.500	3.66	20.45	0.15	16.84	11.73	0.7	21.2	53
30650	00:02:02.600	3.66	20.45	0.15	16.87	11.74	0.7	21.2	53
30675	00:02:02.700	3.66	20.45	0.15	16.87	11.72	0.69	21.2	53
30700	00:02:02.800	3.66	20.45	0.15	16.88	11.71	0.69	21.2	53
30725	00:02:02.900	3.66	20.45	0.15	16.89	11.71	0.69	21.2	53
30750	00:02:03.000	3.66	20.45	0.15	16.87	11.71	0.69	21.2	53
30775	00:02:03.100	3.66	20.45	0.15	16.89	11.76	0.7	21.2	53
30800	00:02:03.200	3.66	20.45	0.15	16.88	11.74	0.7	21.2	53
30825	00:02:03.300	3.66	20.45	0.15	16.89	11.74	0.69	21.2	53
30850	00:02:03.400	3.66	20.45	0.15	16.94	11.73	0.69	21.2	53
30875	00:02:03.500	3.66	20.45	0.15	16.91	11.74	0.69	21.2	53
30900	00:02:03.600	3.66	20.45	0.15	16.89	11.76	0.7	21.2	53
30925	00:02:03.700	3.66	20.45	0.15	16.93	11.8	0.7	21.2	53
30950	00:02:03.800	3.66	20.45	0.15	16.95	11.8	0.7	21.2	53
30975	00:02:03.900	3.66	20.45	0.15	16.93	11.79	0.7	21.2	53
31000	00:02:04.000	3.66	20.45	0.15	16.92	11.77	0.7	21.2	53
31025	00:02:04.100	3.66	20.45	0.15	16.94	11.75	0.69	21.2	53
31050	00:02:04.200	3.66	20.45	0.15	16.96	11.75	0.69	21.2	53
31075	00:02:04.300	3.66	20.45	0.15	16.93	11.77	0.69	21.2	53
31100	00:02:04.400	3.66	20.45	0.15	16.88	11.79	0.7	21.2	53
31125	00:02:04.500	3.66	20.45	0.15	16.93	11.75	0.69	21.2	53
31150	00:02:04.600	3.66	20.45	0.15	16.94	11.73	0.69	21.2	53
31175	00:02:04.700	3.66	20.45	0.15	16.95	11.71	0.69	21.2	53
31200	00:02:04.800	3.66	20.45	0.15	16.93	11.7	0.69	21.2	53
31225	00:02:04.900	3.66	20.45	0.15	16.93	11.69	0.69	21.2	53
31250	00:02:05.000	3.66	20.45	0.15	16.96	11.69	0.69	21.2	53
31275	00:02:05.100	3.66	20.45	0.15	16.95	11.7	0.69	21.2	53
31300	00:02:05.200	3.66	20.45	0.15	16.93	11.7	0.69	21.2	53
31325	00:02:05.300	3.66	20.45	0.15	16.93	11.72	0.69	21.2	53
31350	00:02:05.400	3.66	20.45	0.15	16.93	11.73	0.69	21.2	53
31375	00:02:05.500	3.66	20.45	0.15	16.88	11.76	0.7	21.2	53
31400	00:02:05.600	3.66	20.45	0.15	16.86	11.74	0.7	21.2	53
31425	00:02:05.700	3.66	20.45	0.15	16.83	11.72	0.7	21.2	53
31450	00:02:05.800	3.66	20.45	0.15	16.85	11.72	0.7	21.2	53
31475	00:02:05.900	3.66	20.45	0.15	16.88	11.73	0.7	21.2	53
31500	00:02:06.000	3.66	20.45	0.15	16.88	11.78	0.7	21.2	53
31525	00:02:06.100	3.66	20.45	0.15	16.85	11.77	0.7	21.2	53
31550	00:02:06.200	3.66	20.45	0.15	16.86	11.76	0.7	21.2	53
31575	00:02:06.300	3.66	20.45	0.15	16.87	11.72	0.69	21.2	53
31600	00:02:06.400	3.66	20.45	0.15	16.92	11.71	0.69	21.2	53
31625	00:02:06.500	3.66	20.45	0.15	16.95	11.7	0.69	21.2	53
31650	00:02:06.600	3.66	20.45	0.15	16.98	11.7	0.69	21.2	53
31675	00:02:06.700	3.66	20.45	0.15	17.01	11.72	0.69	21.2	53
31700	00:02:06.800	3.66	20.45	0.15	16.99	11.75	0.69	21.2	53
31725	00:02:06.900	3.66	20.45	0.15	16.95	11.76	0.69	21.2	53
31750	00:02:07.000	3.66	20.45	0.15	16.93	11.74	0.69	21.2	53
31775	00:02:07.100	3.66	20.45	0.15	16.98	11.73	0.69	21.2	53
31800	00:02:07.200	3.66	20.45	0.15	16.97	11.76	0.69	21.2	53
31825	00:02:07.300	3.66	20.45	0.15	17	11.78	0.69	21.2	53
31850	00:02:07.400	3.66	20.45	0.15	16.99	11.77	0.69	21.2	53
31875	00:02:07.500	3.66	20.45	0.15	16.96	11.79	0.7	21.2	53
31900	00:02:07.600	3.66	20.45	0.15	16.96	11.81	0.7	21.2	53
31925	00:02:07.700	3.66	20.45	0.15	16.97	11.79	0.69	21.2	53
31950	00:02:07.800	3.66	20.45	0.15	17	11.79	0.69	21.2	53
31975	00:02:07.900	3.66	20.45	0.15	17.04	11.77	0.69	21.2	53
32000	00:02:08.000	3.66	20.45	0.15	17.05	11.77	0.69	21.2	53
32025	00:02:08.100	3.66	20.45	0.15	17.04	11.8	0.69	21.2	53
32050	00:02:08.200	3.66	20.45	0.15	17.07	11.76	0.69	21.2	53
32075	00:02:08.300	3.66	20.45	0.15	17.06	11.73	0.69	21.2	53
32100	00:02:08.400	3.66	20.45	0.15	17.06	11.72	0.69	21.2	53
32125	00:02:08.500	3.66	20.45	0.15	17.07	11.71	0.69	21.2	53
32150	00:02:08.600	3.66	20.45	0.15	17.1	11.72	0.69	21.2	53
32175	00:02:08.700	3.66	20.45	0.15	17.1	11.72	0.69	21.2	53
32200	00:02:08.800	3.66	20.45	0.15	17.09	11.71	0.68	21.2	53
32225	00:02:08.900	3.66	20.45	0.15	17.07	11.72	0.69	21.2	53
32250	00:02:09.000	3.66	20.45	0.15	17.11	11.75	0.69	21.2	53
32275	00:02:09.100	3.66	20.45	0.15	17.14	11.7	0.68	21.2	53
32300	00:02:09.200	3.66	20.45	0.15	17.11	11.71	0.68	21.2	53
32325	00:02:09.300	3.66	20.45	0.15	17.13	11.74	0.69	21.2	53
32350	00:02:09.400	3.66	20.45	0.15	17.1	11.78	0.69	21.2	53
32375	00:02:09.500	3.66	20.45	0.15	17.14	11.79	0.69	21.2	53
32400	00:02:09.600	3.66	20.45	0.15	17.09	11.79	0.69	21.2	53
32425	00:02:09.700	3.66	20.45	0.15	17.08	11.83	0.69	21.2	53
32450	00:02:09.800	3.66	20.45	0.15	17.12	11.83	0.69	21.2	53
32475	00:02:09.900	3.66	20.45	0.15	17.12	11.82	0.69	21.2	53
32500	00:02:10.000	3.66	20.45	0.15	17.07	11.79	0.69	21.2	53
32525	00:02:10.100	3.66	20.45	0.15	17.08	11.82	0.69	21.2	53
32550	00:02:10.200	3.66	20.45	0.15	17.08	11.82	0.69	21.2	53
32575	00:02:10.300	3.66	20.45	0.15	17.15	11.83	0.69	21.2	53
32600	00:02:10.400	3.66	20.45	0.15	17.14	11.81	0.69	21.2	53
32625	00:02:10.500	3.66	20.45	0.15	17.16	11.8	0.69	21.2	53
32650	00:02:10.600	3.66	20.45	0.15	17.14	11.8	0.69	21.2	53
32675	00:02:10.700	3.66	20.45	0.15	17.18	11.8	0.69	21.2	53
32700	00:02:10.800	3.66	20.45	0.15	17.15	11.79	0.69	21.2	53
32725	00:02:10.900	3.66	20.45	0.15	17.18	11.82	0.69	21.2	53
32750	00:02:11.000	3.66	20.45	0.15	17.23	11.82	0.69	21.2	53
32775	00:02:11.100	3.66	20.45	0.15	17.19	11.87	0.69	21.2	53
32800	00:02:11.200	3.66	20.45	0.15	17.25	11.89	0.69	21.2	53
32825	00:02:11.300	3.66	20.45	0.15	17.2	11.88	0.69	21.2	53
32850	00:02:11.400	3.66	20.45	0.15	17.24	11.86	0.69	21.2	53
32875	00:02:11.500	3.66	20.45	0.15	17.21	11.86	0.69	21.2	53
32900	00:02:11.600	3.66	20.45	0.15	17.25	11.87	0.69	21.2	53
32925	00:02:11.700	3.66	20.45	0.15	17.21	11.87	0.69	21.2	53
32950	00:02:11.800	3.66	20.45	0.15	17.21	11.93	0.69	21.2	53
32975	00:02:11.900	3.66	20.45	0.15	17.22	11.94	0.69	21.2	53
33000	00:02:12.000	3.66	20.45	0.15	17.19	11.96	0.7	21.2	53
33025	00:02:12.100	3.66	20.45	0.15	17.21	11.94	0.69	21.2	53
33050	00:02:12.200	3.66	20.45	0.15	17.18	11.95	0.7	21.2	53
33075	00:02:12.300	3.66	20.45	0.15	17.24	11.95	0.69	21.2	53
33100	00:02:12.400	3.66	20.45	0.15	17.24	11.97	0.69	21.2	53
33125	00:02:12.500	3.66	20.45	0.15	17.24	11.99	0.7	21.2	53
33150	00:02:12.600	3.66	20.45	0.15	17.25	12.01	0.7	21.2	53
33175	00:02:12.700	3.66	20.45	0.15	17.26	12.02	0.7	21.2	53
33200	00:02:12.800	3.66	20.45	0.15	17.26	11.98	0.69	21.2	53
33225	00:02:12.900	3.66	20.45	0.15	17.28	11.98	0.69	21.2	53
33250	00:02:13.000	3.66	20.45	0.15	17.28	11.97	0.69	21.2	52.9
33275	00:02:13.100	3.66	20.45	0.15	17.3	11.97	0.69	21.2	52.9
33300	00:02:13.200	3.66	20.45	0.15	17.33	11.96	0.69	21.2	52.9
33325	00:02:13.300	3.66	20.45	0.15	17.33	11.97	0.69	21.2	52.9
33350	00:02:13.400	3.66	20.45	0.15	17.32	12	0.69	21.2	52.9
33375	00:02:13.500	3.66	20.45	0.15	17.39	11.99	0.69	21.2	52.9
33400	00:02:13.600	3.66	20.45	0.15	17.42	11.98	0.69	21.2	52.9
33425	00:02:13.700	3.66	20.45	0.15	17.43	11.98	0.69	21.2	52.9
33450	00:02:13.800	3.66	20.45	0.15	17.46	11.98	0.69	21.2	52.9
33475	00:02:13.900	3.66	20.45	0.15	17.48	11.97	0.69	21.2	52.9
33500	00:02:14.000	3.66	20.45	0.15	17.52	11.97	0.68	21.2	53
33525	00:02:14.100	3.66	20.45	0.15	17.52	11.97	0.68	21.2	53
33550	00:02:14.200	3.66	20.45	0.15	17.54	11.99	0.68	21.2	53
33575	00:02:14.300	3.66	20.45	0.15	17.48	12	0.69	21.2	53
33600	00:02:14.400	3.66	20.45	0.15	17.49	11.99	0.69	21.2	53
33625	00:02:14.500	3.66	20.45	0.15	17.47	12.01	0.69	21.2	53
33650	00:02:14.600	3.66	20.45	0.15	17.47	12.03	0.69	21.2	53
33675	00:02:14.700	3.66	20.45	0.15	17.53	12.04	0.69	21.2	53
33700	00:02:14.800	3.66	20.45	0.16	17.56	12.05	0.69	21.2	53
33725	00:02:14.900	3.66	20.45	0.16	17.51	12.09	0.69	21.2	53
33750	00:02:15.000	3.66	20.45	0.16	17.54	12.11	0.69	21.2	52.9
33775	00:02:15.100	3.66	20.45	0.16	17.56	12.12	0.69	21.2	52.9
33800	00:02:15.200	3.66	20.45	0.16	17.57	12.14	0.69	21.2	52.9
33825	00:02:15.300	3.66	20.45	0.16	17.57	12.14	0.69	21.2	52.9
33850	00:02:15.400	3.66	20.44	0.16	17.6	12.17	0.69	21.2	52.9
33875	00:02:15.500	3.66	20.45	0.16	17.57	12.16	0.69	21.2	52.9
33900	00:02:15.600	3.66	20.44	0.16	17.59	12.16	0.69	21.2	52.9
33925	00:02:15.700	3.66	20.45	0.16	17.56	12.14	0.69	21.2	52.9
33950	00:02:15.800	3.66	20.45	0.16	17.54	12.15	0.69	21.2	52.9
33975	00:02:15.900	3.66	20.44	0.16	17.59	12.15	0.69	21.2	52.9
34000	00:02:16.000	3.66	20.44	0.16	17.59	12.15	0.69	21.2	52.9
34025	00:02:16.100	3.66	20.45	0.16	17.57	12.15	0.69	21.2	52.9
34050	00:02:16.200	3.66	20.45	0.16	17.56	12.14	0.69	21.2	52.9
34075	00:02:16.300	3.66	20.45	0.16	17.57	12.16	0.69	21.2	52.9
34100	00:02:16.400	3.66	20.44	0.16	17.6	12.16	0.69	21.2	52.9
34125	00:02:16.500	3.66	20.44	0.16	17.66	12.16	0.69	21.2	52.9
34150	00:02:16.600	3.66	20.44	0.16	17.63	12.15	0.69	21.2	52.9
34175	00:02:16.700	3.66	20.44	0.16	17.67	12.2	0.69	21.2	52.9
34200	00:02:16.800	3.66	20.44	0.16	17.67	12.23	0.69	21.2	52.9
34225	00:02:16.900	3.66	20.44	0.16	17.66	12.23	0.69	21.2	52.9
34250	00:02:17.000	3.66	20.44	0.16	17.63	12.25	0.69	21.2	52.9
34275	00:02:17.100	3.66	20.44	0.16	17.61	12.25	0.7	21.2	52.9
34300	00:02:17.200	3.66	20.45	0.16	17.59	12.25	0.7	21.2	52.9
34325	00:02:17.300	3.66	20.44	0.16	17.61	12.27	0.7	21.2	52.9
34350	00:02:17.400	3.66	20.45	0.16	17.6	12.29	0.7	21.2	52.9
34375	00:02:17.500	3.66	20.44	0.16	17.6	12.3	0.7	21.2	52.9
34400	00:02:17.600	3.66	20.45	0.16	17.59	12.34	0.7	21.2	52.9
34425	00:02:17.700	3.66	20.45	0.16	17.54	12.34	0.7	21.2	52.9
34450	00:02:17.800	3.66	20.45	0.16	17.58	12.33	0.7	21.2	52.9
34475	00:02:17.900	3.66	20.45	0.16	17.59	12.34	0.7	21.2	52.9
34500	00:02:18.000	3.66	20.44	0.16	17.63	12.31	0.7	21.2	52.9
34525	00:02:18.100	3.66	20.44	0.16	17.67	12.32	0.7	21.2	52.9
34550	00:02:18.200	3.66	20.44	0.16	17.69	12.35	0.7	21.2	52.9
34575	00:02:18.300	3.66	20.44	0.16	17.68	12.37	0.7	21.2	52.9
34600	00:02:18.400	3.66	20.44	0.16	17.68	12.4	0.7	21.2	52.9
34625	00:02:18.500	3.66	20.44	0.16	17.69	12.42	0.7	21.2	52.9
34650	00:02:18.600	3.66	20.44	0.16	17.76	12.42	0.7	21.2	52.9
34675	00:02:18.700	3.66	20.44	0.16	17.79	12.42	0.7	21.2	52.9
34700	00:02:18.800	3.66	20.44	0.16	17.82	12.41	0.7	21.2	52.9
34725	00:02:18.900	3.66	20.44	0.16	17.79	12.41	0.7	21.2	52.9
34750	00:02:19.000	3.66	20.44	0.16	17.79	12.42	0.7	21.2	52.9
34775	00:02:19.100	3.66	20.44	0.16	17.76	12.41	0.7	21.2	52.9
34800	00:02:19.200	3.66	20.44	0.16	17.77	12.39	0.7	21.2	52.9
34825	00:02:19.300	3.66	20.44	0.16	17.77	12.36	0.7	21.2	52.9
34850	00:02:19.400	3.66	20.44	0.16	17.74	12.33	0.7	21.2	52.9
34875	00:02:19.500	3.66	20.44	0.16	17.72	12.32	0.7	21.2	52.9
34900	00:02:19.600	3.66	20.44	0.16	17.68	12.31	0.7	21.2	52.9
34925	00:02:19.700	3.66	20.44	0.16	17.69	12.32	0.7	21.2	52.9
34950	00:02:19.800	3.66	20.44	0.16	17.62	12.3	0.7	21.2	52.9
34975	00:02:19.900	3.66	20.44	0.16	17.66	12.33	0.7	21.2	52.9
35000	00:02:20.000	3.66	20.44	0.16	17.7	12.32	0.7	21.2	52.9
35025	00:02:20.100	3.66	20.44	0.16	17.78	12.36	0.69	21.2	52.9
35050	00:02:20.200	3.66	20.44	0.16	17.86	12.38	0.69	21.2	52.9
35075	00:02:20.300	3.66	20.44	0.16	17.89	12.43	0.69	21.2	52.9
35100	00:02:20.400	3.66	20.44	0.16	17.94	12.42	0.69	21.2	52.9
35125	00:02:20.500	3.66	20.44	0.16	17.95	12.4	0.69	21.2	52.9
35150	00:02:20.600	3.66	20.44	0.16	17.97	12.41	0.69	21.2	52.9
35175	00:02:20.700	3.66	20.44	0.16	18	12.4	0.69	21.2	52.9
35200	00:02:20.800	3.66	20.44	0.16	18.02	12.44	0.69	21.2	52.9
35225	00:02:20.900	3.66	20.44	0.16	18.03	12.44	0.69	21.2	52.9
35250	00:02:21.000	3.66	20.44	0.16	17.98	12.47	0.69	21.2	53
35275	00:02:21.100	3.66	20.44	0.16	17.96	12.52	0.7	21.2	53
35300	00:02:21.200	3.66	20.44	0.16	17.91	12.54	0.7	21.2	53
35325	00:02:21.300	3.66	20.44	0.16	17.88	12.5	0.7	21.2	53
35350	00:02:21.400	3.66	20.44	0.16	17.87	12.52	0.7	21.2	53
35375	00:02:21.500	3.66	20.44	0.16	17.87	12.53	0.7	21.2	53
35400	00:02:21.600	3.66	20.44	0.16	17.91	12.52	0.7	21.2	53
35425	00:02:21.700	3.66	20.44	0.16	17.89	12.55	0.7	21.2	53
35450	00:02:21.800	3.66	20.44	0.16	17.9	12.59	0.7	21.2	53
35475	00:02:21.900	3.66	20.44	0.16	17.89	12.62	0.71	21.2	53
35500	00:02:22.000	3.66	20.44	0.16	17.92	12.61	0.7	21.2	53
35525	00:02:22.100	3.66	20.44	0.16	17.93	12.58	0.7	21.2	53
35550	00:02:22.200	3.66	20.44	0.16	17.93	12.56	0.7	21.2	53
35575	00:02:22.300	3.66	20.44	0.16	17.95	12.57	0.7	21.2	53
35600	00:02:22.400	3.66	20.44	0.16	17.97	12.56	0.7	21.2	53
35625	00:02:22.500	3.66	20.44	0.16	18.01	12.6	0.7	21.2	53
35650	00:02:22.600	3.66	20.44	0.16	18	12.62	0.7	21.2	53
35675	00:02:22.700	3.66	20.44	0.16	17.99	12.62	0.7	21.2	53
35700	00:02:22.800	3.66	20.44	0.16	18.02	12.6	0.7	21.2	53
35725	00:02:22.900	3.66	20.44	0.16	18.04	12.57	0.7	21.2	53
35750	00:02:23.000	3.66	20.44	0.16	18.05	12.62	0.7	21.2	53
35775	00:02:23.100	3.66	20.44	0.16	18.05	12.62	0.7	21.2	53
35800	00:02:23.200	3.66	20.44	0.16	18.06	12.64	0.7	21.2	53
35825	00:02:23.300	3.66	20.44	0.16	18.07	12.66	0.7	21.2	53
35850	00:02:23.400	3.66	20.44	0.16	18.07	12.66	0.7	21.2	53
35875	00:02:23.500	3.66	20.44	0.16	18.08	12.66	0.7	21.2	53
35900	00:02:23.600	3.66	20.44	0.16	18.09	12.7	0.7	21.2	53
35925	00:02:23.700	3.66	20.44	0.16	18.1	12.73	0.7	21.2	53
35950	00:02:23.800	3.66	20.44	0.16	18.08	12.75	0.71	21.2	53
35975	00:02:23.900	3.66	20.44	0.16	18.09	12.77	0.71	21.2	53
36000	00:02:24.000	3.66	20.44	0.16	18.11	12.79	0.71	21.2	53
36025	00:02:24.100	3.66	20.44	0.16	18.16	12.81	0.71	21.2	53
36050	00:02:24.200	3.66	20.44	0.16	18.17	12.8	0.7	21.2	53
36075	00:02:24.300	3.66	20.44	0.16	18.19	12.82	0.7	21.2	53
36100	00:02:24.400	3.66	20.44	0.16	18.18	12.82	0.71	21.2	53
36125	00:02:24.500	3.66	20.44	0.16	18.17	12.81	0.7	21.2	53
36150	00:02:24.600	3.66	20.44	0.16	18.17	12.77	0.7	21.2	53
36175	00:02:24.700	3.66	20.44	0.16	18.18	12.77	0.7	21.2	53
36200	00:02:24.800	3.66	20.44	0.16	18.17	12.77	0.7	21.2	53
36225	00:02:24.900	3.66	20.44	0.16	18.17	12.77	0.7	21.2	53
36250	00:02:25.000	3.66	20.44	0.16	18.17	12.76	0.7	21.2	53
36275	00:02:25.100	3.66	20.44	0.16	18.16	12.76	0.7	21.2	53
36300	00:02:25.200	3.66	20.44	0.16	18.15	12.78	0.7	21.2	53
36325	00:02:25.300	3.66	20.44	0.16	18.17	12.79	0.7	21.2	53
36350	00:02:25.400	3.66	20.44	0.16	18.18	12.8	0.7	21.2	53
36375	00:02:25.500	3.66	20.44	0.16	18.19	12.83	0.71	21.2	53
36400	00:02:25.600	3.66	20.44	0.16	18.17	12.86	0.71	21.2	53
36425	00:02:25.700	3.66	20.44	0.16	18.19	12.87	0.71	21.2	53
36450	00:02:25.800	3.66	20.44	0.16	18.21	12.87	0.71	21.2	53
36475	00:02:25.900	3.66	20.44	0.16	18.22	12.88	0.71	21.2	53
36500	00:02:26.000	3.66	20.44	0.16	18.23	12.88	0.71	21.2	53
36525	00:02:26.100	3.66	20.44	0.16	18.22	12.87	0.71	21.2	53
36550	00:02:26.200	3.66	20.44	0.16	18.21	12.86	0.71	21.2	53
36575	00:02:26.300	3.66	20.44	0.16	18.19	12.83	0.71	21.2	53
36600	00:02:26.400	3.66	20.44	0.16	18.17	12.83	0.71	21.2	53
36625	00:02:26.500	3.66	20.44	0.16	18.16	12.84	0.71	21.2	53
36650	00:02:26.600	3.66	20.44	0.16	18.16	12.82	0.71	21.2	53
36675	00:02:26.700	3.66	20.44	0.16	18.12	12.81	0.71	21.2	53
36700	00:02:26.800	3.66	20.44	0.16	18.14	12.78	0.7	21.2	53
36725	00:02:26.900	3.66	20.44	0.16	18.12	12.77	0.7	21.2	53
36750	00:02:27.000	3.66	20.44	0.16	18.09	12.75	0.7	21.2	53.1
36775	00:02:27.100	3.66	20.44	0.16	18.07	12.75	0.71	21.2	53.1
36800	00:02:27.200	3.66	20.44	0.16	18.09	12.76	0.71	21.2	53.1
36825	00:02:27.300	3.66	20.44	0.16	18.11	12.8	0.71	21.2	53.1
36850	00:02:27.400	3.66	20.44	0.16	18.13	12.78	0.7	21.2	53.1
36875	00:02:27.500	3.66	20.44	0.16	18.11	12.76	0.7	21.2	53.1
36900	00:02:27.600	3.66	20.44	0.16	18.11	12.78	0.71	21.2	53.1
36925	00:02:27.700	3.66	20.44	0.16	18.14	12.79	0.71	21.2	53.1
36950	00:02:27.800	3.66	20.44	0.16	18.11	12.78	0.71	21.2	53.1
36975	00:02:27.900	3.66	20.44	0.16	18.1	12.8	0.71	21.2	53.1
37000	00:02:28.000	3.66	20.44	0.16	18.12	12.8	0.71	21.2	53.1
37025	00:02:28.100	3.66	20.44	0.16	18.11	12.81	0.71	21.2	53.1
37050	00:02:28.200	3.66	20.44	0.16	18.13	12.8	0.71	21.2	53.1
37075	00:02:28.300	3.66	20.44	0.16	18.12	12.78	0.71	21.2	53.1
37100	00:02:28.400	3.66	20.44	0.16	18.09	12.79	0.71	21.2	53.1
37125	00:02:28.500	3.66	20.44	0.16	18.1	12.79	0.71	21.2	53.1
37150	00:02:28.600	3.66	20.44	0.16	18.08	12.76	0.71	21.2	53.1
37175	00:02:28.700	3.66	20.44	0.16	18.07	12.75	0.71	21.2	53.1
37200	00:02:28.800	3.66	20.44	0.16	18.06	12.73	0.7	21.2	53.1
37225	00:02:28.900	3.66	20.44	0.16	18.07	12.7	0.7	21.2	53.1
37250	00:02:29.000	3.66	20.44	0.16	18.1	12.69	0.7	21.2	53.1
37275	00:02:29.100	3.66	20.44	0.16	18.1	12.69	0.7	21.2	53.1
37300	00:02:29.200	3.66	20.44	0.16	18.08	12.66	0.7	21.2	53.1
37325	00:02:29.300	3.66	20.44	0.16	18.08	12.66	0.7	21.2	53.1
37350	00:02:29.400	3.66	20.44	0.16	18.06	12.66	0.7	21.2	53.1
37375	00:02:29.500	3.66	20.44	0.16	18.09	12.66	0.7	21.2	53.1
37400	00:02:29.600	3.66	20.44	0.16	18.11	12.67	0.7	21.2	53.1
37425	00:02:29.700	3.66	20.44	0.16	18.11	12.68	0.7	21.2	53.1
37450	00:02:29.800	3.66	20.44	0.16	18.13	12.7	0.7	21.2	53.1
37475	00:02:29.900	3.66	20.44	0.16	18.11	12.7	0.7	21.2	53.1
37500	00:02:30.000	3.66	20.44	0.16	18.02	12.7	0.7	21.2	53.2
37525	00:02:30.100	3.66	20.44	0.16	18.05	12.68	0.7	21.2	53.2
37550	00:02:30.200	3.66	20.44	0.16	18.05	12.7	0.7	21.2	53.2
37575	00:02:30.300	3.66	20.44	0.16	18.01	12.69	0.7	21.2	53.2
37600	00:02:30.400	3.66	20.44	0.16	18.02	12.67	0.7	21.2	53.2
37625	00:02:30.500	3.66	20.44	0.16	18	12.67	0.7	21.2	53.2
37650	00:02:30.600	3.66	20.44	0.16	18	12.66	0.7	21.2	53.2
37675	00:02:30.700	3.66	20.44	0.16	17.97	12.68	0.71	21.2	53.2
37700	00:02:30.800	3.66	20.44	0.16	17.96	12.67	0.71	21.2	53.2
37725	00:02:30.900	3.66	20.44	0.16	17.99	12.7	0.71	21.2	53.2
37750	00:02:31.000	3.66	20.44	0.16	18.03	12.71	0.71	21.2	53.2
37775	00:02:31.100	3.66	20.44	0.16	17.98	12.71	0.71	21.2	53.2
37800	00:02:31.200	3.66	20.44	0.16	18.03	12.71	0.7	21.2	53.2
37825	00:02:31.300	3.66	20.44	0.16	18.03	12.71	0.71	21.2	53.2
37850	00:02:31.400	3.66	20.44	0.16	18.05	12.72	0.7	21.2	53.2
37875	00:02:31.500	3.66	20.44	0.16	18.04	12.73	0.71	21.2	53.2
37900	00:02:31.600	3.66	20.44	0.16	18.03	12.72	0.71	21.2	53.2
37925	00:02:31.700	3.66	20.44	0.16	18.05	12.7	0.7	21.2	53.2
37950	00:02:31.800	3.66	20.44	0.16	18.07	12.74	0.71	21.2	53.2
37975	00:02:31.900	3.66	20.44	0.16	18.08	12.72	0.7	21.2	53.2
38000	00:02:32.000	3.66	20.44	0.16	18.09	12.71	0.7	21.2	53.2
38025	00:02:32.100	3.66	20.44	0.16	18.11	12.73	0.7	21.2	53.2
38050	00:02:32.200	3.66	20.44	0.16	18.08	12.74	0.7	21.2	53.2
38075	00:02:32.300	3.66	20.44	0.16	18.12	12.76	0.7	21.2	53.2
38100	00:02:32.400	3.66	20.44	0.16	18.14	12.78	0.7	21.2	53.2
38125	00:02:32.500	3.66	20.44	0.16	18.14	12.76	0.7	21.2	53.2
38150	00:02:32.600	3.66	20.44	0.16	18.12	12.78	0.71	21.2	53.2
38175	00:02:32.700	3.66	20.44	0.16	18.12	12.79	0.71	21.2	53.2
38200	00:02:32.800	3.66	20.44	0.16	18.14	12.77	0.7	21.2	53.2
38225	00:02:32.900	3.66	20.44	0.16	18.1	12.78	0.71	21.2	53.2
38250	00:02:33.000	3.66	20.44	0.16	18.13	12.78	0.71	21.2	53.2
38275	00:02:33.100	3.66	20.44	0.16	18.17	12.8	0.7	21.2	53.2
38300	00:02:33.200	3.66	20.44	0.16	18.14	12.78	0.7	21.2	53.2
38325	00:02:33.300	3.66	20.44	0.16	18.16	12.78	0.7	21.2	53.2
38350	00:02:33.400	3.66	20.44	0.16	18.15	12.76	0.7	21.2	53.2
38375	00:02:33.500	3.66	20.44	0.16	18.2	12.79	0.7	21.2	53.2
38400	00:02:33.600	3.66	20.44	0.16	18.26	12.79	0.7	21.2	53.2
38425	00:02:33.700	3.66	20.44	0.16	18.26	12.79	0.7	21.2	53.2
38450	00:02:33.800	3.66	20.44	0.16	18.28	12.82	0.7	21.2	53.2
38475	00:02:33.900	3.66	20.44	0.16	18.3	12.83	0.7	21.2	53.2
38500	00:02:34.000	3.66	20.44	0.16	18.32	12.85	0.7	21.2	53.1
38525	00:02:34.100	3.66	20.44	0.16	18.3	12.82	0.7	21.2	53.1
38550	00:02:34.200	3.66	20.44	0.16	18.29	12.86	0.7	21.2	53.1
38575	00:02:34.300	3.66	20.44	0.16	18.28	12.88	0.7	21.2	53.1
38600	00:02:34.400	3.66	20.44	0.16	18.27	12.88	0.71	21.2	53.1
38625	00:02:34.500	3.66	20.44	0.16	18.25	12.89	0.71	21.2	53.1
38650	00:02:34.600	3.66	20.44	0.16	18.27	12.9	0.71	21.2	53.1
38675	00:02:34.700	3.66	20.44	0.16	18.27	12.89	0.71	21.2	53.1
38700	00:02:34.800	3.66	20.44	0.16	18.24	12.86	0.7	21.2	53.1
38725	00:02:34.900	3.66	20.44	0.16	18.23	12.85	0.7	21.2	53.1
38750	00:02:35.000	3.66	20.44	0.16	18.19	12.85	0.71	21.2	53.1
38775	00:02:35.100	3.66	20.44	0.16	18.17	12.85	0.71	21.2	53.1
38800	00:02:35.200	3.66	20.44	0.16	18.17	12.83	0.71	21.2	53.1
38825	00:02:35.300	3.66	20.44	0.16	18.19	12.84	0.71	21.2	53.1
38850	00:02:35.400	3.66	20.44	0.16	18.21	12.85	0.71	21.2	53.1
38875	00:02:35.500	3.66	20.44	0.16	18.2	12.83	0.71	21.2	53.1
38900	00:02:35.600	3.66	20.44	0.16	18.15	12.82	0.71	21.2	53.1
38925	00:02:35.700	3.66	20.44	0.16	18.18	12.82	0.7	21.2	53.1
38950	00:02:35.800	3.66	20.44	0.16	18.16	12.83	0.71	21.2	53.1
38975	00:02:35.900	3.66	20.44	0.16	18.2	12.81	0.7	21.2	53.1
39000	00:02:36.000	3.66	20.44	0.16	18.22	12.8	0.7	21.2	53.1
39025	00:02:36.100	3.65	20.44	0.16	18.25	12.8	0.7	21.2	53.1
39050	00:02:36.200	3.65	20.44	0.16	18.28	12.81	0.7	21.2	53.1
39075	00:02:36.300	3.65	20.44	0.16	18.28	12.8	0.7	21.2	53.1
39100	00:02:36.400	3.65	20.44	0.16	18.24	12.8	0.7	21.2	53.1
39125	00:02:36.500	3.65	20.44	0.16	18.27	12.79	0.7	21.2	53.1
39150	00:02:36.600	3.65	20.44	0.16	18.26	12.78	0.7	21.2	53.1
39175	00:02:36.700	3.65	20.44	0.16	18.21	12.77	0.7	21.2	53.1
39200	00:02:36.800	3.65	20.44	0.16	18.25	12.73	0.7	21.2	53.1
39225	00:02:36.900	3.65	20.44	0.16	18.24	12.74	0.7	21.2	53.1
39250	00:02:37.000	3.65	20.44	0.16	18.25	12.75	0.7	21.2	53.1
39275	00:02:37.100	3.65	20.44	0.16	18.25	12.78	0.7	21.2	53.1
39300	00:02:37.200	3.65	20.44	0.16	18.22	12.77	0.7	21.2	53.1
39325	00:02:37.300	3.66	20.44	0.16	18.21	12.78	0.7	21.2	53.1
39350	00:02:37.400	3.66	20.44	0.16	18.26	12.77	0.7	21.2	53.1
39375	00:02:37.500	3.66	20.44	0.16	18.26	12.78	0.7	21.2	53.1
39400	00:02:37.600	3.66	20.44	0.16	18.29	12.78	0.7	21.2	53.1
39425	00:02:37.700	3.66	20.44	0.16	18.31	12.82	0.7	21.2	53.1
39450	00:02:37.800	3.66	20.44	0.16	18.3	12.83	0.7	21.2	53.1
39475	00:02:37.900	3.66	20.44	0.16	18.27	12.82	0.7	21.2	53.1
39500	00:02:38.000	3.66	20.44	0.16	18.3	12.81	0.7	21.2	53.1
39525	00:02:38.100	3.66	20.44	0.16	18.29	12.79	0.7	21.2	53.1
39550	00:02:38.200	3.66	20.44	0.16	18.31	12.78	0.7	21.2	53.1
39575	00:02:38.300	3.66	20.44	0.16	18.35	12.77	0.7	21.2	53.1
39600	00:02:38.400	3.65	20.44	0.16	18.33	12.76	0.7	21.2	53.1
39625	00:02:38.500	3.65	20.44	0.16	18.29	12.76	0.7	21.2	53.1
39650	00:02:38.600	3.65	20.44	0.16	18.28	12.76	0.7	21.2	53.1
39675	00:02:38.700	3.65	20.44	0.16	18.31	12.74	0.7	21.2	53.1
39700	00:02:38.800	3.65	20.44	0.16	18.24	12.75	0.7	21.2	53.1
39725	00:02:38.900	3.66	20.44	0.16	18.28	12.78	0.7	21.2	53.1
39750	00:02:39.000	3.66	20.44	0.16	18.24	12.79	0.7	21.2	53.1
39775	00:02:39.100	3.66	20.44	0.16	18.25	12.81	0.7	21.2	53.1
39800	00:02:39.200	3.66	20.44	0.16	18.26	12.83	0.7	21.2	53.1
39825	00:02:39.300	3.66	20.44	0.16	18.25	12.83	0.7	21.2	53.1
39850	00:02:39.400	3.66	20.44	0.16	18.26	12.84	0.7	21.2	53.1
39875	00:02:39.500	3.66	20.44	0.16	18.31	12.84	0.7	21.2	53.1
39900	00:02:39.600	3.66	20.44	0.16	18.3	12.84	0.7	21.2	53.1
39925	00:02:39.700	3.66	20.44	0.16	18.29	12.83	0.7	21.2	53.1
39950	00:02:39.800	3.66	20.44	0.16	18.33	12.83	0.7	21.2	53.1
39975	00:02:39.900	3.66	20.44	0.16	18.35	12.82	0.7	21.2	53.1
40000	00:02:40.000	3.66	20.44	0.16	18.35	12.8	0.7	21.2	53.1
40025	00:02:40.100	3.66	20.44	0.16	18.36	12.8	0.7	21.2	53.1
40050	00:02:40.200	3.66	20.44	0.16	18.35	12.78	0.7	21.2	53.1
40075	00:02:40.300	3.66	20.44	0.16	18.35	12.8	0.7	21.2	53.1
40100	00:02:40.400	3.66	20.44	0.16	18.35	12.8	0.7	21.2	53.1
40125	00:02:40.500	3.66	20.44	0.16	18.34	12.79	0.7	21.2	53.1
40150	00:02:40.600	3.66	20.44	0.16	18.4	12.79	0.69	21.2	53.1
40175	00:02:40.700	3.65	20.44	0.16	18.36	12.82	0.7	21.2	53.1
40200	00:02:40.800	3.65	20.44	0.16	18.38	12.82	0.7	21.2	53.1
40225	00:02:40.900	3.65	20.44	0.16	18.37	12.84	0.7	21.2	53.1
40250	00:02:41.000	3.65	20.44	0.16	18.35	12.85	0.7	21.2	53.1
40275	00:02:41.100	3.65	20.44	0.16	18.34	12.87	0.7	21.2	53.1
40300	00:02:41.200	3.65	20.44	0.16	18.31	12.92	0.71	21.2	53.1
40325	00:02:41.300	3.65	20.44	0.16	18.3	12.91	0.71	21.2	53.1
40350	00:02:41.400	3.65	20.44	0.16	18.3	12.93	0.71	21.2	53.1
40375	00:02:41.500	3.66	20.44	0.16	18.28	12.98	0.71	21.2	53.1
40400	00:02:41.600	3.66	20.44	0.16	18.25	13.01	0.71	21.2	53.1
40425	00:02:41.700	3.66	20.44	0.16	18.28	13.04	0.71	21.2	53.1
40450	00:02:41.800	3.66	20.44	0.16	18.28	13.05	0.71	21.2	53.1
40475	00:02:41.900	3.66	20.44	0.16	18.28	13.04	0.71	21.2	53.1
40500	00:02:42.000	3.66	20.44	0.16	18.32	13.02	0.71	21.2	53.1
40525	00:02:42.100	3.66	20.44	0.16	18.31	13.02	0.71	21.2	53.1
40550	00:02:42.200	3.66	20.44	0.16	18.35	12.99	0.71	21.2	53.1
40575	00:02:42.300	3.66	20.44	0.16	18.36	13	0.71	21.2	53.1
40600	00:02:42.400	3.66	20.44	0.16	18.33	13	0.71	21.2	53.1
40625	00:02:42.500	3.66	20.44	0.16	18.34	13.02	0.71	21.2	53.1
40650	00:02:42.600	3.66	20.44	0.16	18.35	13	0.71	21.2	53.1
40675	00:02:42.700	3.66	20.44	0.16	18.36	12.97	0.71	21.2	53.1
40700	00:02:42.800	3.65	20.44	0.16	18.41	12.95	0.7	21.2	53.1
40725	00:02:42.900	3.66	20.44	0.16	18.42	12.96	0.7	21.2	53.1
40750	00:02:43.000	3.66	20.44	0.16	18.43	12.98	0.7	21.2	53.2
40775	00:02:43.100	3.66	20.44	0.16	18.43	12.94	0.7	21.2	53.2
40800	00:02:43.200	3.66	20.44	0.16	18.45	12.93	0.7	21.2	53.2
40825	00:02:43.300	3.66	20.44	0.16	18.47	12.92	0.7	21.2	53.2
40850	00:02:43.400	3.66	20.44	0.16	18.52	12.91	0.7	21.2	53.2
40875	00:02:43.500	3.66	20.44	0.16	18.55	12.88	0.69	21.2	53.2
40900	00:02:43.600	3.66	20.44	0.16	18.52	12.92	0.7	21.2	53.2
40925	00:02:43.700	3.66	20.44	0.16	18.55	12.92	0.7	21.2	53.2
40950	00:02:43.800	3.66	20.44	0.16	18.53	12.94	0.7	21.2	53.2
40975	00:02:43.900	3.66	20.44	0.16	18.55	12.94	0.7	21.2	53.2
41000	00:02:44.000	3.66	20.44	0.16	18.58	12.97	0.7	21.2	53.2
41025	00:02:44.100	3.66	20.44	0.16	18.57	13.05	0.7	21.2	53.2
41050	00:02:44.200	3.66	20.44	0.16	18.59	13.07	0.7	21.2	53.2
41075	00:02:44.300	3.66	20.44	0.16	18.59	13.08	0.7	21.2	53.2
41100	00:02:44.400	3.66	20.44	0.16	18.6	13.09	0.7	21.2	53.2
41125	00:02:44.500	3.66	20.44	0.17	18.57	13.11	0.71	21.2	53.2
41150	00:02:44.600	3.66	20.44	0.16	18.63	13.07	0.7	21.2	53.2
41175	00:02:44.700	3.66	20.44	0.16	18.58	13.07	0.7	21.2	53.2
41200	00:02:44.800	3.66	20.44	0.16	18.6	13.08	0.7	21.2	53.2
41225	00:02:44.900	3.66	20.44	0.16	18.55	13.08	0.71	21.2	53.2
41250	00:02:45.000	3.66	20.44	0.16	18.51	13.05	0.71	21.2	53.2
41275	00:02:45.100	3.66	20.44	0.16	18.56	12.99	0.7	21.2	53.2
41300	00:02:45.200	3.66	20.44	0.16	18.55	12.97	0.7	21.2	53.2
41325	00:02:45.300	3.66	20.44	0.16	18.57	12.95	0.7	21.2	53.2
41350	00:02:45.400	3.66	20.44	0.16	18.52	12.96	0.7	21.2	53.2
41375	00:02:45.500	3.66	20.44	0.16	18.53	12.96	0.7	21.2	53.2
41400	00:02:45.600	3.66	20.44	0.16	18.49	12.98	0.7	21.2	53.2
41425	00:02:45.700	3.66	20.44	0.16	18.55	12.98	0.7	21.2	53.2
41450	00:02:45.800	3.66	20.44	0.16	18.52	12.97	0.7	21.2	53.2
41475	00:02:45.900	3.66	20.44	0.16	18.54	12.95	0.7	21.2	53.2
41500	00:02:46.000	3.66	20.44	0.16	18.6	12.94	0.7	21.2	53.2
41525	00:02:46.100	3.66	20.44	0.16	18.58	12.99	0.7	21.2	53.2
41550	00:02:46.200	3.66	20.44	0.16	18.56	13.01	0.7	21.2	53.2
41575	00:02:46.300	3.66	20.44	0.16	18.53	13.02	0.7	21.2	53.2
41600	00:02:46.400	3.66	20.44	0.16	18.56	13.04	0.7	21.2	53.2
41625	00:02:46.500	3.66	20.44	0.16	18.59	13.02	0.7	21.2	53.2
41650	00:02:46.600	3.66	20.44	0.16	18.63	12.98	0.7	21.2	53.2
41675	00:02:46.700	3.66	20.43	0.16	18.64	12.99	0.7	21.2	53.2
41700	00:02:46.800	3.66	20.43	0.16	18.66	13.01	0.7	21.2	53.2
41725	00:02:46.900	3.66	20.43	0.16	18.68	13.04	0.7	21.2	53.2
41750	00:02:47.000	3.66	20.43	0.17	18.63	13.1	0.7	21.2	53.2
41775	00:02:47.100	3.66	20.43	0.17	18.63	13.1	0.7	21.2	53.2
41800	00:02:47.200	3.66	20.43	0.16	18.66	13.08	0.7	21.2	53.2
41825	00:02:47.300	3.66	20.43	0.16	18.7	13.05	0.7	21.2	53.2
41850	00:02:47.400	3.66	20.43	0.16	18.7	13.04	0.7	21.2	53.2
41875	00:02:47.500	3.66	20.43	0.16	18.68	13.06	0.7	21.2	53.2
41900	00:02:47.600	3.66	20.43	0.17	18.69	13.1	0.7	21.2	53.2
41925	00:02:47.700	3.66	20.43	0.17	18.7	13.1	0.7	21.2	53.2
41950	00:02:47.800	3.66	20.43	0.17	18.67	13.12	0.7	21.2	53.2
41975	00:02:47.900	3.66	20.43	0.17	18.68	13.14	0.7	21.2	53.2
42000	00:02:48.000	3.66	20.43	0.17	18.69	13.13	0.7	21.2	53.2
42025	00:02:48.100	3.66	20.43	0.17	18.73	13.16	0.7	21.2	53.2
42050	00:02:48.200	3.66	20.43	0.17	18.68	13.19	0.71	21.2	53.2
42075	00:02:48.300	3.66	20.43	0.17	18.7	13.25	0.71	21.2	53.2
42100	00:02:48.400	3.66	20.43	0.17	18.72	13.26	0.71	21.2	53.2
42125	00:02:48.500	3.66	20.43	0.17	18.73	13.3	0.71	21.2	53.2
42150	00:02:48.600	3.66	20.43	0.17	18.73	13.28	0.71	21.2	53.2
42175	00:02:48.700	3.66	20.43	0.17	18.7	13.31	0.71	21.2	53.2
42200	00:02:48.800	3.66	20.43	0.17	18.73	13.27	0.71	21.2	53.2
42225	00:02:48.900	3.66	20.43	0.17	18.71	13.23	0.71	21.2	53.2
42250	00:02:49.000	3.66	20.43	0.17	18.73	13.23	0.71	21.2	53.2
42275	00:02:49.100	3.66	20.43	0.17	18.71	13.19	0.7	21.2	53.2
42300	00:02:49.200	3.66	20.43	0.17	18.73	13.19	0.7	21.2	53.2
42325	00:02:49.300	3.66	20.43	0.17	18.73	13.2	0.7	21.2	53.2
42350	00:02:49.400	3.66	20.43	0.17	18.71	13.21	0.71	21.2	53.2
42375	00:02:49.500	3.66	20.43	0.17	18.71	13.2	0.71	21.2	53.2
42400	00:02:49.600	3.66	20.43	0.17	18.66	13.23	0.71	21.2	53.2
42425	00:02:49.700	3.66	20.43	0.17	18.7	13.23	0.71	21.2	53.2
42450	00:02:49.800	3.66	20.43	0.17	18.69	13.26	0.71	21.2	53.2
42475	00:02:49.900	3.66	20.43	0.17	18.72	13.27	0.71	21.2	53.2
42500	00:02:50.000	3.66	20.43	0.17	18.73	13.28	0.71	21.2	53.2
42525	00:02:50.100	3.66	20.43	0.17	18.74	13.29	0.71	21.2	53.2
42550	00:02:50.200	3.66	20.43	0.17	18.75	13.28	0.71	21.2	53.2
42575	00:02:50.300	3.66	20.43	0.17	18.73	13.24	0.71	21.2	53.2
42600	00:02:50.400	3.66	20.43	0.17	18.77	13.21	0.7	21.2	53.2
42625	00:02:50.500	3.66	20.43	0.17	18.79	13.21	0.7	21.2	53.2
42650	00:02:50.600	3.66	20.43	0.17	18.8	13.21	0.7	21.2	53.2
42675	00:02:50.700	3.66	20.43	0.17	18.8	13.18	0.7	21.2	53.2
42700	00:02:50.800	3.66	20.43	0.17	18.81	13.15	0.7	21.2	53.2
42725	00:02:50.900	3.66	20.43	0.17	18.76	13.16	0.7	21.2	53.2
42750	00:02:51.000	3.66	20.43	0.17	18.74	13.16	0.7	21.2	53.2
42775	00:02:51.100	3.66	20.43	0.17	18.74	13.18	0.7	21.2	53.2
42800	00:02:51.200	3.66	20.43	0.17	18.72	13.19	0.7	21.2	53.2
42825	00:02:51.300	3.66	20.43	0.17	18.72	13.22	0.71	21.2	53.2
42850	00:02:51.400	3.66	20.43	0.17	18.72	13.23	0.71	21.2	53.2
42875	00:02:51.500	3.66	20.43	0.17	18.7	13.24	0.71	21.2	53.2
42900	00:02:51.600	3.66	20.43	0.17	18.72	13.22	0.71	21.2	53.2
42925	00:02:51.700	3.66	20.43	0.17	18.71	13.27	0.71	21.2	53.2
42950	00:02:51.800	3.66	20.43	0.17	18.7	13.31	0.71	21.2	53.2
42975	00:02:51.900	3.66	20.43	0.17	18.76	13.33	0.71	21.2	53.2
43000	00:02:52.000	3.66	20.43	0.17	18.81	13.34	0.71	21.2	53.2
43025	00:02:52.100	3.66	20.43	0.17	18.82	13.32	0.71	21.2	53.2
43050	00:02:52.200	3.66	20.43	0.17	18.83	13.29	0.71	21.2	53.2
43075	00:02:52.300	3.66	20.43	0.17	18.89	13.28	0.7	21.2	53.2
43100	00:02:52.400	3.66	20.43	0.17	18.91	13.29	0.7	21.2	53.2
43125	00:02:52.500	3.66	20.43	0.17	18.93	13.27	0.7	21.2	53.2
43150	00:02:52.600	3.66	20.43	0.17	18.91	13.27	0.7	21.2	53.2
43175	00:02:52.700	3.66	20.43	0.17	18.9	13.27	0.7	21.2	53.2
43200	00:02:52.800	3.66	20.43	0.17	18.93	13.27	0.7	21.2	53.2
43225	00:02:52.900	3.66	20.43	0.17	18.9	13.26	0.7	21.2	53.2
43250	00:02:53.000	3.66	20.43	0.17	18.9	13.23	0.7	21.2	53.2
43275	00:02:53.100	3.66	20.43	0.17	18.9	13.22	0.7	21.2	53.2
43300	00:02:53.200	3.66	20.43	0.17	18.91	13.24	0.7	21.2	53.2
43325	00:02:53.300	3.66	20.43	0.17	18.87	13.24	0.7	21.2	53.2
43350	00:02:53.400	3.66	20.43	0.17	18.85	13.26	0.7	21.2	53.2
43375	00:02:53.500	3.66	20.43	0.17	18.83	13.27	0.7	21.2	53.2
43400	00:02:53.600	3.66	20.43	0.17	18.83	13.31	0.71	21.2	53.2
43425	00:02:53.700	3.66	20.43	0.17	18.81	13.29	0.71	21.2	53.2
43450	00:02:53.800	3.66	20.43	0.17	18.81	13.29	0.71	21.2	53.2
43475	00:02:53.900	3.66	20.43	0.17	18.8	13.28	0.71	21.2	53.2
43500	00:02:54.000	3.66	20.43	0.17	18.79	13.34	0.71	21.3	53.2
43525	00:02:54.100	3.66	20.43	0.17	18.76	13.37	0.71	21.3	53.2
43550	00:02:54.200	3.66	20.43	0.17	18.77	13.37	0.71	21.3	53.2
43575	00:02:54.300	3.66	20.43	0.17	18.78	13.35	0.71	21.3	53.2
43600	00:02:54.400	3.66	20.43	0.17	18.76	13.39	0.71	21.3	53.2
43625	00:02:54.500	3.66	20.43	0.17	18.76	13.41	0.72	21.3	53.2
43650	00:02:54.600	3.66	20.43	0.17	18.77	13.4	0.71	21.3	53.2
43675	00:02:54.700	3.66	20.43	0.17	18.79	13.41	0.71	21.3	53.2
43700	00:02:54.800	3.66	20.43	0.17	18.8	13.39	0.71	21.3	53.2
43725	00:02:54.900	3.66	20.43	0.17	18.83	13.39	0.71	21.3	53.2
43750	00:02:55.000	3.66	20.43	0.17	18.86	13.35	0.71	21.2	53.2
43775	00:02:55.100	3.66	20.43	0.17	18.9	13.33	0.71	21.2	53.2
43800	00:02:55.200	3.66	20.43	0.17	18.92	13.34	0.71	21.2	53.2
43825	00:02:55.300	3.66	20.43	0.17	18.93	13.37	0.71	21.2	53.2
43850	00:02:55.400	3.66	20.43	0.17	18.93	13.35	0.71	21.2	53.2
43875	00:02:55.500	3.66	20.43	0.17	18.98	13.34	0.7	21.2	53.2
43900	00:02:55.600	3.66	20.43	0.17	19	13.32	0.7	21.2	53.2
43925	00:02:55.700	3.66	20.43	0.17	18.98	13.33	0.7	21.2	53.2
43950	00:02:55.800	3.66	20.43	0.17	18.99	13.35	0.7	21.2	53.2
43975	00:02:55.900	3.66	20.43	0.17	19	13.38	0.7	21.2	53.2
44000	00:02:56.000	3.66	20.43	0.17	19.02	13.41	0.71	21.2	53.2
44025	00:02:56.100	3.66	20.43	0.17	18.99	13.43	0.71	21.2	53.2
44050	00:02:56.200	3.66	20.43	0.17	18.96	13.47	0.71	21.2	53.2
44075	00:02:56.300	3.66	20.43	0.17	19	13.43	0.71	21.2	53.2
44100	00:02:56.400	3.66	20.43	0.17	19.02	13.41	0.71	21.2	53.2
44125	00:02:56.500	3.66	20.43	0.17	19.05	13.42	0.7	21.2	53.2
44150	00:02:56.600	3.66	20.43	0.17	19.05	13.43	0.71	21.2	53.2
44175	00:02:56.700	3.66	20.43	0.17	19.07	13.45	0.71	21.2	53.2
44200	00:02:56.800	3.66	20.43	0.17	19.09	13.46	0.71	21.2	53.2
44225	00:02:56.900	3.66	20.43	0.17	19.08	13.46	0.71	21.2	53.2
44250	00:02:57.000	3.66	20.43	0.17	19.05	13.47	0.71	21.2	53.2
44275	00:02:57.100	3.66	20.43	0.17	19.08	13.48	0.71	21.2	53.2
44300	00:02:57.200	3.66	20.43	0.17	19.08	13.48	0.71	21.2	53.2
44325	00:02:57.300	3.66	20.43	0.17	19.04	13.49	0.71	21.2	53.2
44350	00:02:57.400	3.66	20.43	0.17	19.08	13.52	0.71	21.2	53.2
44375	00:02:57.500	3.66	20.43	0.17	19.06	13.53	0.71	21.2	53.2
44400	00:02:57.600	3.66	20.43	0.17	19.07	13.52	0.71	21.2	53.2
44425	00:02:57.700	3.66	20.43	0.17	19.08	13.52	0.71	21.2	53.2
44450	00:02:57.800	3.66	20.43	0.17	19.1	13.54	0.71	21.2	53.2
44475	00:02:57.900	3.66	20.43	0.17	19.1	13.55	0.71	21.2	53.2
44500	00:02:58.000	3.66	20.43	0.17	19.12	13.55	0.71	21.3	53.2
44525	00:02:58.100	3.66	20.43	0.17	19.13	13.53	0.71	21.3	53.2
44550	00:02:58.200	3.66	20.43	0.17	19.16	13.55	0.71	21.3	53.2
44575	00:02:58.300	3.66	20.43	0.17	19.19	13.58	0.71	21.3	53.2
44600	00:02:58.400	3.66	20.43	0.17	19.15	13.59	0.71	21.3	53.2
44625	00:02:58.500	3.66	20.43	0.17	19.13	13.61	0.71	21.3	53.2
44650	00:02:58.600	3.66	20.43	0.17	19.14	13.68	0.71	21.3	53.2
44675	00:02:58.700	3.66	20.43	0.17	19.15	13.68	0.71	21.3	53.2
44700	00:02:58.800	3.66	20.43	0.17	19.17	13.69	0.71	21.3	53.2
44725	00:02:58.900	3.66	20.43	0.17	19.17	13.71	0.72	21.3	53.2
44750	00:02:59.000	3.67	20.43	0.17	19.17	13.75	0.72	21.3	53.1
44775	00:02:59.100	3.67	20.43	0.17	19.2	13.78	0.72	21.3	53.1
44800	00:02:59.200	3.67	20.43	0.17	19.21	13.79	0.72	21.3	53.1
44825	00:02:59.300	3.67	20.43	0.17	19.2	13.81	0.72	21.3	53.1
44850	00:02:59.400	3.67	20.43	0.17	19.24	13.83	0.72	21.3	53.1
44875	00:02:59.500	3.67	20.43	0.17	19.27	13.85	0.72	21.3	53.1
44900	00:02:59.600	3.67	20.43	0.17	19.29	13.83	0.72	21.3	53.1
44925	00:02:59.700	3.66	20.43	0.17	19.3	13.86	0.72	21.3	53.1
44950	00:02:59.800	3.66	20.43	0.17	19.3	13.84	0.72	21.3	53.1
44975	00:02:59.900	3.66	20.43	0.17	19.3	13.84	0.72	21.3	53.1
45000	00:03:00.000	3.66	20.43	0.17	19.33	13.81	0.71	21.2	53.1
45025	00:03:00.100	3.66	20.43	0.17	19.33	13.83	0.72	21.2	53.1
45050	00:03:00.200	3.66	20.43	0.17	19.36	13.81	0.71	21.2	53.1
45075	00:03:00.300	3.66	20.43	0.17	19.39	13.76	0.71	21.2	53.1
45100	00:03:00.400	3.66	20.43	0.17	19.4	13.72	0.71	21.2	53.1
45125	00:03:00.500	3.66	20.43	0.17	19.41	13.68	0.7	21.2	53.1
45150	00:03:00.600	3.66	20.43	0.17	19.42	13.66	0.7	21.2	53.1
45175	00:03:00.700	3.66	20.43	0.17	19.39	13.65	0.7	21.2	53.1
45200	00:03:00.800	3.66	20.43	0.17	19.37	13.69	0.71	21.2	53.1
45225	00:03:00.900	3.66	20.43	0.17	19.38	13.66	0.7	21.2	53.1
45250	00:03:01.000	3.66	20.43	0.17	19.37	13.67	0.71	21.2	53.1
45275	00:03:01.100	3.66	20.43	0.17	19.37	13.67	0.71	21.2	53.1
45300	00:03:01.200	3.66	20.43	0.17	19.36	13.66	0.71	21.2	53.1
45325	00:03:01.300	3.66	20.43	0.17	19.37	13.68	0.71	21.2	53.1
45350	00:03:01.400	3.66	20.43	0.17	19.32	13.71	0.71	21.2	53.1
45375	00:03:01.500	3.66	20.43	0.17	19.34	13.73	0.71	21.2	53.1
45400	00:03:01.600	3.66	20.43	0.17	19.34	13.75	0.71	21.2	53.1
45425	00:03:01.700	3.66	20.43	0.17	19.35	13.75	0.71	21.2	53.1
45450	00:03:01.800	3.66	20.43	0.17	19.36	13.75	0.71	21.2	53.1
45475	00:03:01.900	3.66	20.43	0.17	19.37	13.77	0.71	21.2	53.1
45500	00:03:02.000	3.66	20.43	0.17	19.34	13.77	0.71	21.3	53.1
45525	00:03:02.100	3.66	20.43	0.17	19.29	13.77	0.71	21.3	53.1
45550	00:03:02.200	3.66	20.43	0.17	19.27	13.77	0.71	21.3	53.1
45575	00:03:02.300	3.66	20.43	0.17	19.22	13.79	0.72	21.3	53.1
45600	00:03:02.400	3.65	20.43	0.17	19.23	13.77	0.72	21.3	53.1
45625	00:03:02.500	3.65	20.43	0.17	19.21	13.73	0.71	21.3	53.1
45650	00:03:02.600	3.65	20.43	0.17	19.18	13.71	0.71	21.3	53.1
45675	00:03:02.700	3.65	20.43	0.17	19.18	13.68	0.71	21.3	53.1
45700	00:03:02.800	3.66	20.43	0.17	19.17	13.69	0.71	21.3	53.1
45725	00:03:02.900	3.66	20.43	0.17	19.22	13.7	0.71	21.3	53.1
45750	00:03:03.000	3.66	20.43	0.17	19.22	13.69	0.71	21.2	53.1
45775	00:03:03.100	3.66	20.43	0.17	19.22	13.69	0.71	21.2	53.1
45800	00:03:03.200	3.66	20.43	0.17	19.24	13.72	0.71	21.2	53.1
45825	00:03:03.300	3.66	20.43	0.17	19.27	13.71	0.71	21.2	53.1
45850	00:03:03.400	3.66	20.43	0.17	19.28	13.7	0.71	21.2	53.1
45875	00:03:03.500	3.66	20.43	0.17	19.27	13.75	0.71	21.2	53.1
45900	00:03:03.600	3.66	20.43	0.17	19.32	13.76	0.71	21.2	53.1
45925	00:03:03.700	3.66	20.43	0.17	19.33	13.82	0.71	21.2	53.1
45950	00:03:03.800	3.66	20.43	0.17	19.31	13.84	0.72	21.2	53.1
45975	00:03:03.900	3.66	20.43	0.17	19.25	13.83	0.72	21.2	53.1
46000	00:03:04.000	3.66	20.43	0.17	19.3	13.82	0.72	21.2	53.1
46025	00:03:04.100	3.66	20.43	0.17	19.32	13.81	0.71	21.2	53.1
46050	00:03:04.200	3.65	20.43	0.17	19.3	13.78	0.71	21.2	53.1
46075	00:03:04.300	3.65	20.43	0.17	19.29	13.8	0.72	21.2	53.1
46100	00:03:04.400	3.66	20.43	0.17	19.3	13.82	0.72	21.2	53.1
46125	00:03:04.500	3.66	20.43	0.17	19.29	13.79	0.71	21.2	53.1
46150	00:03:04.600	3.66	20.43	0.17	19.22	13.77	0.72	21.2	53.1
46175	00:03:04.700	3.66	20.43	0.17	19.22	13.75	0.72	21.2	53.1
46200	00:03:04.800	3.66	20.43	0.17	19.25	13.7	0.71	21.2	53.1
46225	00:03:04.900	3.66	20.43	0.17	19.24	13.69	0.71	21.2	53.1
46250	00:03:05.000	3.66	20.43	0.17	19.23	13.72	0.71	21.3	53.1
46275	00:03:05.100	3.66	20.43	0.17	19.22	13.71	0.71	21.3	53.1
46300	00:03:05.200	3.66	20.43	0.17	19.24	13.71	0.71	21.3	53.1
46325	00:03:05.300	3.66	20.43	0.17	19.25	13.7	0.71	21.3	53.1
46350	00:03:05.400	3.66	20.43	0.17	19.26	13.72	0.71	21.3	53.1
46375	00:03:05.500	3.66	20.43	0.17	19.22	13.74	0.72	21.3	53.1
46400	00:03:05.600	3.66	20.43	0.17	19.23	13.76	0.72	21.3	53.1
46425	00:03:05.700	3.66	20.43	0.17	19.21	13.74	0.71	21.3	53.1
46450	00:03:05.800	3.66	20.43	0.17	19.21	13.73	0.71	21.3	53.1
46475	00:03:05.900	3.66	20.43	0.17	19.25	13.69	0.71	21.3	53.1
46500	00:03:06.000	3.66	20.43	0.17	19.22	13.66	0.71	21.3	53.1
46525	00:03:06.100	3.66	20.43	0.17	19.22	13.65	0.71	21.3	53.1
46550	00:03:06.200	3.66	20.43	0.17	19.22	13.68	0.71	21.3	53.1
46575	00:03:06.300	3.66	20.43	0.17	19.18	13.69	0.71	21.3	53.1
46600	00:03:06.400	3.66	20.43	0.17	19.19	13.66	0.71	21.3	53.1
46625	00:03:06.500	3.66	20.43	0.17	19.21	13.65	0.71	21.3	53.1
46650	00:03:06.600	3.66	20.43	0.17	19.23	13.64	0.71	21.3	53.1
46675	00:03:06.700	3.66	20.43	0.17	19.25	13.68	0.71	21.3	53.1
46700	00:03:06.800	3.66	20.43	0.17	19.24	13.66	0.71	21.3	53.1
46725	00:03:06.900	3.66	20.43	0.17	19.26	13.71	0.71	21.3	53.1
46750	00:03:07.000	3.66	20.43	0.17	19.26	13.73	0.71	21.3	53.1
46775	00:03:07.100	3.66	20.43	0.17	19.3	13.74	0.71	21.3	53.1
46800	00:03:07.200	3.66	20.43	0.17	19.28	13.72	0.71	21.3	53.1
46825	00:03:07.300	3.66	20.43	0.17	19.28	13.74	0.71	21.3	53.1
46850	00:03:07.400	3.66	20.43	0.17	19.28	13.77	0.71	21.3	53.1
46875	00:03:07.500	3.66	20.43	0.17	19.29	13.77	0.71	21.3	53.1
46900	00:03:07.600	3.66	20.43	0.17	19.28	13.75	0.71	21.3	53.1
46925	00:03:07.700	3.66	20.43	0.17	19.27	13.72	0.71	21.3	53.1
46950	00:03:07.800	3.66	20.43	0.17	19.32	13.77	0.71	21.3	53.1
46975	00:03:07.900	3.66	20.43	0.17	19.3	13.76	0.71	21.3	53.1
47000	00:03:08.000	3.67	20.43	0.17	19.31	13.76	0.71	21.3	53.1
47025	00:03:08.100	3.67	20.43	0.17	19.31	13.76	0.71	21.3	53.1
47050	00:03:08.200	3.66	20.43	0.17	19.36	13.75	0.71	21.3	53.1
47075	00:03:08.300	3.66	20.43	0.17	19.39	13.72	0.71	21.3	53.1
47100	00:03:08.400	3.66	20.43	0.17	19.41	13.72	0.71	21.3	53.1
47125	00:03:08.500	3.66	20.43	0.17	19.41	13.72	0.71	21.3	53.1
47150	00:03:08.600	3.66	20.43	0.17	19.42	13.73	0.71	21.3	53.1
47175	00:03:08.700	3.66	20.43	0.17	19.41	13.72	0.71	21.3	53.1
47200	00:03:08.800	3.66	20.43	0.17	19.37	13.73	0.71	21.3	53.1
47225	00:03:08.900	3.66	20.43	0.17	19.35	13.74	0.71	21.3	53.1
47250	00:03:09.000	3.66	20.43	0.17	19.35	13.75	0.71	21.3	53.1
47275	00:03:09.100	3.66	20.43	0.17	19.31	13.75	0.71	21.3	53.1
47300	00:03:09.200	3.66	20.43	0.17	19.3	13.78	0.71	21.3	53.1
47325	00:03:09.300	3.66	20.43	0.17	19.3	13.79	0.71	21.3	53.1
47350	00:03:09.400	3.66	20.43	0.17	19.3	13.77	0.71	21.3	53.1
47375	00:03:09.500	3.66	20.43	0.17	19.31	13.78	0.71	21.3	53.1
47400	00:03:09.600	3.66	20.43	0.17	19.34	13.8	0.71	21.3	53.1
47425	00:03:09.700	3.66	20.43	0.17	19.38	13.83	0.71	21.3	53.1
47450	00:03:09.800	3.66	20.43	0.17	19.41	13.8	0.71	21.3	53.1
47475	00:03:09.900	3.66	20.43	0.17	19.43	13.77	0.71	21.3	53.1
47500	00:03:10.000	3.66	20.43	0.17	19.43	13.77	0.71	21.3	53.1
47525	00:03:10.100	3.66	20.43	0.17	19.45	13.78	0.71	21.3	53.1
47550	00:03:10.200	3.66	20.43	0.17	19.47	13.79	0.71	21.3	53.1
47575	00:03:10.300	3.66	20.43	0.17	19.52	13.78	0.71	21.3	53.1
47600	00:03:10.400	3.66	20.43	0.17	19.48	13.8	0.71	21.3	53.1
47625	00:03:10.500	3.66	20.43	0.17	19.51	13.8	0.71	21.3	53.1
47650	00:03:10.600	3.66	20.43	0.17	19.54	13.82	0.71	21.3	53.1
47675	00:03:10.700	3.67	20.43	0.17	19.55	13.82	0.71	21.3	53.1
47700	00:03:10.800	3.67	20.43	0.17	19.53	13.86	0.71	21.3	53.1
47725	00:03:10.900	3.67	20.43	0.17	19.56	13.85	0.71	21.3	53.1
47750	00:03:11.000	3.67	20.43	0.17	19.58	13.85	0.71	21.3	53.1
47775	00:03:11.100	3.67	20.43	0.17	19.59	13.83	0.71	21.3	53.1
47800	00:03:11.200	3.67	20.43	0.17	19.56	13.84	0.71	21.3	53.1
47825	00:03:11.300	3.67	20.43	0.17	19.57	13.88	0.71	21.3	53.1
47850	00:03:11.400	3.67	20.43	0.17	19.63	13.9	0.71	21.3	53.1
47875	00:03:11.500	3.67	20.43	0.17	19.6	13.9	0.71	21.3	53.1
47900	00:03:11.600	3.67	20.43	0.17	19.61	13.89	0.71	21.3	53.1
47925	00:03:11.700	3.67	20.43	0.17	19.59	13.88	0.71	21.3	53.1
47950	00:03:11.800	3.67	20.43	0.17	19.66	13.88	0.71	21.3	53.1
47975	00:03:11.900	3.67	20.43	0.17	19.66	13.92	0.71	21.3	53.1
48000	00:03:12.000	3.67	20.43	0.17	19.67	13.94	0.71	21.3	53.1
48025	00:03:12.100	3.67	20.43	0.17	19.64	13.96	0.71	21.3	53.1
48050	00:03:12.200	3.67	20.43	0.17	19.68	13.97	0.71	21.3	53.1
48075	00:03:12.300	3.67	20.43	0.17	19.64	13.94	0.71	21.3	53.1
48100	00:03:12.400	3.67	20.43	0.17	19.63	13.92	0.71	21.3	53.1
48125	00:03:12.500	3.67	20.43	0.17	19.66	13.94	0.71	21.3	53.1
48150	00:03:12.600	3.67	20.43	0.17	19.62	13.95	0.71	21.3	53.1
48175	00:03:12.700	3.67	20.43	0.17	19.64	13.93	0.71	21.3	53.1
48200	00:03:12.800	3.67	20.43	0.17	19.59	13.93	0.71	21.3	53.1
48225	00:03:12.900	3.67	20.43	0.17	19.59	13.95	0.71	21.3	53.1
48250	00:03:13.000	3.67	20.43	0.17	19.62	13.95	0.71	21.2	53.1
48275	00:03:13.100	3.67	20.43	0.17	19.64	13.97	0.71	21.2	53.1
48300	00:03:13.200	3.67	20.43	0.17	19.65	13.97	0.71	21.2	53.1
48325	00:03:13.300	3.67	20.43	0.17	19.66	13.97	0.71	21.2	53.1
48350	00:03:13.400	3.67	20.43	0.17	19.67	13.99	0.71	21.2	53.1
48375	00:03:13.500	3.67	20.43	0.17	19.68	13.97	0.71	21.2	53.1
48400	00:03:13.600	3.67	20.43	0.17	19.69	13.99	0.71	21.2	53.1
48425	00:03:13.700	3.67	20.43	0.17	19.69	14.03	0.71	21.2	53.1
48450	00:03:13.800	3.67	20.43	0.17	19.69	14.05	0.71	21.2	53.1
48475	00:03:13.900	3.67	20.43	0.17	19.66	14.03	0.71	21.2	53.1
48500	00:03:14.000	3.67	20.43	0.17	19.65	14.03	0.71	21.3	53.1
48525	00:03:14.100	3.67	20.43	0.17	19.63	14.06	0.72	21.3	53.1
48550	00:03:14.200	3.67	20.43	0.17	19.62	14.04	0.72	21.3	53.1
48575	00:03:14.300	3.67	20.43	0.17	19.64	14.06	0.72	21.3	53.1
48600	00:03:14.400	3.67	20.43	0.17	19.62	14.05	0.72	21.3	53.1
48625	00:03:14.500	3.67	20.43	0.17	19.59	14.04	0.72	21.3	53.1
48650	00:03:14.600	3.67	20.43	0.17	19.61	14.02	0.71	21.3	53.1
48675	00:03:14.700	3.67	20.43	0.17	19.58	14.02	0.72	21.3	53.1
48700	00:03:14.800	3.67	20.43	0.17	19.6	14	0.71	21.3	53.1
48725	00:03:14.900	3.67	20.43	0.17	19.61	14.01	0.71	21.3	53.1
48750	00:03:15.000	3.67	20.43	0.17	19.58	14	0.72	21.3	53.1
48775	00:03:15.100	3.67	20.43	0.17	19.6	13.97	0.71	21.3	53.1
48800	00:03:15.200	3.67	20.43	0.17	19.57	13.99	0.72	21.3	53.1
48825	00:03:15.300	3.67	20.43	0.17	19.57	13.99	0.71	21.3	53.1
48850	00:03:15.400	3.67	20.43	0.17	19.55	13.97	0.71	21.3	53.1
48875	00:03:15.500	3.67	20.43	0.17	19.58	13.99	0.71	21.3	53.1
48900	00:03:15.600	3.67	20.43	0.17	19.59	14.01	0.71	21.3	53.1
48925	00:03:15.700	3.67	20.43	0.17	19.6	13.99	0.71	21.3	53.1
48950	00:03:15.800	3.67	20.43	0.17	19.6	14	0.71	21.3	53.1
48975	00:03:15.900	3.67	20.43	0.17	19.65	13.99	0.71	21.3	53.1
49000	00:03:16.000	3.67	20.43	0.17	19.68	14	0.71	21.3	53.1
49025	00:03:16.100	3.67	20.43	0.17	19.68	13.99	0.71	21.3	53.1
49050	00:03:16.200	3.67	20.43	0.17	19.7	14	0.71	21.3	53.1
49075	00:03:16.300	3.67	20.42	0.17	19.73	13.99	0.71	21.3	53.1
49100	00:03:16.400	3.67	20.42	0.17	19.77	14.02	0.71	21.3	53.1
49125	00:03:16.500	3.67	20.42	0.17	19.77	14.02	0.71	21.3	53.1
49150	00:03:16.600	3.67	20.42	0.17	19.77	14.03	0.71	21.3	53.1
49175	00:03:16.700	3.67	20.42	0.17	19.8	14.06	0.71	21.3	53.1
49200	00:03:16.800	3.67	20.42	0.17	19.78	14.04	0.71	21.3	53.1
49225	00:03:16.900	3.68	20.43	0.17	19.75	14.05	0.71	21.3	53.1
49250	00:03:17.000	3.68	20.42	0.17	19.77	14.07	0.71	21.3	53.1
49275	00:03:17.100	3.68	20.42	0.17	19.79	14.09	0.71	21.3	53.1
49300	00:03:17.200	3.68	20.42	0.17	19.79	14.07	0.71	21.3	53.1
49325	00:03:17.300	3.67	20.42	0.17	19.77	14.07	0.71	21.3	53.1
49350	00:03:17.400	3.67	20.43	0.17	19.75	14.08	0.71	21.3	53.1
49375	00:03:17.500	3.67	20.42	0.17	19.77	14.08	0.71	21.3	53.1
49400	00:03:17.600	3.67	20.42	0.17	19.75	14.06	0.71	21.3	53.1
49425	00:03:17.700	3.67	20.42	0.17	19.75	14.06	0.71	21.3	53.1
49450	00:03:17.800	3.67	20.42	0.17	19.76	14.08	0.71	21.3	53.1
49475	00:03:17.900	3.67	20.42	0.17	19.76	14.08	0.71	21.3	53.1
49500	00:03:18.000	3.67	20.42	0.17	19.75	14.07	0.71	21.3	53.1
49525	00:03:18.100	3.67	20.42	0.17	19.75	14.06	0.71	21.3	53.1
49550	00:03:18.200	3.67	20.42	0.17	19.75	14.07	0.71	21.3	53.1
49575	00:03:18.300	3.67	20.42	0.17	19.77	14.09	0.71	21.3	53.1
49600	00:03:18.400	3.67	20.42	0.17	19.78	14.08	0.71	21.3	53.1
49625	00:03:18.500	3.67	20.42	0.17	19.76	14.06	0.71	21.3	53.1
49650	00:03:18.600	3.67	20.42	0.17	19.75	14.06	0.71	21.3	53.1
49675	00:03:18.700	3.67	20.42	0.17	19.76	14.07	0.71	21.3	53.1
49700	00:03:18.800	3.67	20.42	0.17	19.79	14.1	0.71	21.3	53.1
49725	00:03:18.900	3.68	20.43	0.17	19.74	14.11	0.71	21.3	53.1
49750	00:03:19.000	3.68	20.43	0.17	19.75	14.11	0.71	21.3	53.1
49775	00:03:19.100	3.68	20.43	0.17	19.75	14.1	0.71	21.3	53.1
49800	00:03:19.200	3.68	20.42	0.17	19.8	14.09	0.71	21.3	53.1
49825	00:03:19.300	3.68	20.43	0.17	19.76	14.09	0.71	21.3	53.1
49850	00:03:19.400	3.68	20.42	0.17	19.77	14.1	0.71	21.3	53.1
49875	00:03:19.500	3.68	20.42	0.17	19.8	14.14	0.71	21.3	53.1
49900	00:03:19.600	3.68	20.42	0.17	19.8	14.16	0.72	21.3	53.1
49925	00:03:19.700	3.68	20.42	0.17	19.79	14.16	0.72	21.3	53.1
[truncated: 7,633 more rows]
