# Supplementary material for: Long-term iron supplementation combined with vitamin B6 enhances maximal oxygen uptake and promotes skeletal muscle-specific mitochondrial biogenesis in rats
Source: Front Nutr. 2024 Jan 15;10:1335187. doi: 10.3389/fnut.2023.1335187 (PMC10823527; doi:10.3389/fnut.2023.1335187)
Supplement: Supplementary file 1 [file Data_Sheet_1.zip › Supplementary Material/VO2max_Raw data/iron-NO3-MEASUREMENT.xls]

## Sheet: Export_1980-01-04T0423_CAL
Counter	Time	Flow	Oxigen	CO2	VO2	VCO2	RQ	Temp	Hum
sample	hh:mm:ss.zzz	l/min	%	%	ml/min/kg	ml/min/kg	1	C	%
0	00:00:00.000	3.69	20.68	-0.1	0	0		21.4	47.3
25	00:00:00.100	3.69	20.67	0.03	0.38	0	0	21.4	47.3
50	00:00:00.200	3.69	20.67	0.04	0.55	0	0	21.4	47.3
75	00:00:00.300	3.69	20.67	0.04	0.61	0	0	21.4	47.3
100	00:00:00.400	3.69	20.67	0.04	0.69	0.03	0.04	21.4	47.3
125	00:00:00.500	3.69	20.67	0.04	0.66	0.06	0.09	21.4	47.3
150	00:00:00.600	3.69	20.67	0.04	0.69	0.07	0.11	21.4	47.3
175	00:00:00.700	3.69	20.67	0.04	0.69	0.09	0.12	21.4	47.3
200	00:00:00.800	3.69	20.67	0.04	0.73	0.1	0.13	21.4	47.3
225	00:00:00.900	3.69	20.67	0.04	0.74	0.11	0.14	21.4	47.3
250	00:00:01.000	3.69	20.67	0.04	0.79	0.17	0.21	21.4	47.3
275	00:00:01.100	3.69	20.67	0.04	0.81	0.17	0.21	21.4	47.3
300	00:00:01.200	3.69	20.67	0.04	0.83	0.18	0.21	21.4	47.3
325	00:00:01.300	3.69	20.67	0.04	0.87	0.18	0.21	21.4	47.3
350	00:00:01.400	3.69	20.67	0.04	0.88	0.18	0.21	21.4	47.3
375	00:00:01.500	3.69	20.67	0.04	0.92	0.19	0.2	21.4	47.3
400	00:00:01.600	3.69	20.67	0.04	0.95	0.19	0.2	21.4	47.3
425	00:00:01.700	3.69	20.67	0.04	0.99	0.2	0.2	21.4	47.3
450	00:00:01.800	3.68	20.67	0.04	0.99	0.2	0.2	21.4	47.3
475	00:00:01.900	3.68	20.67	0.04	1.03	0.21	0.2	21.4	47.3
500	00:00:02.000	3.69	20.67	0.04	1.01	0.21	0.21	21.4	47.3
525	00:00:02.100	3.68	20.67	0.04	1.08	0.21	0.2	21.4	47.3
550	00:00:02.200	3.68	20.67	0.04	1.1	0.22	0.2	21.4	47.3
575	00:00:02.300	3.68	20.67	0.04	1.15	0.22	0.19	21.4	47.3
600	00:00:02.400	3.68	20.67	0.04	1.19	0.22	0.19	21.4	47.3
625	00:00:02.500	3.68	20.67	0.04	1.22	0.23	0.19	21.4	47.3
650	00:00:02.600	3.68	20.67	0.04	1.25	0.24	0.19	21.4	47.3
675	00:00:02.700	3.68	20.66	0.04	1.27	0.24	0.19	21.4	47.3
700	00:00:02.800	3.69	20.66	0.04	1.28	0.25	0.19	21.4	47.3
725	00:00:02.900	3.69	20.66	0.04	1.32	0.26	0.19	21.4	47.3
750	00:00:03.000	3.69	20.66	0.04	1.38	0.26	0.19	21.4	47.3
775	00:00:03.100	3.69	20.66	0.04	1.44	0.27	0.19	21.4	47.3
800	00:00:03.200	3.69	20.66	0.04	1.47	0.27	0.19	21.4	47.3
825	00:00:03.300	3.69	20.66	0.04	1.48	0.28	0.19	21.4	47.3
850	00:00:03.400	3.69	20.66	0.04	1.51	0.29	0.19	21.4	47.3
875	00:00:03.500	3.69	20.66	0.04	1.54	0.3	0.19	21.4	47.3
900	00:00:03.600	3.69	20.66	0.04	1.56	0.31	0.2	21.4	47.3
925	00:00:03.700	3.69	20.66	0.04	1.59	0.31	0.19	21.4	47.3
950	00:00:03.800	3.69	20.66	0.04	1.67	0.31	0.19	21.4	47.3
975	00:00:03.900	3.69	20.66	0.04	1.71	0.32	0.19	21.4	47.3
1000	00:00:04.000	3.69	20.66	0.04	1.75	0.33	0.19	21.4	47.3
1025	00:00:04.100	3.69	20.66	0.04	1.75	0.34	0.2	21.4	47.3
1050	00:00:04.200	3.69	20.66	0.04	1.79	0.35	0.2	21.4	47.3
1075	00:00:04.300	3.69	20.66	0.04	1.79	0.36	0.2	21.4	47.3
1100	00:00:04.400	3.68	20.66	0.04	1.84	0.37	0.2	21.4	47.3
1125	00:00:04.500	3.69	20.66	0.04	1.86	0.37	0.2	21.4	47.3
1150	00:00:04.600	3.69	20.66	0.04	1.93	0.38	0.2	21.4	47.3
1175	00:00:04.700	3.69	20.66	0.04	1.97	0.39	0.2	21.4	47.3
1200	00:00:04.800	3.69	20.66	0.04	1.96	0.4	0.21	21.4	47.3
1225	00:00:04.900	3.69	20.66	0.04	2	0.41	0.2	21.4	47.3
1250	00:00:05.000	3.69	20.66	0.04	2.02	0.41	0.21	21.4	47.3
1275	00:00:05.100	3.69	20.66	0.04	2.05	0.42	0.21	21.4	47.3
1300	00:00:05.200	3.69	20.66	0.04	2.08	0.43	0.21	21.4	47.3
1325	00:00:05.300	3.69	20.66	0.04	2.13	0.44	0.2	21.4	47.3
1350	00:00:05.400	3.69	20.66	0.04	2.15	0.44	0.21	21.4	47.3
1375	00:00:05.500	3.69	20.66	0.04	2.19	0.46	0.21	21.4	47.3
1400	00:00:05.600	3.69	20.66	0.04	2.15	0.46	0.22	21.4	47.3
1425	00:00:05.700	3.69	20.66	0.04	2.17	0.47	0.22	21.4	47.3
1450	00:00:05.800	3.69	20.66	0.04	2.18	0.47	0.22	21.4	47.3
1475	00:00:05.900	3.69	20.66	0.04	2.16	0.48	0.22	21.4	47.3
1500	00:00:06.000	3.69	20.66	0.04	2.18	0.49	0.22	21.4	47.3
1525	00:00:06.100	3.69	20.66	0.04	2.22	0.49	0.22	21.4	47.3
1550	00:00:06.200	3.69	20.65	0.04	2.26	0.5	0.22	21.4	47.3
1575	00:00:06.300	3.69	20.65	0.04	2.3	0.51	0.22	21.4	47.3
1600	00:00:06.400	3.69	20.65	0.04	2.26	0.52	0.23	21.4	47.3
1625	00:00:06.500	3.69	20.65	0.04	2.26	0.51	0.23	21.4	47.3
1650	00:00:06.600	3.69	20.65	0.04	2.34	0.52	0.22	21.4	47.3
1675	00:00:06.700	3.69	20.65	0.04	2.38	0.53	0.22	21.4	47.3
1700	00:00:06.800	3.69	20.65	0.04	2.4	0.53	0.22	21.4	47.3
1725	00:00:06.900	3.69	20.65	0.04	2.38	0.53	0.22	21.4	47.3
1750	00:00:07.000	3.69	20.65	0.04	2.39	0.54	0.22	21.4	47.3
1775	00:00:07.100	3.69	20.65	0.04	2.4	0.53	0.22	21.4	47.3
1800	00:00:07.200	3.69	20.65	0.04	2.37	0.53	0.22	21.4	47.3
1825	00:00:07.300	3.69	20.65	0.04	2.34	0.53	0.22	21.4	47.3
1850	00:00:07.400	3.69	20.65	0.04	2.39	0.53	0.22	21.4	47.3
1875	00:00:07.500	3.69	20.65	0.04	2.42	0.53	0.22	21.4	47.3
1900	00:00:07.600	3.69	20.65	0.04	2.38	0.53	0.22	21.4	47.3
1925	00:00:07.700	3.69	20.65	0.04	2.38	0.53	0.22	21.4	47.3
1950	00:00:07.800	3.69	20.65	0.04	2.4	0.53	0.22	21.4	47.3
1975	00:00:07.900	3.69	20.65	0.04	2.42	0.54	0.22	21.4	47.3
2000	00:00:08.000	3.69	20.65	0.04	2.4	0.54	0.22	21.4	47.3
2025	00:00:08.100	3.69	20.65	0.04	2.4	0.55	0.23	21.4	47.3
2050	00:00:08.200	3.69	20.65	0.04	2.41	0.55	0.23	21.4	47.3
2075	00:00:08.300	3.69	20.65	0.04	2.44	0.56	0.23	21.4	47.3
2100	00:00:08.400	3.69	20.65	0.04	2.45	0.56	0.23	21.4	47.3
2125	00:00:08.500	3.69	20.65	0.04	2.43	0.57	0.23	21.4	47.3
2150	00:00:08.600	3.69	20.65	0.04	2.48	0.58	0.23	21.4	47.3
2175	00:00:08.700	3.69	20.65	0.04	2.48	0.57	0.23	21.4	47.3
2200	00:00:08.800	3.69	20.65	0.04	2.5	0.59	0.23	21.4	47.3
2225	00:00:08.900	3.69	20.65	0.04	2.54	0.59	0.23	21.4	47.3
2250	00:00:09.000	3.69	20.65	0.04	2.59	0.59	0.23	21.4	47.3
2275	00:00:09.100	3.69	20.65	0.04	2.6	0.59	0.23	21.4	47.3
2300	00:00:09.200	3.69	20.65	0.04	2.66	0.6	0.22	21.4	47.3
2325	00:00:09.300	3.69	20.65	0.04	2.67	0.6	0.23	21.4	47.3
2350	00:00:09.400	3.69	20.65	0.05	2.73	0.61	0.22	21.4	47.3
2375	00:00:09.500	3.69	20.65	0.05	2.74	0.62	0.23	21.4	47.3
2400	00:00:09.600	3.69	20.65	0.05	2.76	0.63	0.23	21.4	47.3
2425	00:00:09.700	3.69	20.65	0.05	2.8	0.63	0.23	21.4	47.3
2450	00:00:09.800	3.69	20.65	0.05	2.82	0.64	0.23	21.4	47.3
2475	00:00:09.900	3.69	20.65	0.05	2.83	0.65	0.23	21.4	47.3
2500	00:00:10.000	3.69	20.65	0.05	2.82	0.66	0.23	21.4	47.3
2525	00:00:10.100	3.69	20.65	0.05	2.83	0.67	0.24	21.4	47.3
2550	00:00:10.200	3.69	20.65	0.05	2.85	0.68	0.24	21.4	47.3
2575	00:00:10.300	3.69	20.65	0.05	2.88	0.69	0.24	21.4	47.3
2600	00:00:10.400	3.69	20.65	0.05	2.9	0.69	0.24	21.4	47.3
2625	00:00:10.500	3.69	20.65	0.05	2.93	0.7	0.24	21.4	47.3
2650	00:00:10.600	3.69	20.65	0.05	2.95	0.71	0.24	21.4	47.3
2675	00:00:10.700	3.69	20.65	0.05	2.98	0.72	0.24	21.4	47.3
2700	00:00:10.800	3.69	20.65	0.05	3.01	0.73	0.24	21.4	47.3
2725	00:00:10.900	3.69	20.65	0.05	3.06	0.74	0.24	21.4	47.3
2750	00:00:11.000	3.69	20.65	0.05	3.09	0.74	0.24	21.4	47.3
2775	00:00:11.100	3.69	20.65	0.05	3.11	0.74	0.24	21.4	47.3
2800	00:00:11.200	3.68	20.65	0.05	3.08	0.76	0.25	21.4	47.3
2825	00:00:11.300	3.68	20.65	0.05	3.1	0.76	0.24	21.4	47.3
2850	00:00:11.400	3.68	20.65	0.05	3.1	0.76	0.25	21.4	47.3
2875	00:00:11.500	3.68	20.65	0.05	3.13	0.77	0.25	21.4	47.3
2900	00:00:11.600	3.68	20.65	0.05	3.15	0.77	0.24	21.4	47.3
2925	00:00:11.700	3.68	20.65	0.05	3.16	0.78	0.25	21.4	47.3
2950	00:00:11.800	3.68	20.65	0.05	3.17	0.78	0.25	21.4	47.3
2975	00:00:11.900	3.68	20.64	0.05	3.2	0.79	0.25	21.4	47.3
3000	00:00:12.000	3.68	20.64	0.05	3.27	0.8	0.24	21.4	47.3
3025	00:00:12.100	3.68	20.64	0.05	3.29	0.81	0.25	21.4	47.3
3050	00:00:12.200	3.68	20.64	0.05	3.36	0.81	0.24	21.4	47.3
3075	00:00:12.300	3.68	20.64	0.05	3.4	0.82	0.24	21.4	47.3
3100	00:00:12.400	3.68	20.64	0.05	3.45	0.83	0.24	21.4	47.3
3125	00:00:12.500	3.68	20.64	0.05	3.49	0.84	0.24	21.4	47.3
3150	00:00:12.600	3.68	20.64	0.05	3.51	0.85	0.24	21.4	47.3
3175	00:00:12.700	3.68	20.64	0.05	3.56	0.87	0.24	21.4	47.3
3200	00:00:12.800	3.68	20.64	0.05	3.63	0.88	0.24	21.4	47.3
3225	00:00:12.900	3.68	20.64	0.05	3.65	0.9	0.25	21.4	47.3
3250	00:00:13.000	3.68	20.64	0.05	3.66	0.92	0.25	21.4	47.3
3275	00:00:13.100	3.68	20.64	0.05	3.72	0.92	0.25	21.4	47.3
3300	00:00:13.200	3.68	20.64	0.05	3.75	0.93	0.25	21.4	47.3
3325	00:00:13.300	3.68	20.64	0.05	3.75	0.95	0.25	21.4	47.3
3350	00:00:13.400	3.68	20.64	0.05	3.8	0.97	0.26	21.4	47.3
3375	00:00:13.500	3.68	20.64	0.05	3.86	0.98	0.26	21.4	47.3
3400	00:00:13.600	3.68	20.64	0.05	3.89	1	0.26	21.4	47.3
3425	00:00:13.700	3.68	20.64	0.05	3.9	1.01	0.26	21.4	47.3
3450	00:00:13.800	3.68	20.64	0.05	3.91	1.02	0.26	21.4	47.3
3475	00:00:13.900	3.68	20.64	0.05	3.92	1.04	0.26	21.4	47.3
3500	00:00:14.000	3.68	20.64	0.05	3.98	1.05	0.26	21.4	47.3
3525	00:00:14.100	3.68	20.64	0.05	4	1.07	0.27	21.4	47.3
3550	00:00:14.200	3.68	20.64	0.05	4.02	1.08	0.27	21.4	47.3
3575	00:00:14.300	3.68	20.64	0.05	4.09	1.1	0.27	21.4	47.3
3600	00:00:14.400	3.68	20.64	0.05	4.08	1.11	0.27	21.4	47.3
3625	00:00:14.500	3.68	20.64	0.05	4.11	1.12	0.27	21.4	47.3
3650	00:00:14.600	3.68	20.64	0.05	4.15	1.13	0.27	21.4	47.3
3675	00:00:14.700	3.68	20.63	0.05	4.2	1.14	0.27	21.4	47.3
3700	00:00:14.800	3.68	20.63	0.05	4.24	1.15	0.27	21.4	47.3
3725	00:00:14.900	3.68	20.63	0.05	4.31	1.15	0.27	21.4	47.3
3750	00:00:15.000	3.68	20.63	0.05	4.28	1.16	0.27	21.4	47.3
3775	00:00:15.100	3.68	20.63	0.05	4.31	1.17	0.27	21.4	47.3
3800	00:00:15.200	3.68	20.63	0.05	4.37	1.19	0.27	21.4	47.3
3825	00:00:15.300	3.68	20.63	0.05	4.4	1.19	0.27	21.4	47.3
3850	00:00:15.400	3.68	20.63	0.05	4.44	1.2	0.27	21.4	47.3
3875	00:00:15.500	3.68	20.63	0.05	4.47	1.22	0.27	21.4	47.3
3900	00:00:15.600	3.68	20.63	0.05	4.51	1.24	0.27	21.4	47.3
3925	00:00:15.700	3.68	20.63	0.05	4.52	1.25	0.28	21.4	47.3
3950	00:00:15.800	3.68	20.63	0.05	4.55	1.26	0.28	21.4	47.3
3975	00:00:15.900	3.68	20.63	0.05	4.56	1.28	0.28	21.4	47.3
4000	00:00:16.000	3.68	20.63	0.05	4.64	1.29	0.28	21.4	47.3
4025	00:00:16.100	3.68	20.63	0.05	4.66	1.31	0.28	21.4	47.3
4050	00:00:16.200	3.68	20.63	0.05	4.65	1.33	0.29	21.4	47.3
4075	00:00:16.300	3.68	20.63	0.05	4.66	1.35	0.29	21.4	47.3
4100	00:00:16.400	3.68	20.63	0.05	4.67	1.34	0.29	21.4	47.3
4125	00:00:16.500	3.69	20.63	0.05	4.67	1.35	0.29	21.4	47.3
4150	00:00:16.600	3.69	20.63	0.05	4.67	1.37	0.29	21.4	47.3
4175	00:00:16.700	3.69	20.63	0.05	4.73	1.38	0.29	21.4	47.3
4200	00:00:16.800	3.69	20.63	0.05	4.76	1.4	0.29	21.4	47.3
4225	00:00:16.900	3.69	20.63	0.05	4.78	1.4	0.29	21.4	47.3
4250	00:00:17.000	3.69	20.63	0.05	4.78	1.41	0.29	21.4	47.3
4275	00:00:17.100	3.69	20.63	0.05	4.81	1.42	0.3	21.4	47.3
4300	00:00:17.200	3.69	20.63	0.05	4.85	1.43	0.3	21.4	47.3
4325	00:00:17.300	3.69	20.63	0.05	4.89	1.44	0.29	21.4	47.3
4350	00:00:17.400	3.69	20.63	0.05	4.94	1.46	0.3	21.4	47.3
4375	00:00:17.500	3.69	20.63	0.05	4.95	1.47	0.3	21.4	47.3
4400	00:00:17.600	3.69	20.63	0.05	4.97	1.47	0.3	21.4	47.3
4425	00:00:17.700	3.69	20.63	0.05	4.98	1.48	0.3	21.4	47.3
4450	00:00:17.800	3.69	20.63	0.05	4.97	1.49	0.3	21.4	47.3
4475	00:00:17.900	3.69	20.63	0.05	4.98	1.49	0.3	21.4	47.3
4500	00:00:18.000	3.69	20.63	0.05	4.99	1.5	0.3	21.4	47.3
4525	00:00:18.100	3.69	20.63	0.05	5.03	1.51	0.3	21.4	47.3
4550	00:00:18.200	3.69	20.63	0.05	5.06	1.52	0.3	21.4	47.3
4575	00:00:18.300	3.69	20.63	0.05	5.08	1.53	0.3	21.4	47.3
4600	00:00:18.400	3.69	20.63	0.05	5.1	1.55	0.3	21.4	47.3
4625	00:00:18.500	3.69	20.62	0.05	5.13	1.55	0.3	21.4	47.3
4650	00:00:18.600	3.68	20.62	0.06	5.17	1.58	0.31	21.4	47.3
4675	00:00:18.700	3.68	20.62	0.06	5.17	1.59	0.31	21.4	47.3
4700	00:00:18.800	3.68	20.62	0.06	5.19	1.59	0.31	21.4	47.3
4725	00:00:18.900	3.68	20.62	0.06	5.25	1.62	0.31	21.4	47.3
4750	00:00:19.000	3.68	20.62	0.06	5.29	1.63	0.31	21.4	47.3
4775	00:00:19.100	3.68	20.62	0.06	5.3	1.65	0.31	21.4	47.3
4800	00:00:19.200	3.68	20.62	0.06	5.31	1.65	0.31	21.4	47.3
4825	00:00:19.300	3.68	20.62	0.06	5.34	1.67	0.31	21.4	47.3
4850	00:00:19.400	3.68	20.62	0.06	5.36	1.68	0.31	21.4	47.3
4875	00:00:19.500	3.67	20.62	0.06	5.4	1.7	0.31	21.4	47.3
4900	00:00:19.600	3.67	20.62	0.06	5.41	1.71	0.32	21.4	47.3
4925	00:00:19.700	3.67	20.62	0.06	5.45	1.73	0.32	21.4	47.3
4950	00:00:19.800	3.67	20.62	0.06	5.5	1.75	0.32	21.4	47.3
4975	00:00:19.900	3.67	20.62	0.06	5.51	1.75	0.32	21.4	47.3
5000	00:00:20.000	3.67	20.62	0.06	5.52	1.77	0.32	21.4	47.4
5025	00:00:20.100	3.67	20.62	0.06	5.57	1.77	0.32	21.4	47.4
5050	00:00:20.200	3.67	20.62	0.06	5.6	1.8	0.32	21.4	47.4
5075	00:00:20.300	3.67	20.62	0.06	5.61	1.82	0.32	21.4	47.4
5100	00:00:20.400	3.67	20.62	0.06	5.62	1.82	0.32	21.4	47.4
5125	00:00:20.500	3.67	20.62	0.06	5.63	1.83	0.33	21.4	47.4
5150	00:00:20.600	3.67	20.62	0.06	5.64	1.83	0.32	21.4	47.4
5175	00:00:20.700	3.67	20.62	0.06	5.65	1.84	0.33	21.4	47.4
5200	00:00:20.800	3.67	20.62	0.06	5.64	1.86	0.33	21.4	47.4
5225	00:00:20.900	3.67	20.62	0.06	5.64	1.85	0.33	21.4	47.4
5250	00:00:21.000	3.67	20.62	0.06	5.63	1.84	0.33	21.4	47.4
5275	00:00:21.100	3.67	20.62	0.06	5.6	1.85	0.33	21.4	47.4
5300	00:00:21.200	3.67	20.62	0.06	5.63	1.85	0.33	21.4	47.4
5325	00:00:21.300	3.67	20.62	0.06	5.6	1.84	0.33	21.4	47.4
5350	00:00:21.400	3.67	20.62	0.06	5.61	1.84	0.33	21.4	47.4
5375	00:00:21.500	3.67	20.62	0.06	5.58	1.84	0.33	21.4	47.4
5400	00:00:21.600	3.67	20.62	0.06	5.58	1.84	0.33	21.4	47.4
5425	00:00:21.700	3.67	20.62	0.06	5.58	1.83	0.33	21.4	47.4
5450	00:00:21.800	3.67	20.62	0.06	5.58	1.82	0.33	21.4	47.4
5475	00:00:21.900	3.67	20.62	0.06	5.58	1.83	0.33	21.4	47.4
5500	00:00:22.000	3.67	20.62	0.06	5.65	1.84	0.33	21.4	47.3
5525	00:00:22.100	3.67	20.62	0.06	5.66	1.86	0.33	21.4	47.3
5550	00:00:22.200	3.67	20.62	0.06	5.62	1.86	0.33	21.4	47.3
5575	00:00:22.300	3.67	20.62	0.06	5.66	1.86	0.33	21.4	47.3
5600	00:00:22.400	3.67	20.62	0.06	5.64	1.87	0.33	21.4	47.3
5625	00:00:22.500	3.67	20.62	0.06	5.69	1.88	0.33	21.4	47.3
5650	00:00:22.600	3.67	20.62	0.06	5.71	1.88	0.33	21.4	47.3
5675	00:00:22.700	3.67	20.62	0.06	5.72	1.89	0.33	21.4	47.3
5700	00:00:22.800	3.67	20.62	0.06	5.74	1.9	0.33	21.4	47.3
5725	00:00:22.900	3.67	20.62	0.06	5.75	1.92	0.33	21.4	47.3
5750	00:00:23.000	3.67	20.62	0.06	5.76	1.92	0.33	21.4	47.3
5775	00:00:23.100	3.67	20.62	0.06	5.77	1.9	0.33	21.4	47.3
5800	00:00:23.200	3.67	20.62	0.06	5.79	1.89	0.33	21.4	47.3
5825	00:00:23.300	3.67	20.62	0.06	5.78	1.9	0.33	21.4	47.3
5850	00:00:23.400	3.67	20.62	0.06	5.82	1.91	0.33	21.4	47.3
5875	00:00:23.500	3.67	20.62	0.06	5.83	1.91	0.33	21.4	47.3
5900	00:00:23.600	3.67	20.62	0.06	5.83	1.91	0.33	21.4	47.3
5925	00:00:23.700	3.67	20.62	0.06	5.86	1.91	0.33	21.4	47.3
5950	00:00:23.800	3.67	20.62	0.06	5.87	1.92	0.33	21.4	47.3
5975	00:00:23.900	3.67	20.62	0.06	5.9	1.91	0.32	21.4	47.3
6000	00:00:24.000	3.67	20.62	0.06	5.86	1.91	0.33	21.4	47.3
6025	00:00:24.100	3.67	20.62	0.06	5.86	1.92	0.33	21.4	47.3
6050	00:00:24.200	3.67	20.62	0.06	5.86	1.94	0.33	21.4	47.3
6075	00:00:24.300	3.67	20.62	0.06	5.89	1.94	0.33	21.4	47.3
6100	00:00:24.400	3.67	20.62	0.06	5.92	1.94	0.33	21.4	47.3
6125	00:00:24.500	3.67	20.62	0.06	5.93	1.96	0.33	21.4	47.3
6150	00:00:24.600	3.67	20.62	0.06	5.97	1.97	0.33	21.4	47.3
6175	00:00:24.700	3.67	20.62	0.06	5.95	1.98	0.33	21.4	47.3
6200	00:00:24.800	3.67	20.62	0.06	5.96	1.98	0.33	21.4	47.3
6225	00:00:24.900	3.67	20.62	0.06	5.97	1.98	0.33	21.4	47.3
6250	00:00:25.000	3.67	20.62	0.06	6.02	2	0.33	21.4	47.3
6275	00:00:25.100	3.67	20.61	0.06	6.08	2.02	0.33	21.4	47.3
6300	00:00:25.200	3.67	20.61	0.06	6.12	2.03	0.33	21.4	47.3
6325	00:00:25.300	3.67	20.61	0.06	6.13	2.03	0.33	21.4	47.3
6350	00:00:25.400	3.67	20.61	0.06	6.14	2.05	0.33	21.4	47.3
6375	00:00:25.500	3.67	20.61	0.06	6.15	2.05	0.33	21.4	47.3
6400	00:00:25.600	3.67	20.61	0.06	6.14	2.04	0.33	21.4	47.3
6425	00:00:25.700	3.67	20.61	0.06	6.16	2.06	0.33	21.4	47.3
6450	00:00:25.800	3.67	20.61	0.06	6.2	2.07	0.33	21.4	47.3
6475	00:00:25.900	3.67	20.61	0.06	6.21	2.09	0.34	21.4	47.3
6500	00:00:26.000	3.67	20.61	0.06	6.21	2.1	0.34	21.4	47.3
6525	00:00:26.100	3.67	20.61	0.06	6.19	2.09	0.34	21.4	47.3
6550	00:00:26.200	3.67	20.61	0.06	6.24	2.1	0.34	21.4	47.3
6575	00:00:26.300	3.67	20.61	0.06	6.26	2.12	0.34	21.4	47.3
6600	00:00:26.400	3.67	20.61	0.06	6.25	2.11	0.34	21.4	47.3
6625	00:00:26.500	3.67	20.61	0.06	6.3	2.14	0.34	21.4	47.3
6650	00:00:26.600	3.67	20.61	0.06	6.35	2.16	0.34	21.4	47.3
6675	00:00:26.700	3.66	20.61	0.06	6.37	2.16	0.34	21.4	47.3
6700	00:00:26.800	3.66	20.61	0.06	6.39	2.18	0.34	21.4	47.3
6725	00:00:26.900	3.66	20.61	0.06	6.42	2.18	0.34	21.4	47.3
6750	00:00:27.000	3.66	20.61	0.06	6.45	2.2	0.34	21.4	47.3
6775	00:00:27.100	3.66	20.61	0.06	6.5	2.22	0.34	21.4	47.3
6800	00:00:27.200	3.66	20.61	0.06	6.49	2.23	0.34	21.4	47.3
6825	00:00:27.300	3.66	20.61	0.06	6.51	2.24	0.34	21.4	47.3
6850	00:00:27.400	3.66	20.61	0.06	6.56	2.26	0.34	21.4	47.3
6875	00:00:27.500	3.66	20.61	0.06	6.54	2.25	0.34	21.4	47.3
6900	00:00:27.600	3.66	20.61	0.06	6.53	2.28	0.35	21.4	47.3
6925	00:00:27.700	3.66	20.61	0.06	6.58	2.29	0.35	21.4	47.3
6950	00:00:27.800	3.66	20.61	0.06	6.58	2.31	0.35	21.4	47.3
6975	00:00:27.900	3.67	20.61	0.06	6.62	2.31	0.35	21.4	47.3
7000	00:00:28.000	3.67	20.61	0.06	6.61	2.33	0.35	21.4	47.3
7025	00:00:28.100	3.67	20.61	0.06	6.6	2.34	0.35	21.4	47.3
7050	00:00:28.200	3.67	20.61	0.06	6.65	2.35	0.35	21.4	47.3
7075	00:00:28.300	3.67	20.61	0.06	6.66	2.37	0.36	21.4	47.3
7100	00:00:28.400	3.67	20.61	0.06	6.7	2.38	0.36	21.4	47.3
7125	00:00:28.500	3.67	20.61	0.06	6.76	2.4	0.36	21.4	47.3
7150	00:00:28.600	3.67	20.61	0.06	6.82	2.41	0.35	21.4	47.3
7175	00:00:28.700	3.67	20.61	0.06	6.84	2.42	0.35	21.4	47.3
7200	00:00:28.800	3.67	20.61	0.06	6.86	2.44	0.36	21.4	47.3
7225	00:00:28.900	3.66	20.61	0.06	6.87	2.45	0.36	21.4	47.3
7250	00:00:29.000	3.66	20.61	0.06	6.93	2.43	0.35	21.4	47.3
7275	00:00:29.100	3.66	20.61	0.06	6.97	2.45	0.35	21.4	47.3
7300	00:00:29.200	3.66	20.61	0.06	6.96	2.49	0.36	21.4	47.3
7325	00:00:29.300	3.67	20.61	0.06	6.99	2.49	0.36	21.4	47.3
7350	00:00:29.400	3.67	20.61	0.06	6.98	2.5	0.36	21.4	47.3
7375	00:00:29.500	3.66	20.61	0.06	6.99	2.51	0.36	21.4	47.3
7400	00:00:29.600	3.66	20.61	0.07	6.99	2.54	0.36	21.4	47.3
7425	00:00:29.700	3.66	20.61	0.07	7.01	2.56	0.37	21.4	47.3
7450	00:00:29.800	3.66	20.6	0.07	7.03	2.56	0.36	21.4	47.3
7475	00:00:29.900	3.66	20.6	0.07	7.04	2.57	0.37	21.4	47.3
7500	00:00:30.000	3.66	20.6	0.07	7.02	2.59	0.37	21.4	47.3
7525	00:00:30.100	3.66	20.6	0.07	7.06	2.6	0.37	21.4	47.3
7550	00:00:30.200	3.66	20.6	0.07	7.11	2.61	0.37	21.4	47.3
7575	00:00:30.300	3.66	20.6	0.07	7.12	2.6	0.37	21.4	47.3
7600	00:00:30.400	3.66	20.6	0.07	7.12	2.61	0.37	21.4	47.3
7625	00:00:30.500	3.66	20.6	0.07	7.15	2.61	0.37	21.4	47.3
7650	00:00:30.600	3.66	20.6	0.07	7.18	2.6	0.36	21.4	47.3
7675	00:00:30.700	3.66	20.6	0.07	7.2	2.6	0.36	21.4	47.3
7700	00:00:30.800	3.66	20.6	0.07	7.23	2.61	0.36	21.4	47.3
7725	00:00:30.900	3.66	20.6	0.07	7.28	2.64	0.36	21.4	47.3
7750	00:00:31.000	3.66	20.6	0.07	7.31	2.67	0.37	21.4	47.3
7775	00:00:31.100	3.66	20.6	0.07	7.33	2.66	0.36	21.4	47.3
7800	00:00:31.200	3.66	20.6	0.07	7.37	2.66	0.36	21.4	47.3
7825	00:00:31.300	3.66	20.6	0.07	7.4	2.7	0.36	21.4	47.3
7850	00:00:31.400	3.66	20.6	0.07	7.46	2.73	0.37	21.4	47.3
7875	00:00:31.500	3.66	20.6	0.07	7.52	2.74	0.36	21.4	47.3
7900	00:00:31.600	3.66	20.6	0.07	7.53	2.76	0.37	21.4	47.3
7925	00:00:31.700	3.66	20.6	0.07	7.55	2.77	0.37	21.4	47.3
7950	00:00:31.800	3.66	20.6	0.07	7.58	2.78	0.37	21.4	47.3
7975	00:00:31.900	3.66	20.6	0.07	7.6	2.78	0.37	21.4	47.3
8000	00:00:32.000	3.66	20.6	0.07	7.62	2.78	0.36	21.4	47.3
8025	00:00:32.100	3.66	20.6	0.07	7.62	2.82	0.37	21.4	47.3
8050	00:00:32.200	3.66	20.6	0.07	7.65	2.83	0.37	21.4	47.3
8075	00:00:32.300	3.66	20.6	0.07	7.64	2.84	0.37	21.4	47.3
8100	00:00:32.400	3.66	20.6	0.07	7.72	2.85	0.37	21.4	47.3
8125	00:00:32.500	3.66	20.6	0.07	7.69	2.88	0.37	21.4	47.3
8150	00:00:32.600	3.66	20.6	0.07	7.73	2.89	0.37	21.4	47.3
8175	00:00:32.700	3.66	20.6	0.07	7.77	2.91	0.37	21.4	47.3
8200	00:00:32.800	3.66	20.6	0.07	7.8	2.93	0.38	21.4	47.3
8225	00:00:32.900	3.66	20.6	0.07	7.8	2.94	0.38	21.4	47.3
8250	00:00:33.000	3.66	20.6	0.07	7.85	2.98	0.38	21.4	47.3
8275	00:00:33.100	3.66	20.6	0.07	7.88	3	0.38	21.4	47.3
8300	00:00:33.200	3.66	20.6	0.07	7.91	3.02	0.38	21.4	47.3
8325	00:00:33.300	3.66	20.6	0.07	7.96	3.03	0.38	21.4	47.3
8350	00:00:33.400	3.66	20.6	0.07	7.93	3.04	0.38	21.4	47.3
8375	00:00:33.500	3.66	20.6	0.07	7.96	3.06	0.38	21.4	47.3
8400	00:00:33.600	3.66	20.59	0.07	7.98	3.08	0.39	21.4	47.3
8425	00:00:33.700	3.66	20.59	0.07	7.98	3.1	0.39	21.4	47.3
8450	00:00:33.800	3.66	20.59	0.07	8.01	3.11	0.39	21.4	47.3
8475	00:00:33.900	3.66	20.59	0.07	8.03	3.12	0.39	21.4	47.3
8500	00:00:34.000	3.66	20.59	0.07	8.05	3.12	0.39	21.4	47.3
8525	00:00:34.100	3.66	20.59	0.07	8.1	3.12	0.38	21.4	47.3
8550	00:00:34.200	3.66	20.59	0.07	8.07	3.13	0.39	21.4	47.3
8575	00:00:34.300	3.66	20.59	0.07	8.12	3.13	0.39	21.4	47.3
8600	00:00:34.400	3.66	20.59	0.07	8.11	3.12	0.39	21.4	47.3
8625	00:00:34.500	3.66	20.59	0.07	8.11	3.12	0.38	21.4	47.3
8650	00:00:34.600	3.66	20.59	0.07	8.11	3.14	0.39	21.4	47.3
8675	00:00:34.700	3.66	20.59	0.07	8.15	3.14	0.39	21.4	47.3
8700	00:00:34.800	3.66	20.59	0.07	8.14	3.14	0.39	21.4	47.3
8725	00:00:34.900	3.66	20.59	0.07	8.18	3.14	0.38	21.4	47.3
8750	00:00:35.000	3.66	20.59	0.07	8.17	3.16	0.39	21.4	47.3
8775	00:00:35.100	3.66	20.59	0.07	8.17	3.17	0.39	21.4	47.3
8800	00:00:35.200	3.66	20.59	0.07	8.21	3.17	0.39	21.4	47.3
8825	00:00:35.300	3.66	20.59	0.07	8.2	3.17	0.39	21.4	47.3
8850	00:00:35.400	3.66	20.59	0.07	8.23	3.18	0.39	21.4	47.3
8875	00:00:35.500	3.66	20.59	0.07	8.24	3.19	0.39	21.4	47.3
8900	00:00:35.600	3.67	20.59	0.07	8.24	3.18	0.39	21.4	47.3
8925	00:00:35.700	3.67	20.59	0.07	8.24	3.18	0.39	21.4	47.3
8950	00:00:35.800	3.67	20.59	0.07	8.25	3.21	0.39	21.4	47.3
8975	00:00:35.900	3.67	20.59	0.07	8.26	3.22	0.39	21.4	47.3
9000	00:00:36.000	3.67	20.59	0.07	8.26	3.22	0.39	21.4	47.3
9025	00:00:36.100	3.67	20.59	0.07	8.26	3.25	0.39	21.4	47.3
9050	00:00:36.200	3.67	20.59	0.07	8.29	3.26	0.39	21.4	47.3
9075	00:00:36.300	3.67	20.59	0.07	8.3	3.27	0.39	21.4	47.3
9100	00:00:36.400	3.67	20.59	0.07	8.32	3.28	0.39	21.4	47.3
9125	00:00:36.500	3.67	20.59	0.07	8.34	3.3	0.4	21.4	47.3
9150	00:00:36.600	3.67	20.59	0.07	8.38	3.29	0.39	21.4	47.3
9175	00:00:36.700	3.67	20.59	0.07	8.42	3.3	0.39	21.4	47.3
9200	00:00:36.800	3.67	20.59	0.07	8.46	3.31	0.39	21.4	47.3
9225	00:00:36.900	3.67	20.59	0.07	8.5	3.32	0.39	21.4	47.3
9250	00:00:37.000	3.67	20.59	0.07	8.51	3.34	0.39	21.4	47.3
9275	00:00:37.100	3.67	20.59	0.07	8.52	3.33	0.39	21.4	47.3
9300	00:00:37.200	3.67	20.59	0.07	8.53	3.33	0.39	21.4	47.3
9325	00:00:37.300	3.67	20.59	0.07	8.57	3.34	0.39	21.4	47.3
9350	00:00:37.400	3.67	20.59	0.07	8.56	3.36	0.39	21.4	47.3
9375	00:00:37.500	3.67	20.59	0.07	8.61	3.37	0.39	21.4	47.3
9400	00:00:37.600	3.67	20.59	0.07	8.63	3.41	0.39	21.4	47.3
9425	00:00:37.700	3.67	20.59	0.07	8.64	3.44	0.4	21.4	47.3
9450	00:00:37.800	3.67	20.59	0.07	8.67	3.47	0.4	21.4	47.3
9475	00:00:37.900	3.67	20.59	0.07	8.67	3.48	0.4	21.4	47.3
9500	00:00:38.000	3.67	20.59	0.07	8.74	3.49	0.4	21.4	47.3
9525	00:00:38.100	3.67	20.59	0.08	8.77	3.51	0.4	21.4	47.3
9550	00:00:38.200	3.67	20.59	0.08	8.81	3.56	0.4	21.4	47.3
9575	00:00:38.300	3.67	20.59	0.08	8.83	3.59	0.41	21.4	47.3
9600	00:00:38.400	3.67	20.59	0.08	8.9	3.61	0.41	21.4	47.3
9625	00:00:38.500	3.67	20.59	0.08	8.93	3.63	0.41	21.4	47.3
9650	00:00:38.600	3.67	20.59	0.08	8.92	3.64	0.41	21.4	47.3
9675	00:00:38.700	3.67	20.59	0.08	8.96	3.65	0.41	21.4	47.3
9700	00:00:38.800	3.68	20.58	0.08	8.98	3.65	0.41	21.4	47.3
9725	00:00:38.900	3.68	20.58	0.08	9.04	3.68	0.41	21.4	47.3
9750	00:00:39.000	3.68	20.58	0.08	9.08	3.71	0.41	21.4	47.3
9775	00:00:39.100	3.68	20.58	0.08	9.12	3.74	0.41	21.4	47.3
9800	00:00:39.200	3.68	20.58	0.08	9.16	3.74	0.41	21.4	47.3
9825	00:00:39.300	3.68	20.58	0.08	9.21	3.76	0.41	21.4	47.3
9850	00:00:39.400	3.68	20.58	0.08	9.25	3.77	0.41	21.4	47.3
9875	00:00:39.500	3.68	20.58	0.08	9.32	3.78	0.41	21.4	47.3
9900	00:00:39.600	3.68	20.58	0.08	9.39	3.79	0.4	21.4	47.3
9925	00:00:39.700	3.68	20.58	0.08	9.46	3.82	0.4	21.4	47.3
9950	00:00:39.800	3.68	20.58	0.08	9.54	3.83	0.4	21.4	47.3
9975	00:00:39.900	3.68	20.58	0.08	9.6	3.86	0.4	21.4	47.3
10000	00:00:40.000	3.68	20.58	0.08	9.63	3.87	0.4	21.4	47.3
10025	00:00:40.100	3.68	20.58	0.08	9.68	3.88	0.4	21.4	47.3
10050	00:00:40.200	3.68	20.58	0.08	9.7	3.9	0.4	21.4	47.3
10075	00:00:40.300	3.68	20.58	0.08	9.77	3.92	0.4	21.4	47.3
10100	00:00:40.400	3.68	20.58	0.08	9.8	3.95	0.4	21.4	47.3
10125	00:00:40.500	3.68	20.58	0.08	9.83	3.98	0.4	21.4	47.3
10150	00:00:40.600	3.68	20.58	0.08	9.85	4.01	0.41	21.4	47.3
10175	00:00:40.700	3.68	20.58	0.08	9.86	4.04	0.41	21.4	47.3
10200	00:00:40.800	3.68	20.58	0.08	9.88	4.06	0.41	21.4	47.3
10225	00:00:40.900	3.68	20.58	0.08	9.85	4.09	0.42	21.4	47.3
10250	00:00:41.000	3.68	20.58	0.08	9.96	4.12	0.41	21.4	47.3
10275	00:00:41.100	3.68	20.57	0.08	9.98	4.14	0.42	21.4	47.3
10300	00:00:41.200	3.68	20.57	0.08	10.01	4.18	0.42	21.4	47.3
10325	00:00:41.300	3.68	20.57	0.08	10.01	4.21	0.42	21.4	47.3
10350	00:00:41.400	3.68	20.57	0.08	10.02	4.22	0.42	21.4	47.3
10375	00:00:41.500	3.68	20.57	0.08	10	4.25	0.42	21.4	47.3
10400	00:00:41.600	3.68	20.57	0.08	10.05	4.27	0.42	21.4	47.3
10425	00:00:41.700	3.68	20.57	0.08	10.06	4.28	0.43	21.4	47.3
10450	00:00:41.800	3.68	20.57	0.08	10.07	4.3	0.43	21.4	47.3
10475	00:00:41.900	3.68	20.57	0.08	10.1	4.31	0.43	21.4	47.3
10500	00:00:42.000	3.68	20.57	0.08	10.06	4.32	0.43	21.4	47.3
10525	00:00:42.100	3.68	20.57	0.08	10.09	4.35	0.43	21.4	47.3
10550	00:00:42.200	3.68	20.57	0.08	10.11	4.35	0.43	21.4	47.3
10575	00:00:42.300	3.68	20.57	0.08	10.1	4.34	0.43	21.4	47.3
10600	00:00:42.400	3.68	20.57	0.08	10.13	4.35	0.43	21.4	47.3
10625	00:00:42.500	3.68	20.57	0.08	10.18	4.35	0.43	21.4	47.3
10650	00:00:42.600	3.68	20.57	0.08	10.18	4.36	0.43	21.4	47.3
10675	00:00:42.700	3.68	20.57	0.08	10.23	4.38	0.43	21.4	47.3
10700	00:00:42.800	3.68	20.57	0.08	10.22	4.4	0.43	21.4	47.3
10725	00:00:42.900	3.68	20.57	0.08	10.26	4.4	0.43	21.4	47.3
10750	00:00:43.000	3.68	20.57	0.08	10.28	4.42	0.43	21.4	47.3
10775	00:00:43.100	3.68	20.57	0.08	10.29	4.42	0.43	21.4	47.3
10800	00:00:43.200	3.68	20.57	0.08	10.3	4.44	0.43	21.4	47.3
10825	00:00:43.300	3.68	20.57	0.08	10.33	4.47	0.43	21.4	47.3
10850	00:00:43.400	3.68	20.57	0.09	10.33	4.49	0.43	21.4	47.3
10875	00:00:43.500	3.69	20.57	0.09	10.35	4.51	0.44	21.4	47.3
10900	00:00:43.600	3.69	20.57	0.09	10.36	4.51	0.44	21.4	47.3
10925	00:00:43.700	3.69	20.57	0.09	10.33	4.52	0.44	21.4	47.3
10950	00:00:43.800	3.68	20.57	0.09	10.34	4.52	0.44	21.4	47.3
10975	00:00:43.900	3.68	20.57	0.09	10.33	4.53	0.44	21.4	47.3
11000	00:00:44.000	3.68	20.57	0.09	10.34	4.53	0.44	21.4	47.3
11025	00:00:44.100	3.68	20.57	0.09	10.33	4.54	0.44	21.4	47.3
11050	00:00:44.200	3.68	20.57	0.09	10.36	4.55	0.44	21.4	47.3
11075	00:00:44.300	3.68	20.57	0.09	10.34	4.55	0.44	21.4	47.3
11100	00:00:44.400	3.68	20.57	0.09	10.36	4.55	0.44	21.4	47.3
11125	00:00:44.500	3.68	20.57	0.09	10.36	4.57	0.44	21.4	47.3
11150	00:00:44.600	3.68	20.57	0.09	10.37	4.57	0.44	21.4	47.3
11175	00:00:44.700	3.68	20.57	0.09	10.42	4.57	0.44	21.4	47.3
11200	00:00:44.800	3.68	20.57	0.09	10.47	4.59	0.44	21.4	47.3
11225	00:00:44.900	3.68	20.57	0.09	10.52	4.59	0.44	21.4	47.3
11250	00:00:45.000	3.68	20.57	0.09	10.53	4.58	0.44	21.4	47.3
11275	00:00:45.100	3.68	20.57	0.09	10.56	4.59	0.43	21.4	47.3
11300	00:00:45.200	3.68	20.57	0.09	10.58	4.6	0.43	21.4	47.3
11325	00:00:45.300	3.68	20.57	0.09	10.6	4.62	0.44	21.4	47.3
11350	00:00:45.400	3.68	20.57	0.09	10.62	4.62	0.44	21.4	47.3
11375	00:00:45.500	3.68	20.57	0.09	10.64	4.62	0.43	21.4	47.3
11400	00:00:45.600	3.67	20.57	0.09	10.64	4.64	0.44	21.4	47.3
11425	00:00:45.700	3.67	20.57	0.09	10.64	4.67	0.44	21.4	47.3
11450	00:00:45.800	3.67	20.57	0.09	10.66	4.68	0.44	21.4	47.3
11475	00:00:45.900	3.67	20.57	0.09	10.63	4.7	0.44	21.4	47.3
11500	00:00:46.000	3.67	20.57	0.09	10.67	4.72	0.44	21.4	47.3
11525	00:00:46.100	3.67	20.57	0.09	10.68	4.75	0.44	21.4	47.3
11550	00:00:46.200	3.67	20.57	0.09	10.65	4.76	0.45	21.4	47.3
11575	00:00:46.300	3.67	20.57	0.09	10.68	4.77	0.45	21.4	47.3
11600	00:00:46.400	3.67	20.57	0.09	10.68	4.79	0.45	21.4	47.3
11625	00:00:46.500	3.67	20.57	0.09	10.69	4.82	0.45	21.4	47.3
11650	00:00:46.600	3.67	20.57	0.09	10.73	4.83	0.45	21.4	47.3
11675	00:00:46.700	3.67	20.57	0.09	10.75	4.83	0.45	21.4	47.3
11700	00:00:46.800	3.67	20.57	0.09	10.76	4.82	0.45	21.4	47.3
11725	00:00:46.900	3.67	20.57	0.09	10.81	4.85	0.45	21.4	47.3
11750	00:00:47.000	3.67	20.57	0.09	10.78	4.86	0.45	21.5	47.3
11775	00:00:47.100	3.67	20.57	0.09	10.81	4.85	0.45	21.5	47.3
11800	00:00:47.200	3.67	20.57	0.09	10.87	4.85	0.45	21.5	47.3
11825	00:00:47.300	3.67	20.57	0.09	10.88	4.86	0.45	21.5	47.3
11850	00:00:47.400	3.67	20.56	0.09	10.93	4.88	0.45	21.5	47.3
11875	00:00:47.500	3.67	20.56	0.09	10.99	4.87	0.44	21.5	47.3
11900	00:00:47.600	3.67	20.56	0.09	11	4.87	0.44	21.5	47.3
11925	00:00:47.700	3.67	20.56	0.09	11.01	4.88	0.44	21.5	47.3
11950	00:00:47.800	3.67	20.56	0.09	11.03	4.9	0.44	21.5	47.3
11975	00:00:47.900	3.67	20.56	0.09	11.03	4.89	0.44	21.5	47.3
12000	00:00:48.000	3.67	20.56	0.09	11.1	4.91	0.44	21.5	47.3
12025	00:00:48.100	3.67	20.56	0.09	11.1	4.91	0.44	21.5	47.3
12050	00:00:48.200	3.67	20.56	0.09	11.11	4.93	0.44	21.5	47.3
12075	00:00:48.300	3.67	20.56	0.09	11.11	4.95	0.45	21.5	47.3
12100	00:00:48.400	3.67	20.56	0.09	11.14	4.96	0.44	21.5	47.3
12125	00:00:48.500	3.67	20.56	0.09	11.12	4.98	0.45	21.5	47.3
12150	00:00:48.600	3.67	20.56	0.09	11.13	5.02	0.45	21.5	47.3
12175	00:00:48.700	3.67	20.56	0.09	11.15	5.02	0.45	21.5	47.3
12200	00:00:48.800	3.67	20.56	0.09	11.18	5.04	0.45	21.5	47.3
12225	00:00:48.900	3.67	20.56	0.09	11.19	5.05	0.45	21.5	47.3
12250	00:00:49.000	3.67	20.56	0.09	11.2	5.06	0.45	21.4	47.3
12275	00:00:49.100	3.67	20.56	0.09	11.22	5.09	0.45	21.4	47.3
12300	00:00:49.200	3.67	20.56	0.09	11.27	5.1	0.45	21.4	47.3
12325	00:00:49.300	3.67	20.56	0.09	11.32	5.12	0.45	21.4	47.3
12350	00:00:49.400	3.67	20.56	0.09	11.33	5.11	0.45	21.4	47.3
12375	00:00:49.500	3.67	20.56	0.09	11.36	5.13	0.45	21.4	47.3
12400	00:00:49.600	3.67	20.56	0.09	11.36	5.14	0.45	21.4	47.3
12425	00:00:49.700	3.67	20.56	0.09	11.41	5.15	0.45	21.4	47.3
12450	00:00:49.800	3.67	20.56	0.09	11.42	5.18	0.45	21.4	47.3
12475	00:00:49.900	3.67	20.56	0.09	11.43	5.19	0.45	21.4	47.3
12500	00:00:50.000	3.67	20.56	0.09	11.42	5.22	0.46	21.5	47.3
12525	00:00:50.100	3.67	20.56	0.09	11.46	5.24	0.46	21.5	47.3
12550	00:00:50.200	3.67	20.56	0.09	11.45	5.26	0.46	21.5	47.3
12575	00:00:50.300	3.67	20.56	0.09	11.44	5.28	0.46	21.5	47.3
12600	00:00:50.400	3.67	20.56	0.09	11.44	5.3	0.46	21.5	47.3
12625	00:00:50.500	3.67	20.56	0.09	11.45	5.3	0.46	21.5	47.3
12650	00:00:50.600	3.67	20.56	0.09	11.48	5.31	0.46	21.5	47.3
12675	00:00:50.700	3.67	20.56	0.09	11.46	5.31	0.46	21.5	47.3
12700	00:00:50.800	3.67	20.56	0.09	11.45	5.31	0.46	21.5	47.3
12725	00:00:50.900	3.66	20.56	0.09	11.5	5.32	0.46	21.5	47.3
12750	00:00:51.000	3.67	20.56	0.09	11.52	5.33	0.46	21.5	47.3
12775	00:00:51.100	3.66	20.56	0.09	11.52	5.31	0.46	21.5	47.3
12800	00:00:51.200	3.66	20.56	0.09	11.52	5.3	0.46	21.5	47.3
12825	00:00:51.300	3.66	20.56	0.09	11.56	5.3	0.46	21.5	47.3
12850	00:00:51.400	3.66	20.56	0.09	11.58	5.3	0.46	21.5	47.3
12875	00:00:51.500	3.66	20.56	0.09	11.56	5.3	0.46	21.5	47.3
12900	00:00:51.600	3.66	20.56	0.09	11.57	5.29	0.46	21.5	47.3
12925	00:00:51.700	3.66	20.56	0.09	11.56	5.31	0.46	21.5	47.3
12950	00:00:51.800	3.66	20.56	0.09	11.58	5.31	0.46	21.5	47.3
12975	00:00:51.900	3.66	20.56	0.09	11.56	5.31	0.46	21.5	47.3
13000	00:00:52.000	3.66	20.56	0.09	11.58	5.33	0.46	21.5	47.3
13025	00:00:52.100	3.66	20.56	0.09	11.58	5.32	0.46	21.5	47.3
13050	00:00:52.200	3.66	20.56	0.09	11.6	5.31	0.46	21.5	47.3
13075	00:00:52.300	3.66	20.56	0.09	11.6	5.3	0.46	21.5	47.3
13100	00:00:52.400	3.66	20.56	0.09	11.61	5.3	0.46	21.5	47.3
13125	00:00:52.500	3.66	20.56	0.09	11.63	5.28	0.45	21.5	47.3
13150	00:00:52.600	3.66	20.56	0.09	11.66	5.28	0.45	21.5	47.3
13175	00:00:52.700	3.66	20.56	0.09	11.66	5.28	0.45	21.5	47.3
13200	00:00:52.800	3.66	20.56	0.09	11.66	5.28	0.45	21.5	47.3
13225	00:00:52.900	3.66	20.56	0.09	11.66	5.29	0.45	21.5	47.3
13250	00:00:53.000	3.66	20.56	0.09	11.66	5.28	0.45	21.5	47.3
13275	00:00:53.100	3.66	20.56	0.09	11.7	5.31	0.45	21.5	47.3
13300	00:00:53.200	3.66	20.56	0.09	11.7	5.33	0.46	21.5	47.3
13325	00:00:53.300	3.66	20.56	0.09	11.69	5.36	0.46	21.5	47.3
13350	00:00:53.400	3.66	20.56	0.09	11.68	5.38	0.46	21.5	47.3
13375	00:00:53.500	3.66	20.56	0.09	11.7	5.4	0.46	21.5	47.3
13400	00:00:53.600	3.66	20.56	0.09	11.72	5.41	0.46	21.5	47.3
13425	00:00:53.700	3.66	20.56	0.09	11.77	5.41	0.46	21.5	47.3
13450	00:00:53.800	3.67	20.55	0.1	11.84	5.44	0.46	21.5	47.3
13475	00:00:53.900	3.67	20.55	0.1	11.86	5.45	0.46	21.5	47.3
13500	00:00:54.000	3.67	20.55	0.1	11.85	5.46	0.46	21.5	47.3
13525	00:00:54.100	3.67	20.55	0.1	11.85	5.46	0.46	21.5	47.3
13550	00:00:54.200	3.67	20.55	0.1	11.88	5.47	0.46	21.5	47.3
13575	00:00:54.300	3.67	20.55	0.1	11.93	5.48	0.46	21.5	47.3
13600	00:00:54.400	3.66	20.55	0.1	11.95	5.49	0.46	21.5	47.3
13625	00:00:54.500	3.66	20.55	0.1	11.98	5.52	0.46	21.5	47.3
13650	00:00:54.600	3.66	20.55	0.1	11.97	5.54	0.46	21.5	47.3
13675	00:00:54.700	3.66	20.55	0.1	11.97	5.56	0.46	21.5	47.3
13700	00:00:54.800	3.66	20.55	0.1	11.96	5.57	0.47	21.5	47.3
13725	00:00:54.900	3.66	20.55	0.1	11.99	5.57	0.46	21.5	47.3
13750	00:00:55.000	3.66	20.55	0.1	12.05	5.59	0.46	21.5	47.3
13775	00:00:55.100	3.66	20.55	0.1	12.1	5.62	0.46	21.5	47.3
13800	00:00:55.200	3.66	20.55	0.1	12.11	5.62	0.46	21.5	47.3
13825	00:00:55.300	3.66	20.55	0.1	12.12	5.62	0.46	21.5	47.3
13850	00:00:55.400	3.66	20.55	0.1	12.15	5.63	0.46	21.5	47.3
13875	00:00:55.500	3.66	20.55	0.1	12.17	5.64	0.46	21.5	47.3
13900	00:00:55.600	3.67	20.55	0.1	12.24	5.66	0.46	21.5	47.3
13925	00:00:55.700	3.66	20.55	0.1	12.24	5.69	0.46	21.5	47.3
13950	00:00:55.800	3.67	20.55	0.1	12.25	5.69	0.46	21.5	47.3
13975	00:00:55.900	3.67	20.55	0.1	12.26	5.7	0.46	21.5	47.3
14000	00:00:56.000	3.66	20.55	0.1	12.29	5.71	0.46	21.5	47.3
14025	00:00:56.100	3.66	20.55	0.1	12.3	5.74	0.47	21.5	47.3
14050	00:00:56.200	3.66	20.55	0.1	12.31	5.75	0.47	21.5	47.3
14075	00:00:56.300	3.66	20.55	0.1	12.34	5.8	0.47	21.5	47.3
14100	00:00:56.400	3.66	20.55	0.1	12.37	5.81	0.47	21.5	47.3
14125	00:00:56.500	3.66	20.55	0.1	12.37	5.83	0.47	21.5	47.3
14150	00:00:56.600	3.66	20.55	0.1	12.38	5.85	0.47	21.5	47.3
14175	00:00:56.700	3.66	20.55	0.1	12.45	5.85	0.47	21.5	47.3
14200	00:00:56.800	3.66	20.55	0.1	12.47	5.88	0.47	21.5	47.3
14225	00:00:56.900	3.66	20.55	0.1	12.51	5.9	0.47	21.5	47.3
14250	00:00:57.000	3.66	20.55	0.1	12.51	5.91	0.47	21.5	47.3
14275	00:00:57.100	3.66	20.55	0.1	12.55	5.91	0.47	21.5	47.3
14300	00:00:57.200	3.66	20.55	0.1	12.6	5.92	0.47	21.5	47.3
14325	00:00:57.300	3.66	20.55	0.1	12.59	5.93	0.47	21.5	47.3
14350	00:00:57.400	3.66	20.55	0.1	12.6	5.95	0.47	21.5	47.3
14375	00:00:57.500	3.66	20.55	0.1	12.63	5.97	0.47	21.5	47.3
14400	00:00:57.600	3.66	20.55	0.1	12.62	5.98	0.47	21.5	47.3
14425	00:00:57.700	3.67	20.55	0.1	12.6	5.99	0.48	21.5	47.3
14450	00:00:57.800	3.66	20.55	0.1	12.6	6.01	0.48	21.5	47.3
14475	00:00:57.900	3.66	20.55	0.1	12.62	6.02	0.48	21.5	47.3
14500	00:00:58.000	3.66	20.55	0.1	12.63	6.04	0.48	21.5	47.3
14525	00:00:58.100	3.66	20.55	0.1	12.62	6.05	0.48	21.5	47.3
14550	00:00:58.200	3.66	20.55	0.1	12.61	6.07	0.48	21.5	47.3
14575	00:00:58.300	3.66	20.55	0.1	12.65	6.08	0.48	21.5	47.3
14600	00:00:58.400	3.66	20.55	0.1	12.65	6.08	0.48	21.5	47.3
14625	00:00:58.500	3.66	20.55	0.1	12.67	6.09	0.48	21.5	47.3
14650	00:00:58.600	3.66	20.55	0.1	12.73	6.1	0.48	21.5	47.3
14675	00:00:58.700	3.66	20.55	0.1	12.75	6.13	0.48	21.5	47.3
14700	00:00:58.800	3.66	20.54	0.1	12.78	6.14	0.48	21.5	47.3
14725	00:00:58.900	3.66	20.54	0.1	12.81	6.16	0.48	21.5	47.3
14750	00:00:59.000	3.66	20.54	0.1	12.84	6.16	0.48	21.5	47.3
14775	00:00:59.100	3.66	20.54	0.1	12.89	6.18	0.48	21.5	47.3
14800	00:00:59.200	3.66	20.54	0.1	12.91	6.2	0.48	21.5	47.3
14825	00:00:59.300	3.66	20.54	0.1	12.94	6.19	0.48	21.5	47.3
14850	00:00:59.400	3.66	20.54	0.1	12.97	6.22	0.48	21.5	47.3
14875	00:00:59.500	3.66	20.54	0.1	13.02	6.23	0.48	21.5	47.3
14900	00:00:59.600	3.65	20.54	0.1	13.04	6.24	0.48	21.5	47.3
14925	00:00:59.700	3.65	20.54	0.1	13.04	6.24	0.48	21.5	47.3
14950	00:00:59.800	3.65	20.54	0.1	13.08	6.25	0.48	21.5	47.3
14975	00:00:59.900	3.65	20.54	0.1	13.1	6.25	0.48	21.5	47.3
15000	00:01:00.000	3.65	20.54	0.1	13.13	6.28	0.48	21.5	47.3
15025	00:01:00.100	3.65	20.54	0.1	13.14	6.28	0.48	21.5	47.3
15050	00:01:00.200	3.65	20.54	0.1	13.15	6.31	0.48	21.5	47.3
15075	00:01:00.300	3.65	20.54	0.1	13.16	6.34	0.48	21.5	47.3
15100	00:01:00.400	3.65	20.54	0.1	13.23	6.35	0.48	21.5	47.3
15125	00:01:00.500	3.65	20.54	0.1	13.25	6.35	0.48	21.5	47.3
15150	00:01:00.600	3.65	20.54	0.11	13.26	6.37	0.48	21.5	47.3
15175	00:01:00.700	3.65	20.54	0.11	13.31	6.39	0.48	21.5	47.3
15200	00:01:00.800	3.65	20.54	0.11	13.35	6.39	0.48	21.5	47.3
15225	00:01:00.900	3.65	20.54	0.11	13.39	6.43	0.48	21.5	47.3
15250	00:01:01.000	3.65	20.54	0.11	13.4	6.43	0.48	21.5	47.3
15275	00:01:01.100	3.65	20.54	0.11	13.39	6.46	0.48	21.5	47.3
15300	00:01:01.200	3.65	20.54	0.11	13.42	6.46	0.48	21.5	47.3
15325	00:01:01.300	3.65	20.54	0.11	13.47	6.45	0.48	21.5	47.3
15350	00:01:01.400	3.65	20.54	0.11	13.47	6.48	0.48	21.5	47.3
15375	00:01:01.500	3.65	20.54	0.11	13.5	6.51	0.48	21.5	47.3
15400	00:01:01.600	3.65	20.54	0.11	13.48	6.53	0.48	21.5	47.3
15425	00:01:01.700	3.65	20.54	0.11	13.5	6.53	0.48	21.5	47.3
15450	00:01:01.800	3.65	20.54	0.11	13.48	6.56	0.49	21.5	47.3
15475	00:01:01.900	3.65	20.54	0.11	13.46	6.58	0.49	21.5	47.3
15500	00:01:02.000	3.65	20.54	0.11	13.47	6.6	0.49	21.5	47.2
15525	00:01:02.100	3.65	20.54	0.11	13.47	6.6	0.49	21.5	47.2
15550	00:01:02.200	3.65	20.54	0.11	13.48	6.64	0.49	21.5	47.2
15575	00:01:02.300	3.65	20.54	0.11	13.41	6.66	0.5	21.5	47.2
15600	00:01:02.400	3.65	20.54	0.11	13.43	6.66	0.5	21.5	47.2
15625	00:01:02.500	3.65	20.54	0.11	13.37	6.67	0.5	21.5	47.2
15650	00:01:02.600	3.65	20.54	0.11	13.4	6.67	0.5	21.5	47.2
15675	00:01:02.700	3.65	20.54	0.11	13.41	6.68	0.5	21.5	47.2
15700	00:01:02.800	3.65	20.54	0.11	13.45	6.67	0.5	21.5	47.2
15725	00:01:02.900	3.65	20.54	0.11	13.48	6.65	0.49	21.5	47.2
15750	00:01:03.000	3.65	20.54	0.11	13.48	6.68	0.5	21.5	47.2
15775	00:01:03.100	3.65	20.54	0.11	13.44	6.68	0.5	21.5	47.2
15800	00:01:03.200	3.65	20.54	0.11	13.46	6.69	0.5	21.5	47.2
15825	00:01:03.300	3.64	20.54	0.11	13.47	6.7	0.5	21.5	47.2
15850	00:01:03.400	3.64	20.54	0.11	13.43	6.71	0.5	21.5	47.2
15875	00:01:03.500	3.64	20.54	0.11	13.46	6.7	0.5	21.5	47.2
15900	00:01:03.600	3.64	20.54	0.11	13.47	6.72	0.5	21.5	47.2
15925	00:01:03.700	3.64	20.54	0.11	13.46	6.73	0.5	21.5	47.2
15950	00:01:03.800	3.64	20.54	0.11	13.44	6.77	0.5	21.5	47.2
15975	00:01:03.900	3.64	20.54	0.11	13.46	6.78	0.5	21.5	47.2
16000	00:01:04.000	3.64	20.54	0.11	13.5	6.78	0.5	21.5	47.2
16025	00:01:04.100	3.64	20.54	0.11	13.57	6.78	0.5	21.5	47.2
16050	00:01:04.200	3.64	20.54	0.11	13.56	6.77	0.5	21.5	47.2
16075	00:01:04.300	3.64	20.54	0.11	13.59	6.78	0.5	21.5	47.2
16100	00:01:04.400	3.64	20.54	0.11	13.64	6.78	0.5	21.5	47.2
16125	00:01:04.500	3.64	20.54	0.11	13.63	6.78	0.5	21.5	47.2
16150	00:01:04.600	3.64	20.54	0.11	13.65	6.78	0.5	21.5	47.2
16175	00:01:04.700	3.64	20.53	0.11	13.69	6.79	0.5	21.5	47.2
16200	00:01:04.800	3.64	20.53	0.11	13.69	6.77	0.49	21.5	47.2
16225	00:01:04.900	3.64	20.53	0.11	13.67	6.78	0.5	21.5	47.2
16250	00:01:05.000	3.64	20.53	0.11	13.68	6.78	0.5	21.5	47.2
16275	00:01:05.100	3.64	20.53	0.11	13.72	6.8	0.5	21.5	47.2
16300	00:01:05.200	3.64	20.53	0.11	13.79	6.79	0.49	21.5	47.2
16325	00:01:05.300	3.64	20.53	0.11	13.79	6.8	0.49	21.5	47.2
16350	00:01:05.400	3.64	20.53	0.11	13.79	6.82	0.49	21.5	47.2
16375	00:01:05.500	3.64	20.53	0.11	13.82	6.83	0.49	21.5	47.2
16400	00:01:05.600	3.64	20.53	0.11	13.86	6.85	0.49	21.5	47.2
16425	00:01:05.700	3.64	20.53	0.11	13.87	6.87	0.5	21.5	47.2
16450	00:01:05.800	3.64	20.53	0.11	13.87	6.88	0.5	21.5	47.2
16475	00:01:05.900	3.64	20.53	0.11	13.92	6.91	0.5	21.5	47.2
16500	00:01:06.000	3.64	20.53	0.11	13.93	6.93	0.5	21.5	47.2
16525	00:01:06.100	3.64	20.53	0.11	13.92	6.97	0.5	21.5	47.2
16550	00:01:06.200	3.65	20.53	0.11	13.89	7.01	0.5	21.5	47.2
16575	00:01:06.300	3.65	20.53	0.11	13.9	7.01	0.5	21.5	47.2
16600	00:01:06.400	3.65	20.53	0.11	13.92	7.03	0.5	21.5	47.2
16625	00:01:06.500	3.65	20.53	0.11	13.93	7.03	0.51	21.5	47.2
16650	00:01:06.600	3.65	20.53	0.11	13.94	7.06	0.51	21.5	47.2
16675	00:01:06.700	3.65	20.53	0.11	13.95	7.05	0.51	21.5	47.2
16700	00:01:06.800	3.65	20.53	0.11	14.03	7.07	0.5	21.5	47.2
16725	00:01:06.900	3.65	20.53	0.11	14.03	7.08	0.5	21.5	47.2
16750	00:01:07.000	3.65	20.53	0.11	14.05	7.09	0.5	21.5	47.2
16775	00:01:07.100	3.65	20.53	0.11	14.06	7.07	0.5	21.5	47.2
16800	00:01:07.200	3.64	20.53	0.11	14.06	7.08	0.5	21.5	47.2
16825	00:01:07.300	3.64	20.53	0.11	14.11	7.11	0.5	21.5	47.2
16850	00:01:07.400	3.65	20.53	0.11	14.15	7.13	0.5	21.5	47.2
16875	00:01:07.500	3.65	20.53	0.11	14.18	7.14	0.5	21.5	47.2
16900	00:01:07.600	3.65	20.53	0.11	14.2	7.15	0.5	21.5	47.2
16925	00:01:07.700	3.65	20.53	0.11	14.24	7.17	0.5	21.5	47.2
16950	00:01:07.800	3.65	20.53	0.11	14.26	7.18	0.5	21.5	47.2
16975	00:01:07.900	3.65	20.53	0.11	14.28	7.18	0.5	21.5	47.2
17000	00:01:08.000	3.65	20.53	0.11	14.3	7.2	0.5	21.5	47.2
17025	00:01:08.100	3.65	20.53	0.11	14.32	7.22	0.5	21.5	47.2
17050	00:01:08.200	3.65	20.53	0.11	14.35	7.24	0.5	21.5	47.2
17075	00:01:08.300	3.65	20.53	0.11	14.35	7.24	0.5	21.5	47.2
17100	00:01:08.400	3.65	20.53	0.11	14.38	7.23	0.5	21.5	47.2
17125	00:01:08.500	3.65	20.53	0.11	14.37	7.29	0.51	21.5	47.2
17150	00:01:08.600	3.64	20.53	0.11	14.33	7.28	0.51	21.5	47.2
17175	00:01:08.700	3.64	20.53	0.12	14.35	7.32	0.51	21.5	47.2
17200	00:01:08.800	3.64	20.53	0.12	14.33	7.33	0.51	21.5	47.2
17225	00:01:08.900	3.64	20.53	0.12	14.33	7.35	0.51	21.5	47.2
17250	00:01:09.000	3.64	20.53	0.12	14.34	7.33	0.51	21.5	47.2
17275	00:01:09.100	3.63	20.53	0.12	14.42	7.34	0.51	21.5	47.2
17300	00:01:09.200	3.63	20.53	0.12	14.43	7.35	0.51	21.5	47.2
17325	00:01:09.300	3.63	20.53	0.12	14.47	7.38	0.51	21.5	47.2
17350	00:01:09.400	3.63	20.53	0.12	14.47	7.39	0.51	21.5	47.2
17375	00:01:09.500	3.63	20.53	0.12	14.49	7.39	0.51	21.5	47.2
17400	00:01:09.600	3.63	20.53	0.12	14.52	7.41	0.51	21.5	47.2
17425	00:01:09.700	3.63	20.53	0.12	14.52	7.41	0.51	21.5	47.2
17450	00:01:09.800	3.62	20.53	0.12	14.52	7.41	0.51	21.5	47.2
17475	00:01:09.900	3.62	20.52	0.12	14.57	7.41	0.51	21.5	47.2
17500	00:01:10.000	3.62	20.52	0.12	14.6	7.45	0.51	21.5	47.2
17525	00:01:10.100	3.62	20.53	0.12	14.54	7.47	0.51	21.5	47.2
17550	00:01:10.200	3.62	20.52	0.12	14.56	7.5	0.52	21.5	47.2
17575	00:01:10.300	3.62	20.52	0.12	14.56	7.5	0.52	21.5	47.2
17600	00:01:10.400	3.62	20.52	0.12	14.58	7.53	0.52	21.5	47.2
17625	00:01:10.500	3.62	20.52	0.12	14.61	7.54	0.52	21.5	47.2
17650	00:01:10.600	3.62	20.52	0.12	14.63	7.56	0.52	21.5	47.2
17675	00:01:10.700	3.62	20.52	0.12	14.66	7.58	0.52	21.5	47.2
17700	00:01:10.800	3.62	20.52	0.12	14.69	7.61	0.52	21.5	47.2
17725	00:01:10.900	3.62	20.52	0.12	14.71	7.64	0.52	21.5	47.2
17750	00:01:11.000	3.62	20.52	0.12	14.71	7.67	0.52	21.5	47.2
17775	00:01:11.100	3.62	20.52	0.12	14.77	7.69	0.52	21.5	47.2
17800	00:01:11.200	3.62	20.52	0.12	14.82	7.69	0.52	21.5	47.2
17825	00:01:11.300	3.62	20.52	0.12	14.85	7.7	0.52	21.5	47.2
17850	00:01:11.400	3.62	20.52	0.12	14.92	7.73	0.52	21.5	47.2
17875	00:01:11.500	3.62	20.52	0.12	14.94	7.72	0.52	21.5	47.2
17900	00:01:11.600	3.62	20.52	0.12	15	7.74	0.52	21.5	47.2
17925	00:01:11.700	3.62	20.52	0.12	15.05	7.75	0.52	21.5	47.2
17950	00:01:11.800	3.62	20.52	0.12	15.11	7.76	0.51	21.5	47.2
17975	00:01:11.900	3.62	20.52	0.12	15.16	7.78	0.51	21.5	47.2
18000	00:01:12.000	3.62	20.52	0.12	15.21	7.79	0.51	21.5	47.2
18025	00:01:12.100	3.62	20.52	0.12	15.24	7.8	0.51	21.5	47.2
18050	00:01:12.200	3.62	20.52	0.12	15.29	7.84	0.51	21.5	47.2
18075	00:01:12.300	3.62	20.52	0.12	15.32	7.87	0.51	21.5	47.2
18100	00:01:12.400	3.62	20.52	0.12	15.33	7.91	0.52	21.5	47.2
18125	00:01:12.500	3.62	20.52	0.12	15.38	7.94	0.52	21.5	47.2
18150	00:01:12.600	3.62	20.52	0.12	15.41	7.96	0.52	21.5	47.2
18175	00:01:12.700	3.62	20.52	0.12	15.43	7.98	0.52	21.5	47.2
18200	00:01:12.800	3.62	20.52	0.12	15.45	8.02	0.52	21.5	47.2
18225	00:01:12.900	3.62	20.52	0.12	15.48	8.03	0.52	21.5	47.2
18250	00:01:13.000	3.62	20.51	0.12	15.49	8.06	0.52	21.5	47.2
18275	00:01:13.100	3.62	20.51	0.12	15.53	8.1	0.52	21.5	47.2
18300	00:01:13.200	3.62	20.51	0.12	15.5	8.12	0.52	21.5	47.2
18325	00:01:13.300	3.62	20.51	0.12	15.55	8.15	0.52	21.5	47.2
18350	00:01:13.400	3.62	20.51	0.12	15.56	8.14	0.52	21.5	47.2
18375	00:01:13.500	3.62	20.51	0.12	15.54	8.16	0.53	21.5	47.2
18400	00:01:13.600	3.62	20.51	0.12	15.58	8.18	0.52	21.5	47.2
18425	00:01:13.700	3.62	20.51	0.13	15.58	8.21	0.53	21.5	47.2
18450	00:01:13.800	3.62	20.51	0.13	15.57	8.23	0.53	21.5	47.2
18475	00:01:13.900	3.62	20.51	0.13	15.57	8.24	0.53	21.5	47.2
18500	00:01:14.000	3.62	20.51	0.13	15.6	8.27	0.53	21.5	47.2
18525	00:01:14.100	3.62	20.51	0.13	15.62	8.26	0.53	21.5	47.2
18550	00:01:14.200	3.62	20.51	0.13	15.66	8.28	0.53	21.5	47.2
18575	00:01:14.300	3.62	20.51	0.13	15.68	8.28	0.53	21.5	47.2
18600	00:01:14.400	3.62	20.51	0.13	15.69	8.33	0.53	21.5	47.2
18625	00:01:14.500	3.62	20.51	0.13	15.76	8.34	0.53	21.5	47.2
18650	00:01:14.600	3.62	20.51	0.13	15.75	8.39	0.53	21.5	47.2
18675	00:01:14.700	3.62	20.51	0.13	15.78	8.39	0.53	21.5	47.2
18700	00:01:14.800	3.62	20.51	0.13	15.84	8.4	0.53	21.5	47.2
18725	00:01:14.900	3.62	20.51	0.13	15.86	8.44	0.53	21.5	47.2
18750	00:01:15.000	3.62	20.51	0.13	15.88	8.42	0.53	21.5	47.2
18775	00:01:15.100	3.62	20.51	0.13	15.89	8.46	0.53	21.5	47.2
18800	00:01:15.200	3.62	20.51	0.13	15.91	8.49	0.53	21.5	47.2
18825	00:01:15.300	3.62	20.51	0.13	15.94	8.51	0.53	21.5	47.2
18850	00:01:15.400	3.62	20.51	0.13	15.95	8.51	0.53	21.5	47.2
18875	00:01:15.500	3.62	20.51	0.13	15.96	8.53	0.53	21.5	47.2
18900	00:01:15.600	3.62	20.51	0.13	15.99	8.51	0.53	21.5	47.2
18925	00:01:15.700	3.62	20.51	0.13	15.96	8.54	0.54	21.5	47.2
18950	00:01:15.800	3.62	20.51	0.13	15.96	8.55	0.54	21.5	47.2
18975	00:01:15.900	3.62	20.51	0.13	15.93	8.54	0.54	21.5	47.2
19000	00:01:16.000	3.62	20.51	0.13	15.92	8.6	0.54	21.5	47.2
19025	00:01:16.100	3.62	20.51	0.13	15.93	8.6	0.54	21.5	47.2
19050	00:01:16.200	3.62	20.51	0.13	15.92	8.6	0.54	21.5	47.2
19075	00:01:16.300	3.62	20.51	0.13	15.95	8.58	0.54	21.5	47.2
19100	00:01:16.400	3.62	20.51	0.13	15.96	8.58	0.54	21.5	47.2
19125	00:01:16.500	3.62	20.51	0.13	15.97	8.6	0.54	21.5	47.2
19150	00:01:16.600	3.62	20.51	0.13	15.97	8.67	0.54	21.5	47.2
19175	00:01:16.700	3.62	20.51	0.13	16.01	8.65	0.54	21.5	47.2
19200	00:01:16.800	3.62	20.51	0.13	16.02	8.67	0.54	21.5	47.2
19225	00:01:16.900	3.62	20.51	0.13	16.04	8.68	0.54	21.5	47.2
19250	00:01:17.000	3.62	20.51	0.13	16.05	8.66	0.54	21.6	47.2
19275	00:01:17.100	3.62	20.51	0.13	16.04	8.69	0.54	21.6	47.2
19300	00:01:17.200	3.62	20.51	0.13	16.06	8.69	0.54	21.6	47.2
19325	00:01:17.300	3.62	20.51	0.13	16.01	8.74	0.55	21.6	47.2
19350	00:01:17.400	3.62	20.51	0.13	16.04	8.73	0.54	21.6	47.2
19375	00:01:17.500	3.62	20.51	0.13	16.05	8.72	0.54	21.6	47.2
19400	00:01:17.600	3.62	20.51	0.13	16.1	8.7	0.54	21.6	47.2
19425	00:01:17.700	3.62	20.51	0.13	16.1	8.69	0.54	21.6	47.2
19450	00:01:17.800	3.62	20.51	0.13	16.09	8.68	0.54	21.6	47.2
19475	00:01:17.900	3.62	20.51	0.13	16.13	8.71	0.54	21.6	47.2
19500	00:01:18.000	3.62	20.51	0.13	16.15	8.74	0.54	21.6	47.2
19525	00:01:18.100	3.62	20.51	0.13	16.2	8.75	0.54	21.6	47.2
19550	00:01:18.200	3.62	20.51	0.13	16.22	8.73	0.54	21.6	47.2
19575	00:01:18.300	3.62	20.51	0.13	16.24	8.74	0.54	21.6	47.2
19600	00:01:18.400	3.62	20.51	0.13	16.23	8.78	0.54	21.6	47.2
19625	00:01:18.500	3.62	20.51	0.13	16.24	8.81	0.54	21.6	47.2
19650	00:01:18.600	3.62	20.51	0.13	16.26	8.81	0.54	21.6	47.2
19675	00:01:18.700	3.62	20.51	0.13	16.28	8.85	0.54	21.6	47.2
19700	00:01:18.800	3.62	20.51	0.13	16.32	8.9	0.55	21.6	47.2
19725	00:01:18.900	3.62	20.51	0.13	16.33	8.88	0.54	21.6	47.2
19750	00:01:19.000	3.62	20.51	0.13	16.34	8.89	0.54	21.6	47.2
19775	00:01:19.100	3.62	20.51	0.13	16.34	8.91	0.54	21.6	47.2
19800	00:01:19.200	3.62	20.51	0.13	16.34	8.91	0.54	21.6	47.2
19825	00:01:19.300	3.62	20.51	0.13	16.36	8.91	0.54	21.6	47.2
19850	00:01:19.400	3.62	20.51	0.13	16.39	8.92	0.54	21.6	47.2
19875	00:01:19.500	3.62	20.51	0.13	16.41	8.94	0.54	21.6	47.2
19900	00:01:19.600	3.62	20.51	0.13	16.38	8.96	0.55	21.6	47.2
19925	00:01:19.700	3.62	20.51	0.13	16.39	8.95	0.55	21.6	47.2
19950	00:01:19.800	3.62	20.51	0.13	16.4	8.95	0.55	21.6	47.2
19975	00:01:19.900	3.62	20.51	0.13	16.41	9	0.55	21.6	47.2
20000	00:01:20.000	3.62	20.5	0.13	16.45	8.99	0.55	21.6	47.2
20025	00:01:20.100	3.62	20.5	0.13	16.46	8.97	0.54	21.6	47.2
20050	00:01:20.200	3.62	20.5	0.13	16.47	9.01	0.55	21.6	47.2
20075	00:01:20.300	3.62	20.5	0.13	16.48	9.03	0.55	21.6	47.2
20100	00:01:20.400	3.62	20.5	0.13	16.47	9.04	0.55	21.6	47.2
20125	00:01:20.500	3.62	20.5	0.13	16.48	9.02	0.55	21.6	47.2
20150	00:01:20.600	3.62	20.5	0.13	16.5	8.99	0.54	21.6	47.2
20175	00:01:20.700	3.62	20.5	0.13	16.53	9.01	0.54	21.6	47.2
20200	00:01:20.800	3.62	20.5	0.13	16.52	9	0.55	21.6	47.2
20225	00:01:20.900	3.62	20.5	0.13	16.51	9	0.54	21.6	47.2
20250	00:01:21.000	3.62	20.5	0.13	16.54	9.02	0.55	21.6	47.1
20275	00:01:21.100	3.62	20.5	0.13	16.54	9.05	0.55	21.6	47.1
20300	00:01:21.200	3.63	20.5	0.13	16.55	9.05	0.55	21.6	47.1
20325	00:01:21.300	3.63	20.5	0.13	16.6	9.04	0.55	21.6	47.1
20350	00:01:21.400	3.63	20.5	0.13	16.64	9.05	0.54	21.6	47.1
20375	00:01:21.500	3.64	20.5	0.13	16.67	9.12	0.55	21.6	47.1
20400	00:01:21.600	3.64	20.5	0.13	16.72	9.15	0.55	21.6	47.1
20425	00:01:21.700	3.65	20.5	0.13	16.72	9.19	0.55	21.6	47.1
20450	00:01:21.800	3.65	20.5	0.13	16.76	9.22	0.55	21.6	47.1
20475	00:01:21.900	3.65	20.5	0.14	16.81	9.24	0.55	21.6	47.1
20500	00:01:22.000	3.65	20.5	0.14	16.82	9.26	0.55	21.6	47.1
20525	00:01:22.100	3.65	20.5	0.14	16.83	9.28	0.55	21.6	47.1
20550	00:01:22.200	3.65	20.5	0.14	16.88	9.3	0.55	21.6	47.1
20575	00:01:22.300	3.65	20.5	0.14	16.86	9.32	0.55	21.6	47.1
20600	00:01:22.400	3.65	20.5	0.14	16.87	9.36	0.55	21.6	47.1
20625	00:01:22.500	3.65	20.5	0.14	16.91	9.33	0.55	21.6	47.1
20650	00:01:22.600	3.65	20.5	0.14	16.91	9.37	0.55	21.6	47.1
20675	00:01:22.700	3.65	20.5	0.14	16.94	9.35	0.55	21.6	47.1
20700	00:01:22.800	3.65	20.5	0.14	16.96	9.35	0.55	21.6	47.1
20725	00:01:22.900	3.65	20.5	0.14	16.93	9.36	0.55	21.6	47.1
20750	00:01:23.000	3.65	20.5	0.14	16.94	9.36	0.55	21.6	47.1
20775	00:01:23.100	3.65	20.5	0.14	16.94	9.34	0.55	21.6	47.1
20800	00:01:23.200	3.65	20.5	0.14	16.92	9.34	0.55	21.6	47.1
20825	00:01:23.300	3.65	20.5	0.14	16.95	9.34	0.55	21.6	47.1
20850	00:01:23.400	3.65	20.5	0.14	16.97	9.31	0.55	21.6	47.1
20875	00:01:23.500	3.65	20.5	0.14	16.95	9.31	0.55	21.6	47.1
20900	00:01:23.600	3.65	20.5	0.14	16.95	9.29	0.55	21.6	47.1
20925	00:01:23.700	3.65	20.5	0.14	16.97	9.33	0.55	21.6	47.1
20950	00:01:23.800	3.65	20.5	0.14	16.98	9.35	0.55	21.6	47.1
20975	00:01:23.900	3.65	20.5	0.14	17.02	9.36	0.55	21.6	47.1
21000	00:01:24.000	3.65	20.5	0.14	17.04	9.37	0.55	21.6	47.1
21025	00:01:24.100	3.65	20.5	0.14	17.08	9.39	0.55	21.6	47.1
21050	00:01:24.200	3.65	20.5	0.14	17.13	9.4	0.55	21.6	47.1
21075	00:01:24.300	3.65	20.5	0.14	17.16	9.41	0.55	21.6	47.1
21100	00:01:24.400	3.65	20.5	0.14	17.18	9.43	0.55	21.6	47.1
21125	00:01:24.500	3.65	20.5	0.14	17.22	9.44	0.55	21.6	47.1
21150	00:01:24.600	3.65	20.5	0.14	17.22	9.44	0.55	21.6	47.1
21175	00:01:24.700	3.65	20.5	0.14	17.24	9.47	0.55	21.6	47.1
21200	00:01:24.800	3.65	20.5	0.14	17.29	9.47	0.55	21.6	47.1
21225	00:01:24.900	3.65	20.5	0.14	17.3	9.5	0.55	21.6	47.1
21250	00:01:25.000	3.65	20.5	0.14	17.34	9.52	0.55	21.6	47.1
21275	00:01:25.100	3.65	20.5	0.14	17.35	9.55	0.55	21.6	47.1
21300	00:01:25.200	3.65	20.5	0.14	17.36	9.57	0.55	21.6	47.1
21325	00:01:25.300	3.65	20.5	0.14	17.36	9.59	0.55	21.6	47.1
21350	00:01:25.400	3.65	20.5	0.14	17.36	9.61	0.55	21.6	47.1
21375	00:01:25.500	3.65	20.5	0.14	17.38	9.66	0.56	21.6	47.1
21400	00:01:25.600	3.65	20.5	0.14	17.4	9.7	0.56	21.6	47.1
21425	00:01:25.700	3.65	20.5	0.14	17.4	9.67	0.56	21.6	47.1
21450	00:01:25.800	3.65	20.5	0.14	17.38	9.7	0.56	21.6	47.1
21475	00:01:25.900	3.65	20.5	0.14	17.39	9.75	0.56	21.6	47.1
21500	00:01:26.000	3.65	20.5	0.14	17.36	9.75	0.56	21.6	47.1
21525	00:01:26.100	3.65	20.5	0.14	17.39	9.74	0.56	21.6	47.1
21550	00:01:26.200	3.65	20.5	0.14	17.4	9.77	0.56	21.6	47.1
21575	00:01:26.300	3.65	20.5	0.14	17.43	9.8	0.56	21.6	47.1
21600	00:01:26.400	3.65	20.5	0.14	17.44	9.83	0.56	21.6	47.1
21625	00:01:26.500	3.65	20.5	0.14	17.43	9.82	0.56	21.6	47.1
21650	00:01:26.600	3.65	20.5	0.14	17.45	9.85	0.56	21.6	47.1
21675	00:01:26.700	3.65	20.5	0.14	17.5	9.89	0.57	21.6	47.1
21700	00:01:26.800	3.65	20.49	0.14	17.55	9.88	0.56	21.6	47.1
21725	00:01:26.900	3.65	20.49	0.14	17.56	9.89	0.56	21.6	47.1
21750	00:01:27.000	3.65	20.49	0.14	17.62	9.92	0.56	21.6	47.1
21775	00:01:27.100	3.65	20.49	0.14	17.64	9.93	0.56	21.6	47.1
21800	00:01:27.200	3.65	20.49	0.14	17.65	9.92	0.56	21.6	47.1
21825	00:01:27.300	3.65	20.49	0.14	17.65	9.94	0.56	21.6	47.1
21850	00:01:27.400	3.65	20.49	0.14	17.69	9.93	0.56	21.6	47.1
21875	00:01:27.500	3.65	20.49	0.14	17.71	9.95	0.56	21.6	47.1
21900	00:01:27.600	3.65	20.49	0.14	17.74	9.97	0.56	21.6	47.1
21925	00:01:27.700	3.65	20.49	0.14	17.75	10.02	0.56	21.6	47.1
21950	00:01:27.800	3.65	20.49	0.14	17.76	10.04	0.57	21.6	47.1
21975	00:01:27.900	3.65	20.49	0.14	17.78	10.04	0.56	21.6	47.1
22000	00:01:28.000	3.65	20.49	0.14	17.76	10.05	0.57	21.6	47.1
22025	00:01:28.100	3.65	20.49	0.14	17.76	10.06	0.57	21.6	47.1
22050	00:01:28.200	3.65	20.49	0.14	17.78	10.1	0.57	21.6	47.1
22075	00:01:28.300	3.65	20.49	0.14	17.8	10.09	0.57	21.6	47.1
22100	00:01:28.400	3.65	20.49	0.14	17.81	10.1	0.57	21.6	47.1
22125	00:01:28.500	3.65	20.49	0.14	17.81	10.15	0.57	21.6	47.1
22150	00:01:28.600	3.65	20.49	0.14	17.83	10.1	0.57	21.6	47.1
22175	00:01:28.700	3.65	20.49	0.14	17.82	10.06	0.56	21.6	47.1
22200	00:01:28.800	3.65	20.49	0.14	17.83	10.07	0.57	21.6	47.1
22225	00:01:28.900	3.65	20.49	0.14	17.84	10.06	0.56	21.6	47.1
22250	00:01:29.000	3.65	20.49	0.14	17.86	10.07	0.56	21.6	47.1
22275	00:01:29.100	3.65	20.49	0.14	17.88	10.11	0.57	21.6	47.1
22300	00:01:29.200	3.65	20.49	0.14	17.9	10.11	0.57	21.6	47.1
22325	00:01:29.300	3.65	20.49	0.14	17.93	10.16	0.57	21.6	47.1
22350	00:01:29.400	3.65	20.49	0.14	17.93	10.16	0.57	21.6	47.1
22375	00:01:29.500	3.65	20.49	0.14	17.96	10.15	0.56	21.6	47.1
22400	00:01:29.600	3.65	20.49	0.15	17.98	10.22	0.57	21.6	47.1
22425	00:01:29.700	3.65	20.49	0.15	18.02	10.25	0.57	21.6	47.1
22450	00:01:29.800	3.65	20.49	0.15	18.03	10.23	0.57	21.6	47.1
22475	00:01:29.900	3.65	20.49	0.15	18.06	10.26	0.57	21.6	47.1
22500	00:01:30.000	3.65	20.49	0.15	18.09	10.24	0.57	21.6	47.1
22525	00:01:30.100	3.65	20.49	0.15	18.11	10.25	0.57	21.6	47.1
22550	00:01:30.200	3.65	20.49	0.15	18.12	10.25	0.57	21.6	47.1
22575	00:01:30.300	3.65	20.49	0.15	18.14	10.24	0.56	21.6	47.1
22600	00:01:30.400	3.65	20.49	0.15	18.18	10.3	0.57	21.6	47.1
22625	00:01:30.500	3.65	20.49	0.15	18.22	10.33	0.57	21.6	47.1
22650	00:01:30.600	3.65	20.49	0.15	18.24	10.3	0.56	21.6	47.1
22675	00:01:30.700	3.65	20.49	0.15	18.24	10.35	0.57	21.6	47.1
22700	00:01:30.800	3.65	20.49	0.15	18.25	10.41	0.57	21.6	47.1
22725	00:01:30.900	3.65	20.49	0.15	18.25	10.46	0.57	21.6	47.1
22750	00:01:31.000	3.65	20.49	0.15	18.28	10.5	0.57	21.6	47.1
22775	00:01:31.100	3.65	20.49	0.15	18.32	10.52	0.57	21.6	47.1
22800	00:01:31.200	3.65	20.49	0.15	18.36	10.57	0.58	21.6	47.1
22825	00:01:31.300	3.65	20.49	0.15	18.37	10.59	0.58	21.6	47.1
22850	00:01:31.400	3.65	20.49	0.15	18.37	10.57	0.58	21.6	47.1
22875	00:01:31.500	3.65	20.49	0.15	18.4	10.59	0.58	21.6	47.1
22900	00:01:31.600	3.65	20.49	0.15	18.39	10.62	0.58	21.6	47.1
22925	00:01:31.700	3.65	20.49	0.15	18.43	10.66	0.58	21.6	47.1
22950	00:01:31.800	3.65	20.49	0.15	18.45	10.66	0.58	21.6	47.1
22975	00:01:31.900	3.65	20.48	0.15	18.48	10.64	0.58	21.6	47.1
23000	00:01:32.000	3.65	20.49	0.15	18.47	10.68	0.58	21.6	47.1
23025	00:01:32.100	3.65	20.49	0.15	18.46	10.68	0.58	21.6	47.1
23050	00:01:32.200	3.65	20.49	0.15	18.46	10.68	0.58	21.6	47.1
23075	00:01:32.300	3.65	20.48	0.15	18.49	10.7	0.58	21.6	47.1
23100	00:01:32.400	3.65	20.48	0.15	18.5	10.74	0.58	21.6	47.1
23125	00:01:32.500	3.65	20.48	0.15	18.52	10.72	0.58	21.6	47.1
23150	00:01:32.600	3.65	20.48	0.15	18.53	10.72	0.58	21.6	47.1
23175	00:01:32.700	3.65	20.48	0.15	18.51	10.7	0.58	21.6	47.1
23200	00:01:32.800	3.65	20.48	0.15	18.5	10.73	0.58	21.6	47.1
23225	00:01:32.900	3.64	20.48	0.15	18.51	10.74	0.58	21.6	47.1
23250	00:01:33.000	3.64	20.48	0.15	18.51	10.75	0.58	21.6	47.1
23275	00:01:33.100	3.64	20.48	0.15	18.51	10.75	0.58	21.6	47.1
23300	00:01:33.200	3.64	20.48	0.15	18.5	10.75	0.58	21.6	47.1
23325	00:01:33.300	3.65	20.48	0.15	18.49	10.71	0.58	21.6	47.1
23350	00:01:33.400	3.64	20.48	0.15	18.53	10.66	0.58	21.6	47.1
23375	00:01:33.500	3.64	20.48	0.15	18.48	10.69	0.58	21.6	47.1
23400	00:01:33.600	3.64	20.48	0.15	18.49	10.7	0.58	21.6	47.1
23425	00:01:33.700	3.65	20.48	0.15	18.5	10.68	0.58	21.6	47.1
23450	00:01:33.800	3.65	20.48	0.15	18.49	10.63	0.57	21.6	47.1
23475	00:01:33.900	3.65	20.48	0.15	18.47	10.63	0.58	21.6	47.1
23500	00:01:34.000	3.65	20.49	0.15	18.44	10.61	0.58	21.6	47.1
23525	00:01:34.100	3.65	20.49	0.15	18.43	10.59	0.57	21.6	47.1
23550	00:01:34.200	3.65	20.49	0.15	18.45	10.61	0.58	21.6	47.1
23575	00:01:34.300	3.65	20.49	0.15	18.43	10.65	0.58	21.6	47.1
23600	00:01:34.400	3.65	20.49	0.15	18.41	10.68	0.58	21.6	47.1
23625	00:01:34.500	3.65	20.49	0.15	18.4	10.66	0.58	21.6	47.1
23650	00:01:34.600	3.65	20.49	0.15	18.36	10.64	0.58	21.6	47.1
23675	00:01:34.700	3.65	20.49	0.15	18.37	10.68	0.58	21.6	47.1
23700	00:01:34.800	3.65	20.49	0.15	18.4	10.7	0.58	21.6	47.1
23725	00:01:34.900	3.65	20.49	0.15	18.42	10.68	0.58	21.6	47.1
23750	00:01:35.000	3.65	20.49	0.15	18.45	10.7	0.58	21.6	47.1
23775	00:01:35.100	3.65	20.49	0.15	18.47	10.74	0.58	21.6	47.1
23800	00:01:35.200	3.65	20.49	0.15	18.46	10.76	0.58	21.6	47.1
23825	00:01:35.300	3.65	20.49	0.15	18.47	10.76	0.58	21.6	47.1
23850	00:01:35.400	3.65	20.48	0.15	18.48	10.74	0.58	21.6	47.1
23875	00:01:35.500	3.65	20.48	0.15	18.54	10.75	0.58	21.6	47.1
23900	00:01:35.600	3.65	20.48	0.15	18.58	10.76	0.58	21.6	47.1
23925	00:01:35.700	3.65	20.48	0.15	18.57	10.73	0.58	21.6	47.1
23950	00:01:35.800	3.65	20.48	0.15	18.61	10.71	0.58	21.6	47.1
23975	00:01:35.900	3.65	20.48	0.15	18.61	10.76	0.58	21.6	47.1
24000	00:01:36.000	3.65	20.48	0.15	18.65	10.79	0.58	21.6	47.1
24025	00:01:36.100	3.65	20.48	0.15	18.65	10.77	0.58	21.6	47.1
24050	00:01:36.200	3.65	20.48	0.15	18.67	10.75	0.58	21.6	47.1
24075	00:01:36.300	3.65	20.48	0.15	18.71	10.74	0.57	21.6	47.1
24100	00:01:36.400	3.65	20.48	0.15	18.7	10.77	0.58	21.6	47.1
24125	00:01:36.500	3.65	20.48	0.15	18.71	10.82	0.58	21.6	47.1
24150	00:01:36.600	3.65	20.48	0.15	18.74	10.86	0.58	21.6	47.1
24175	00:01:36.700	3.65	20.48	0.15	18.76	10.89	0.58	21.6	47.1
24200	00:01:36.800	3.65	20.48	0.15	18.72	10.92	0.58	21.6	47.1
24225	00:01:36.900	3.65	20.48	0.15	18.74	10.92	0.58	21.6	47.1
24250	00:01:37.000	3.65	20.48	0.15	18.76	10.9	0.58	21.6	47.1
24275	00:01:37.100	3.65	20.48	0.15	18.77	10.91	0.58	21.6	47.1
24300	00:01:37.200	3.65	20.48	0.15	18.78	10.93	0.58	21.6	47.1
24325	00:01:37.300	3.65	20.48	0.15	18.79	10.97	0.58	21.6	47.1
24350	00:01:37.400	3.65	20.48	0.15	18.81	10.99	0.58	21.6	47.1
24375	00:01:37.500	3.65	20.48	0.15	18.84	10.95	0.58	21.6	47.1
24400	00:01:37.600	3.65	20.48	0.15	18.85	10.94	0.58	21.6	47.1
24425	00:01:37.700	3.65	20.48	0.15	18.88	10.97	0.58	21.6	47.1
24450	00:01:37.800	3.65	20.48	0.15	18.91	10.99	0.58	21.6	47.1
24475	00:01:37.900	3.65	20.48	0.15	18.95	11	0.58	21.6	47.1
24500	00:01:38.000	3.65	20.48	0.15	18.94	11.03	0.58	21.6	47.1
24525	00:01:38.100	3.65	20.48	0.15	19	11.06	0.58	21.6	47.1
24550	00:01:38.200	3.65	20.48	0.15	19	11.06	0.58	21.6	47.1
24575	00:01:38.300	3.65	20.48	0.15	19	11.08	0.58	21.6	47.1
24600	00:01:38.400	3.65	20.48	0.15	19.03	11.08	0.58	21.6	47.1
24625	00:01:38.500	3.65	20.48	0.15	19.04	11.13	0.58	21.6	47.1
24650	00:01:38.600	3.65	20.48	0.15	19.03	11.1	0.58	21.6	47.1
24675	00:01:38.700	3.65	20.48	0.15	19	11.08	0.58	21.6	47.1
24700	00:01:38.800	3.65	20.48	0.15	19.02	11.06	0.58	21.6	47.1
24725	00:01:38.900	3.65	20.48	0.15	18.99	11.03	0.58	21.6	47.1
24750	00:01:39.000	3.65	20.48	0.15	19.02	11.04	0.58	21.6	47.1
24775	00:01:39.100	3.65	20.48	0.15	19	11.07	0.58	21.6	47.1
24800	00:01:39.200	3.65	20.48	0.15	19.05	11.09	0.58	21.6	47.1
24825	00:01:39.300	3.65	20.48	0.15	19.06	11.07	0.58	21.6	47.1
24850	00:01:39.400	3.65	20.48	0.15	19.05	11.06	0.58	21.6	47.1
24875	00:01:39.500	3.65	20.48	0.15	19.05	11.04	0.58	21.6	47.1
24900	00:01:39.600	3.65	20.48	0.15	19.07	11.06	0.58	21.6	47.1
24925	00:01:39.700	3.65	20.48	0.15	19.12	11.08	0.58	21.6	47.1
24950	00:01:39.800	3.65	20.48	0.15	19.12	11.11	0.58	21.6	47.1
24975	00:01:39.900	3.65	20.48	0.16	19.18	11.16	0.58	21.6	47.1
25000	00:01:40.000	3.65	20.48	0.16	19.18	11.18	0.58	21.6	47.1
25025	00:01:40.100	3.65	20.48	0.16	19.19	11.16	0.58	21.6	47.1
25050	00:01:40.200	3.65	20.48	0.16	19.16	11.15	0.58	21.6	47.1
25075	00:01:40.300	3.65	20.48	0.16	19.18	11.15	0.58	21.6	47.1
25100	00:01:40.400	3.65	20.48	0.16	19.21	11.17	0.58	21.6	47.1
25125	00:01:40.500	3.65	20.48	0.16	19.24	11.22	0.58	21.6	47.1
25150	00:01:40.600	3.65	20.48	0.16	19.25	11.23	0.58	21.6	47.1
25175	00:01:40.700	3.65	20.48	0.16	19.24	11.22	0.58	21.6	47.1
25200	00:01:40.800	3.65	20.48	0.16	19.25	11.24	0.58	21.6	47.1
25225	00:01:40.900	3.64	20.48	0.16	19.24	11.27	0.59	21.6	47.1
25250	00:01:41.000	3.64	20.48	0.16	19.25	11.29	0.59	21.6	47.1
25275	00:01:41.100	3.64	20.48	0.16	19.28	11.27	0.58	21.6	47.1
25300	00:01:41.200	3.64	20.48	0.16	19.32	11.29	0.58	21.6	47.1
25325	00:01:41.300	3.64	20.48	0.16	19.33	11.33	0.59	21.6	47.1
25350	00:01:41.400	3.64	20.48	0.16	19.35	11.35	0.59	21.6	47.1
25375	00:01:41.500	3.64	20.48	0.16	19.36	11.37	0.59	21.6	47.1
25400	00:01:41.600	3.64	20.48	0.16	19.36	11.4	0.59	21.6	47.1
25425	00:01:41.700	3.64	20.48	0.16	19.37	11.41	0.59	21.6	47.1
25450	00:01:41.800	3.64	20.47	0.16	19.42	11.4	0.59	21.6	47.1
25475	00:01:41.900	3.64	20.48	0.16	19.39	11.37	0.59	21.6	47.1
25500	00:01:42.000	3.64	20.48	0.16	19.39	11.39	0.59	21.6	47.1
25525	00:01:42.100	3.64	20.48	0.16	19.4	11.42	0.59	21.6	47.1
25550	00:01:42.200	3.64	20.47	0.16	19.4	11.44	0.59	21.6	47.1
25575	00:01:42.300	3.64	20.48	0.16	19.38	11.44	0.59	21.6	47.1
25600	00:01:42.400	3.64	20.47	0.16	19.4	11.43	0.59	21.6	47.1
25625	00:01:42.500	3.64	20.47	0.16	19.42	11.42	0.59	21.6	47.1
25650	00:01:42.600	3.64	20.47	0.16	19.44	11.44	0.59	21.6	47.1
25675	00:01:42.700	3.64	20.47	0.16	19.44	11.47	0.59	21.6	47.1
25700	00:01:42.800	3.64	20.47	0.16	19.43	11.47	0.59	21.6	47.1
25725	00:01:42.900	3.64	20.47	0.16	19.51	11.5	0.59	21.6	47.1
25750	00:01:43.000	3.64	20.47	0.16	19.54	11.51	0.59	21.6	47.1
25775	00:01:43.100	3.64	20.47	0.16	19.52	11.52	0.59	21.6	47.1
25800	00:01:43.200	3.64	20.47	0.16	19.53	11.54	0.59	21.6	47.1
25825	00:01:43.300	3.64	20.47	0.16	19.55	11.56	0.59	21.6	47.1
25850	00:01:43.400	3.64	20.47	0.16	19.56	11.58	0.59	21.6	47.1
25875	00:01:43.500	3.64	20.47	0.16	19.58	11.59	0.59	21.6	47.1
25900	00:01:43.600	3.64	20.47	0.16	19.61	11.58	0.59	21.6	47.1
25925	00:01:43.700	3.64	20.47	0.16	19.66	11.59	0.59	21.6	47.1
25950	00:01:43.800	3.64	20.47	0.16	19.71	11.62	0.59	21.6	47.1
25975	00:01:43.900	3.64	20.47	0.16	19.71	11.63	0.59	21.6	47.1
26000	00:01:44.000	3.64	20.47	0.16	19.75	11.65	0.59	21.6	47.1
26025	00:01:44.100	3.64	20.47	0.16	19.79	11.67	0.59	21.6	47.1
26050	00:01:44.200	3.64	20.47	0.16	19.81	11.66	0.59	21.6	47.1
26075	00:01:44.300	3.64	20.47	0.16	19.86	11.67	0.59	21.6	47.1
26100	00:01:44.400	3.64	20.47	0.16	19.9	11.72	0.59	21.6	47.1
26125	00:01:44.500	3.64	20.47	0.16	19.92	11.76	0.59	21.6	47.1
26150	00:01:44.600	3.64	20.47	0.16	19.94	11.82	0.59	21.6	47.1
26175	00:01:44.700	3.64	20.47	0.16	19.94	11.83	0.59	21.6	47.1
26200	00:01:44.800	3.64	20.47	0.16	19.93	11.83	0.59	21.6	47.1
26225	00:01:44.900	3.64	20.47	0.16	19.94	11.86	0.59	21.6	47.1
26250	00:01:45.000	3.64	20.47	0.16	19.95	11.83	0.59	21.6	47.1
26275	00:01:45.100	3.64	20.47	0.16	19.98	11.87	0.59	21.6	47.1
26300	00:01:45.200	3.64	20.47	0.16	20.01	11.92	0.6	21.6	47.1
26325	00:01:45.300	3.64	20.47	0.16	20.03	11.92	0.6	21.6	47.1
26350	00:01:45.400	3.64	20.47	0.16	19.98	11.91	0.6	21.6	47.1
26375	00:01:45.500	3.64	20.47	0.16	20	11.88	0.59	21.6	47.1
26400	00:01:45.600	3.64	20.47	0.16	20.03	11.85	0.59	21.6	47.1
26425	00:01:45.700	3.64	20.47	0.16	20.06	11.83	0.59	21.6	47.1
26450	00:01:45.800	3.64	20.47	0.16	20.08	11.86	0.59	21.6	47.1
26475	00:01:45.900	3.64	20.47	0.16	20.08	11.87	0.59	21.6	47.1
26500	00:01:46.000	3.64	20.47	0.16	20.09	11.95	0.6	21.6	47.1
26525	00:01:46.100	3.64	20.47	0.16	20.07	11.97	0.6	21.6	47.1
26550	00:01:46.200	3.64	20.47	0.16	20.08	11.95	0.59	21.6	47.1
26575	00:01:46.300	3.64	20.47	0.16	20.04	11.96	0.6	21.6	47.1
26600	00:01:46.400	3.64	20.47	0.16	20.1	11.96	0.59	21.6	47.1
26625	00:01:46.500	3.64	20.47	0.16	20.07	12.02	0.6	21.6	47.1
26650	00:01:46.600	3.64	20.47	0.16	20.07	12.04	0.6	21.6	47.1
26675	00:01:46.700	3.64	20.47	0.17	20.03	12.11	0.6	21.6	47.1
26700	00:01:46.800	3.64	20.47	0.17	19.99	12.11	0.61	21.6	47.1
26725	00:01:46.900	3.64	20.47	0.17	20.01	12.11	0.61	21.6	47.1
26750	00:01:47.000	3.64	20.47	0.17	19.99	12.09	0.6	21.6	47
26775	00:01:47.100	3.64	20.47	0.17	20.01	12.1	0.6	21.6	47
26800	00:01:47.200	3.64	20.47	0.17	19.98	12.13	0.61	21.6	47
26825	00:01:47.300	3.64	20.47	0.17	20.01	12.11	0.61	21.6	47
26850	00:01:47.400	3.64	20.47	0.17	19.95	12.13	0.61	21.6	47
26875	00:01:47.500	3.64	20.47	0.17	19.98	12.06	0.6	21.6	47
26900	00:01:47.600	3.64	20.47	0.17	19.98	12.09	0.6	21.6	47
26925	00:01:47.700	3.64	20.47	0.16	19.99	12.02	0.6	21.6	47
26950	00:01:47.800	3.64	20.47	0.16	20	12.03	0.6	21.6	47
26975	00:01:47.900	3.64	20.47	0.16	20	12.02	0.6	21.6	47
27000	00:01:48.000	3.64	20.47	0.16	20.01	12.01	0.6	21.6	47.1
27025	00:01:48.100	3.64	20.47	0.16	20.02	11.95	0.6	21.6	47.1
27050	00:01:48.200	3.64	20.47	0.16	20.06	11.93	0.59	21.6	47.1
27075	00:01:48.300	3.64	20.47	0.16	20.02	11.98	0.6	21.6	47.1
27100	00:01:48.400	3.64	20.47	0.16	20.07	11.95	0.6	21.6	47.1
27125	00:01:48.500	3.64	20.47	0.16	20.07	11.99	0.6	21.6	47.1
27150	00:01:48.600	3.64	20.47	0.16	20.08	11.99	0.6	21.6	47.1
27175	00:01:48.700	3.64	20.47	0.16	20.08	12.04	0.6	21.6	47.1
27200	00:01:48.800	3.64	20.47	0.16	20.12	12.01	0.6	21.6	47.1
27225	00:01:48.900	3.64	20.47	0.16	20.15	12.04	0.6	21.6	47.1
27250	00:01:49.000	3.64	20.47	0.16	20.12	12.01	0.6	21.6	47
27275	00:01:49.100	3.64	20.47	0.16	20.13	12.02	0.6	21.6	47
27300	00:01:49.200	3.64	20.47	0.16	20.13	12.04	0.6	21.6	47
27325	00:01:49.300	3.64	20.47	0.16	20.15	12.02	0.6	21.6	47
27350	00:01:49.400	3.64	20.47	0.17	20.16	12.07	0.6	21.6	47
27375	00:01:49.500	3.64	20.47	0.17	20.12	12.08	0.6	21.6	47
27400	00:01:49.600	3.64	20.47	0.17	20.14	12.08	0.6	21.6	47
27425	00:01:49.700	3.64	20.47	0.17	20.17	12.09	0.6	21.6	47
27450	00:01:49.800	3.64	20.47	0.17	20.16	12.14	0.6	21.6	47
27475	00:01:49.900	3.64	20.47	0.17	20.12	12.14	0.6	21.6	47
27500	00:01:50.000	3.64	20.47	0.17	20.19	12.22	0.61	21.6	47
27525	00:01:50.100	3.64	20.47	0.17	20.2	12.25	0.61	21.6	47
27550	00:01:50.200	3.64	20.47	0.17	20.24	12.23	0.6	21.6	47
27575	00:01:50.300	3.64	20.47	0.17	20.27	12.26	0.6	21.6	47
27600	00:01:50.400	3.64	20.47	0.17	20.26	12.28	0.61	21.6	47
27625	00:01:50.500	3.64	20.47	0.17	20.33	12.28	0.6	21.6	47
27650	00:01:50.600	3.64	20.46	0.17	20.37	12.29	0.6	21.6	47
27675	00:01:50.700	3.64	20.46	0.17	20.38	12.32	0.6	21.6	47
27700	00:01:50.800	3.64	20.46	0.17	20.41	12.33	0.6	21.6	47
27725	00:01:50.900	3.64	20.46	0.17	20.47	12.34	0.6	21.6	47
27750	00:01:51.000	3.64	20.46	0.17	20.43	12.32	0.6	21.6	47
27775	00:01:51.100	3.64	20.46	0.17	20.45	12.35	0.6	21.6	47
27800	00:01:51.200	3.64	20.46	0.17	20.47	12.4	0.61	21.6	47
27825	00:01:51.300	3.64	20.46	0.17	20.53	12.44	0.61	21.6	47
27850	00:01:51.400	3.64	20.46	0.17	20.58	12.41	0.6	21.6	47
27875	00:01:51.500	3.64	20.46	0.17	20.58	12.44	0.6	21.6	47
27900	00:01:51.600	3.64	20.46	0.17	20.6	12.44	0.6	21.6	47
27925	00:01:51.700	3.64	20.46	0.17	20.64	12.44	0.6	21.6	47
27950	00:01:51.800	3.64	20.46	0.17	20.66	12.43	0.6	21.6	47
27975	00:01:51.900	3.64	20.46	0.17	20.66	12.44	0.6	21.6	47
28000	00:01:52.000	3.64	20.46	0.17	20.69	12.49	0.6	21.6	47
28025	00:01:52.100	3.64	20.46	0.17	20.69	12.5	0.6	21.6	47
28050	00:01:52.200	3.64	20.46	0.17	20.71	12.51	0.6	21.6	47
28075	00:01:52.300	3.64	20.46	0.17	20.68	12.51	0.6	21.6	47
28100	00:01:52.400	3.64	20.46	0.17	20.69	12.56	0.61	21.6	47
28125	00:01:52.500	3.64	20.46	0.17	20.68	12.6	0.61	21.6	47
28150	00:01:52.600	3.65	20.46	0.17	20.64	12.6	0.61	21.6	47
28175	00:01:52.700	3.65	20.46	0.17	20.62	12.61	0.61	21.6	47
28200	00:01:52.800	3.65	20.46	0.17	20.65	12.61	0.61	21.6	47
28225	00:01:52.900	3.65	20.46	0.17	20.65	12.63	0.61	21.6	47
28250	00:01:53.000	3.65	20.46	0.17	20.67	12.61	0.61	21.6	47
28275	00:01:53.100	3.65	20.46	0.17	20.7	12.59	0.61	21.6	47
28300	00:01:53.200	3.65	20.46	0.17	20.73	12.62	0.61	21.6	47
28325	00:01:53.300	3.65	20.46	0.17	20.75	12.61	0.61	21.6	47
28350	00:01:53.400	3.65	20.46	0.17	20.74	12.58	0.61	21.6	47
28375	00:01:53.500	3.65	20.46	0.17	20.77	12.57	0.61	21.6	47
28400	00:01:53.600	3.65	20.46	0.17	20.79	12.59	0.61	21.6	47
28425	00:01:53.700	3.65	20.46	0.17	20.82	12.6	0.61	21.6	47
28450	00:01:53.800	3.65	20.46	0.17	20.81	12.63	0.61	21.6	47
28475	00:01:53.900	3.65	20.46	0.17	20.87	12.63	0.6	21.6	47
28500	00:01:54.000	3.65	20.46	0.17	20.91	12.62	0.6	21.7	47
28525	00:01:54.100	3.65	20.46	0.17	20.92	12.66	0.61	21.7	47
28550	00:01:54.200	3.65	20.46	0.17	20.92	12.65	0.6	21.7	47
28575	00:01:54.300	3.65	20.46	0.17	20.94	12.65	0.6	21.7	47
28600	00:01:54.400	3.65	20.46	0.17	20.97	12.68	0.6	21.7	47
28625	00:01:54.500	3.65	20.46	0.17	20.99	12.71	0.61	21.7	47
28650	00:01:54.600	3.65	20.46	0.17	21.04	12.73	0.61	21.7	47
28675	00:01:54.700	3.65	20.46	0.17	21.06	12.74	0.6	21.7	47
28700	00:01:54.800	3.65	20.46	0.17	21.07	12.72	0.6	21.7	47
28725	00:01:54.900	3.65	20.46	0.17	21.06	12.74	0.61	21.7	47
28750	00:01:55.000	3.65	20.46	0.17	21.05	12.75	0.61	21.7	47
28775	00:01:55.100	3.65	20.46	0.17	21.06	12.76	0.61	21.7	47
28800	00:01:55.200	3.65	20.46	0.17	21.11	12.77	0.6	21.7	47
28825	00:01:55.300	3.65	20.46	0.17	21.14	12.77	0.6	21.7	47
28850	00:01:55.400	3.65	20.46	0.17	21.15	12.8	0.6	21.7	47
28875	00:01:55.500	3.65	20.46	0.17	21.16	12.78	0.6	21.7	47
28900	00:01:55.600	3.65	20.46	0.17	21.19	12.77	0.6	21.7	47
28925	00:01:55.700	3.65	20.46	0.17	21.23	12.81	0.6	21.7	47
28950	00:01:55.800	3.65	20.46	0.17	21.24	12.88	0.61	21.7	47
28975	00:01:55.900	3.65	20.46	0.17	21.25	12.9	0.61	21.7	47
29000	00:01:56.000	3.65	20.46	0.17	21.3	12.9	0.61	21.7	47
29025	00:01:56.100	3.65	20.46	0.17	21.29	12.91	0.61	21.7	47
29050	00:01:56.200	3.65	20.46	0.17	21.29	12.94	0.61	21.7	47
29075	00:01:56.300	3.65	20.46	0.17	21.28	12.95	0.61	21.7	47
29100	00:01:56.400	3.65	20.46	0.17	21.32	12.96	0.61	21.7	47
29125	00:01:56.500	3.65	20.46	0.17	21.3	12.99	0.61	21.7	47
29150	00:01:56.600	3.65	20.46	0.17	21.3	13	0.61	21.7	47
29175	00:01:56.700	3.65	20.46	0.17	21.28	13.01	0.61	21.7	47
29200	00:01:56.800	3.65	20.46	0.17	21.28	12.98	0.61	21.7	47
29225	00:01:56.900	3.65	20.46	0.17	21.29	12.99	0.61	21.7	47
29250	00:01:57.000	3.65	20.46	0.17	21.29	13.01	0.61	21.7	47
29275	00:01:57.100	3.65	20.46	0.17	21.33	13.03	0.61	21.7	47
29300	00:01:57.200	3.65	20.46	0.17	21.32	13.03	0.61	21.7	47
29325	00:01:57.300	3.66	20.46	0.17	21.36	13.06	0.61	21.7	47
29350	00:01:57.400	3.66	20.46	0.17	21.35	13.07	0.61	21.7	47
29375	00:01:57.500	3.66	20.46	0.17	21.36	13.06	0.61	21.7	47
29400	00:01:57.600	3.66	20.46	0.18	21.39	13.08	0.61	21.7	47
29425	00:01:57.700	3.66	20.46	0.17	21.35	13.08	0.61	21.7	47
29450	00:01:57.800	3.66	20.45	0.18	21.41	13.14	0.61	21.7	47
29475	00:01:57.900	3.66	20.46	0.18	21.39	13.16	0.62	21.7	47
29500	00:01:58.000	3.66	20.45	0.18	21.41	13.19	0.62	21.7	47
29525	00:01:58.100	3.66	20.46	0.18	21.39	13.2	0.62	21.7	47
29550	00:01:58.200	3.66	20.46	0.18	21.38	13.2	0.62	21.7	47
29575	00:01:58.300	3.66	20.46	0.18	21.38	13.23	0.62	21.7	47
29600	00:01:58.400	3.66	20.46	0.18	21.37	13.21	0.62	21.7	47
29625	00:01:58.500	3.66	20.45	0.18	21.41	13.23	0.62	21.7	47
29650	00:01:58.600	3.66	20.46	0.18	21.37	13.24	0.62	21.7	47
29675	00:01:58.700	3.66	20.46	0.18	21.4	13.28	0.62	21.7	47
29700	00:01:58.800	3.66	20.46	0.18	21.38	13.22	0.62	21.7	47
29725	00:01:58.900	3.66	20.46	0.18	21.4	13.2	0.62	21.7	47
29750	00:01:59.000	3.66	20.46	0.18	21.4	13.22	0.62	21.7	47
29775	00:01:59.100	3.66	20.45	0.18	21.43	13.18	0.62	21.7	47
29800	00:01:59.200	3.66	20.45	0.18	21.42	13.18	0.62	21.7	47
29825	00:01:59.300	3.66	20.45	0.18	21.41	13.17	0.62	21.7	47
29850	00:01:59.400	3.66	20.45	0.18	21.42	13.18	0.62	21.7	47
29875	00:01:59.500	3.66	20.45	0.18	21.41	13.16	0.61	21.7	47
29900	00:01:59.600	3.66	20.46	0.18	21.38	13.14	0.61	21.7	47
29925	00:01:59.700	3.66	20.46	0.18	21.38	13.13	0.61	21.7	47
29950	00:01:59.800	3.66	20.46	0.18	21.38	13.15	0.61	21.7	47
29975	00:01:59.900	3.65	20.46	0.18	21.36	13.13	0.61	21.7	47
30000	00:02:00.000	3.65	20.46	0.18	21.33	13.1	0.61	21.7	47
30025	00:02:00.100	3.65	20.46	0.18	21.29	13.13	0.62	21.7	47
30050	00:02:00.200	3.65	20.46	0.18	21.31	13.15	0.62	21.7	47
30075	00:02:00.300	3.65	20.46	0.18	21.31	13.16	0.62	21.7	47
30100	00:02:00.400	3.65	20.46	0.18	21.28	13.13	0.62	21.7	47
30125	00:02:00.500	3.65	20.46	0.18	21.28	13.15	0.62	21.7	47
30150	00:02:00.600	3.65	20.46	0.18	21.31	13.17	0.62	21.7	47
30175	00:02:00.700	3.65	20.46	0.18	21.32	13.16	0.62	21.7	47
30200	00:02:00.800	3.65	20.46	0.18	21.3	13.15	0.62	21.7	47
30225	00:02:00.900	3.65	20.46	0.18	21.32	13.19	0.62	21.7	47
30250	00:02:01.000	3.65	20.46	0.18	21.34	13.2	0.62	21.7	47
30275	00:02:01.100	3.65	20.46	0.18	21.35	13.17	0.62	21.7	47
30300	00:02:01.200	3.65	20.46	0.18	21.34	13.15	0.62	21.7	47
30325	00:02:01.300	3.66	20.46	0.18	21.3	13.13	0.62	21.7	47
30350	00:02:01.400	3.66	20.46	0.18	21.38	13.19	0.62	21.7	47
30375	00:02:01.500	3.66	20.46	0.18	21.37	13.19	0.62	21.7	47
30400	00:02:01.600	3.66	20.46	0.18	21.36	13.22	0.62	21.7	47
30425	00:02:01.700	3.66	20.46	0.18	21.38	13.21	0.62	21.7	47
30450	00:02:01.800	3.66	20.45	0.18	21.43	13.22	0.62	21.7	47
30475	00:02:01.900	3.66	20.45	0.18	21.42	13.23	0.62	21.7	47
30500	00:02:02.000	3.66	20.45	0.18	21.42	13.24	0.62	21.7	47
30525	00:02:02.100	3.66	20.45	0.18	21.43	13.26	0.62	21.7	47
30550	00:02:02.200	3.66	20.45	0.18	21.45	13.3	0.62	21.7	47
30575	00:02:02.300	3.66	20.45	0.18	21.51	13.33	0.62	21.7	47
30600	00:02:02.400	3.66	20.45	0.18	21.5	13.32	0.62	21.7	47
30625	00:02:02.500	3.66	20.45	0.18	21.54	13.32	0.62	21.7	47
30650	00:02:02.600	3.66	20.45	0.18	21.58	13.32	0.62	21.7	47
30675	00:02:02.700	3.66	20.45	0.18	21.57	13.32	0.62	21.7	47
30700	00:02:02.800	3.66	20.45	0.18	21.55	13.32	0.62	21.7	47
30725	00:02:02.900	3.66	20.45	0.18	21.59	13.3	0.62	21.7	47
30750	00:02:03.000	3.66	20.45	0.18	21.57	13.31	0.62	21.7	47
30775	00:02:03.100	3.66	20.45	0.18	21.58	13.31	0.62	21.7	47
30800	00:02:03.200	3.66	20.45	0.18	21.59	13.28	0.62	21.7	47
30825	00:02:03.300	3.66	20.45	0.18	21.56	13.28	0.62	21.7	47
30850	00:02:03.400	3.66	20.45	0.18	21.56	13.28	0.62	21.7	47
30875	00:02:03.500	3.66	20.45	0.18	21.57	13.28	0.62	21.7	47
30900	00:02:03.600	3.66	20.45	0.18	21.58	13.29	0.62	21.7	47
30925	00:02:03.700	3.66	20.45	0.18	21.58	13.32	0.62	21.7	47
30950	00:02:03.800	3.66	20.45	0.18	21.61	13.35	0.62	21.7	47
30975	00:02:03.900	3.66	20.45	0.18	21.6	13.4	0.62	21.7	47
31000	00:02:04.000	3.66	20.45	0.18	21.64	13.42	0.62	21.7	47
31025	00:02:04.100	3.66	20.45	0.18	21.66	13.44	0.62	21.7	47
31050	00:02:04.200	3.66	20.45	0.18	21.68	13.46	0.62	21.7	47
31075	00:02:04.300	3.66	20.45	0.18	21.7	13.45	0.62	21.7	47
31100	00:02:04.400	3.66	20.45	0.18	21.72	13.44	0.62	21.7	47
31125	00:02:04.500	3.66	20.45	0.18	21.73	13.48	0.62	21.7	47
31150	00:02:04.600	3.66	20.45	0.18	21.75	13.47	0.62	21.7	47
31175	00:02:04.700	3.66	20.45	0.18	21.73	13.47	0.62	21.7	47
31200	00:02:04.800	3.66	20.45	0.18	21.72	13.44	0.62	21.7	47
31225	00:02:04.900	3.66	20.45	0.18	21.74	13.39	0.62	21.7	47
31250	00:02:05.000	3.66	20.45	0.18	21.79	13.4	0.61	21.7	47
31275	00:02:05.100	3.66	20.45	0.18	21.83	13.44	0.62	21.7	47
31300	00:02:05.200	3.66	20.45	0.18	21.83	13.42	0.61	21.7	47
31325	00:02:05.300	3.66	20.45	0.18	21.86	13.46	0.62	21.7	47
31350	00:02:05.400	3.66	20.45	0.18	21.84	13.47	0.62	21.7	47
31375	00:02:05.500	3.66	20.45	0.18	21.81	13.46	0.62	21.7	47
31400	00:02:05.600	3.66	20.45	0.18	21.8	13.46	0.62	21.7	47
31425	00:02:05.700	3.66	20.45	0.18	21.89	13.47	0.62	21.7	47
31450	00:02:05.800	3.66	20.45	0.18	21.92	13.5	0.62	21.7	47
31475	00:02:05.900	3.66	20.45	0.18	21.95	13.54	0.62	21.7	47
31500	00:02:06.000	3.66	20.45	0.18	21.92	13.54	0.62	21.7	47
31525	00:02:06.100	3.66	20.45	0.18	21.94	13.53	0.62	21.7	47
31550	00:02:06.200	3.66	20.45	0.18	21.94	13.56	0.62	21.7	47
31575	00:02:06.300	3.66	20.45	0.18	21.93	13.58	0.62	21.7	47
31600	00:02:06.400	3.66	20.45	0.18	21.96	13.58	0.62	21.7	47
31625	00:02:06.500	3.66	20.45	0.18	21.98	13.59	0.62	21.7	47
31650	00:02:06.600	3.66	20.45	0.18	22.04	13.62	0.62	21.7	47
31675	00:02:06.700	3.66	20.45	0.18	22.03	13.63	0.62	21.7	47
31700	00:02:06.800	3.66	20.45	0.18	22.04	13.63	0.62	21.7	47
31725	00:02:06.900	3.66	20.45	0.18	22.04	13.63	0.62	21.7	47
31750	00:02:07.000	3.66	20.45	0.18	22.06	13.64	0.62	21.7	47
31775	00:02:07.100	3.66	20.45	0.18	22.03	13.65	0.62	21.7	47
31800	00:02:07.200	3.66	20.45	0.18	22.05	13.65	0.62	21.7	47
31825	00:02:07.300	3.66	20.45	0.18	22.07	13.65	0.62	21.7	47
31850	00:02:07.400	3.66	20.45	0.18	22.06	13.7	0.62	21.7	47
31875	00:02:07.500	3.66	20.45	0.18	22.1	13.7	0.62	21.7	47
31900	00:02:07.600	3.66	20.45	0.18	22.08	13.72	0.62	21.7	47
31925	00:02:07.700	3.66	20.45	0.18	22.09	13.74	0.62	21.7	47
31950	00:02:07.800	3.66	20.45	0.18	22.09	13.73	0.62	21.7	47
31975	00:02:07.900	3.66	20.45	0.18	22.1	13.75	0.62	21.7	47
32000	00:02:08.000	3.66	20.45	0.18	22.11	13.74	0.62	21.7	46.9
32025	00:02:08.100	3.66	20.45	0.18	22.13	13.76	0.62	21.7	46.9
32050	00:02:08.200	3.66	20.45	0.18	22.13	13.8	0.62	21.7	46.9
32075	00:02:08.300	3.66	20.45	0.18	22.16	13.8	0.62	21.7	46.9
32100	00:02:08.400	3.66	20.45	0.18	22.18	13.77	0.62	21.7	46.9
32125	00:02:08.500	3.66	20.45	0.18	22.16	13.77	0.62	21.7	46.9
32150	00:02:08.600	3.66	20.45	0.18	22.14	13.76	0.62	21.7	46.9
32175	00:02:08.700	3.66	20.45	0.18	22.12	13.76	0.62	21.7	46.9
32200	00:02:08.800	3.66	20.45	0.18	22.13	13.78	0.62	21.7	46.9
32225	00:02:08.900	3.66	20.45	0.18	22.13	13.75	0.62	21.7	46.9
32250	00:02:09.000	3.66	20.45	0.18	22.16	13.77	0.62	21.7	46.9
32275	00:02:09.100	3.66	20.45	0.18	22.19	13.74	0.62	21.7	46.9
32300	00:02:09.200	3.66	20.45	0.18	22.22	13.72	0.62	21.7	46.9
32325	00:02:09.300	3.66	20.45	0.18	22.22	13.75	0.62	21.7	46.9
32350	00:02:09.400	3.66	20.45	0.18	22.24	13.78	0.62	21.7	46.9
32375	00:02:09.500	3.66	20.45	0.18	22.26	13.79	0.62	21.7	46.9
32400	00:02:09.600	3.66	20.45	0.18	22.31	13.81	0.62	21.7	46.9
32425	00:02:09.700	3.66	20.45	0.18	22.3	13.82	0.62	21.7	46.9
32450	00:02:09.800	3.66	20.45	0.18	22.3	13.83	0.62	21.7	46.9
32475	00:02:09.900	3.66	20.45	0.18	22.31	13.86	0.62	21.7	46.9
32500	00:02:10.000	3.66	20.45	0.18	22.3	13.89	0.62	21.7	46.9
32525	00:02:10.100	3.66	20.45	0.18	22.26	13.88	0.62	21.7	46.9
32550	00:02:10.200	3.66	20.45	0.18	22.27	13.89	0.62	21.7	46.9
32575	00:02:10.300	3.66	20.45	0.18	22.28	13.87	0.62	21.7	46.9
32600	00:02:10.400	3.66	20.45	0.18	22.29	13.86	0.62	21.7	46.9
32625	00:02:10.500	3.66	20.45	0.18	22.3	13.87	0.62	21.7	46.9
32650	00:02:10.600	3.66	20.45	0.18	22.34	13.86	0.62	21.7	46.9
32675	00:02:10.700	3.66	20.45	0.18	22.36	13.85	0.62	21.7	46.9
32700	00:02:10.800	3.66	20.45	0.18	22.37	13.89	0.62	21.7	46.9
32725	00:02:10.900	3.66	20.44	0.18	22.39	13.91	0.62	21.7	46.9
32750	00:02:11.000	3.66	20.45	0.18	22.39	13.91	0.62	21.7	46.8
32775	00:02:11.100	3.66	20.44	0.18	22.42	13.96	0.62	21.7	46.8
32800	00:02:11.200	3.66	20.44	0.18	22.44	13.99	0.62	21.7	46.8
32825	00:02:11.300	3.66	20.44	0.18	22.48	14.01	0.62	21.7	46.8
32850	00:02:11.400	3.66	20.44	0.18	22.48	14.03	0.62	21.7	46.8
32875	00:02:11.500	3.66	20.44	0.19	22.5	14.07	0.63	21.7	46.8
32900	00:02:11.600	3.66	20.44	0.19	22.49	14.08	0.63	21.7	46.8
32925	00:02:11.700	3.66	20.44	0.19	22.48	14.08	0.63	21.7	46.8
32950	00:02:11.800	3.66	20.44	0.18	22.49	14.04	0.62	21.7	46.8
32975	00:02:11.900	3.66	20.44	0.18	22.49	14.02	0.62	21.7	46.8
33000	00:02:12.000	3.66	20.44	0.18	22.51	14.01	0.62	21.7	46.8
33025	00:02:12.100	3.66	20.44	0.18	22.55	13.98	0.62	21.7	46.8
33050	00:02:12.200	3.66	20.44	0.18	22.57	13.98	0.62	21.7	46.8
33075	00:02:12.300	3.66	20.44	0.18	22.58	13.97	0.62	21.7	46.8
33100	00:02:12.400	3.66	20.44	0.18	22.6	13.99	0.62	21.7	46.8
33125	00:02:12.500	3.66	20.44	0.18	22.61	13.96	0.62	21.7	46.8
33150	00:02:12.600	3.66	20.44	0.18	22.61	13.97	0.62	21.7	46.8
33175	00:02:12.700	3.66	20.44	0.18	22.65	13.96	0.62	21.7	46.8
33200	00:02:12.800	3.66	20.44	0.18	22.62	14	0.62	21.7	46.8
33225	00:02:12.900	3.66	20.44	0.18	22.68	13.98	0.62	21.7	46.8
33250	00:02:13.000	3.66	20.44	0.18	22.7	14	0.62	21.7	46.8
33275	00:02:13.100	3.66	20.44	0.18	22.71	14.04	0.62	21.7	46.8
33300	00:02:13.200	3.66	20.44	0.18	22.71	14.05	0.62	21.7	46.8
33325	00:02:13.300	3.66	20.44	0.19	22.71	14.08	0.62	21.7	46.8
33350	00:02:13.400	3.66	20.44	0.19	22.71	14.11	0.62	21.7	46.8
33375	00:02:13.500	3.66	20.44	0.19	22.7	14.13	0.62	21.7	46.8
33400	00:02:13.600	3.66	20.44	0.19	22.74	14.16	0.62	21.7	46.8
33425	00:02:13.700	3.66	20.44	0.19	22.78	14.18	0.62	21.7	46.8
33450	00:02:13.800	3.66	20.44	0.19	22.83	14.22	0.62	21.7	46.8
33475	00:02:13.900	3.66	20.44	0.19	22.82	14.28	0.63	21.7	46.8
33500	00:02:14.000	3.66	20.44	0.19	22.85	14.3	0.63	21.7	46.8
33525	00:02:14.100	3.66	20.44	0.19	22.84	14.32	0.63	21.7	46.8
33550	00:02:14.200	3.66	20.44	0.19	22.85	14.32	0.63	21.7	46.8
33575	00:02:14.300	3.66	20.44	0.19	22.85	14.35	0.63	21.7	46.8
33600	00:02:14.400	3.66	20.44	0.19	22.88	14.31	0.63	21.7	46.8
33625	00:02:14.500	3.66	20.44	0.19	22.92	14.35	0.63	21.7	46.8
33650	00:02:14.600	3.66	20.44	0.19	22.92	14.36	0.63	21.7	46.8
33675	00:02:14.700	3.66	20.44	0.19	22.93	14.39	0.63	21.7	46.8
33700	00:02:14.800	3.66	20.44	0.19	22.93	14.38	0.63	21.7	46.8
33725	00:02:14.900	3.66	20.44	0.19	22.93	14.4	0.63	21.7	46.8
33750	00:02:15.000	3.66	20.44	0.19	22.94	14.41	0.63	21.7	46.8
33775	00:02:15.100	3.66	20.44	0.19	22.92	14.41	0.63	21.7	46.8
33800	00:02:15.200	3.66	20.44	0.19	22.95	14.4	0.63	21.7	46.8
33825	00:02:15.300	3.66	20.44	0.19	22.96	14.38	0.63	21.7	46.8
33850	00:02:15.400	3.66	20.44	0.19	22.97	14.41	0.63	21.7	46.8
33875	00:02:15.500	3.66	20.44	0.19	22.95	14.39	0.63	21.7	46.8
33900	00:02:15.600	3.66	20.44	0.19	22.94	14.38	0.63	21.7	46.8
33925	00:02:15.700	3.66	20.44	0.19	22.95	14.38	0.63	21.7	46.8
33950	00:02:15.800	3.66	20.44	0.19	22.98	14.39	0.63	21.7	46.8
33975	00:02:15.900	3.67	20.44	0.19	22.98	14.36	0.63	21.7	46.8
34000	00:02:16.000	3.67	20.44	0.19	22.95	14.36	0.63	21.7	46.8
34025	00:02:16.100	3.67	20.44	0.19	23	14.38	0.63	21.7	46.8
34050	00:02:16.200	3.67	20.44	0.19	22.99	14.38	0.63	21.7	46.8
34075	00:02:16.300	3.67	20.44	0.19	23.03	14.39	0.63	21.7	46.8
34100	00:02:16.400	3.67	20.44	0.19	23	14.4	0.63	21.7	46.8
34125	00:02:16.500	3.67	20.44	0.19	23.03	14.42	0.63	21.7	46.8
34150	00:02:16.600	3.67	20.44	0.19	23.07	14.43	0.63	21.7	46.8
34175	00:02:16.700	3.67	20.44	0.19	23.05	14.43	0.63	21.7	46.8
34200	00:02:16.800	3.67	20.44	0.19	23.06	14.41	0.62	21.7	46.8
34225	00:02:16.900	3.67	20.44	0.19	23.09	14.41	0.62	21.7	46.8
34250	00:02:17.000	3.67	20.44	0.19	23.13	14.43	0.62	21.7	46.8
34275	00:02:17.100	3.67	20.44	0.19	23.13	14.47	0.63	21.7	46.8
34300	00:02:17.200	3.67	20.44	0.19	23.15	14.51	0.63	21.7	46.8
34325	00:02:17.300	3.67	20.44	0.19	23.14	14.54	0.63	21.7	46.8
34350	00:02:17.400	3.67	20.44	0.19	23.18	14.56	0.63	21.7	46.8
34375	00:02:17.500	3.67	20.44	0.19	23.19	14.59	0.63	21.7	46.8
34400	00:02:17.600	3.67	20.44	0.19	23.17	14.61	0.63	21.7	46.8
34425	00:02:17.700	3.67	20.44	0.19	23.22	14.63	0.63	21.7	46.8
34450	00:02:17.800	3.67	20.44	0.19	23.23	14.66	0.63	21.7	46.8
34475	00:02:17.900	3.67	20.44	0.19	23.25	14.73	0.63	21.7	46.8
34500	00:02:18.000	3.67	20.44	0.19	23.28	14.73	0.63	21.7	46.8
34525	00:02:18.100	3.67	20.44	0.19	23.31	14.7	0.63	21.7	46.8
34550	00:02:18.200	3.66	20.44	0.19	23.35	14.7	0.63	21.7	46.8
34575	00:02:18.300	3.66	20.44	0.19	23.35	14.72	0.63	21.7	46.8
34600	00:02:18.400	3.66	20.43	0.19	23.39	14.72	0.63	21.7	46.8
34625	00:02:18.500	3.66	20.43	0.19	23.4	14.7	0.63	21.7	46.8
34650	00:02:18.600	3.66	20.43	0.19	23.43	14.74	0.63	21.7	46.8
34675	00:02:18.700	3.66	20.43	0.19	23.44	14.75	0.63	21.7	46.8
34700	00:02:18.800	3.66	20.43	0.19	23.45	14.75	0.63	21.7	46.8
34725	00:02:18.900	3.66	20.43	0.19	23.46	14.75	0.63	21.7	46.8
34750	00:02:19.000	3.67	20.43	0.19	23.47	14.76	0.63	21.7	46.8
34775	00:02:19.100	3.67	20.43	0.19	23.47	14.77	0.63	21.7	46.8
34800	00:02:19.200	3.67	20.43	0.19	23.48	14.77	0.63	21.7	46.8
34825	00:02:19.300	3.67	20.43	0.19	23.49	14.78	0.63	21.7	46.8
34850	00:02:19.400	3.67	20.43	0.19	23.46	14.82	0.63	21.7	46.8
34875	00:02:19.500	3.67	20.43	0.19	23.49	14.87	0.63	21.7	46.8
34900	00:02:19.600	3.67	20.43	0.19	23.53	14.8	0.63	21.7	46.8
34925	00:02:19.700	3.67	20.43	0.19	23.51	14.8	0.63	21.7	46.8
34950	00:02:19.800	3.67	20.43	0.19	23.51	14.83	0.63	21.7	46.8
34975	00:02:19.900	3.67	20.43	0.19	23.5	14.83	0.63	21.7	46.8
35000	00:02:20.000	3.67	20.43	0.19	23.48	14.86	0.63	21.7	46.8
35025	00:02:20.100	3.67	20.43	0.19	23.48	14.85	0.63	21.7	46.8
35050	00:02:20.200	3.67	20.43	0.19	23.46	14.89	0.63	21.7	46.8
35075	00:02:20.300	3.67	20.43	0.19	23.48	14.92	0.64	21.7	46.8
35100	00:02:20.400	3.67	20.43	0.19	23.5	14.91	0.63	21.7	46.8
35125	00:02:20.500	3.67	20.43	0.19	23.51	14.88	0.63	21.7	46.8
35150	00:02:20.600	3.67	20.43	0.19	23.49	14.93	0.64	21.7	46.8
35175	00:02:20.700	3.67	20.43	0.19	23.53	14.97	0.64	21.7	46.8
35200	00:02:20.800	3.67	20.43	0.19	23.56	15.01	0.64	21.7	46.8
35225	00:02:20.900	3.67	20.43	0.19	23.62	14.98	0.63	21.7	46.8
35250	00:02:21.000	3.67	20.43	0.19	23.65	14.96	0.63	21.7	46.8
35275	00:02:21.100	3.67	20.43	0.19	23.68	15.01	0.63	21.7	46.8
35300	00:02:21.200	3.67	20.43	0.19	23.72	15.01	0.63	21.7	46.8
35325	00:02:21.300	3.67	20.43	0.19	23.76	14.98	0.63	21.7	46.8
35350	00:02:21.400	3.67	20.43	0.19	23.78	14.96	0.63	21.7	46.8
35375	00:02:21.500	3.67	20.43	0.19	23.77	15.01	0.63	21.7	46.8
35400	00:02:21.600	3.67	20.43	0.2	23.77	15.05	0.63	21.7	46.8
35425	00:02:21.700	3.67	20.43	0.19	23.78	15.03	0.63	21.7	46.8
35450	00:02:21.800	3.67	20.43	0.19	23.78	15.02	0.63	21.7	46.8
35475	00:02:21.900	3.67	20.43	0.2	23.76	15.05	0.63	21.7	46.8
35500	00:02:22.000	3.67	20.43	0.2	23.78	15.08	0.63	21.7	46.8
35525	00:02:22.100	3.67	20.43	0.2	23.78	15.09	0.63	21.7	46.8
35550	00:02:22.200	3.67	20.43	0.2	23.78	15.08	0.63	21.7	46.8
35575	00:02:22.300	3.67	20.43	0.2	23.79	15.09	0.63	21.7	46.8
35600	00:02:22.400	3.67	20.43	0.2	23.8	15.12	0.64	21.7	46.8
35625	00:02:22.500	3.67	20.43	0.2	23.81	15.12	0.63	21.7	46.8
35650	00:02:22.600	3.67	20.43	0.2	23.87	15.11	0.63	21.7	46.8
35675	00:02:22.700	3.67	20.43	0.2	23.88	15.11	0.63	21.7	46.8
35700	00:02:22.800	3.67	20.43	0.2	23.89	15.1	0.63	21.7	46.8
35725	00:02:22.900	3.67	20.43	0.2	23.89	15.1	0.63	21.7	46.8
35750	00:02:23.000	3.67	20.43	0.2	23.92	15.13	0.63	21.7	46.8
35775	00:02:23.100	3.67	20.43	0.2	23.95	15.14	0.63	21.7	46.8
35800	00:02:23.200	3.67	20.43	0.2	23.93	15.15	0.63	21.7	46.8
35825	00:02:23.300	3.67	20.43	0.2	23.92	15.14	0.63	21.7	46.8
35850	00:02:23.400	3.67	20.43	0.2	23.94	15.16	0.63	21.7	46.8
35875	00:02:23.500	3.67	20.43	0.2	23.98	15.18	0.63	21.7	46.8
35900	00:02:23.600	3.67	20.43	0.2	23.97	15.2	0.63	21.7	46.8
35925	00:02:23.700	3.67	20.43	0.2	23.99	15.22	0.63	21.7	46.8
35950	00:02:23.800	3.67	20.43	0.2	24.02	15.26	0.64	21.7	46.8
35975	00:02:23.900	3.67	20.43	0.2	24.03	15.29	0.64	21.7	46.8
36000	00:02:24.000	3.67	20.43	0.2	24.03	15.29	0.64	21.7	46.8
36025	00:02:24.100	3.67	20.43	0.2	24.04	15.28	0.64	21.7	46.8
36050	00:02:24.200	3.67	20.43	0.2	24.09	15.32	0.64	21.7	46.8
36075	00:02:24.300	3.67	20.43	0.2	24.14	15.36	0.64	21.7	46.8
36100	00:02:24.400	3.67	20.43	0.2	24.15	15.38	0.64	21.7	46.8
36125	00:02:24.500	3.67	20.43	0.2	24.17	15.39	0.64	21.7	46.8
36150	00:02:24.600	3.67	20.43	0.2	24.18	15.4	0.64	21.7	46.8
36175	00:02:24.700	3.67	20.43	0.2	24.18	15.43	0.64	21.7	46.8
36200	00:02:24.800	3.67	20.43	0.2	24.19	15.41	0.64	21.7	46.8
36225	00:02:24.900	3.67	20.43	0.2	24.24	15.38	0.63	21.7	46.8
36250	00:02:25.000	3.67	20.43	0.2	24.28	15.4	0.63	21.7	46.8
36275	00:02:25.100	3.67	20.43	0.2	24.27	15.41	0.63	21.7	46.8
36300	00:02:25.200	3.67	20.43	0.2	24.29	15.43	0.64	21.7	46.8
36325	00:02:25.300	3.67	20.43	0.2	24.28	15.44	0.64	21.7	46.8
36350	00:02:25.400	3.67	20.43	0.2	24.25	15.43	0.64	21.7	46.8
36375	00:02:25.500	3.67	20.43	0.2	24.26	15.45	0.64	21.7	46.8
36400	00:02:25.600	3.67	20.43	0.2	24.27	15.47	0.64	21.7	46.8
36425	00:02:25.700	3.67	20.43	0.2	24.27	15.47	0.64	21.7	46.8
36450	00:02:25.800	3.67	20.43	0.2	24.26	15.51	0.64	21.7	46.8
36475	00:02:25.900	3.67	20.43	0.2	24.23	15.53	0.64	21.7	46.8
36500	00:02:26.000	3.67	20.43	0.2	24.23	15.54	0.64	21.7	46.7
36525	00:02:26.100	3.67	20.43	0.2	24.23	15.56	0.64	21.7	46.7
36550	00:02:26.200	3.67	20.43	0.2	24.23	15.53	0.64	21.7	46.7
36575	00:02:26.300	3.67	20.43	0.2	24.23	15.55	0.64	21.7	46.7
36600	00:02:26.400	3.67	20.43	0.2	24.25	15.57	0.64	21.7	46.7
36625	00:02:26.500	3.67	20.43	0.2	24.24	15.57	0.64	21.7	46.7
36650	00:02:26.600	3.67	20.43	0.2	24.25	15.54	0.64	21.7	46.7
36675	00:02:26.700	3.67	20.43	0.2	24.24	15.54	0.64	21.7	46.7
36700	00:02:26.800	3.67	20.43	0.2	24.26	15.51	0.64	21.7	46.7
36725	00:02:26.900	3.67	20.43	0.2	24.27	15.52	0.64	21.7	46.7
36750	00:02:27.000	3.67	20.43	0.2	24.27	15.49	0.64	21.7	46.7
36775	00:02:27.100	3.67	20.43	0.2	24.28	15.48	0.64	21.7	46.7
36800	00:02:27.200	3.67	20.43	0.2	24.27	15.48	0.64	21.7	46.7
36825	00:02:27.300	3.67	20.43	0.2	24.26	15.46	0.64	21.7	46.7
36850	00:02:27.400	3.67	20.43	0.2	24.29	15.45	0.64	21.7	46.7
36875	00:02:27.500	3.67	20.43	0.2	24.25	15.44	0.64	21.7	46.7
36900	00:02:27.600	3.67	20.43	0.2	24.24	15.45	0.64	21.7	46.7
36925	00:02:27.700	3.67	20.43	0.2	24.26	15.45	0.64	21.7	46.7
36950	00:02:27.800	3.67	20.43	0.2	24.3	15.44	0.64	21.7	46.7
36975	00:02:27.900	3.67	20.43	0.2	24.29	15.41	0.63	21.7	46.7
37000	00:02:28.000	3.67	20.43	0.2	24.27	15.41	0.63	21.7	46.7
37025	00:02:28.100	3.67	20.43	0.2	24.27	15.39	0.63	21.7	46.7
37050	00:02:28.200	3.67	20.43	0.2	24.26	15.44	0.64	21.7	46.7
37075	00:02:28.300	3.67	20.43	0.2	24.33	15.46	0.64	21.7	46.7
37100	00:02:28.400	3.67	20.43	0.2	24.33	15.45	0.63	21.7	46.7
37125	00:02:28.500	3.67	20.42	0.2	24.39	15.45	0.63	21.7	46.7
37150	00:02:28.600	3.67	20.42	0.2	24.4	15.44	0.63	21.7	46.7
37175	00:02:28.700	3.67	20.42	0.2	24.39	15.46	0.63	21.7	46.7
37200	00:02:28.800	3.67	20.42	0.2	24.39	15.49	0.63	21.7	46.7
37225	00:02:28.900	3.67	20.42	0.2	24.38	15.53	0.64	21.7	46.7
37250	00:02:29.000	3.67	20.42	0.2	24.39	15.54	0.64	21.7	46.8
37275	00:02:29.100	3.67	20.42	0.2	24.42	15.57	0.64	21.7	46.8
37300	00:02:29.200	3.67	20.42	0.2	24.44	15.55	0.64	21.7	46.8
37325	00:02:29.300	3.67	20.42	0.2	24.43	15.57	0.64	21.7	46.8
37350	00:02:29.400	3.67	20.42	0.2	24.46	15.58	0.64	21.7	46.8
37375	00:02:29.500	3.67	20.42	0.2	24.45	15.6	0.64	21.7	46.8
37400	00:02:29.600	3.67	20.42	0.2	24.45	15.6	0.64	21.7	46.8
37425	00:02:29.700	3.67	20.42	0.2	24.45	15.6	0.64	21.7	46.8
37450	00:02:29.800	3.67	20.42	0.2	24.45	15.61	0.64	21.7	46.8
37475	00:02:29.900	3.67	20.42	0.2	24.51	15.64	0.64	21.7	46.8
37500	00:02:30.000	3.67	20.42	0.2	24.55	15.66	0.64	21.7	46.7
37525	00:02:30.100	3.67	20.42	0.2	24.57	15.68	0.64	21.7	46.7
37550	00:02:30.200	3.67	20.42	0.2	24.58	15.7	0.64	21.7	46.7
37575	00:02:30.300	3.67	20.42	0.2	24.57	15.7	0.64	21.7	46.7
37600	00:02:30.400	3.67	20.42	0.2	24.53	15.68	0.64	21.7	46.7
37625	00:02:30.500	3.67	20.42	0.2	24.56	15.69	0.64	21.7	46.7
37650	00:02:30.600	3.67	20.42	0.2	24.61	15.73	0.64	21.7	46.7
37675	00:02:30.700	3.67	20.42	0.2	24.63	15.74	0.64	21.7	46.7
37700	00:02:30.800	3.67	20.42	0.2	24.65	15.75	0.64	21.7	46.7
37725	00:02:30.900	3.67	20.42	0.2	24.63	15.74	0.64	21.7	46.7
37750	00:02:31.000	3.67	20.42	0.2	24.64	15.76	0.64	21.7	46.7
37775	00:02:31.100	3.67	20.42	0.2	24.61	15.78	0.64	21.7	46.7
37800	00:02:31.200	3.67	20.42	0.2	24.59	15.77	0.64	21.7	46.7
37825	00:02:31.300	3.67	20.42	0.2	24.59	15.78	0.64	21.7	46.7
37850	00:02:31.400	3.67	20.42	0.2	24.62	15.81	0.64	21.7	46.7
37875	00:02:31.500	3.67	20.42	0.2	24.66	15.86	0.64	21.7	46.7
37900	00:02:31.600	3.67	20.42	0.2	24.68	15.87	0.64	21.7	46.7
37925	00:02:31.700	3.67	20.42	0.2	24.7	15.87	0.64	21.7	46.7
37950	00:02:31.800	3.67	20.42	0.2	24.72	15.88	0.64	21.7	46.7
37975	00:02:31.900	3.67	20.42	0.2	24.74	15.86	0.64	21.7	46.7
38000	00:02:32.000	3.67	20.42	0.2	24.77	15.85	0.64	21.7	46.7
38025	00:02:32.100	3.67	20.42	0.2	24.78	15.88	0.64	21.7	46.7
38050	00:02:32.200	3.67	20.42	0.2	24.87	15.88	0.64	21.7	46.7
38075	00:02:32.300	3.67	20.42	0.2	24.91	15.91	0.64	21.7	46.7
38100	00:02:32.400	3.67	20.42	0.2	24.93	15.95	0.64	21.7	46.7
38125	00:02:32.500	3.67	20.42	0.2	24.93	15.94	0.64	21.7	46.7
38150	00:02:32.600	3.67	20.42	0.2	24.91	15.93	0.64	21.7	46.7
38175	00:02:32.700	3.67	20.42	0.2	24.93	15.93	0.64	21.7	46.7
38200	00:02:32.800	3.67	20.42	0.2	24.94	15.94	0.64	21.7	46.7
38225	00:02:32.900	3.67	20.42	0.2	24.96	15.98	0.64	21.7	46.7
38250	00:02:33.000	3.67	20.42	0.2	24.96	15.97	0.64	21.7	46.7
38275	00:02:33.100	3.67	20.42	0.2	24.97	15.97	0.64	21.7	46.7
38300	00:02:33.200	3.67	20.42	0.2	24.98	15.99	0.64	21.7	46.7
38325	00:02:33.300	3.67	20.42	0.2	24.99	15.99	0.64	21.7	46.7
38350	00:02:33.400	3.67	20.42	0.21	24.99	16	0.64	21.7	46.7
38375	00:02:33.500	3.67	20.42	0.2	25	16	0.64	21.7	46.7
38400	00:02:33.600	3.66	20.42	0.21	25.02	16.02	0.64	21.7	46.7
38425	00:02:33.700	3.66	20.42	0.21	25.04	16.07	0.64	21.7	46.7
38450	00:02:33.800	3.66	20.42	0.21	25.04	16.07	0.64	21.7	46.7
38475	00:02:33.900	3.66	20.42	0.21	25.06	16.07	0.64	21.7	46.7
38500	00:02:34.000	3.66	20.42	0.21	25.1	16.11	0.64	21.7	46.7
38525	00:02:34.100	3.66	20.42	0.21	25.13	16.13	0.64	21.7	46.7
38550	00:02:34.200	3.66	20.42	0.21	25.12	16.13	0.64	21.7	46.7
38575	00:02:34.300	3.66	20.42	0.21	25.18	16.14	0.64	21.7	46.7
38600	00:02:34.400	3.67	20.42	0.21	25.19	16.15	0.64	21.7	46.7
38625	00:02:34.500	3.67	20.42	0.21	25.22	16.18	0.64	21.7	46.7
38650	00:02:34.600	3.67	20.42	0.21	25.22	16.19	0.64	21.7	46.7
38675	00:02:34.700	3.67	20.42	0.21	25.25	16.22	0.64	21.7	46.7
38700	00:02:34.800	3.67	20.42	0.21	25.27	16.25	0.64	21.7	46.7
38725	00:02:34.900	3.67	20.42	0.21	25.29	16.29	0.64	21.7	46.7
38750	00:02:35.000	3.67	20.42	0.21	25.27	16.32	0.65	21.7	46.7
38775	00:02:35.100	3.67	20.42	0.21	25.3	16.36	0.65	21.7	46.7
38800	00:02:35.200	3.67	20.42	0.21	25.29	16.38	0.65	21.7	46.7
38825	00:02:35.300	3.67	20.42	0.21	25.29	16.39	0.65	21.7	46.7
38850	00:02:35.400	3.67	20.41	0.21	25.34	16.42	0.65	21.7	46.7
38875	00:02:35.500	3.67	20.41	0.21	25.35	16.42	0.65	21.7	46.7
38900	00:02:35.600	3.67	20.41	0.21	25.38	16.44	0.65	21.7	46.7
38925	00:02:35.700	3.67	20.41	0.21	25.4	16.43	0.65	21.7	46.7
38950	00:02:35.800	3.67	20.41	0.21	25.41	16.45	0.65	21.7	46.7
38975	00:02:35.900	3.67	20.41	0.21	25.42	16.49	0.65	21.7	46.7
39000	00:02:36.000	3.67	20.41	0.21	25.41	16.52	0.65	21.7	46.7
39025	00:02:36.100	3.67	20.41	0.21	25.43	16.52	0.65	21.7	46.7
39050	00:02:36.200	3.67	20.41	0.21	25.47	16.59	0.65	21.7	46.7
39075	00:02:36.300	3.67	20.41	0.21	25.51	16.63	0.65	21.7	46.7
39100	00:02:36.400	3.67	20.41	0.21	25.47	16.64	0.65	21.7	46.7
39125	00:02:36.500	3.67	20.41	0.21	25.51	16.66	0.65	21.7	46.7
39150	00:02:36.600	3.67	20.41	0.21	25.5	16.66	0.65	21.7	46.7
39175	00:02:36.700	3.67	20.41	0.21	25.52	16.66	0.65	21.7	46.7
39200	00:02:36.800	3.67	20.41	0.21	25.55	16.64	0.65	21.7	46.7
39225	00:02:36.900	3.67	20.41	0.21	25.55	16.62	0.65	21.7	46.7
39250	00:02:37.000	3.67	20.41	0.21	25.57	16.59	0.65	21.7	46.7
39275	00:02:37.100	3.67	20.41	0.21	25.6	16.6	0.65	21.7	46.7
39300	00:02:37.200	3.67	20.41	0.21	25.59	16.57	0.65	21.7	46.7
39325	00:02:37.300	3.67	20.41	0.21	25.57	16.57	0.65	21.7	46.7
39350	00:02:37.400	3.67	20.41	0.21	25.64	16.56	0.65	21.7	46.7
39375	00:02:37.500	3.67	20.41	0.21	25.6	16.57	0.65	21.7	46.7
39400	00:02:37.600	3.67	20.41	0.21	25.59	16.6	0.65	21.7	46.7
39425	00:02:37.700	3.67	20.41	0.21	25.59	16.58	0.65	21.7	46.7
39450	00:02:37.800	3.67	20.41	0.21	25.6	16.63	0.65	21.7	46.7
39475	00:02:37.900	3.67	20.41	0.21	25.6	16.65	0.65	21.7	46.7
39500	00:02:38.000	3.67	20.41	0.21	25.62	16.66	0.65	21.7	46.7
39525	00:02:38.100	3.67	20.41	0.21	25.58	16.65	0.65	21.7	46.7
39550	00:02:38.200	3.67	20.41	0.21	25.58	16.65	0.65	21.7	46.7
39575	00:02:38.300	3.67	20.41	0.21	25.58	16.63	0.65	21.7	46.7
39600	00:02:38.400	3.66	20.41	0.21	25.55	16.67	0.65	21.7	46.7
39625	00:02:38.500	3.66	20.41	0.21	25.57	16.67	0.65	21.7	46.7
39650	00:02:38.600	3.66	20.41	0.21	25.58	16.68	0.65	21.7	46.7
39675	00:02:38.700	3.66	20.41	0.21	25.58	16.7	0.65	21.7	46.7
39700	00:02:38.800	3.66	20.41	0.21	25.54	16.7	0.65	21.7	46.7
39725	00:02:38.900	3.66	20.41	0.21	25.56	16.69	0.65	21.7	46.7
39750	00:02:39.000	3.66	20.41	0.21	25.55	16.65	0.65	21.7	46.7
39775	00:02:39.100	3.66	20.41	0.21	25.57	16.66	0.65	21.7	46.7
39800	00:02:39.200	3.66	20.41	0.21	25.58	16.67	0.65	21.7	46.7
39825	00:02:39.300	3.66	20.41	0.21	25.62	16.66	0.65	21.7	46.7
39850	00:02:39.400	3.66	20.41	0.21	25.61	16.66	0.65	21.7	46.7
39875	00:02:39.500	3.66	20.41	0.21	25.63	16.62	0.65	21.7	46.7
39900	00:02:39.600	3.66	20.41	0.21	25.66	16.62	0.65	21.7	46.7
39925	00:02:39.700	3.66	20.41	0.21	25.67	16.6	0.65	21.7	46.7
39950	00:02:39.800	3.66	20.41	0.21	25.69	16.59	0.65	21.7	46.7
39975	00:02:39.900	3.66	20.41	0.21	25.7	16.61	0.65	21.7	46.7
40000	00:02:40.000	3.66	20.41	0.21	25.69	16.64	0.65	21.7	46.7
40025	00:02:40.100	3.66	20.41	0.21	25.73	16.66	0.65	21.7	46.7
40050	00:02:40.200	3.66	20.41	0.21	25.75	16.63	0.65	21.7	46.7
40075	00:02:40.300	3.66	20.41	0.21	25.71	16.64	0.65	21.7	46.7
40100	00:02:40.400	3.66	20.41	0.21	25.74	16.65	0.65	21.7	46.7
40125	00:02:40.500	3.66	20.41	0.21	25.71	16.67	0.65	21.7	46.7
40150	00:02:40.600	3.66	20.41	0.21	25.73	16.68	0.65	21.7	46.7
40175	00:02:40.700	3.66	20.41	0.21	25.71	16.71	0.65	21.7	46.7
40200	00:02:40.800	3.66	20.41	0.21	25.78	16.72	0.65	21.7	46.7
40225	00:02:40.900	3.66	20.41	0.21	25.81	16.73	0.65	21.7	46.7
40250	00:02:41.000	3.66	20.41	0.21	25.85	16.72	0.65	21.7	46.7
40275	00:02:41.100	3.66	20.41	0.21	25.82	16.71	0.65	21.7	46.7
40300	00:02:41.200	3.66	20.41	0.21	25.8	16.75	0.65	21.7	46.7
40325	00:02:41.300	3.66	20.41	0.21	25.85	16.75	0.65	21.7	46.7
40350	00:02:41.400	3.67	20.41	0.21	25.82	16.74	0.65	21.7	46.7
40375	00:02:41.500	3.67	20.41	0.21	25.86	16.79	0.65	21.7	46.7
40400	00:02:41.600	3.67	20.41	0.21	25.88	16.83	0.65	21.7	46.7
40425	00:02:41.700	3.67	20.41	0.21	25.91	16.82	0.65	21.7	46.7
40450	00:02:41.800	3.67	20.41	0.21	25.87	16.84	0.65	21.7	46.7
40475	00:02:41.900	3.67	20.41	0.21	25.86	16.86	0.65	21.7	46.7
40500	00:02:42.000	3.67	20.41	0.21	25.86	16.88	0.65	21.7	46.7
40525	00:02:42.100	3.67	20.41	0.21	25.88	16.92	0.65	21.7	46.7
40550	00:02:42.200	3.67	20.41	0.21	25.91	16.94	0.65	21.7	46.7
40575	00:02:42.300	3.67	20.41	0.21	25.91	16.96	0.65	21.7	46.7
40600	00:02:42.400	3.67	20.41	0.22	25.98	16.96	0.65	21.7	46.7
40625	00:02:42.500	3.67	20.41	0.21	25.96	16.95	0.65	21.7	46.7
40650	00:02:42.600	3.67	20.41	0.21	25.97	16.92	0.65	21.7	46.7
40675	00:02:42.700	3.67	20.41	0.21	25.96	16.95	0.65	21.7	46.7
40700	00:02:42.800	3.67	20.41	0.21	25.99	16.93	0.65	21.7	46.7
40725	00:02:42.900	3.67	20.41	0.21	26.01	16.9	0.65	21.7	46.7
40750	00:02:43.000	3.67	20.41	0.21	25.99	16.92	0.65	21.7	46.7
40775	00:02:43.100	3.67	20.41	0.21	26.02	16.88	0.65	21.7	46.7
40800	00:02:43.200	3.67	20.41	0.21	26.02	16.87	0.65	21.7	46.7
40825	00:02:43.300	3.67	20.41	0.21	26.02	16.9	0.65	21.7	46.7
40850	00:02:43.400	3.66	20.41	0.21	26.01	16.91	0.65	21.7	46.7
40875	00:02:43.500	3.66	20.41	0.21	26.05	16.91	0.65	21.7	46.7
40900	00:02:43.600	3.66	20.41	0.21	26.05	16.94	0.65	21.7	46.7
40925	00:02:43.700	3.66	20.41	0.21	26.09	16.93	0.65	21.7	46.7
40950	00:02:43.800	3.66	20.41	0.21	26.07	16.93	0.65	21.7	46.7
40975	00:02:43.900	3.66	20.41	0.22	26.04	16.96	0.65	21.7	46.7
41000	00:02:44.000	3.66	20.41	0.22	26.07	16.97	0.65	21.7	46.7
41025	00:02:44.100	3.66	20.41	0.22	26.02	17	0.65	21.7	46.7
41050	00:02:44.200	3.66	20.41	0.22	26.02	17.04	0.66	21.7	46.7
41075	00:02:44.300	3.66	20.41	0.22	26.04	17.05	0.65	21.7	46.7
41100	00:02:44.400	3.66	20.41	0.22	26.03	17.03	0.65	21.7	46.7
41125	00:02:44.500	3.66	20.41	0.22	26.03	17.04	0.65	21.7	46.7
41150	00:02:44.600	3.66	20.41	0.22	26.01	17.04	0.65	21.7	46.7
41175	00:02:44.700	3.66	20.41	0.22	26	17.07	0.66	21.7	46.7
41200	00:02:44.800	3.66	20.41	0.22	26	17.12	0.66	21.7	46.7
41225	00:02:44.900	3.66	20.41	0.22	26.05	17.16	0.66	21.7	46.7
41250	00:02:45.000	3.66	20.41	0.22	26.08	17.13	0.66	21.7	46.7
41275	00:02:45.100	3.65	20.41	0.22	26.12	17.13	0.66	21.7	46.7
41300	00:02:45.200	3.65	20.41	0.22	26.12	17.05	0.65	21.7	46.7
41325	00:02:45.300	3.65	20.41	0.22	26.12	17.05	0.65	21.7	46.7
41350	00:02:45.400	3.65	20.41	0.22	26.15	17.1	0.65	21.7	46.7
41375	00:02:45.500	3.65	20.4	0.22	26.18	17.08	0.65	21.7	46.7
41400	00:02:45.600	3.65	20.4	0.22	26.25	17.08	0.65	21.7	46.7
41425	00:02:45.700	3.65	20.4	0.22	26.26	17.1	0.65	21.7	46.7
41450	00:02:45.800	3.65	20.4	0.22	26.29	17.09	0.65	21.7	46.7
41475	00:02:45.900	3.65	20.4	0.22	26.29	17.06	0.65	21.7	46.7
41500	00:02:46.000	3.65	20.4	0.22	26.3	17.11	0.65	21.7	46.7
41525	00:02:46.100	3.65	20.4	0.22	26.33	17.11	0.65	21.7	46.7
41550	00:02:46.200	3.65	20.4	0.22	26.37	17.17	0.65	21.7	46.7
41575	00:02:46.300	3.65	20.4	0.22	26.4	17.19	0.65	21.7	46.7
41600	00:02:46.400	3.65	20.4	0.22	26.41	17.23	0.65	21.7	46.7
41625	00:02:46.500	3.65	20.4	0.22	26.36	17.27	0.66	21.7	46.7
41650	00:02:46.600	3.65	20.4	0.22	26.33	17.28	0.66	21.7	46.7
41675	00:02:46.700	3.65	20.4	0.22	26.35	17.26	0.66	21.7	46.7
41700	00:02:46.800	3.65	20.4	0.22	26.37	17.29	0.66	21.7	46.7
41725	00:02:46.900	3.65	20.4	0.22	26.38	17.32	0.66	21.7	46.7
41750	00:02:47.000	3.65	20.4	0.22	26.37	17.35	0.66	21.7	46.6
41775	00:02:47.100	3.65	20.4	0.22	26.37	17.38	0.66	21.7	46.6
41800	00:02:47.200	3.65	20.4	0.22	26.39	17.41	0.66	21.7	46.6
41825	00:02:47.300	3.65	20.4	0.22	26.38	17.42	0.66	21.7	46.6
41850	00:02:47.400	3.65	20.4	0.22	26.4	17.41	0.66	21.7	46.6
41875	00:02:47.500	3.65	20.4	0.22	26.46	17.39	0.66	21.7	46.6
41900	00:02:47.600	3.65	20.4	0.22	26.47	17.44	0.66	21.7	46.6
41925	00:02:47.700	3.65	20.4	0.22	26.54	17.48	0.66	21.7	46.6
41950	00:02:47.800	3.65	20.4	0.22	26.52	17.46	0.66	21.7	46.6
41975	00:02:47.900	3.65	20.4	0.22	26.52	17.48	0.66	21.7	46.6
42000	00:02:48.000	3.65	20.4	0.22	26.57	17.48	0.66	21.7	46.6
42025	00:02:48.100	3.65	20.4	0.22	26.6	17.5	0.66	21.7	46.6
42050	00:02:48.200	3.65	20.4	0.22	26.57	17.5	0.66	21.7	46.6
42075	00:02:48.300	3.65	20.4	0.22	26.59	17.53	0.66	21.7	46.6
42100	00:02:48.400	3.65	20.4	0.22	26.58	17.53	0.66	21.7	46.6
42125	00:02:48.500	3.65	20.4	0.22	26.58	17.59	0.66	21.7	46.6
42150	00:02:48.600	3.65	20.4	0.22	26.61	17.57	0.66	21.7	46.6
42175	00:02:48.700	3.65	20.4	0.22	26.56	17.55	0.66	21.7	46.6
42200	00:02:48.800	3.65	20.4	0.22	26.6	17.57	0.66	21.7	46.6
42225	00:02:48.900	3.65	20.4	0.22	26.62	17.57	0.66	21.7	46.6
42250	00:02:49.000	3.65	20.4	0.22	26.6	17.57	0.66	21.7	46.6
42275	00:02:49.100	3.66	20.4	0.22	26.6	17.57	0.66	21.7	46.6
42300	00:02:49.200	3.66	20.4	0.22	26.66	17.59	0.66	21.7	46.6
42325	00:02:49.300	3.66	20.4	0.22	26.67	17.59	0.66	21.7	46.6
42350	00:02:49.400	3.66	20.4	0.22	26.68	17.57	0.66	21.7	46.6
42375	00:02:49.500	3.66	20.4	0.22	26.71	17.57	0.66	21.7	46.6
42400	00:02:49.600	3.66	20.4	0.22	26.72	17.59	0.66	21.7	46.6
42425	00:02:49.700	3.66	20.4	0.22	26.77	17.64	0.66	21.7	46.6
42450	00:02:49.800	3.66	20.4	0.22	26.8	17.69	0.66	21.7	46.6
42475	00:02:49.900	3.66	20.4	0.22	26.84	17.69	0.66	21.7	46.6
42500	00:02:50.000	3.66	20.4	0.22	26.85	17.7	0.66	21.7	46.6
42525	00:02:50.100	3.66	20.4	0.22	26.85	17.72	0.66	21.7	46.6
42550	00:02:50.200	3.66	20.4	0.22	26.83	17.73	0.66	21.7	46.6
42575	00:02:50.300	3.66	20.4	0.22	26.83	17.74	0.66	21.7	46.6
42600	00:02:50.400	3.66	20.4	0.22	26.89	17.76	0.66	21.7	46.6
42625	00:02:50.500	3.66	20.4	0.22	26.86	17.76	0.66	21.7	46.6
42650	00:02:50.600	3.66	20.4	0.22	26.82	17.76	0.66	21.7	46.6
42675	00:02:50.700	3.66	20.4	0.22	26.82	17.74	0.66	21.7	46.6
42700	00:02:50.800	3.66	20.4	0.22	26.78	17.72	0.66	21.7	46.6
42725	00:02:50.900	3.66	20.4	0.22	26.79	17.74	0.66	21.7	46.6
42750	00:02:51.000	3.66	20.4	0.22	26.8	17.74	0.66	21.7	46.6
42775	00:02:51.100	3.66	20.4	0.22	26.84	17.78	0.66	21.7	46.6
42800	00:02:51.200	3.66	20.4	0.22	26.88	17.79	0.66	21.7	46.6
42825	00:02:51.300	3.66	20.4	0.22	26.87	17.77	0.66	21.7	46.6
42850	00:02:51.400	3.66	20.4	0.22	26.84	17.78	0.66	21.7	46.6
42875	00:02:51.500	3.66	20.4	0.22	26.89	17.8	0.66	21.7	46.6
42900	00:02:51.600	3.66	20.4	0.22	26.94	17.83	0.66	21.7	46.6
42925	00:02:51.700	3.67	20.4	0.22	26.98	17.83	0.66	21.7	46.6
42950	00:02:51.800	3.66	20.4	0.22	27.03	17.79	0.66	21.7	46.6
42975	00:02:51.900	3.66	20.4	0.22	27.05	17.8	0.66	21.7	46.6
43000	00:02:52.000	3.66	20.4	0.22	27.06	17.84	0.66	21.7	46.6
43025	00:02:52.100	3.67	20.4	0.22	27.09	17.81	0.66	21.7	46.6
43050	00:02:52.200	3.67	20.4	0.22	27.07	17.79	0.66	21.7	46.6
43075	00:02:52.300	3.67	20.4	0.22	27.13	17.85	0.66	21.7	46.6
43100	00:02:52.400	3.67	20.4	0.22	27.19	17.85	0.66	21.7	46.6
43125	00:02:52.500	3.67	20.4	0.22	27.18	17.87	0.66	21.7	46.6
43150	00:02:52.600	3.66	20.39	0.22	27.23	17.88	0.66	21.7	46.6
43175	00:02:52.700	3.66	20.4	0.22	27.2	17.9	0.66	21.7	46.6
43200	00:02:52.800	3.67	20.39	0.23	27.25	17.96	0.66	21.7	46.6
43225	00:02:52.900	3.67	20.4	0.23	27.22	17.99	0.66	21.7	46.6
43250	00:02:53.000	3.67	20.39	0.23	27.25	17.98	0.66	21.7	46.6
43275	00:02:53.100	3.67	20.39	0.23	27.24	17.97	0.66	21.7	46.6
43300	00:02:53.200	3.67	20.39	0.23	27.28	18.04	0.66	21.7	46.6
43325	00:02:53.300	3.67	20.39	0.23	27.28	18.02	0.66	21.7	46.6
43350	00:02:53.400	3.67	20.39	0.23	27.29	18.06	0.66	21.7	46.6
43375	00:02:53.500	3.67	20.39	0.23	27.31	18.05	0.66	21.7	46.6
43400	00:02:53.600	3.67	20.39	0.23	27.28	18.02	0.66	21.7	46.6
43425	00:02:53.700	3.67	20.39	0.23	27.33	18.02	0.66	21.7	46.6
43450	00:02:53.800	3.67	20.39	0.23	27.34	18.05	0.66	21.7	46.6
43475	00:02:53.900	3.67	20.39	0.23	27.38	18.06	0.66	21.7	46.6
43500	00:02:54.000	3.67	20.39	0.23	27.4	18.09	0.66	21.7	46.6
43525	00:02:54.100	3.67	20.39	0.23	27.39	18.16	0.66	21.7	46.6
43550	00:02:54.200	3.67	20.39	0.23	27.4	18.15	0.66	21.7	46.6
43575	00:02:54.300	3.67	20.39	0.23	27.41	18.19	0.66	21.7	46.6
43600	00:02:54.400	3.67	20.39	0.23	27.41	18.24	0.67	21.7	46.6
43625	00:02:54.500	3.67	20.39	0.23	27.45	18.28	0.67	21.7	46.6
43650	00:02:54.600	3.67	20.39	0.23	27.49	18.36	0.67	21.7	46.6
43675	00:02:54.700	3.67	20.39	0.23	27.49	18.42	0.67	21.7	46.6
43700	00:02:54.800	3.67	20.39	0.23	27.46	18.44	0.67	21.7	46.6
43725	00:02:54.900	3.67	20.39	0.23	27.47	18.45	0.67	21.7	46.6
43750	00:02:55.000	3.67	20.39	0.23	27.52	18.43	0.67	21.7	46.6
43775	00:02:55.100	3.67	20.39	0.23	27.56	18.43	0.67	21.7	46.6
43800	00:02:55.200	3.67	20.39	0.23	27.55	18.42	0.67	21.7	46.6
43825	00:02:55.300	3.67	20.39	0.23	27.57	18.4	0.67	21.7	46.6
43850	00:02:55.400	3.67	20.39	0.23	27.58	18.37	0.67	21.7	46.6
43875	00:02:55.500	3.67	20.39	0.23	27.59	18.37	0.67	21.7	46.6
43900	00:02:55.600	3.67	20.39	0.23	27.58	18.36	0.67	21.7	46.6
43925	00:02:55.700	3.67	20.39	0.23	27.61	18.35	0.66	21.7	46.6
43950	00:02:55.800	3.67	20.39	0.23	27.63	18.33	0.66	21.7	46.6
43975	00:02:55.900	3.67	20.39	0.23	27.67	18.34	0.66	21.7	46.6
44000	00:02:56.000	3.67	20.39	0.23	27.61	18.34	0.66	21.7	46.6
44025	00:02:56.100	3.67	20.39	0.23	27.62	18.36	0.66	21.7	46.6
44050	00:02:56.200	3.67	20.39	0.23	27.66	18.4	0.67	21.7	46.6
44075	00:02:56.300	3.67	20.39	0.23	27.69	18.4	0.66	21.7	46.6
44100	00:02:56.400	3.67	20.39	0.23	27.7	18.42	0.66	21.7	46.6
44125	00:02:56.500	3.67	20.39	0.23	27.72	18.41	0.66	21.7	46.6
44150	00:02:56.600	3.66	20.39	0.23	27.7	18.39	0.66	21.7	46.6
44175	00:02:56.700	3.66	20.39	0.23	27.64	18.35	0.66	21.7	46.6
44200	00:02:56.800	3.66	20.39	0.23	27.62	18.41	0.67	21.7	46.6
44225	00:02:56.900	3.66	20.39	0.23	27.63	18.42	0.67	21.7	46.6
44250	00:02:57.000	3.66	20.39	0.23	27.63	18.46	0.67	21.6	46.6
44275	00:02:57.100	3.66	20.39	0.23	27.6	18.44	0.67	21.6	46.6
44300	00:02:57.200	3.67	20.39	0.23	27.57	18.44	0.67	21.6	46.6
44325	00:02:57.300	3.67	20.39	0.23	27.5	18.45	0.67	21.6	46.6
44350	00:02:57.400	3.67	20.39	0.23	27.49	18.41	0.67	21.6	46.6
44375	00:02:57.500	3.67	20.39	0.23	27.43	18.41	0.67	21.6	46.6
44400	00:02:57.600	3.67	20.39	0.23	27.45	18.4	0.67	21.6	46.6
44425	00:02:57.700	3.67	20.39	0.23	27.49	18.39	0.67	21.6	46.6
44450	00:02:57.800	3.67	20.39	0.23	27.51	18.32	0.67	21.6	46.6
44475	00:02:57.900	3.67	20.39	0.23	27.49	18.28	0.67	21.6	46.6
44500	00:02:58.000	3.67	20.39	0.23	27.5	18.24	0.66	21.7	46.6
44525	00:02:58.100	3.67	20.39	0.23	27.5	18.26	0.66	21.7	46.6
44550	00:02:58.200	3.67	20.39	0.23	27.46	18.2	0.66	21.7	46.6
44575	00:02:58.300	3.67	20.39	0.23	27.44	18.21	0.66	21.7	46.6
44600	00:02:58.400	3.67	20.39	0.23	27.44	18.2	0.66	21.7	46.6
44625	00:02:58.500	3.67	20.39	0.23	27.45	18.17	0.66	21.7	46.6
44650	00:02:58.600	3.67	20.39	0.23	27.42	18.2	0.66	21.7	46.6
44675	00:02:58.700	3.67	20.39	0.23	27.4	18.22	0.66	21.7	46.6
44700	00:02:58.800	3.67	20.39	0.23	27.39	18.22	0.67	21.7	46.6
44725	00:02:58.900	3.67	20.39	0.23	27.39	18.24	0.67	21.7	46.6
44750	00:02:59.000	3.67	20.39	0.23	27.34	18.25	0.67	21.7	46.6
44775	00:02:59.100	3.67	20.39	0.23	27.32	18.22	0.67	21.7	46.6
44800	00:02:59.200	3.67	20.39	0.23	27.39	18.26	0.67	21.7	46.6
44825	00:02:59.300	3.67	20.39	0.23	27.43	18.28	0.67	21.7	46.6
44850	00:02:59.400	3.67	20.39	0.23	27.43	18.31	0.67	21.7	46.6
44875	00:02:59.500	3.67	20.39	0.23	27.4	18.36	0.67	21.7	46.6
44900	00:02:59.600	3.67	20.39	0.23	27.42	18.36	0.67	21.7	46.6
44925	00:02:59.700	3.67	20.39	0.23	27.47	18.36	0.67	21.7	46.6
44950	00:02:59.800	3.67	20.39	0.23	27.47	18.36	0.67	21.7	46.6
44975	00:02:59.900	3.67	20.39	0.23	27.46	18.36	0.67	21.7	46.6
45000	00:03:00.000	3.67	20.39	0.23	27.49	18.35	0.67	21.7	46.6
45025	00:03:00.100	3.67	20.39	0.23	27.51	18.37	0.67	21.7	46.6
45050	00:03:00.200	3.67	20.39	0.23	27.49	18.35	0.67	21.7	46.6
45075	00:03:00.300	3.67	20.39	0.23	27.46	18.34	0.67	21.7	46.6
45100	00:03:00.400	3.67	20.39	0.23	27.5	18.32	0.67	21.7	46.6
45125	00:03:00.500	3.67	20.39	0.23	27.53	18.3	0.66	21.7	46.6
45150	00:03:00.600	3.67	20.39	0.23	27.56	18.28	0.66	21.7	46.6
45175	00:03:00.700	3.67	20.39	0.23	27.5	18.31	0.67	21.7	46.6
45200	00:03:00.800	3.67	20.39	0.23	27.5	18.33	0.67	21.7	46.6
45225	00:03:00.900	3.67	20.39	0.23	27.5	18.33	0.67	21.7	46.6
45250	00:03:01.000	3.67	20.39	0.23	27.53	18.35	0.67	21.7	46.6
45275	00:03:01.100	3.67	20.39	0.23	27.57	18.36	0.67	21.7	46.6
45300	00:03:01.200	3.67	20.39	0.23	27.59	18.38	0.67	21.7	46.6
45325	00:03:01.300	3.67	20.39	0.23	27.6	18.36	0.67	21.7	46.6
45350	00:03:01.400	3.67	20.39	0.23	27.55	18.37	0.67	21.7	46.6
45375	00:03:01.500	3.68	20.39	0.23	27.59	18.39	0.67	21.7	46.6
45400	00:03:01.600	3.68	20.39	0.23	27.58	18.36	0.67	21.7	46.6
45425	00:03:01.700	3.68	20.39	0.23	27.6	18.33	0.66	21.7	46.6
45450	00:03:01.800	3.68	20.39	0.23	27.58	18.34	0.66	21.7	46.6
45475	00:03:01.900	3.68	20.39	0.23	27.62	18.33	0.66	21.7	46.6
45500	00:03:02.000	3.68	20.39	0.23	27.65	18.32	0.66	21.7	46.6
45525	00:03:02.100	3.67	20.39	0.23	27.65	18.3	0.66	21.7	46.6
45550	00:03:02.200	3.67	20.39	0.23	27.62	18.31	0.66	21.7	46.6
45575	00:03:02.300	3.67	20.39	0.23	27.64	18.34	0.66	21.7	46.6
45600	00:03:02.400	3.67	20.39	0.23	27.69	18.33	0.66	21.7	46.6
45625	00:03:02.500	3.67	20.39	0.23	27.66	18.31	0.66	21.7	46.6
45650	00:03:02.600	3.67	20.39	0.23	27.66	18.3	0.66	21.7	46.6
45675	00:03:02.700	3.67	20.39	0.23	27.68	18.32	0.66	21.7	46.6
45700	00:03:02.800	3.67	20.39	0.23	27.69	18.31	0.66	21.7	46.6
45725	00:03:02.900	3.67	20.39	0.23	27.64	18.33	0.66	21.7	46.6
45750	00:03:03.000	3.67	20.39	0.23	27.59	18.34	0.66	21.7	46.6
45775	00:03:03.100	3.67	20.39	0.23	27.59	18.34	0.66	21.7	46.6
45800	00:03:03.200	3.67	20.39	0.23	27.61	18.3	0.66	21.7	46.6
45825	00:03:03.300	3.67	20.39	0.23	27.63	18.26	0.66	21.7	46.6
45850	00:03:03.400	3.67	20.39	0.23	27.6	18.31	0.66	21.7	46.6
45875	00:03:03.500	3.67	20.39	0.23	27.6	18.32	0.66	21.7	46.6
45900	00:03:03.600	3.67	20.39	0.23	27.57	18.37	0.67	21.7	46.6
45925	00:03:03.700	3.67	20.39	0.23	27.52	18.38	0.67	21.7	46.6
45950	00:03:03.800	3.67	20.39	0.23	27.54	18.43	0.67	21.7	46.6
45975	00:03:03.900	3.67	20.39	0.23	27.58	18.41	0.67	21.7	46.6
46000	00:03:04.000	3.67	20.39	0.23	27.6	18.41	0.67	21.6	46.6
46025	00:03:04.100	3.67	20.39	0.23	27.58	18.43	0.67	21.6	46.6
46050	00:03:04.200	3.67	20.39	0.23	27.56	18.47	0.67	21.6	46.6
46075	00:03:04.300	3.67	20.39	0.23	27.52	18.52	0.67	21.6	46.6
46100	00:03:04.400	3.67	20.39	0.23	27.52	18.51	0.67	21.6	46.6
46125	00:03:04.500	3.67	20.39	0.23	27.55	18.49	0.67	21.6	46.6
46150	00:03:04.600	3.67	20.39	0.23	27.58	18.51	0.67	21.6	46.6
46175	00:03:04.700	3.67	20.39	0.23	27.59	18.52	0.67	21.6	46.6
46200	00:03:04.800	3.67	20.39	0.23	27.6	18.45	0.67	21.6	46.6
46225	00:03:04.900	3.67	20.39	0.23	27.58	18.51	0.67	21.6	46.6
46250	00:03:05.000	3.67	20.39	0.23	27.58	18.51	0.67	21.7	46.6
46275	00:03:05.100	3.67	20.39	0.23	27.58	18.51	0.67	21.7	46.6
46300	00:03:05.200	3.67	20.39	0.23	27.6	18.48	0.67	21.7	46.6
46325	00:03:05.300	3.67	20.39	0.23	27.65	18.47	0.67	21.7	46.6
46350	00:03:05.400	3.67	20.39	0.23	27.67	18.48	0.67	21.7	46.6
46375	00:03:05.500	3.67	20.39	0.23	27.65	18.5	0.67	21.7	46.6
46400	00:03:05.600	3.67	20.39	0.23	27.67	18.46	0.67	21.7	46.6
46425	00:03:05.700	3.67	20.39	0.23	27.71	18.48	0.67	21.7	46.6
46450	00:03:05.800	3.67	20.39	0.23	27.72	18.49	0.67	21.7	46.6
46475	00:03:05.900	3.67	20.39	0.23	27.75	18.48	0.67	21.7	46.6
46500	00:03:06.000	3.67	20.39	0.23	27.7	18.47	0.67	21.6	46.6
46525	00:03:06.100	3.67	20.39	0.23	27.72	18.52	0.67	21.6	46.6
46550	00:03:06.200	3.67	20.39	0.23	27.7	18.55	0.67	21.6	46.6
46575	00:03:06.300	3.67	20.39	0.23	27.68	18.6	0.67	21.6	46.6
46600	00:03:06.400	3.67	20.39	0.23	27.66	18.61	0.67	21.6	46.6
46625	00:03:06.500	3.67	20.39	0.23	27.69	18.61	0.67	21.6	46.6
46650	00:03:06.600	3.67	20.39	0.23	27.66	18.68	0.68	21.6	46.6
46675	00:03:06.700	3.67	20.39	0.23	27.65	18.67	0.68	21.6	46.6
46700	00:03:06.800	3.67	20.39	0.23	27.64	18.73	0.68	21.6	46.6
46725	00:03:06.900	3.67	20.39	0.23	27.64	18.7	0.68	21.6	46.6
46750	00:03:07.000	3.67	20.39	0.23	27.69	18.75	0.68	21.6	46.6
46775	00:03:07.100	3.67	20.39	0.23	27.66	18.73	0.68	21.6	46.6
46800	00:03:07.200	3.67	20.39	0.23	27.71	18.73	0.68	21.6	46.6
46825	00:03:07.300	3.67	20.39	0.23	27.7	18.68	0.67	21.6	46.6
46850	00:03:07.400	3.67	20.39	0.23	27.71	18.7	0.67	21.6	46.6
46875	00:03:07.500	3.67	20.39	0.23	27.7	18.73	0.68	21.6	46.6
46900	00:03:07.600	3.67	20.39	0.23	27.71	18.69	0.67	21.6	46.6
46925	00:03:07.700	3.67	20.39	0.23	27.74	18.68	0.67	21.6	46.6
46950	00:03:07.800	3.67	20.39	0.23	27.71	18.68	0.67	21.6	46.6
46975	00:03:07.900	3.67	20.39	0.23	27.73	18.71	0.67	21.6	46.6
47000	00:03:08.000	3.67	20.39	0.23	27.71	18.69	0.67	21.6	46.6
47025	00:03:08.100	3.67	20.39	0.23	27.75	18.71	0.67	21.6	46.6
47050	00:03:08.200	3.67	20.39	0.23	27.72	18.73	0.68	21.6	46.6
47075	00:03:08.300	3.67	20.39	0.23	27.76	18.71	0.67	21.6	46.6
47100	00:03:08.400	3.67	20.39	0.23	27.79	18.72	0.67	21.6	46.6
47125	00:03:08.500	3.67	20.39	0.23	27.82	18.73	0.67	21.6	46.6
47150	00:03:08.600	3.67	20.39	0.23	27.8	18.76	0.67	21.6	46.6
47175	00:03:08.700	3.67	20.39	0.23	27.84	18.78	0.67	21.6	46.6
47200	00:03:08.800	3.67	20.39	0.23	27.91	18.77	0.67	21.6	46.6
47225	00:03:08.900	3.67	20.39	0.23	27.95	18.79	0.67	21.6	46.6
47250	00:03:09.000	3.67	20.39	0.23	28	18.79	0.67	21.6	46.6
47275	00:03:09.100	3.67	20.39	0.23	28.01	18.81	0.67	21.6	46.6
47300	00:03:09.200	3.67	20.39	0.23	28.06	18.82	0.67	21.6	46.6
47325	00:03:09.300	3.67	20.39	0.23	28.06	18.86	0.67	21.6	46.6
47350	00:03:09.400	3.68	20.39	0.23	28.06	18.87	0.67	21.6	46.6
47375	00:03:09.500	3.68	20.39	0.23	28.07	18.88	0.67	21.6	46.6
47400	00:03:09.600	3.68	20.39	0.23	28.13	18.91	0.67	21.6	46.6
47425	00:03:09.700	3.68	20.39	0.23	28.12	18.93	0.67	21.6	46.6
47450	00:03:09.800	3.68	20.39	0.24	28.13	18.96	0.67	21.6	46.6
47475	00:03:09.900	3.68	20.39	0.24	28.09	18.96	0.68	21.6	46.6
47500	00:03:10.000	3.68	20.39	0.24	28.1	19.03	0.68	21.6	46.6
47525	00:03:10.100	3.68	20.39	0.24	28.12	19	0.68	21.6	46.6
47550	00:03:10.200	3.68	20.39	0.24	28.13	19	0.68	21.6	46.6
47575	00:03:10.300	3.68	20.39	0.24	28.15	19.02	0.68	21.6	46.6
47600	00:03:10.400	3.68	20.39	0.24	28.16	19.04	0.68	21.6	46.6
47625	00:03:10.500	3.68	20.39	0.24	28.18	19.07	0.68	21.6	46.6
47650	00:03:10.600	3.68	20.39	0.24	28.21	19.09	0.68	21.6	46.6
47675	00:03:10.700	3.68	20.39	0.24	28.26	19.11	0.68	21.6	46.6
47700	00:03:10.800	3.68	20.38	0.24	28.3	19.16	0.68	21.6	46.6
47725	00:03:10.900	3.68	20.38	0.24	28.34	19.19	0.68	21.6	46.6
47750	00:03:11.000	3.68	20.38	0.24	28.34	19.17	0.68	21.6	46.6
47775	00:03:11.100	3.68	20.38	0.24	28.39	19.21	0.68	21.6	46.6
47800	00:03:11.200	3.68	20.38	0.24	28.39	19.25	0.68	21.6	46.6
47825	00:03:11.300	3.68	20.38	0.24	28.39	19.25	0.68	21.6	46.6
47850	00:03:11.400	3.68	20.38	0.24	28.4	19.23	0.68	21.6	46.6
47875	00:03:11.500	3.68	20.38	0.24	28.39	19.21	0.68	21.6	46.6
47900	00:03:11.600	3.68	20.38	0.24	28.35	19.2	0.68	21.6	46.6
47925	00:03:11.700	3.68	20.38	0.24	28.34	19.24	0.68	21.6	46.6
47950	00:03:11.800	3.68	20.38	0.24	28.34	19.2	0.68	21.6	46.6
47975	00:03:11.900	3.68	20.38	0.24	28.34	19.19	0.68	21.6	46.6
48000	00:03:12.000	3.68	20.38	0.24	28.36	19.2	0.68	21.6	46.6
48025	00:03:12.100	3.68	20.38	0.24	28.33	19.19	0.68	21.6	46.6
48050	00:03:12.200	3.68	20.38	0.24	28.34	19.21	0.68	21.6	46.6
48075	00:03:12.300	3.68	20.38	0.24	28.36	19.22	0.68	21.6	46.6
48100	00:03:12.400	3.68	20.38	0.24	28.41	19.26	0.68	21.6	46.6
48125	00:03:12.500	3.68	20.38	0.24	28.43	19.29	0.68	21.6	46.6
48150	00:03:12.600	3.68	20.38	0.24	28.46	19.31	0.68	21.6	46.6
48175	00:03:12.700	3.68	20.38	0.24	28.45	19.26	0.68	21.6	46.6
48200	00:03:12.800	3.68	20.38	0.24	28.44	19.25	0.68	21.6	46.6
48225	00:03:12.900	3.68	20.38	0.24	28.44	19.3	0.68	21.6	46.6
48250	00:03:13.000	3.68	20.38	0.24	28.49	19.33	0.68	21.6	46.6
48275	00:03:13.100	3.68	20.38	0.24	28.52	19.34	0.68	21.6	46.6
48300	00:03:13.200	3.68	20.38	0.24	28.54	19.37	0.68	21.6	46.6
48325	00:03:13.300	3.68	20.38	0.24	28.57	19.37	0.68	21.6	46.6
48350	00:03:13.400	3.68	20.38	0.24	28.58	19.38	0.68	21.6	46.6
48375	00:03:13.500	3.68	20.38	0.24	28.59	19.42	0.68	21.6	46.6
48400	00:03:13.600	3.68	20.38	0.24	28.61	19.41	0.68	21.6	46.6
48425	00:03:13.700	3.68	20.38	0.24	28.57	19.44	0.68	21.6	46.6
48450	00:03:13.800	3.68	20.38	0.24	28.58	19.46	0.68	21.6	46.6
48475	00:03:13.900	3.68	20.38	0.24	28.64	19.45	0.68	21.6	46.6
48500	00:03:14.000	3.67	20.38	0.24	28.64	19.44	0.68	21.6	46.6
48525	00:03:14.100	3.67	20.38	0.24	28.64	19.41	0.68	21.6	46.6
48550	00:03:14.200	3.67	20.38	0.24	28.64	19.39	0.68	21.6	46.6
48575	00:03:14.300	3.67	20.38	0.24	28.62	19.43	0.68	21.6	46.6
48600	00:03:14.400	3.67	20.38	0.24	28.6	19.38	0.68	21.6	46.6
48625	00:03:14.500	3.67	20.38	0.24	28.58	19.38	0.68	21.6	46.6
48650	00:03:14.600	3.67	20.38	0.24	28.56	19.42	0.68	21.6	46.6
48675	00:03:14.700	3.67	20.38	0.24	28.61	19.46	0.68	21.6	46.6
48700	00:03:14.800	3.67	20.38	0.24	28.61	19.49	0.68	21.6	46.6
48725	00:03:14.900	3.67	20.38	0.24	28.57	19.51	0.68	21.6	46.6
48750	00:03:15.000	3.67	20.38	0.24	28.56	19.52	0.68	21.6	46.6
48775	00:03:15.100	3.67	20.38	0.24	28.55	19.57	0.69	21.6	46.6
48800	00:03:15.200	3.67	20.38	0.24	28.54	19.55	0.69	21.6	46.6
48825	00:03:15.300	3.67	20.38	0.24	28.54	19.56	0.69	21.6	46.6
48850	00:03:15.400	3.67	20.38	0.24	28.55	19.6	0.69	21.6	46.6
48875	00:03:15.500	3.67	20.38	0.24	28.57	19.58	0.69	21.6	46.6
48900	00:03:15.600	3.67	20.38	0.24	28.57	19.57	0.69	21.6	46.6
48925	00:03:15.700	3.67	20.38	0.24	28.58	19.53	0.68	21.6	46.6
48950	00:03:15.800	3.67	20.38	0.24	28.55	19.52	0.68	21.6	46.6
48975	00:03:15.900	3.67	20.38	0.24	28.59	19.5	0.68	21.6	46.6
49000	00:03:16.000	3.67	20.38	0.24	28.56	19.49	0.68	21.6	46.7
49025	00:03:16.100	3.67	20.38	0.24	28.56	19.49	0.68	21.6	46.7
49050	00:03:16.200	3.67	20.38	0.24	28.56	19.51	0.68	21.6	46.7
49075	00:03:16.300	3.67	20.38	0.24	28.59	19.46	0.68	21.6	46.7
49100	00:03:16.400	3.67	20.38	0.24	28.57	19.48	0.68	21.6	46.7
49125	00:03:16.500	3.67	20.38	0.24	28.58	19.44	0.68	21.6	46.7
49150	00:03:16.600	3.67	20.38	0.24	28.59	19.45	0.68	21.6	46.7
49175	00:03:16.700	3.67	20.38	0.24	28.58	19.48	0.68	21.6	46.7
49200	00:03:16.800	3.67	20.38	0.24	28.6	19.47	0.68	21.6	46.7
49225	00:03:16.900	3.67	20.38	0.24	28.57	19.46	0.68	21.6	46.7
49250	00:03:17.000	3.67	20.38	0.24	28.6	19.5	0.68	21.6	46.7
49275	00:03:17.100	3.67	20.38	0.24	28.62	19.51	0.68	21.6	46.7
49300	00:03:17.200	3.67	20.38	0.24	28.59	19.51	0.68	21.6	46.7
49325	00:03:17.300	3.67	20.38	0.24	28.59	19.58	0.68	21.6	46.7
49350	00:03:17.400	3.67	20.38	0.24	28.63	19.57	0.68	21.6	46.7
49375	00:03:17.500	3.67	20.38	0.24	28.64	19.64	0.69	21.6	46.7
49400	00:03:17.600	3.67	20.38	0.24	28.67	19.61	0.68	21.6	46.7
49425	00:03:17.700	3.67	20.38	0.24	28.69	19.63	0.68	21.6	46.7
49450	00:03:17.800	3.67	20.38	0.24	28.73	19.64	0.68	21.6	46.7
49475	00:03:17.900	3.67	20.38	0.24	28.73	19.66	0.68	21.6	46.7
49500	00:03:18.000	3.67	20.38	0.24	28.74	19.66	0.68	21.6	46.7
49525	00:03:18.100	3.67	20.38	0.24	28.73	19.65	0.68	21.6	46.7
49550	00:03:18.200	3.67	20.38	0.24	28.8	19.65	0.68	21.6	46.7
49575	00:03:18.300	3.67	20.38	0.24	28.8	19.64	0.68	21.6	46.7
49600	00:03:18.400	3.67	20.38	0.24	28.78	19.64	0.68	21.6	46.7
49625	00:03:18.500	3.67	20.38	0.24	28.79	19.61	0.68	21.6	46.7
49650	00:03:18.600	3.67	20.38	0.24	28.78	19.64	0.68	21.6	46.7
49675	00:03:18.700	3.67	20.38	0.24	28.76	19.63	0.68	21.6	46.7
49700	00:03:18.800	3.67	20.38	0.24	28.75	19.62	0.68	21.6	46.7
49725	00:03:18.900	3.67	20.38	0.24	28.74	19.62	0.68	21.6	46.7
49750	00:03:19.000	3.67	20.38	0.24	28.76	19.62	0.68	21.6	46.7
49775	00:03:19.100	3.67	20.38	0.24	28.77	19.61	0.68	21.6	46.7
49800	00:03:19.200	3.67	20.38	0.24	28.75	19.63	0.68	21.6	46.7
49825	00:03:19.300	3.67	20.38	0.24	28.75	19.62	0.68	21.6	46.7
49850	00:03:19.400	3.67	20.38	0.24	28.8	19.64	0.68	21.6	46.7
49875	00:03:19.500	3.67	20.38	0.24	28.79	19.67	0.68	21.6	46.7
49900	00:03:19.600	3.67	20.38	0.24	28.78	19.64	0.68	21.6	46.7
49925	00:03:19.700	3.67	20.38	0.24	28.77	19.64	0.68	21.6	46.7
[truncated: 8,669 more rows]
