# Supplementary material for: Long-term iron supplementation combined with vitamin B6 enhances maximal oxygen uptake and promotes skeletal muscle-specific mitochondrial biogenesis in rats
Source: Front Nutr. 2024 Jan 15;10:1335187. doi: 10.3389/fnut.2023.1335187 (PMC10823527; doi:10.3389/fnut.2023.1335187)
Supplement: Supplementary file 1 [file Data_Sheet_1.zip › Supplementary Material/VO2max_Raw data/iron-NO4-MEASUREMENT.xls]

## Sheet: Export_1980-01-04T0515_CAL
Counter	Time	Flow	Oxigen	CO2	VO2	VCO2	RQ	Temp	Hum
sample	hh:mm:ss.zzz	l/min	%	%	ml/min/kg	ml/min/kg	1	C	%
0	00:00:00.000	3.6	20.62	-0.11	2.9	0	0	21.6	51.2
25	00:00:00.100	3.59	20.63	0	2.65	0	0	21.6	51.2
50	00:00:00.200	3.59	20.62	0.02	3	0	0	21.6	51.2
75	00:00:00.300	3.59	20.62	0.03	2.88	0	0	21.6	51.2
100	00:00:00.400	3.59	20.62	0.03	3.15	0	0	21.6	51.2
125	00:00:00.500	3.59	20.62	0.04	3.08	0	0	21.6	51.2
150	00:00:00.600	3.59	20.62	0.04	3.2	0	0	21.6	51.2
175	00:00:00.700	3.59	20.62	0.04	3.16	0	0	21.6	51.2
200	00:00:00.800	3.59	20.62	0.04	3.23	0.03	0.01	21.6	51.2
225	00:00:00.900	3.59	20.62	0.04	3.21	0.1	0.03	21.6	51.2
250	00:00:01.000	3.59	20.62	0.04	3.22	0.21	0.06	21.5	51.2
275	00:00:01.100	3.59	20.62	0.04	3.31	0.6	0.18	21.5	51.2
300	00:00:01.200	3.59	20.62	0.04	3.33	0.62	0.19	21.5	51.2
325	00:00:01.300	3.59	20.62	0.04	3.39	0.62	0.18	21.5	51.2
350	00:00:01.400	3.59	20.62	0.04	3.34	0.63	0.19	21.5	51.2
375	00:00:01.500	3.59	20.62	0.04	3.43	0.63	0.19	21.5	51.2
400	00:00:01.600	3.59	20.62	0.04	3.4	0.65	0.19	21.5	51.2
425	00:00:01.700	3.59	20.62	0.04	3.47	0.65	0.19	21.5	51.2
450	00:00:01.800	3.59	20.62	0.05	3.49	0.66	0.19	21.5	51.2
475	00:00:01.900	3.59	20.62	0.05	3.53	0.67	0.19	21.5	51.2
500	00:00:02.000	3.59	20.62	0.05	3.54	0.67	0.19	21.6	51.2
525	00:00:02.100	3.59	20.62	0.05	3.54	0.67	0.19	21.6	51.2
550	00:00:02.200	3.59	20.62	0.05	3.6	0.68	0.19	21.6	51.2
575	00:00:02.300	3.6	20.62	0.05	3.62	0.69	0.19	21.6	51.2
600	00:00:02.400	3.6	20.62	0.05	3.61	0.7	0.19	21.6	51.2
625	00:00:02.500	3.6	20.62	0.05	3.64	0.71	0.2	21.6	51.2
650	00:00:02.600	3.6	20.62	0.05	3.64	0.72	0.2	21.6	51.2
675	00:00:02.700	3.6	20.62	0.05	3.65	0.72	0.2	21.6	51.2
700	00:00:02.800	3.6	20.62	0.05	3.62	0.73	0.2	21.6	51.2
725	00:00:02.900	3.6	20.62	0.05	3.65	0.74	0.2	21.6	51.2
750	00:00:03.000	3.6	20.62	0.05	3.7	0.75	0.2	21.5	51.2
775	00:00:03.100	3.6	20.62	0.05	3.69	0.76	0.21	21.5	51.2
800	00:00:03.200	3.6	20.62	0.05	3.62	0.76	0.21	21.5	51.2
825	00:00:03.300	3.6	20.62	0.05	3.65	0.77	0.21	21.5	51.2
850	00:00:03.400	3.6	20.62	0.05	3.63	0.77	0.21	21.5	51.2
875	00:00:03.500	3.6	20.62	0.05	3.61	0.77	0.21	21.5	51.2
900	00:00:03.600	3.6	20.62	0.05	3.61	0.78	0.21	21.5	51.2
925	00:00:03.700	3.6	20.62	0.05	3.61	0.78	0.22	21.5	51.2
950	00:00:03.800	3.6	20.62	0.05	3.65	0.78	0.21	21.5	51.2
975	00:00:03.900	3.6	20.62	0.05	3.6	0.78	0.22	21.5	51.2
1000	00:00:04.000	3.6	20.62	0.05	3.61	0.78	0.22	21.6	51.2
1025	00:00:04.100	3.6	20.62	0.05	3.62	0.78	0.22	21.6	51.2
1050	00:00:04.200	3.6	20.62	0.05	3.67	0.79	0.21	21.6	51.2
1075	00:00:04.300	3.6	20.62	0.05	3.64	0.79	0.22	21.6	51.2
1100	00:00:04.400	3.6	20.62	0.05	3.71	0.79	0.21	21.6	51.2
1125	00:00:04.500	3.6	20.62	0.05	3.68	0.79	0.22	21.6	51.2
1150	00:00:04.600	3.6	20.62	0.05	3.75	0.8	0.21	21.6	51.2
1175	00:00:04.700	3.6	20.62	0.05	3.75	0.8	0.21	21.6	51.2
1200	00:00:04.800	3.6	20.62	0.05	3.72	0.8	0.22	21.6	51.2
1225	00:00:04.900	3.6	20.62	0.05	3.77	0.8	0.21	21.6	51.2
1250	00:00:05.000	3.6	20.62	0.05	3.77	0.81	0.21	21.5	51.2
1275	00:00:05.100	3.6	20.62	0.05	3.78	0.81	0.21	21.5	51.2
1300	00:00:05.200	3.6	20.62	0.05	3.75	0.81	0.22	21.5	51.2
1325	00:00:05.300	3.6	20.62	0.05	3.82	0.81	0.21	21.5	51.2
1350	00:00:05.400	3.6	20.62	0.05	3.79	0.81	0.21	21.5	51.2
1375	00:00:05.500	3.6	20.62	0.05	3.83	0.81	0.21	21.5	51.2
1400	00:00:05.600	3.6	20.62	0.05	3.78	0.81	0.21	21.5	51.2
1425	00:00:05.700	3.6	20.62	0.05	3.84	0.81	0.21	21.5	51.2
1450	00:00:05.800	3.6	20.62	0.05	3.85	0.81	0.21	21.5	51.2
1475	00:00:05.900	3.6	20.62	0.05	3.86	0.82	0.21	21.5	51.2
1500	00:00:06.000	3.6	20.62	0.05	3.85	0.82	0.21	21.6	51.2
1525	00:00:06.100	3.6	20.61	0.05	3.9	0.82	0.21	21.6	51.2
1550	00:00:06.200	3.6	20.61	0.05	3.97	0.83	0.21	21.6	51.2
1575	00:00:06.300	3.6	20.61	0.05	3.96	0.84	0.21	21.6	51.2
1600	00:00:06.400	3.6	20.61	0.05	3.97	0.84	0.21	21.6	51.2
1625	00:00:06.500	3.6	20.61	0.05	3.99	0.84	0.21	21.6	51.2
1650	00:00:06.600	3.6	20.61	0.05	4	0.85	0.21	21.6	51.2
1675	00:00:06.700	3.6	20.61	0.05	3.95	0.86	0.22	21.6	51.2
1700	00:00:06.800	3.6	20.61	0.05	3.99	0.87	0.22	21.6	51.2
1725	00:00:06.900	3.6	20.61	0.05	3.99	0.88	0.22	21.6	51.2
1750	00:00:07.000	3.6	20.61	0.05	4.02	0.89	0.22	21.5	51.2
1775	00:00:07.100	3.6	20.61	0.05	3.95	0.89	0.23	21.5	51.2
1800	00:00:07.200	3.6	20.61	0.05	3.97	0.89	0.22	21.5	51.2
1825	00:00:07.300	3.6	20.61	0.05	3.94	0.89	0.23	21.5	51.2
1850	00:00:07.400	3.6	20.61	0.05	4.02	0.9	0.22	21.5	51.2
1875	00:00:07.500	3.6	20.61	0.05	4.03	0.89	0.22	21.5	51.2
1900	00:00:07.600	3.6	20.61	0.05	4.03	0.9	0.22	21.5	51.2
1925	00:00:07.700	3.6	20.61	0.05	4.11	0.9	0.22	21.5	51.2
1950	00:00:07.800	3.6	20.61	0.05	4.11	0.89	0.22	21.5	51.2
1975	00:00:07.900	3.6	20.61	0.05	4.15	0.9	0.22	21.5	51.2
2000	00:00:08.000	3.6	20.61	0.05	4.15	0.9	0.22	21.5	51.2
2025	00:00:08.100	3.6	20.61	0.05	4.26	0.91	0.21	21.5	51.2
2050	00:00:08.200	3.6	20.61	0.05	4.25	0.92	0.22	21.5	51.2
2075	00:00:08.300	3.6	20.61	0.05	4.27	0.93	0.22	21.5	51.2
2100	00:00:08.400	3.6	20.61	0.05	4.28	0.94	0.22	21.5	51.2
2125	00:00:08.500	3.6	20.61	0.05	4.27	0.95	0.22	21.5	51.2
2150	00:00:08.600	3.6	20.61	0.05	4.33	0.96	0.22	21.5	51.2
2175	00:00:08.700	3.6	20.61	0.05	4.27	0.96	0.23	21.5	51.2
2200	00:00:08.800	3.6	20.61	0.05	4.28	0.96	0.23	21.5	51.2
2225	00:00:08.900	3.6	20.61	0.05	4.26	0.97	0.23	21.5	51.2
2250	00:00:09.000	3.6	20.61	0.05	4.27	0.98	0.23	21.5	51.2
2275	00:00:09.100	3.59	20.61	0.05	4.27	0.99	0.23	21.5	51.2
2300	00:00:09.200	3.59	20.61	0.05	4.26	1	0.23	21.5	51.2
2325	00:00:09.300	3.59	20.61	0.05	4.31	1	0.23	21.5	51.2
2350	00:00:09.400	3.59	20.61	0.05	4.26	1.01	0.24	21.5	51.2
2375	00:00:09.500	3.59	20.61	0.05	4.34	1.02	0.24	21.5	51.2
2400	00:00:09.600	3.59	20.61	0.05	4.35	1.02	0.23	21.5	51.2
2425	00:00:09.700	3.59	20.61	0.05	4.43	1.03	0.23	21.5	51.2
2450	00:00:09.800	3.59	20.61	0.05	4.45	1.05	0.24	21.5	51.2
2475	00:00:09.900	3.59	20.61	0.05	4.46	1.07	0.24	21.5	51.2
2500	00:00:10.000	3.59	20.61	0.05	4.54	1.06	0.23	21.5	51.2
2525	00:00:10.100	3.59	20.61	0.05	4.52	1.07	0.24	21.5	51.2
2550	00:00:10.200	3.59	20.61	0.05	4.57	1.07	0.23	21.5	51.2
2575	00:00:10.300	3.59	20.61	0.05	4.56	1.08	0.24	21.5	51.2
2600	00:00:10.400	3.59	20.61	0.05	4.62	1.09	0.24	21.5	51.2
2625	00:00:10.500	3.59	20.61	0.05	4.6	1.1	0.24	21.5	51.2
2650	00:00:10.600	3.59	20.61	0.05	4.59	1.12	0.24	21.5	51.2
2675	00:00:10.700	3.59	20.61	0.05	4.63	1.12	0.24	21.5	51.2
2700	00:00:10.800	3.59	20.61	0.05	4.65	1.13	0.24	21.5	51.2
2725	00:00:10.900	3.59	20.61	0.05	4.7	1.13	0.24	21.5	51.2
2750	00:00:11.000	3.59	20.61	0.05	4.69	1.14	0.24	21.5	51.3
2775	00:00:11.100	3.59	20.61	0.05	4.69	1.14	0.24	21.5	51.3
2800	00:00:11.200	3.59	20.61	0.05	4.71	1.15	0.24	21.5	51.3
2825	00:00:11.300	3.59	20.61	0.05	4.69	1.16	0.25	21.5	51.3
2850	00:00:11.400	3.59	20.61	0.05	4.7	1.18	0.25	21.5	51.3
2875	00:00:11.500	3.59	20.61	0.05	4.72	1.18	0.25	21.5	51.3
2900	00:00:11.600	3.59	20.61	0.05	4.75	1.18	0.25	21.5	51.3
2925	00:00:11.700	3.59	20.61	0.05	4.77	1.19	0.25	21.5	51.3
2950	00:00:11.800	3.59	20.61	0.05	4.79	1.19	0.25	21.5	51.3
2975	00:00:11.900	3.59	20.61	0.05	4.8	1.2	0.25	21.5	51.3
3000	00:00:12.000	3.59	20.61	0.05	4.82	1.2	0.25	21.5	51.3
3025	00:00:12.100	3.59	20.61	0.05	4.85	1.2	0.25	21.5	51.3
3050	00:00:12.200	3.59	20.61	0.05	4.85	1.22	0.25	21.5	51.3
3075	00:00:12.300	3.59	20.61	0.05	4.9	1.23	0.25	21.5	51.3
3100	00:00:12.400	3.59	20.61	0.05	4.89	1.22	0.25	21.5	51.3
3125	00:00:12.500	3.59	20.61	0.05	4.92	1.23	0.25	21.5	51.3
3150	00:00:12.600	3.59	20.61	0.05	4.89	1.23	0.25	21.5	51.3
3175	00:00:12.700	3.59	20.61	0.05	4.87	1.24	0.26	21.5	51.3
3200	00:00:12.800	3.59	20.61	0.05	4.86	1.25	0.26	21.5	51.3
3225	00:00:12.900	3.59	20.61	0.05	4.93	1.25	0.25	21.5	51.3
3250	00:00:13.000	3.59	20.61	0.05	4.9	1.27	0.26	21.6	51.3
3275	00:00:13.100	3.59	20.6	0.05	4.97	1.29	0.26	21.6	51.3
3300	00:00:13.200	3.59	20.6	0.05	4.99	1.29	0.26	21.6	51.3
3325	00:00:13.300	3.59	20.6	0.05	4.97	1.29	0.26	21.6	51.3
3350	00:00:13.400	3.59	20.6	0.05	5.03	1.3	0.26	21.6	51.3
3375	00:00:13.500	3.59	20.6	0.05	4.99	1.31	0.26	21.6	51.3
3400	00:00:13.600	3.59	20.6	0.05	5.08	1.32	0.26	21.6	51.3
3425	00:00:13.700	3.59	20.6	0.05	5.05	1.33	0.26	21.6	51.3
3450	00:00:13.800	3.59	20.6	0.05	5.08	1.33	0.26	21.6	51.3
3475	00:00:13.900	3.59	20.6	0.05	5.07	1.33	0.26	21.6	51.3
3500	00:00:14.000	3.59	20.6	0.05	5.05	1.33	0.26	21.6	51.3
3525	00:00:14.100	3.59	20.6	0.05	5.05	1.32	0.26	21.6	51.3
3550	00:00:14.200	3.59	20.6	0.05	5.06	1.32	0.26	21.6	51.3
3575	00:00:14.300	3.59	20.6	0.05	5.11	1.32	0.26	21.6	51.3
3600	00:00:14.400	3.59	20.6	0.05	5.11	1.32	0.26	21.6	51.3
3625	00:00:14.500	3.59	20.6	0.05	5.15	1.32	0.26	21.6	51.3
3650	00:00:14.600	3.59	20.6	0.05	5.13	1.31	0.25	21.6	51.3
3675	00:00:14.700	3.59	20.6	0.05	5.18	1.31	0.25	21.6	51.3
3700	00:00:14.800	3.59	20.6	0.05	5.2	1.32	0.25	21.6	51.3
3725	00:00:14.900	3.59	20.6	0.05	5.17	1.34	0.26	21.6	51.3
3750	00:00:15.000	3.59	20.6	0.05	5.26	1.35	0.26	21.5	51.4
3775	00:00:15.100	3.59	20.6	0.05	5.24	1.35	0.26	21.5	51.4
3800	00:00:15.200	3.59	20.6	0.05	5.27	1.36	0.26	21.5	51.4
3825	00:00:15.300	3.59	20.6	0.05	5.32	1.38	0.26	21.5	51.4
3850	00:00:15.400	3.59	20.6	0.05	5.27	1.4	0.26	21.5	51.4
3875	00:00:15.500	3.59	20.6	0.05	5.32	1.41	0.26	21.5	51.4
3900	00:00:15.600	3.59	20.6	0.05	5.32	1.42	0.27	21.5	51.4
3925	00:00:15.700	3.59	20.6	0.05	5.3	1.43	0.27	21.5	51.4
3950	00:00:15.800	3.59	20.6	0.05	5.3	1.43	0.27	21.5	51.4
3975	00:00:15.900	3.59	20.6	0.05	5.3	1.44	0.27	21.5	51.4
4000	00:00:16.000	3.59	20.6	0.05	5.28	1.46	0.28	21.6	51.4
4025	00:00:16.100	3.59	20.6	0.05	5.33	1.47	0.28	21.6	51.4
4050	00:00:16.200	3.59	20.6	0.05	5.28	1.49	0.28	21.6	51.4
4075	00:00:16.300	3.59	20.6	0.05	5.27	1.5	0.29	21.6	51.4
4100	00:00:16.400	3.59	20.6	0.05	5.34	1.49	0.28	21.6	51.4
4125	00:00:16.500	3.6	20.6	0.05	5.33	1.5	0.28	21.6	51.4
4150	00:00:16.600	3.6	20.6	0.05	5.38	1.51	0.28	21.6	51.4
4175	00:00:16.700	3.6	20.6	0.05	5.41	1.52	0.28	21.6	51.4
4200	00:00:16.800	3.6	20.6	0.05	5.42	1.51	0.28	21.6	51.4
4225	00:00:16.900	3.6	20.6	0.05	5.52	1.5	0.27	21.6	51.4
4250	00:00:17.000	3.6	20.6	0.05	5.49	1.5	0.27	21.6	51.4
4275	00:00:17.100	3.6	20.6	0.05	5.47	1.49	0.27	21.6	51.4
4300	00:00:17.200	3.6	20.6	0.05	5.58	1.48	0.26	21.6	51.4
4325	00:00:17.300	3.6	20.6	0.05	5.55	1.47	0.26	21.6	51.4
4350	00:00:17.400	3.6	20.6	0.05	5.54	1.46	0.26	21.6	51.4
4375	00:00:17.500	3.6	20.6	0.05	5.61	1.46	0.26	21.6	51.4
4400	00:00:17.600	3.6	20.6	0.05	5.59	1.47	0.26	21.6	51.4
4425	00:00:17.700	3.59	20.6	0.05	5.56	1.48	0.27	21.6	51.4
4450	00:00:17.800	3.59	20.6	0.05	5.58	1.5	0.27	21.6	51.4
4475	00:00:17.900	3.59	20.6	0.05	5.56	1.51	0.27	21.6	51.4
4500	00:00:18.000	3.6	20.6	0.05	5.58	1.52	0.27	21.6	51.4
4525	00:00:18.100	3.6	20.6	0.05	5.64	1.53	0.27	21.6	51.4
4550	00:00:18.200	3.6	20.6	0.05	5.64	1.53	0.27	21.6	51.4
4575	00:00:18.300	3.6	20.6	0.05	5.65	1.56	0.28	21.6	51.4
4600	00:00:18.400	3.6	20.6	0.05	5.67	1.59	0.28	21.6	51.4
4625	00:00:18.500	3.6	20.6	0.05	5.63	1.6	0.29	21.6	51.4
4650	00:00:18.600	3.6	20.6	0.05	5.63	1.61	0.29	21.6	51.4
4675	00:00:18.700	3.6	20.6	0.05	5.67	1.61	0.28	21.6	51.4
4700	00:00:18.800	3.6	20.6	0.05	5.66	1.62	0.29	21.6	51.4
4725	00:00:18.900	3.6	20.6	0.05	5.66	1.62	0.29	21.6	51.4
4750	00:00:19.000	3.6	20.6	0.05	5.71	1.63	0.29	21.6	51.4
4775	00:00:19.100	3.6	20.6	0.05	5.69	1.65	0.29	21.6	51.4
4800	00:00:19.200	3.6	20.6	0.05	5.67	1.65	0.29	21.6	51.4
4825	00:00:19.300	3.6	20.6	0.05	5.72	1.64	0.29	21.6	51.4
4850	00:00:19.400	3.6	20.6	0.05	5.74	1.64	0.29	21.6	51.4
4875	00:00:19.500	3.6	20.6	0.05	5.78	1.64	0.28	21.6	51.4
4900	00:00:19.600	3.6	20.6	0.05	5.79	1.66	0.29	21.6	51.4
4925	00:00:19.700	3.6	20.6	0.05	5.85	1.66	0.28	21.6	51.4
4950	00:00:19.800	3.6	20.6	0.05	5.84	1.69	0.29	21.6	51.4
4975	00:00:19.900	3.6	20.6	0.05	5.87	1.7	0.29	21.6	51.4
5000	00:00:20.000	3.6	20.6	0.06	5.85	1.71	0.29	21.6	51.5
5025	00:00:20.100	3.6	20.6	0.06	5.85	1.72	0.29	21.6	51.5
5050	00:00:20.200	3.6	20.6	0.06	5.87	1.74	0.3	21.6	51.5
5075	00:00:20.300	3.6	20.6	0.06	5.92	1.74	0.29	21.6	51.5
5100	00:00:20.400	3.6	20.6	0.06	5.96	1.74	0.29	21.6	51.5
5125	00:00:20.500	3.6	20.6	0.06	5.97	1.74	0.29	21.6	51.5
5150	00:00:20.600	3.6	20.59	0.06	6.04	1.73	0.29	21.6	51.5
5175	00:00:20.700	3.6	20.6	0.06	5.98	1.75	0.29	21.6	51.5
5200	00:00:20.800	3.6	20.59	0.06	6.01	1.73	0.29	21.6	51.5
5225	00:00:20.900	3.6	20.59	0.06	6.05	1.72	0.28	21.6	51.5
5250	00:00:21.000	3.6	20.59	0.06	6.06	1.72	0.28	21.6	51.5
5275	00:00:21.100	3.6	20.59	0.06	6.07	1.74	0.29	21.6	51.5
5300	00:00:21.200	3.6	20.59	0.06	6.12	1.75	0.29	21.6	51.5
5325	00:00:21.300	3.6	20.59	0.06	6.09	1.77	0.29	21.6	51.5
5350	00:00:21.400	3.6	20.59	0.06	6.03	1.76	0.29	21.6	51.5
5375	00:00:21.500	3.6	20.59	0.06	6.04	1.79	0.3	21.6	51.5
5400	00:00:21.600	3.6	20.59	0.06	6.03	1.81	0.3	21.6	51.5
5425	00:00:21.700	3.6	20.59	0.06	6.01	1.82	0.3	21.6	51.5
5450	00:00:21.800	3.6	20.59	0.06	6.09	1.84	0.3	21.6	51.5
5475	00:00:21.900	3.6	20.59	0.06	6.07	1.85	0.31	21.6	51.5
5500	00:00:22.000	3.6	20.59	0.06	6.07	1.86	0.31	21.6	51.5
5525	00:00:22.100	3.59	20.59	0.06	6.1	1.86	0.31	21.6	51.5
5550	00:00:22.200	3.59	20.59	0.06	6.08	1.86	0.31	21.6	51.5
5575	00:00:22.300	3.59	20.59	0.06	6.09	1.87	0.31	21.6	51.5
5600	00:00:22.400	3.59	20.59	0.06	6.15	1.89	0.31	21.6	51.5
5625	00:00:22.500	3.59	20.59	0.06	6.2	1.9	0.31	21.6	51.5
5650	00:00:22.600	3.59	20.59	0.06	6.2	1.88	0.3	21.6	51.5
5675	00:00:22.700	3.59	20.59	0.06	6.26	1.9	0.3	21.6	51.5
5700	00:00:22.800	3.59	20.59	0.06	6.31	1.9	0.3	21.6	51.5
5725	00:00:22.900	3.59	20.59	0.06	6.3	1.91	0.3	21.6	51.5
5750	00:00:23.000	3.59	20.59	0.06	6.34	1.92	0.3	21.6	51.5
5775	00:00:23.100	3.59	20.59	0.06	6.42	1.93	0.3	21.6	51.5
5800	00:00:23.200	3.59	20.59	0.06	6.45	1.94	0.3	21.6	51.5
5825	00:00:23.300	3.59	20.59	0.06	6.45	1.94	0.3	21.6	51.5
5850	00:00:23.400	3.59	20.59	0.06	6.46	1.94	0.3	21.6	51.5
5875	00:00:23.500	3.59	20.59	0.06	6.48	1.95	0.3	21.6	51.5
5900	00:00:23.600	3.59	20.59	0.06	6.48	1.96	0.3	21.6	51.5
5925	00:00:23.700	3.59	20.59	0.06	6.49	1.95	0.3	21.6	51.5
5950	00:00:23.800	3.59	20.59	0.06	6.46	1.95	0.3	21.6	51.5
5975	00:00:23.900	3.59	20.59	0.06	6.51	1.96	0.3	21.6	51.5
6000	00:00:24.000	3.59	20.59	0.06	6.53	1.96	0.3	21.6	51.5
6025	00:00:24.100	3.59	20.59	0.06	6.47	1.96	0.3	21.6	51.5
6050	00:00:24.200	3.59	20.59	0.06	6.48	1.96	0.3	21.6	51.5
6075	00:00:24.300	3.59	20.59	0.06	6.5	1.98	0.3	21.6	51.5
6100	00:00:24.400	3.59	20.59	0.06	6.51	1.98	0.3	21.6	51.5
6125	00:00:24.500	3.59	20.59	0.06	6.55	1.99	0.3	21.6	51.5
6150	00:00:24.600	3.59	20.59	0.06	6.54	2.01	0.31	21.6	51.5
6175	00:00:24.700	3.59	20.59	0.06	6.58	2.03	0.31	21.6	51.5
6200	00:00:24.800	3.59	20.59	0.06	6.56	2.04	0.31	21.6	51.5
6225	00:00:24.900	3.59	20.59	0.06	6.54	2.05	0.31	21.6	51.5
6250	00:00:25.000	3.59	20.59	0.06	6.58	2.06	0.31	21.6	51.4
6275	00:00:25.100	3.59	20.59	0.06	6.58	2.07	0.31	21.6	51.4
6300	00:00:25.200	3.59	20.59	0.06	6.54	2.08	0.32	21.6	51.4
6325	00:00:25.300	3.59	20.59	0.06	6.58	2.09	0.32	21.6	51.4
6350	00:00:25.400	3.59	20.59	0.06	6.62	2.09	0.31	21.6	51.4
6375	00:00:25.500	3.59	20.59	0.06	6.55	2.09	0.32	21.6	51.4
6400	00:00:25.600	3.59	20.59	0.06	6.56	2.09	0.32	21.6	51.4
6425	00:00:25.700	3.59	20.59	0.06	6.57	2.09	0.32	21.6	51.4
6450	00:00:25.800	3.59	20.59	0.06	6.69	2.09	0.31	21.6	51.4
6475	00:00:25.900	3.59	20.59	0.06	6.7	2.1	0.31	21.6	51.4
6500	00:00:26.000	3.59	20.59	0.06	6.69	2.12	0.32	21.6	51.4
6525	00:00:26.100	3.59	20.59	0.06	6.76	2.12	0.31	21.6	51.4
6550	00:00:26.200	3.59	20.59	0.06	6.82	2.13	0.31	21.6	51.4
6575	00:00:26.300	3.59	20.59	0.06	6.83	2.14	0.31	21.6	51.4
6600	00:00:26.400	3.59	20.59	0.06	6.79	2.17	0.32	21.6	51.4
6625	00:00:26.500	3.59	20.59	0.06	6.83	2.18	0.32	21.6	51.4
6650	00:00:26.600	3.59	20.59	0.06	6.88	2.19	0.32	21.6	51.4
6675	00:00:26.700	3.59	20.59	0.06	6.95	2.18	0.31	21.6	51.4
6700	00:00:26.800	3.59	20.59	0.06	6.89	2.2	0.32	21.6	51.4
6725	00:00:26.900	3.59	20.59	0.06	6.94	2.2	0.32	21.6	51.4
6750	00:00:27.000	3.59	20.59	0.06	7	2.21	0.32	21.5	51.4
6775	00:00:27.100	3.59	20.58	0.06	7.05	2.23	0.32	21.5	51.4
6800	00:00:27.200	3.59	20.58	0.06	7.1	2.25	0.32	21.5	51.4
6825	00:00:27.300	3.59	20.58	0.06	7.12	2.25	0.32	21.5	51.4
6850	00:00:27.400	3.59	20.58	0.06	7.19	2.26	0.31	21.5	51.4
6875	00:00:27.500	3.59	20.58	0.06	7.25	2.28	0.32	21.5	51.4
6900	00:00:27.600	3.59	20.58	0.06	7.31	2.3	0.31	21.5	51.4
6925	00:00:27.700	3.59	20.58	0.06	7.28	2.32	0.32	21.5	51.4
6950	00:00:27.800	3.59	20.58	0.06	7.3	2.33	0.32	21.5	51.4
6975	00:00:27.900	3.59	20.58	0.06	7.35	2.36	0.32	21.5	51.4
7000	00:00:28.000	3.59	20.58	0.06	7.34	2.37	0.32	21.6	51.4
7025	00:00:28.100	3.59	20.58	0.06	7.25	2.38	0.33	21.6	51.4
7050	00:00:28.200	3.59	20.58	0.06	7.3	2.39	0.33	21.6	51.4
7075	00:00:28.300	3.59	20.58	0.06	7.36	2.42	0.33	21.6	51.4
7100	00:00:28.400	3.59	20.58	0.06	7.34	2.44	0.33	21.6	51.4
7125	00:00:28.500	3.59	20.58	0.06	7.32	2.44	0.33	21.6	51.4
7150	00:00:28.600	3.59	20.58	0.06	7.3	2.45	0.34	21.6	51.4
7175	00:00:28.700	3.59	20.58	0.06	7.32	2.47	0.34	21.6	51.4
7200	00:00:28.800	3.59	20.58	0.06	7.34	2.48	0.34	21.6	51.4
7225	00:00:28.900	3.59	20.58	0.06	7.32	2.49	0.34	21.6	51.4
7250	00:00:29.000	3.59	20.58	0.06	7.32	2.5	0.34	21.6	51.4
7275	00:00:29.100	3.59	20.58	0.06	7.43	2.51	0.34	21.6	51.4
7300	00:00:29.200	3.59	20.58	0.06	7.44	2.52	0.34	21.6	51.4
7325	00:00:29.300	3.59	20.58	0.06	7.43	2.53	0.34	21.6	51.4
7350	00:00:29.400	3.59	20.58	0.06	7.47	2.54	0.34	21.6	51.4
7375	00:00:29.500	3.59	20.58	0.06	7.48	2.55	0.34	21.6	51.4
7400	00:00:29.600	3.59	20.58	0.06	7.56	2.55	0.34	21.6	51.4
7425	00:00:29.700	3.59	20.58	0.06	7.58	2.55	0.34	21.6	51.4
7450	00:00:29.800	3.59	20.58	0.06	7.59	2.55	0.34	21.6	51.4
7475	00:00:29.900	3.59	20.58	0.06	7.58	2.57	0.34	21.6	51.4
7500	00:00:30.000	3.59	20.58	0.06	7.58	2.58	0.34	21.6	51.3
7525	00:00:30.100	3.59	20.58	0.06	7.57	2.59	0.34	21.6	51.3
7550	00:00:30.200	3.59	20.58	0.06	7.55	2.59	0.34	21.6	51.3
7575	00:00:30.300	3.59	20.58	0.06	7.57	2.59	0.34	21.6	51.3
7600	00:00:30.400	3.59	20.58	0.06	7.56	2.6	0.34	21.6	51.3
7625	00:00:30.500	3.59	20.58	0.06	7.59	2.61	0.34	21.6	51.3
7650	00:00:30.600	3.59	20.58	0.06	7.55	2.62	0.35	21.6	51.3
7675	00:00:30.700	3.59	20.58	0.06	7.54	2.62	0.35	21.6	51.3
7700	00:00:30.800	3.59	20.58	0.06	7.57	2.62	0.35	21.6	51.3
7725	00:00:30.900	3.59	20.58	0.06	7.57	2.62	0.35	21.6	51.3
7750	00:00:31.000	3.59	20.58	0.06	7.6	2.61	0.34	21.6	51.3
7775	00:00:31.100	3.59	20.58	0.06	7.6	2.61	0.34	21.6	51.3
7800	00:00:31.200	3.59	20.58	0.06	7.55	2.62	0.35	21.6	51.3
7825	00:00:31.300	3.59	20.58	0.06	7.54	2.62	0.35	21.6	51.3
7850	00:00:31.400	3.59	20.58	0.06	7.51	2.61	0.35	21.6	51.3
7875	00:00:31.500	3.59	20.58	0.06	7.46	2.63	0.35	21.6	51.3
7900	00:00:31.600	3.59	20.58	0.06	7.46	2.64	0.35	21.6	51.3
7925	00:00:31.700	3.59	20.58	0.06	7.48	2.65	0.35	21.6	51.3
7950	00:00:31.800	3.59	20.58	0.06	7.46	2.65	0.36	21.6	51.3
7975	00:00:31.900	3.59	20.58	0.06	7.51	2.66	0.35	21.6	51.3
8000	00:00:32.000	3.59	20.58	0.06	7.54	2.69	0.36	21.6	51.3
8025	00:00:32.100	3.59	20.58	0.06	7.51	2.7	0.36	21.6	51.3
8050	00:00:32.200	3.59	20.58	0.06	7.52	2.71	0.36	21.6	51.3
8075	00:00:32.300	3.59	20.58	0.06	7.53	2.72	0.36	21.6	51.3
8100	00:00:32.400	3.59	20.58	0.06	7.62	2.73	0.36	21.6	51.3
8125	00:00:32.500	3.59	20.58	0.06	7.69	2.72	0.35	21.6	51.3
8150	00:00:32.600	3.59	20.58	0.06	7.69	2.71	0.35	21.6	51.3
8175	00:00:32.700	3.59	20.58	0.06	7.65	2.71	0.35	21.6	51.3
8200	00:00:32.800	3.59	20.58	0.06	7.63	2.73	0.36	21.6	51.3
8225	00:00:32.900	3.59	20.58	0.06	7.68	2.73	0.35	21.6	51.3
8250	00:00:33.000	3.59	20.58	0.06	7.73	2.73	0.35	21.6	51.3
8275	00:00:33.100	3.59	20.58	0.06	7.78	2.73	0.35	21.6	51.3
8300	00:00:33.200	3.59	20.58	0.06	7.79	2.71	0.35	21.6	51.3
8325	00:00:33.300	3.59	20.58	0.06	7.77	2.71	0.35	21.6	51.3
8350	00:00:33.400	3.59	20.58	0.06	7.71	2.71	0.35	21.6	51.3
8375	00:00:33.500	3.59	20.58	0.06	7.75	2.72	0.35	21.6	51.3
8400	00:00:33.600	3.59	20.58	0.06	7.77	2.74	0.35	21.6	51.3
8425	00:00:33.700	3.59	20.58	0.06	7.82	2.74	0.35	21.6	51.3
8450	00:00:33.800	3.59	20.58	0.06	7.91	2.74	0.35	21.6	51.3
8475	00:00:33.900	3.59	20.58	0.07	7.87	2.76	0.35	21.6	51.3
8500	00:00:34.000	3.59	20.58	0.07	7.81	2.76	0.35	21.6	51.3
8525	00:00:34.100	3.59	20.58	0.07	7.76	2.77	0.36	21.6	51.3
8550	00:00:34.200	3.59	20.58	0.07	7.78	2.78	0.36	21.6	51.3
8575	00:00:34.300	3.59	20.58	0.07	7.8	2.79	0.36	21.6	51.3
8600	00:00:34.400	3.59	20.58	0.07	7.86	2.8	0.36	21.6	51.3
8625	00:00:34.500	3.59	20.58	0.07	7.79	2.81	0.36	21.6	51.3
8650	00:00:34.600	3.59	20.58	0.07	7.81	2.83	0.36	21.6	51.3
8675	00:00:34.700	3.59	20.58	0.07	7.82	2.84	0.36	21.6	51.3
8700	00:00:34.800	3.59	20.58	0.07	7.8	2.86	0.37	21.6	51.3
8725	00:00:34.900	3.59	20.58	0.07	7.84	2.85	0.36	21.6	51.3
8750	00:00:35.000	3.59	20.58	0.07	7.87	2.87	0.36	21.6	51.2
8775	00:00:35.100	3.59	20.58	0.07	7.91	2.87	0.36	21.6	51.2
8800	00:00:35.200	3.59	20.58	0.07	7.93	2.88	0.36	21.6	51.2
8825	00:00:35.300	3.59	20.58	0.07	7.97	2.89	0.36	21.6	51.2
8850	00:00:35.400	3.59	20.58	0.07	7.94	2.9	0.36	21.6	51.2
8875	00:00:35.500	3.59	20.58	0.07	7.97	2.9	0.36	21.6	51.2
8900	00:00:35.600	3.59	20.58	0.07	7.95	2.89	0.36	21.6	51.2
8925	00:00:35.700	3.59	20.58	0.07	7.91	2.89	0.37	21.6	51.2
8950	00:00:35.800	3.59	20.58	0.07	7.9	2.89	0.37	21.6	51.2
8975	00:00:35.900	3.59	20.58	0.07	7.89	2.9	0.37	21.6	51.2
9000	00:00:36.000	3.59	20.58	0.07	7.94	2.9	0.36	21.6	51.2
9025	00:00:36.100	3.59	20.58	0.07	8	2.91	0.36	21.6	51.2
9050	00:00:36.200	3.59	20.57	0.07	8.08	2.91	0.36	21.6	51.2
9075	00:00:36.300	3.59	20.57	0.07	8.07	2.92	0.36	21.6	51.2
9100	00:00:36.400	3.59	20.57	0.07	8.08	2.91	0.36	21.6	51.2
9125	00:00:36.500	3.59	20.57	0.07	8.17	2.9	0.36	21.6	51.2
9150	00:00:36.600	3.59	20.57	0.07	8.2	2.9	0.35	21.6	51.2
9175	00:00:36.700	3.59	20.57	0.07	8.26	2.91	0.35	21.6	51.2
9200	00:00:36.800	3.59	20.57	0.07	8.27	2.9	0.35	21.6	51.2
9225	00:00:36.900	3.59	20.57	0.07	8.27	2.93	0.35	21.6	51.2
9250	00:00:37.000	3.59	20.57	0.07	8.24	2.94	0.36	21.6	51.2
9275	00:00:37.100	3.59	20.57	0.07	8.2	2.93	0.36	21.6	51.2
9300	00:00:37.200	3.59	20.57	0.07	8.13	2.93	0.36	21.6	51.2
9325	00:00:37.300	3.59	20.57	0.07	8.19	2.93	0.36	21.6	51.2
9350	00:00:37.400	3.59	20.57	0.07	8.24	2.95	0.36	21.6	51.2
9375	00:00:37.500	3.59	20.57	0.07	8.23	2.98	0.36	21.6	51.2
9400	00:00:37.600	3.59	20.57	0.07	8.21	2.99	0.36	21.6	51.2
9425	00:00:37.700	3.59	20.57	0.07	8.18	2.99	0.37	21.6	51.2
9450	00:00:37.800	3.59	20.57	0.07	8.22	3.01	0.37	21.6	51.2
9475	00:00:37.900	3.59	20.57	0.07	8.24	3.01	0.36	21.6	51.2
9500	00:00:38.000	3.59	20.57	0.07	8.31	3.02	0.36	21.6	51.2
9525	00:00:38.100	3.59	20.57	0.07	8.36	3.04	0.36	21.6	51.2
9550	00:00:38.200	3.58	20.57	0.07	8.35	3.03	0.36	21.6	51.2
9575	00:00:38.300	3.58	20.57	0.07	8.29	3.04	0.37	21.6	51.2
9600	00:00:38.400	3.58	20.57	0.07	8.23	3.04	0.37	21.6	51.2
9625	00:00:38.500	3.58	20.57	0.07	8.22	3.03	0.37	21.6	51.2
9650	00:00:38.600	3.58	20.57	0.07	8.29	3.03	0.37	21.6	51.2
9675	00:00:38.700	3.58	20.57	0.07	8.35	3.03	0.36	21.6	51.2
9700	00:00:38.800	3.57	20.57	0.07	8.35	3.03	0.36	21.6	51.2
9725	00:00:38.900	3.57	20.57	0.07	8.33	3.03	0.36	21.6	51.2
9750	00:00:39.000	3.57	20.57	0.07	8.28	3.04	0.37	21.6	51.2
9775	00:00:39.100	3.57	20.57	0.07	8.29	3.05	0.37	21.6	51.2
9800	00:00:39.200	3.57	20.57	0.07	8.27	3.07	0.37	21.6	51.2
9825	00:00:39.300	3.57	20.57	0.07	8.33	3.08	0.37	21.6	51.2
9850	00:00:39.400	3.57	20.57	0.07	8.42	3.1	0.37	21.6	51.2
9875	00:00:39.500	3.57	20.57	0.07	8.46	3.11	0.37	21.6	51.2
9900	00:00:39.600	3.57	20.57	0.07	8.5	3.13	0.37	21.6	51.2
9925	00:00:39.700	3.57	20.57	0.07	8.5	3.15	0.37	21.6	51.2
9950	00:00:39.800	3.57	20.57	0.07	8.46	3.16	0.37	21.6	51.2
9975	00:00:39.900	3.57	20.57	0.07	8.49	3.18	0.37	21.6	51.2
10000	00:00:40.000	3.57	20.57	0.07	8.45	3.17	0.37	21.6	51.2
10025	00:00:40.100	3.57	20.57	0.07	8.43	3.18	0.38	21.6	51.2
10050	00:00:40.200	3.57	20.57	0.07	8.54	3.19	0.37	21.6	51.2
10075	00:00:40.300	3.57	20.57	0.07	8.53	3.18	0.37	21.6	51.2
10100	00:00:40.400	3.57	20.57	0.07	8.57	3.19	0.37	21.6	51.2
10125	00:00:40.500	3.57	20.57	0.07	8.57	3.18	0.37	21.6	51.2
10150	00:00:40.600	3.57	20.57	0.07	8.54	3.16	0.37	21.6	51.2
10175	00:00:40.700	3.57	20.57	0.07	8.57	3.18	0.37	21.6	51.2
10200	00:00:40.800	3.57	20.57	0.07	8.62	3.19	0.37	21.6	51.2
10225	00:00:40.900	3.57	20.57	0.07	8.64	3.19	0.37	21.6	51.2
10250	00:00:41.000	3.57	20.57	0.07	8.78	3.21	0.37	21.6	51.2
10275	00:00:41.100	3.57	20.57	0.07	8.82	3.2	0.36	21.6	51.2
10300	00:00:41.200	3.57	20.57	0.07	8.8	3.21	0.36	21.6	51.2
10325	00:00:41.300	3.57	20.57	0.07	8.77	3.21	0.37	21.6	51.2
10350	00:00:41.400	3.57	20.57	0.07	8.72	3.22	0.37	21.6	51.2
10375	00:00:41.500	3.57	20.57	0.07	8.69	3.24	0.37	21.6	51.2
10400	00:00:41.600	3.57	20.57	0.07	8.7	3.26	0.37	21.6	51.2
10425	00:00:41.700	3.57	20.57	0.07	8.69	3.26	0.37	21.6	51.2
10450	00:00:41.800	3.57	20.57	0.07	8.74	3.25	0.37	21.6	51.2
10475	00:00:41.900	3.57	20.57	0.07	8.75	3.24	0.37	21.6	51.2
10500	00:00:42.000	3.57	20.57	0.07	8.69	3.24	0.37	21.6	51.2
10525	00:00:42.100	3.57	20.57	0.07	8.7	3.26	0.37	21.6	51.2
10550	00:00:42.200	3.57	20.57	0.07	8.71	3.27	0.38	21.6	51.2
10575	00:00:42.300	3.57	20.57	0.07	8.77	3.29	0.38	21.6	51.2
10600	00:00:42.400	3.57	20.57	0.07	8.82	3.3	0.37	21.6	51.2
10625	00:00:42.500	3.57	20.57	0.07	8.91	3.31	0.37	21.6	51.2
10650	00:00:42.600	3.57	20.57	0.07	8.91	3.32	0.37	21.6	51.2
10675	00:00:42.700	3.57	20.57	0.07	8.92	3.33	0.37	21.6	51.2
10700	00:00:42.800	3.57	20.57	0.07	8.86	3.33	0.38	21.6	51.2
10725	00:00:42.900	3.57	20.57	0.07	8.86	3.36	0.38	21.6	51.2
10750	00:00:43.000	3.57	20.57	0.07	8.91	3.37	0.38	21.6	51.2
10775	00:00:43.100	3.57	20.57	0.07	8.89	3.38	0.38	21.6	51.2
10800	00:00:43.200	3.57	20.57	0.07	8.91	3.39	0.38	21.6	51.2
10825	00:00:43.300	3.57	20.57	0.07	8.94	3.39	0.38	21.6	51.2
10850	00:00:43.400	3.57	20.57	0.07	8.92	3.39	0.38	21.6	51.2
10875	00:00:43.500	3.57	20.57	0.07	8.88	3.38	0.38	21.6	51.2
10900	00:00:43.600	3.57	20.57	0.07	8.89	3.38	0.38	21.6	51.2
10925	00:00:43.700	3.57	20.57	0.07	8.88	3.37	0.38	21.6	51.2
10950	00:00:43.800	3.57	20.57	0.07	8.96	3.37	0.38	21.6	51.2
10975	00:00:43.900	3.57	20.57	0.07	8.97	3.36	0.37	21.6	51.2
11000	00:00:44.000	3.57	20.57	0.07	8.95	3.36	0.38	21.6	51.2
11025	00:00:44.100	3.57	20.57	0.07	8.99	3.38	0.38	21.6	51.2
11050	00:00:44.200	3.57	20.57	0.07	9.07	3.37	0.37	21.6	51.2
11075	00:00:44.300	3.57	20.56	0.07	9.1	3.37	0.37	21.6	51.2
11100	00:00:44.400	3.58	20.56	0.07	9.16	3.38	0.37	21.6	51.2
11125	00:00:44.500	3.58	20.56	0.07	9.14	3.38	0.37	21.6	51.2
11150	00:00:44.600	3.58	20.56	0.07	9.16	3.4	0.37	21.6	51.2
11175	00:00:44.700	3.58	20.56	0.07	9.2	3.4	0.37	21.6	51.2
11200	00:00:44.800	3.58	20.56	0.07	9.19	3.4	0.37	21.6	51.2
11225	00:00:44.900	3.58	20.56	0.07	9.25	3.42	0.37	21.6	51.2
11250	00:00:45.000	3.58	20.56	0.07	9.27	3.44	0.37	21.6	51.3
11275	00:00:45.100	3.58	20.56	0.07	9.29	3.44	0.37	21.6	51.3
11300	00:00:45.200	3.58	20.56	0.07	9.25	3.45	0.37	21.6	51.3
11325	00:00:45.300	3.58	20.56	0.07	9.23	3.46	0.38	21.6	51.3
11350	00:00:45.400	3.58	20.56	0.07	9.22	3.48	0.38	21.6	51.3
11375	00:00:45.500	3.58	20.56	0.07	9.32	3.52	0.38	21.6	51.3
11400	00:00:45.600	3.58	20.56	0.07	9.39	3.51	0.37	21.6	51.3
11425	00:00:45.700	3.58	20.56	0.07	9.39	3.54	0.38	21.6	51.3
11450	00:00:45.800	3.58	20.56	0.07	9.37	3.56	0.38	21.6	51.3
11475	00:00:45.900	3.58	20.56	0.07	9.38	3.57	0.38	21.6	51.3
11500	00:00:46.000	3.58	20.56	0.07	9.45	3.57	0.38	21.6	51.3
11525	00:00:46.100	3.58	20.56	0.07	9.44	3.57	0.38	21.6	51.3
11550	00:00:46.200	3.58	20.56	0.07	9.47	3.56	0.38	21.6	51.3
11575	00:00:46.300	3.58	20.56	0.07	9.46	3.54	0.37	21.6	51.3
11600	00:00:46.400	3.58	20.56	0.07	9.48	3.54	0.37	21.6	51.3
11625	00:00:46.500	3.58	20.56	0.07	9.48	3.54	0.37	21.6	51.3
11650	00:00:46.600	3.58	20.56	0.07	9.46	3.56	0.38	21.6	51.3
11675	00:00:46.700	3.58	20.56	0.07	9.53	3.58	0.38	21.6	51.3
11700	00:00:46.800	3.58	20.56	0.07	9.54	3.59	0.38	21.6	51.3
11725	00:00:46.900	3.58	20.56	0.07	9.52	3.6	0.38	21.6	51.3
11750	00:00:47.000	3.58	20.56	0.07	9.49	3.62	0.38	21.6	51.3
11775	00:00:47.100	3.58	20.56	0.07	9.55	3.63	0.38	21.6	51.3
11800	00:00:47.200	3.58	20.56	0.07	9.56	3.66	0.38	21.6	51.3
11825	00:00:47.300	3.58	20.56	0.07	9.59	3.69	0.38	21.6	51.3
11850	00:00:47.400	3.58	20.56	0.07	9.54	3.7	0.39	21.6	51.3
11875	00:00:47.500	3.58	20.56	0.07	9.54	3.72	0.39	21.6	51.3
11900	00:00:47.600	3.58	20.56	0.07	9.6	3.72	0.39	21.6	51.3
11925	00:00:47.700	3.58	20.56	0.07	9.58	3.71	0.39	21.6	51.3
11950	00:00:47.800	3.58	20.56	0.07	9.59	3.74	0.39	21.6	51.3
11975	00:00:47.900	3.58	20.56	0.07	9.56	3.74	0.39	21.6	51.3
12000	00:00:48.000	3.58	20.56	0.07	9.62	3.74	0.39	21.6	51.3
12025	00:00:48.100	3.58	20.56	0.07	9.62	3.75	0.39	21.6	51.3
12050	00:00:48.200	3.58	20.56	0.07	9.65	3.76	0.39	21.6	51.3
12075	00:00:48.300	3.58	20.56	0.07	9.65	3.78	0.39	21.6	51.3
12100	00:00:48.400	3.58	20.56	0.08	9.73	3.8	0.39	21.6	51.3
12125	00:00:48.500	3.58	20.56	0.07	9.73	3.77	0.39	21.6	51.3
12150	00:00:48.600	3.59	20.56	0.07	9.72	3.78	0.39	21.6	51.3
12175	00:00:48.700	3.59	20.56	0.07	9.74	3.79	0.39	21.6	51.3
12200	00:00:48.800	3.59	20.56	0.08	9.8	3.8	0.39	21.6	51.3
12225	00:00:48.900	3.59	20.56	0.08	9.85	3.81	0.39	21.6	51.3
12250	00:00:49.000	3.59	20.56	0.08	9.83	3.82	0.39	21.6	51.2
12275	00:00:49.100	3.59	20.56	0.08	9.8	3.82	0.39	21.6	51.2
12300	00:00:49.200	3.59	20.56	0.08	9.82	3.82	0.39	21.6	51.2
12325	00:00:49.300	3.59	20.56	0.08	9.85	3.82	0.39	21.6	51.2
12350	00:00:49.400	3.59	20.56	0.08	9.85	3.82	0.39	21.6	51.2
12375	00:00:49.500	3.59	20.56	0.08	9.86	3.86	0.39	21.6	51.2
12400	00:00:49.600	3.59	20.56	0.08	9.85	3.9	0.4	21.6	51.2
12425	00:00:49.700	3.59	20.56	0.08	9.89	3.9	0.39	21.6	51.2
12450	00:00:49.800	3.59	20.56	0.08	9.9	3.91	0.39	21.6	51.2
12475	00:00:49.900	3.59	20.56	0.08	9.93	3.92	0.39	21.6	51.2
12500	00:00:50.000	3.59	20.56	0.08	9.94	3.93	0.4	21.6	51.2
12525	00:00:50.100	3.59	20.56	0.08	9.98	3.96	0.4	21.6	51.2
12550	00:00:50.200	3.59	20.56	0.08	9.98	3.96	0.4	21.6	51.2
12575	00:00:50.300	3.59	20.56	0.08	10.01	3.97	0.4	21.6	51.2
12600	00:00:50.400	3.59	20.56	0.08	10.1	3.99	0.39	21.6	51.2
12625	00:00:50.500	3.59	20.56	0.08	10.13	3.98	0.39	21.6	51.2
12650	00:00:50.600	3.59	20.55	0.08	10.19	3.96	0.39	21.6	51.2
12675	00:00:50.700	3.59	20.55	0.08	10.18	3.99	0.39	21.6	51.2
12700	00:00:50.800	3.59	20.55	0.08	10.19	3.97	0.39	21.6	51.2
12725	00:00:50.900	3.59	20.55	0.08	10.22	3.97	0.39	21.6	51.2
12750	00:00:51.000	3.59	20.55	0.08	10.27	3.98	0.39	21.6	51.2
12775	00:00:51.100	3.59	20.55	0.08	10.32	3.98	0.39	21.6	51.2
12800	00:00:51.200	3.59	20.55	0.08	10.37	4.01	0.39	21.6	51.2
12825	00:00:51.300	3.59	20.55	0.08	10.34	4.02	0.39	21.6	51.2
12850	00:00:51.400	3.59	20.55	0.08	10.31	4.04	0.39	21.6	51.2
12875	00:00:51.500	3.59	20.55	0.08	10.33	4.05	0.39	21.6	51.2
12900	00:00:51.600	3.59	20.55	0.08	10.36	4.06	0.39	21.6	51.2
12925	00:00:51.700	3.59	20.55	0.08	10.41	4.07	0.39	21.6	51.2
12950	00:00:51.800	3.59	20.55	0.08	10.45	4.11	0.39	21.6	51.2
12975	00:00:51.900	3.59	20.55	0.08	10.43	4.14	0.4	21.6	51.2
13000	00:00:52.000	3.59	20.55	0.08	10.45	4.16	0.4	21.6	51.2
13025	00:00:52.100	3.59	20.55	0.08	10.44	4.18	0.4	21.6	51.2
13050	00:00:52.200	3.59	20.55	0.08	10.4	4.18	0.4	21.6	51.2
13075	00:00:52.300	3.59	20.55	0.08	10.51	4.21	0.4	21.6	51.2
13100	00:00:52.400	3.59	20.55	0.08	10.54	4.22	0.4	21.6	51.2
13125	00:00:52.500	3.59	20.55	0.08	10.58	4.24	0.4	21.6	51.2
13150	00:00:52.600	3.59	20.55	0.08	10.6	4.26	0.4	21.6	51.2
13175	00:00:52.700	3.59	20.55	0.08	10.63	4.27	0.4	21.6	51.2
13200	00:00:52.800	3.59	20.55	0.08	10.62	4.27	0.4	21.6	51.2
13225	00:00:52.900	3.59	20.55	0.08	10.64	4.28	0.4	21.6	51.2
13250	00:00:53.000	3.59	20.55	0.08	10.63	4.31	0.41	21.6	51.2
13275	00:00:53.100	3.59	20.55	0.08	10.63	4.32	0.41	21.6	51.2
13300	00:00:53.200	3.59	20.55	0.08	10.67	4.35	0.41	21.6	51.2
13325	00:00:53.300	3.59	20.55	0.08	10.59	4.36	0.41	21.6	51.2
13350	00:00:53.400	3.59	20.55	0.08	10.57	4.39	0.42	21.6	51.2
13375	00:00:53.500	3.59	20.55	0.08	10.5	4.38	0.42	21.6	51.2
13400	00:00:53.600	3.59	20.55	0.08	10.43	4.38	0.42	21.6	51.2
13425	00:00:53.700	3.59	20.55	0.08	10.4	4.41	0.42	21.6	51.2
13450	00:00:53.800	3.59	20.55	0.08	10.42	4.42	0.42	21.6	51.2
13475	00:00:53.900	3.59	20.55	0.08	10.48	4.42	0.42	21.6	51.2
13500	00:00:54.000	3.59	20.55	0.08	10.57	4.4	0.42	21.6	51.2
13525	00:00:54.100	3.59	20.55	0.08	10.62	4.38	0.41	21.6	51.2
13550	00:00:54.200	3.59	20.55	0.08	10.64	4.38	0.41	21.6	51.2
13575	00:00:54.300	3.59	20.55	0.08	10.65	4.39	0.41	21.6	51.2
13600	00:00:54.400	3.59	20.55	0.08	10.61	4.36	0.41	21.6	51.2
13625	00:00:54.500	3.59	20.55	0.08	10.65	4.4	0.41	21.6	51.2
13650	00:00:54.600	3.59	20.55	0.08	10.69	4.43	0.41	21.6	51.2
13675	00:00:54.700	3.59	20.55	0.08	10.7	4.42	0.41	21.6	51.2
13700	00:00:54.800	3.6	20.55	0.08	10.61	4.42	0.42	21.6	51.2
13725	00:00:54.900	3.6	20.55	0.08	10.6	4.43	0.42	21.6	51.2
13750	00:00:55.000	3.6	20.55	0.08	10.57	4.45	0.42	21.6	51.2
13775	00:00:55.100	3.6	20.55	0.08	10.57	4.46	0.42	21.6	51.2
13800	00:00:55.200	3.6	20.55	0.08	10.62	4.47	0.42	21.6	51.2
13825	00:00:55.300	3.6	20.55	0.08	10.66	4.45	0.42	21.6	51.2
13850	00:00:55.400	3.6	20.55	0.08	10.73	4.46	0.42	21.6	51.2
13875	00:00:55.500	3.6	20.55	0.08	10.75	4.44	0.41	21.6	51.2
13900	00:00:55.600	3.6	20.55	0.08	10.79	4.42	0.41	21.6	51.2
13925	00:00:55.700	3.6	20.55	0.08	10.82	4.4	0.41	21.6	51.2
13950	00:00:55.800	3.6	20.55	0.08	10.88	4.4	0.4	21.6	51.2
13975	00:00:55.900	3.6	20.55	0.08	10.87	4.41	0.41	21.6	51.2
14000	00:00:56.000	3.6	20.55	0.08	10.88	4.41	0.4	21.6	51.2
14025	00:00:56.100	3.6	20.55	0.08	10.89	4.4	0.4	21.6	51.2
14050	00:00:56.200	3.6	20.55	0.08	10.9	4.4	0.4	21.6	51.2
14075	00:00:56.300	3.6	20.55	0.08	10.94	4.41	0.4	21.6	51.2
14100	00:00:56.400	3.6	20.55	0.08	10.96	4.42	0.4	21.6	51.2
14125	00:00:56.500	3.6	20.55	0.08	10.95	4.43	0.4	21.6	51.2
14150	00:00:56.600	3.6	20.55	0.08	10.98	4.44	0.4	21.6	51.2
14175	00:00:56.700	3.6	20.55	0.08	10.99	4.46	0.41	21.6	51.2
14200	00:00:56.800	3.6	20.55	0.08	11.05	4.48	0.41	21.6	51.2
14225	00:00:56.900	3.6	20.55	0.08	11.12	4.48	0.4	21.6	51.2
14250	00:00:57.000	3.6	20.55	0.08	11.12	4.49	0.4	21.6	51.2
14275	00:00:57.100	3.59	20.55	0.08	11.13	4.5	0.4	21.6	51.2
14300	00:00:57.200	3.6	20.55	0.08	11.13	4.52	0.41	21.6	51.2
14325	00:00:57.300	3.6	20.55	0.08	11.13	4.53	0.41	21.6	51.2
14350	00:00:57.400	3.6	20.55	0.08	11.1	4.53	0.41	21.6	51.2
14375	00:00:57.500	3.6	20.55	0.08	11.12	4.51	0.41	21.6	51.2
14400	00:00:57.600	3.6	20.55	0.08	11.13	4.55	0.41	21.6	51.2
14425	00:00:57.700	3.6	20.55	0.08	11.07	4.56	0.41	21.6	51.2
14450	00:00:57.800	3.6	20.55	0.08	11.04	4.58	0.41	21.6	51.2
14475	00:00:57.900	3.6	20.55	0.08	10.99	4.57	0.42	21.6	51.2
14500	00:00:58.000	3.6	20.55	0.08	10.97	4.56	0.42	21.6	51.2
14525	00:00:58.100	3.6	20.55	0.08	10.94	4.58	0.42	21.6	51.2
14550	00:00:58.200	3.6	20.55	0.08	10.9	4.6	0.42	21.6	51.2
14575	00:00:58.300	3.59	20.55	0.08	10.91	4.59	0.42	21.6	51.2
14600	00:00:58.400	3.59	20.55	0.08	10.93	4.64	0.42	21.6	51.2
14625	00:00:58.500	3.59	20.55	0.08	10.94	4.68	0.43	21.6	51.2
14650	00:00:58.600	3.59	20.55	0.08	10.92	4.65	0.43	21.6	51.2
14675	00:00:58.700	3.59	20.55	0.08	11	4.67	0.42	21.6	51.2
14700	00:00:58.800	3.59	20.55	0.08	11	4.69	0.43	21.6	51.2
14725	00:00:58.900	3.59	20.55	0.08	11.03	4.7	0.43	21.6	51.2
14750	00:00:59.000	3.59	20.55	0.08	11.06	4.74	0.43	21.6	51.2
14775	00:00:59.100	3.6	20.55	0.08	11.12	4.73	0.43	21.6	51.2
14800	00:00:59.200	3.6	20.55	0.08	11.16	4.74	0.42	21.6	51.2
14825	00:00:59.300	3.6	20.55	0.08	11.18	4.76	0.43	21.6	51.2
14850	00:00:59.400	3.6	20.54	0.08	11.23	4.74	0.42	21.6	51.2
14875	00:00:59.500	3.6	20.54	0.08	11.3	4.73	0.42	21.6	51.2
14900	00:00:59.600	3.6	20.54	0.08	11.36	4.77	0.42	21.6	51.2
14925	00:00:59.700	3.6	20.54	0.08	11.39	4.78	0.42	21.6	51.2
14950	00:00:59.800	3.6	20.54	0.08	11.48	4.77	0.42	21.6	51.2
14975	00:00:59.900	3.6	20.54	0.08	11.49	4.79	0.42	21.6	51.2
15000	00:01:00.000	3.6	20.54	0.08	11.52	4.79	0.42	21.6	51.2
15025	00:01:00.100	3.6	20.54	0.08	11.51	4.81	0.42	21.6	51.2
15050	00:01:00.200	3.6	20.54	0.08	11.53	4.8	0.42	21.6	51.2
15075	00:01:00.300	3.59	20.54	0.08	11.52	4.8	0.42	21.6	51.2
15100	00:01:00.400	3.59	20.54	0.08	11.5	4.81	0.42	21.6	51.2
15125	00:01:00.500	3.59	20.54	0.08	11.45	4.82	0.42	21.6	51.2
15150	00:01:00.600	3.59	20.54	0.08	11.38	4.82	0.42	21.6	51.2
15175	00:01:00.700	3.59	20.54	0.08	11.36	4.82	0.42	21.6	51.2
15200	00:01:00.800	3.59	20.54	0.08	11.3	4.83	0.43	21.6	51.2
15225	00:01:00.900	3.59	20.54	0.08	11.28	4.8	0.43	21.6	51.2
15250	00:01:01.000	3.59	20.54	0.08	11.28	4.82	0.43	21.6	51.2
15275	00:01:01.100	3.59	20.54	0.08	11.27	4.82	0.43	21.6	51.2
15300	00:01:01.200	3.59	20.54	0.08	11.29	4.83	0.43	21.6	51.2
15325	00:01:01.300	3.59	20.54	0.08	11.3	4.83	0.43	21.6	51.2
15350	00:01:01.400	3.59	20.54	0.08	11.33	4.82	0.43	21.6	51.2
15375	00:01:01.500	3.59	20.54	0.08	11.34	4.83	0.43	21.6	51.2
15400	00:01:01.600	3.59	20.54	0.08	11.42	4.84	0.42	21.6	51.2
15425	00:01:01.700	3.59	20.54	0.08	11.41	4.83	0.42	21.6	51.2
15450	00:01:01.800	3.6	20.54	0.08	11.43	4.84	0.42	21.6	51.2
15475	00:01:01.900	3.6	20.54	0.09	11.45	4.86	0.42	21.6	51.2
15500	00:01:02.000	3.59	20.54	0.08	11.5	4.84	0.42	21.6	51.2
15525	00:01:02.100	3.59	20.54	0.08	11.53	4.83	0.42	21.6	51.2
15550	00:01:02.200	3.59	20.54	0.09	11.5	4.88	0.42	21.6	51.2
15575	00:01:02.300	3.59	20.54	0.09	11.5	4.92	0.43	21.6	51.2
15600	00:01:02.400	3.59	20.54	0.09	11.52	4.93	0.43	21.6	51.2
15625	00:01:02.500	3.59	20.54	0.09	11.59	4.9	0.42	21.6	51.2
15650	00:01:02.600	3.59	20.54	0.09	11.59	4.88	0.42	21.6	51.2
15675	00:01:02.700	3.59	20.54	0.09	11.63	4.89	0.42	21.6	51.2
15700	00:01:02.800	3.59	20.54	0.09	11.63	4.89	0.42	21.6	51.2
15725	00:01:02.900	3.59	20.54	0.09	11.64	4.93	0.42	21.6	51.2
15750	00:01:03.000	3.59	20.54	0.09	11.62	4.94	0.43	21.6	51.2
15775	00:01:03.100	3.59	20.54	0.09	11.65	4.97	0.43	21.6	51.2
15800	00:01:03.200	3.59	20.54	0.09	11.69	4.94	0.42	21.6	51.2
15825	00:01:03.300	3.59	20.54	0.09	11.75	4.91	0.42	21.6	51.2
15850	00:01:03.400	3.59	20.54	0.09	11.76	4.91	0.42	21.6	51.2
15875	00:01:03.500	3.59	20.54	0.09	11.73	4.96	0.42	21.6	51.2
15900	00:01:03.600	3.59	20.54	0.09	11.71	5.02	0.43	21.6	51.2
15925	00:01:03.700	3.59	20.54	0.09	11.66	5.06	0.43	21.6	51.2
15950	00:01:03.800	3.59	20.54	0.09	11.69	5.11	0.44	21.6	51.2
15975	00:01:03.900	3.59	20.54	0.09	11.71	5.09	0.44	21.6	51.2
16000	00:01:04.000	3.59	20.54	0.09	11.72	5.08	0.43	21.6	51.2
16025	00:01:04.100	3.59	20.54	0.09	11.73	5.06	0.43	21.6	51.2
16050	00:01:04.200	3.59	20.54	0.09	11.74	5.05	0.43	21.6	51.2
16075	00:01:04.300	3.59	20.54	0.09	11.74	5.1	0.43	21.6	51.2
16100	00:01:04.400	3.59	20.54	0.09	11.72	5.14	0.44	21.6	51.2
16125	00:01:04.500	3.59	20.54	0.09	11.76	5.14	0.44	21.6	51.2
16150	00:01:04.600	3.59	20.54	0.09	11.83	5.09	0.43	21.6	51.2
16175	00:01:04.700	3.6	20.54	0.09	11.88	5.11	0.43	21.6	51.2
16200	00:01:04.800	3.6	20.54	0.09	11.91	5.08	0.43	21.6	51.2
16225	00:01:04.900	3.6	20.54	0.09	11.94	5.09	0.43	21.6	51.2
16250	00:01:05.000	3.6	20.54	0.09	12	5.12	0.43	21.6	51.2
16275	00:01:05.100	3.6	20.54	0.09	12.03	5.18	0.43	21.6	51.2
16300	00:01:05.200	3.6	20.54	0.09	12.05	5.2	0.43	21.6	51.2
16325	00:01:05.300	3.6	20.54	0.09	12.08	5.2	0.43	21.6	51.2
16350	00:01:05.400	3.59	20.54	0.09	12.14	5.2	0.43	21.6	51.2
16375	00:01:05.500	3.59	20.54	0.09	12.16	5.21	0.43	21.6	51.2
16400	00:01:05.600	3.59	20.54	0.09	12.18	5.23	0.43	21.6	51.2
16425	00:01:05.700	3.59	20.54	0.09	12.23	5.23	0.43	21.6	51.2
16450	00:01:05.800	3.59	20.53	0.09	12.3	5.24	0.43	21.6	51.2
16475	00:01:05.900	3.59	20.53	0.09	12.32	5.25	0.43	21.6	51.2
16500	00:01:06.000	3.59	20.53	0.09	12.31	5.26	0.43	21.6	51.2
16525	00:01:06.100	3.59	20.53	0.09	12.31	5.25	0.43	21.6	51.2
16550	00:01:06.200	3.59	20.53	0.09	12.31	5.25	0.43	21.6	51.2
16575	00:01:06.300	3.59	20.53	0.09	12.27	5.25	0.43	21.6	51.2
16600	00:01:06.400	3.59	20.54	0.09	12.26	5.26	0.43	21.6	51.2
16625	00:01:06.500	3.6	20.54	0.09	12.25	5.29	0.43	21.6	51.2
16650	00:01:06.600	3.6	20.54	0.09	12.2	5.29	0.43	21.6	51.2
16675	00:01:06.700	3.6	20.54	0.09	12.19	5.28	0.43	21.6	51.2
16700	00:01:06.800	3.6	20.54	0.09	12.18	5.3	0.44	21.6	51.2
16725	00:01:06.900	3.6	20.54	0.09	12.17	5.3	0.44	21.6	51.2
16750	00:01:07.000	3.6	20.54	0.09	12.2	5.31	0.44	21.6	51.2
16775	00:01:07.100	3.6	20.54	0.09	12.22	5.3	0.43	21.6	51.2
16800	00:01:07.200	3.6	20.54	0.09	12.26	5.33	0.43	21.6	51.2
16825	00:01:07.300	3.6	20.53	0.09	12.32	5.34	0.43	21.6	51.2
16850	00:01:07.400	3.6	20.53	0.09	12.37	5.34	0.43	21.6	51.2
16875	00:01:07.500	3.6	20.53	0.09	12.43	5.33	0.43	21.6	51.2
16900	00:01:07.600	3.6	20.53	0.09	12.45	5.33	0.43	21.6	51.2
16925	00:01:07.700	3.6	20.53	0.09	12.5	5.35	0.43	21.6	51.2
16950	00:01:07.800	3.6	20.53	0.09	12.42	5.36	0.43	21.6	51.2
16975	00:01:07.900	3.6	20.53	0.09	12.45	5.39	0.43	21.6	51.2
17000	00:01:08.000	3.6	20.53	0.09	12.41	5.41	0.44	21.6	51.2
17025	00:01:08.100	3.6	20.53	0.09	12.41	5.41	0.44	21.6	51.2
17050	00:01:08.200	3.6	20.53	0.09	12.38	5.41	0.44	21.6	51.2
17075	00:01:08.300	3.6	20.53	0.09	12.35	5.43	0.44	21.6	51.2
17100	00:01:08.400	3.6	20.53	0.09	12.29	5.44	0.44	21.6	51.2
17125	00:01:08.500	3.6	20.54	0.09	12.26	5.46	0.45	21.6	51.2
17150	00:01:08.600	3.6	20.53	0.09	12.29	5.47	0.44	21.6	51.2
17175	00:01:08.700	3.6	20.53	0.09	12.3	5.47	0.44	21.6	51.2
17200	00:01:08.800	3.6	20.53	0.09	12.38	5.48	0.44	21.6	51.2
17225	00:01:08.900	3.6	20.53	0.09	12.36	5.48	0.44	21.6	51.2
17250	00:01:09.000	3.6	20.53	0.09	12.38	5.48	0.44	21.6	51.2
17275	00:01:09.100	3.6	20.53	0.09	12.36	5.5	0.45	21.6	51.2
17300	00:01:09.200	3.6	20.53	0.09	12.36	5.52	0.45	21.6	51.2
17325	00:01:09.300	3.6	20.53	0.09	12.35	5.5	0.45	21.6	51.2
17350	00:01:09.400	3.6	20.53	0.09	12.36	5.49	0.44	21.6	51.2
17375	00:01:09.500	3.6	20.53	0.09	12.38	5.48	0.44	21.6	51.2
17400	00:01:09.600	3.6	20.53	0.09	12.38	5.49	0.44	21.6	51.2
17425	00:01:09.700	3.6	20.53	0.09	12.4	5.49	0.44	21.6	51.2
17450	00:01:09.800	3.6	20.53	0.09	12.4	5.49	0.44	21.6	51.2
17475	00:01:09.900	3.6	20.53	0.09	12.46	5.49	0.44	21.6	51.2
17500	00:01:10.000	3.6	20.53	0.09	12.48	5.47	0.44	21.6	51.2
17525	00:01:10.100	3.6	20.53	0.09	12.51	5.47	0.44	21.6	51.2
17550	00:01:10.200	3.6	20.53	0.09	12.56	5.47	0.44	21.6	51.2
17575	00:01:10.300	3.6	20.53	0.09	12.58	5.46	0.43	21.6	51.2
17600	00:01:10.400	3.6	20.53	0.09	12.57	5.47	0.44	21.6	51.2
17625	00:01:10.500	3.6	20.53	0.09	12.55	5.47	0.44	21.6	51.2
17650	00:01:10.600	3.6	20.53	0.09	12.57	5.46	0.43	21.6	51.2
17675	00:01:10.700	3.6	20.53	0.09	12.48	5.46	0.44	21.6	51.2
17700	00:01:10.800	3.6	20.53	0.09	12.49	5.49	0.44	21.6	51.2
17725	00:01:10.900	3.6	20.53	0.09	12.44	5.48	0.44	21.6	51.2
17750	00:01:11.000	3.6	20.53	0.09	12.43	5.48	0.44	21.6	51.2
17775	00:01:11.100	3.6	20.53	0.09	12.42	5.52	0.44	21.6	51.2
17800	00:01:11.200	3.6	20.53	0.09	12.46	5.52	0.44	21.6	51.2
17825	00:01:11.300	3.6	20.53	0.09	12.54	5.56	0.44	21.6	51.2
17850	00:01:11.400	3.6	20.53	0.09	12.61	5.58	0.44	21.6	51.2
17875	00:01:11.500	3.6	20.53	0.09	12.64	5.61	0.44	21.6	51.2
17900	00:01:11.600	3.6	20.53	0.09	12.66	5.65	0.45	21.6	51.2
17925	00:01:11.700	3.6	20.53	0.09	12.76	5.66	0.44	21.6	51.2
17950	00:01:11.800	3.6	20.53	0.09	12.76	5.64	0.44	21.6	51.2
17975	00:01:11.900	3.6	20.53	0.09	12.77	5.67	0.44	21.6	51.2
18000	00:01:12.000	3.6	20.53	0.09	12.81	5.69	0.44	21.6	51.2
18025	00:01:12.100	3.6	20.53	0.09	12.87	5.67	0.44	21.6	51.2
18050	00:01:12.200	3.6	20.53	0.09	12.92	5.69	0.44	21.6	51.2
18075	00:01:12.300	3.6	20.53	0.09	12.93	5.68	0.44	21.6	51.2
18100	00:01:12.400	3.6	20.53	0.09	12.93	5.69	0.44	21.6	51.2
18125	00:01:12.500	3.6	20.53	0.09	12.93	5.69	0.44	21.6	51.2
18150	00:01:12.600	3.6	20.53	0.09	12.94	5.7	0.44	21.6	51.2
18175	00:01:12.700	3.6	20.53	0.09	12.96	5.73	0.44	21.6	51.2
18200	00:01:12.800	3.6	20.53	0.09	13.03	5.75	0.44	21.6	51.2
18225	00:01:12.900	3.6	20.53	0.09	13.1	5.75	0.44	21.6	51.2
18250	00:01:13.000	3.6	20.53	0.09	13.14	5.77	0.44	21.6	51.2
18275	00:01:13.100	3.6	20.53	0.09	13.1	5.79	0.44	21.6	51.2
18300	00:01:13.200	3.6	20.53	0.09	13.03	5.82	0.45	21.6	51.2
18325	00:01:13.300	3.6	20.53	0.09	13.03	5.85	0.45	21.6	51.2
18350	00:01:13.400	3.6	20.53	0.09	13.08	5.85	0.45	21.6	51.2
18375	00:01:13.500	3.6	20.53	0.09	13.13	5.87	0.45	21.6	51.2
18400	00:01:13.600	3.6	20.53	0.09	13.15	5.88	0.45	21.6	51.2
18425	00:01:13.700	3.6	20.53	0.09	13.15	5.89	0.45	21.6	51.2
18450	00:01:13.800	3.6	20.53	0.1	13.12	5.91	0.45	21.6	51.2
18475	00:01:13.900	3.6	20.53	0.1	13.13	5.93	0.45	21.6	51.2
18500	00:01:14.000	3.6	20.53	0.1	13.08	5.93	0.45	21.6	51.2
18525	00:01:14.100	3.6	20.53	0.1	13.16	5.93	0.45	21.6	51.2
18550	00:01:14.200	3.6	20.53	0.1	13.27	5.93	0.45	21.6	51.2
18575	00:01:14.300	3.6	20.53	0.1	13.31	5.94	0.45	21.6	51.2
18600	00:01:14.400	3.6	20.53	0.1	13.34	5.94	0.45	21.6	51.2
18625	00:01:14.500	3.6	20.52	0.1	13.39	5.94	0.44	21.6	51.2
18650	00:01:14.600	3.6	20.52	0.1	13.41	5.95	0.44	21.6	51.2
18675	00:01:14.700	3.6	20.52	0.1	13.39	5.97	0.45	21.6	51.2
18700	00:01:14.800	3.6	20.52	0.1	13.38	5.97	0.45	21.6	51.2
18725	00:01:14.900	3.6	20.52	0.1	13.38	5.99	0.45	21.6	51.2
18750	00:01:15.000	3.6	20.52	0.1	13.39	6	0.45	21.6	51.1
18775	00:01:15.100	3.6	20.52	0.1	13.41	6.02	0.45	21.6	51.1
18800	00:01:15.200	3.6	20.52	0.1	13.38	6.04	0.45	21.6	51.1
18825	00:01:15.300	3.6	20.52	0.1	13.36	6.05	0.45	21.6	51.1
18850	00:01:15.400	3.6	20.52	0.1	13.41	6.07	0.45	21.6	51.1
18875	00:01:15.500	3.6	20.52	0.1	13.43	6.09	0.45	21.6	51.1
18900	00:01:15.600	3.6	20.52	0.1	13.47	6.11	0.45	21.6	51.1
18925	00:01:15.700	3.6	20.52	0.1	13.51	6.12	0.45	21.6	51.1
18950	00:01:15.800	3.6	20.52	0.1	13.51	6.14	0.45	21.6	51.1
18975	00:01:15.900	3.6	20.52	0.1	13.51	6.17	0.46	21.6	51.1
19000	00:01:16.000	3.6	20.52	0.1	13.57	6.19	0.46	21.6	51.1
19025	00:01:16.100	3.6	20.52	0.1	13.56	6.21	0.46	21.6	51.1
19050	00:01:16.200	3.59	20.52	0.1	13.58	6.22	0.46	21.6	51.1
19075	00:01:16.300	3.59	20.52	0.1	13.65	6.22	0.46	21.6	51.1
19100	00:01:16.400	3.59	20.52	0.1	13.61	6.24	0.46	21.6	51.1
19125	00:01:16.500	3.59	20.52	0.1	13.62	6.25	0.46	21.6	51.1
19150	00:01:16.600	3.59	20.52	0.1	13.61	6.27	0.46	21.6	51.1
19175	00:01:16.700	3.59	20.52	0.1	13.65	6.28	0.46	21.6	51.1
19200	00:01:16.800	3.59	20.52	0.1	13.72	6.27	0.46	21.6	51.1
19225	00:01:16.900	3.58	20.52	0.1	13.73	6.27	0.46	21.6	51.1
19250	00:01:17.000	3.58	20.52	0.1	13.76	6.28	0.46	21.6	51.1
19275	00:01:17.100	3.58	20.52	0.1	13.81	6.29	0.46	21.6	51.1
19300	00:01:17.200	3.58	20.52	0.1	13.78	6.29	0.46	21.6	51.1
19325	00:01:17.300	3.58	20.52	0.1	13.73	6.31	0.46	21.6	51.1
19350	00:01:17.400	3.58	20.52	0.1	13.71	6.33	0.46	21.6	51.1
19375	00:01:17.500	3.58	20.52	0.1	13.64	6.34	0.46	21.6	51.1
19400	00:01:17.600	3.58	20.52	0.1	13.61	6.34	0.47	21.6	51.1
19425	00:01:17.700	3.58	20.52	0.1	13.63	6.35	0.47	21.6	51.1
19450	00:01:17.800	3.58	20.52	0.1	13.66	6.35	0.46	21.6	51.1
19475	00:01:17.900	3.58	20.52	0.1	13.75	6.36	0.46	21.6	51.1
19500	00:01:18.000	3.58	20.52	0.1	13.75	6.35	0.46	21.6	51.1
19525	00:01:18.100	3.58	20.52	0.1	13.71	6.34	0.46	21.6	51.1
19550	00:01:18.200	3.58	20.52	0.1	13.69	6.34	0.46	21.6	51.1
19575	00:01:18.300	3.58	20.52	0.1	13.7	6.33	0.46	21.6	51.1
19600	00:01:18.400	3.58	20.52	0.1	13.78	6.32	0.46	21.6	51.1
19625	00:01:18.500	3.58	20.52	0.1	13.81	6.31	0.46	21.6	51.1
19650	00:01:18.600	3.58	20.52	0.1	13.84	6.32	0.46	21.6	51.1
19675	00:01:18.700	3.58	20.52	0.1	13.83	6.33	0.46	21.6	51.1
19700	00:01:18.800	3.58	20.52	0.1	13.82	6.35	0.46	21.6	51.1
19725	00:01:18.900	3.58	20.52	0.1	13.79	6.35	0.46	21.6	51.1
19750	00:01:19.000	3.58	20.52	0.1	13.79	6.37	0.46	21.6	51.1
19775	00:01:19.100	3.58	20.52	0.1	13.82	6.37	0.46	21.6	51.1
19800	00:01:19.200	3.58	20.52	0.1	13.86	6.38	0.46	21.6	51.1
19825	00:01:19.300	3.58	20.52	0.1	13.85	6.4	0.46	21.6	51.1
19850	00:01:19.400	3.58	20.52	0.1	13.85	6.41	0.46	21.6	51.1
19875	00:01:19.500	3.58	20.52	0.1	13.87	6.42	0.46	21.6	51.1
19900	00:01:19.600	3.58	20.52	0.1	13.91	6.43	0.46	21.6	51.1
19925	00:01:19.700	3.58	20.52	0.1	13.88	6.42	0.46	21.6	51.1
19950	00:01:19.800	3.58	20.52	0.1	13.84	6.41	0.46	21.6	51.1
19975	00:01:19.900	3.58	20.52	0.1	13.8	6.43	0.47	21.6	51.1
20000	00:01:20.000	3.58	20.52	0.1	13.8	6.44	0.47	21.6	51.1
20025	00:01:20.100	3.58	20.52	0.1	13.84	6.44	0.47	21.6	51.1
20050	00:01:20.200	3.58	20.52	0.1	13.85	6.44	0.46	21.6	51.1
20075	00:01:20.300	3.58	20.52	0.1	13.88	6.43	0.46	21.6	51.1
20100	00:01:20.400	3.58	20.52	0.1	13.85	6.43	0.46	21.6	51.1
20125	00:01:20.500	3.58	20.52	0.1	13.88	6.43	0.46	21.6	51.1
20150	00:01:20.600	3.58	20.52	0.1	13.88	6.43	0.46	21.6	51.1
20175	00:01:20.700	3.58	20.52	0.1	13.89	6.44	0.46	21.6	51.1
20200	00:01:20.800	3.58	20.52	0.1	13.92	6.43	0.46	21.6	51.1
20225	00:01:20.900	3.58	20.52	0.1	13.92	6.43	0.46	21.6	51.1
20250	00:01:21.000	3.58	20.52	0.1	13.95	6.44	0.46	21.6	51.1
20275	00:01:21.100	3.58	20.52	0.1	13.95	6.46	0.46	21.6	51.1
20300	00:01:21.200	3.58	20.52	0.1	13.94	6.48	0.47	21.6	51.1
20325	00:01:21.300	3.58	20.52	0.1	13.9	6.5	0.47	21.6	51.1
20350	00:01:21.400	3.58	20.52	0.1	13.88	6.48	0.47	21.6	51.1
20375	00:01:21.500	3.58	20.52	0.1	13.88	6.48	0.47	21.6	51.1
20400	00:01:21.600	3.58	20.52	0.1	13.88	6.48	0.47	21.6	51.1
20425	00:01:21.700	3.58	20.52	0.1	13.9	6.49	0.47	21.6	51.1
20450	00:01:21.800	3.58	20.52	0.1	13.93	6.5	0.47	21.6	51.1
20475	00:01:21.900	3.58	20.52	0.1	13.91	6.49	0.47	21.6	51.1
20500	00:01:22.000	3.58	20.52	0.1	13.88	6.47	0.47	21.6	51.1
20525	00:01:22.100	3.58	20.52	0.1	13.89	6.45	0.46	21.6	51.1
20550	00:01:22.200	3.58	20.52	0.1	13.9	6.43	0.46	21.6	51.1
20575	00:01:22.300	3.58	20.52	0.1	13.92	6.42	0.46	21.6	51.1
20600	00:01:22.400	3.58	20.52	0.1	13.92	6.43	0.46	21.6	51.1
20625	00:01:22.500	3.58	20.52	0.1	13.91	6.4	0.46	21.6	51.1
20650	00:01:22.600	3.58	20.52	0.1	13.89	6.39	0.46	21.6	51.1
20675	00:01:22.700	3.58	20.52	0.1	13.86	6.37	0.46	21.6	51.1
20700	00:01:22.800	3.58	20.52	0.1	13.89	6.39	0.46	21.6	51.1
20725	00:01:22.900	3.58	20.52	0.1	13.95	6.4	0.46	21.6	51.1
20750	00:01:23.000	3.58	20.52	0.1	13.96	6.41	0.46	21.6	51.1
20775	00:01:23.100	3.58	20.52	0.1	13.89	6.43	0.46	21.6	51.1
20800	00:01:23.200	3.58	20.52	0.1	13.92	6.43	0.46	21.6	51.1
20825	00:01:23.300	3.58	20.52	0.1	13.95	6.44	0.46	21.6	51.1
20850	00:01:23.400	3.58	20.52	0.1	13.98	6.46	0.46	21.6	51.1
20875	00:01:23.500	3.59	20.52	0.1	13.95	6.49	0.47	21.6	51.1
20900	00:01:23.600	3.59	20.52	0.1	13.98	6.52	0.47	21.6	51.1
20925	00:01:23.700	3.59	20.52	0.1	14.07	6.53	0.46	21.6	51.1
20950	00:01:23.800	3.59	20.52	0.1	14.03	6.5	0.46	21.6	51.1
20975	00:01:23.900	3.59	20.52	0.1	14.01	6.5	0.46	21.6	51.1
21000	00:01:24.000	3.59	20.52	0.1	14.02	6.53	0.47	21.6	51.1
21025	00:01:24.100	3.59	20.52	0.1	14.09	6.52	0.46	21.6	51.1
21050	00:01:24.200	3.59	20.52	0.1	14.09	6.54	0.46	21.6	51.1
21075	00:01:24.300	3.59	20.52	0.1	14.07	6.55	0.47	21.6	51.1
21100	00:01:24.400	3.59	20.52	0.1	14.11	6.55	0.46	21.6	51.1
21125	00:01:24.500	3.59	20.52	0.1	14.16	6.56	0.46	21.6	51.1
21150	00:01:24.600	3.59	20.52	0.1	14.16	6.54	0.46	21.6	51.1
21175	00:01:24.700	3.59	20.52	0.1	14.11	6.54	0.46	21.6	51.1
21200	00:01:24.800	3.59	20.52	0.1	14.13	6.54	0.46	21.6	51.1
21225	00:01:24.900	3.59	20.52	0.1	14.14	6.57	0.46	21.6	51.1
21250	00:01:25.000	3.6	20.52	0.1	14.15	6.56	0.46	21.6	51.1
21275	00:01:25.100	3.6	20.52	0.1	14.13	6.57	0.47	21.6	51.1
21300	00:01:25.200	3.6	20.52	0.1	14.1	6.57	0.47	21.6	51.1
21325	00:01:25.300	3.6	20.52	0.1	14.12	6.59	0.47	21.6	51.1
21350	00:01:25.400	3.6	20.52	0.1	14.1	6.61	0.47	21.6	51.1
21375	00:01:25.500	3.6	20.52	0.1	14.12	6.61	0.47	21.6	51.1
21400	00:01:25.600	3.6	20.52	0.1	14.12	6.62	0.47	21.6	51.1
21425	00:01:25.700	3.6	20.52	0.1	14.15	6.67	0.47	21.6	51.1
21450	00:01:25.800	3.6	20.52	0.1	14.16	6.7	0.47	21.6	51.1
21475	00:01:25.900	3.6	20.52	0.1	14.21	6.71	0.47	21.6	51.1
21500	00:01:26.000	3.6	20.52	0.1	14.21	6.72	0.47	21.6	51.1
21525	00:01:26.100	3.6	20.52	0.1	14.2	6.74	0.47	21.6	51.1
21550	00:01:26.200	3.6	20.52	0.1	14.29	6.74	0.47	21.6	51.1
21575	00:01:26.300	3.6	20.52	0.1	14.33	6.74	0.47	21.6	51.1
21600	00:01:26.400	3.6	20.52	0.1	14.35	6.73	0.47	21.6	51.1
21625	00:01:26.500	3.6	20.52	0.1	14.36	6.75	0.47	21.6	51.1
21650	00:01:26.600	3.6	20.52	0.1	14.34	6.76	0.47	21.6	51.1
21675	00:01:26.700	3.6	20.52	0.1	14.33	6.75	0.47	21.6	51.1
21700	00:01:26.800	3.6	20.51	0.1	14.39	6.77	0.47	21.6	51.1
21725	00:01:26.900	3.6	20.51	0.1	14.41	6.77	0.47	21.6	51.1
21750	00:01:27.000	3.6	20.51	0.1	14.42	6.77	0.47	21.6	51
21775	00:01:27.100	3.6	20.51	0.1	14.44	6.75	0.47	21.6	51
21800	00:01:27.200	3.6	20.51	0.1	14.45	6.76	0.47	21.6	51
21825	00:01:27.300	3.6	20.51	0.1	14.47	6.76	0.47	21.6	51
21850	00:01:27.400	3.6	20.51	0.1	14.5	6.81	0.47	21.6	51
21875	00:01:27.500	3.6	20.51	0.1	14.49	6.83	0.47	21.6	51
21900	00:01:27.600	3.6	20.51	0.1	14.6	6.84	0.47	21.6	51
21925	00:01:27.700	3.6	20.51	0.1	14.62	6.85	0.47	21.6	51
21950	00:01:27.800	3.6	20.51	0.1	14.6	6.84	0.47	21.6	51
21975	00:01:27.900	3.6	20.51	0.1	14.6	6.87	0.47	21.6	51
22000	00:01:28.000	3.6	20.51	0.1	14.63	6.93	0.47	21.6	51
22025	00:01:28.100	3.6	20.51	0.11	14.67	6.98	0.48	21.6	51
22050	00:01:28.200	3.6	20.51	0.11	14.7	7	0.48	21.6	51
22075	00:01:28.300	3.6	20.51	0.11	14.67	7.03	0.48	21.6	51
22100	00:01:28.400	3.6	20.51	0.11	14.7	7.03	0.48	21.6	51
22125	00:01:28.500	3.6	20.51	0.11	14.75	7.03	0.48	21.6	51
22150	00:01:28.600	3.6	20.51	0.11	14.66	7.04	0.48	21.6	51
22175	00:01:28.700	3.6	20.51	0.11	14.68	7.06	0.48	21.6	51
22200	00:01:28.800	3.6	20.51	0.11	14.72	7.1	0.48	21.6	51
22225	00:01:28.900	3.6	20.51	0.11	14.71	7.09	0.48	21.6	51
22250	00:01:29.000	3.6	20.51	0.11	14.71	7.07	0.48	21.6	51
22275	00:01:29.100	3.6	20.51	0.11	14.71	7.05	0.48	21.6	51
22300	00:01:29.200	3.6	20.51	0.11	14.68	7.05	0.48	21.6	51
22325	00:01:29.300	3.6	20.51	0.11	14.76	7.04	0.48	21.6	51
22350	00:01:29.400	3.6	20.51	0.11	14.72	7.05	0.48	21.6	51
22375	00:01:29.500	3.6	20.51	0.11	14.67	7.05	0.48	21.6	51
22400	00:01:29.600	3.6	20.51	0.11	14.75	7.05	0.48	21.6	51
22425	00:01:29.700	3.6	20.51	0.11	14.77	7.05	0.48	21.6	51
22450	00:01:29.800	3.6	20.51	0.11	14.71	7.04	0.48	21.6	51
22475	00:01:29.900	3.6	20.51	0.11	14.74	7.04	0.48	21.6	51
22500	00:01:30.000	3.6	20.51	0.11	14.76	7.04	0.48	21.6	51
22525	00:01:30.100	3.6	20.51	0.11	14.8	7.06	0.48	21.6	51
22550	00:01:30.200	3.6	20.51	0.11	14.81	7.07	0.48	21.6	51
22575	00:01:30.300	3.6	20.51	0.11	14.73	7.1	0.48	21.6	51
22600	00:01:30.400	3.6	20.51	0.11	14.75	7.11	0.48	21.6	51
22625	00:01:30.500	3.6	20.51	0.11	14.86	7.14	0.48	21.6	51
22650	00:01:30.600	3.6	20.51	0.11	14.83	7.15	0.48	21.6	51
22675	00:01:30.700	3.6	20.51	0.11	14.82	7.16	0.48	21.6	51
22700	00:01:30.800	3.6	20.51	0.11	14.89	7.21	0.48	21.6	51
22725	00:01:30.900	3.6	20.51	0.11	14.9	7.22	0.48	21.6	51
22750	00:01:31.000	3.6	20.51	0.11	14.91	7.24	0.49	21.6	51.1
22775	00:01:31.100	3.6	20.51	0.11	14.87	7.25	0.49	21.6	51.1
22800	00:01:31.200	3.6	20.51	0.11	14.92	7.27	0.49	21.6	51.1
22825	00:01:31.300	3.6	20.51	0.11	14.96	7.26	0.49	21.6	51.1
22850	00:01:31.400	3.6	20.51	0.11	14.96	7.25	0.48	21.6	51.1
22875	00:01:31.500	3.6	20.51	0.11	14.95	7.24	0.48	21.6	51.1
22900	00:01:31.600	3.6	20.51	0.11	15.02	7.26	0.48	21.6	51.1
22925	00:01:31.700	3.6	20.51	0.11	15.07	7.27	0.48	21.6	51.1
22950	00:01:31.800	3.59	20.51	0.11	15.06	7.25	0.48	21.6	51.1
22975	00:01:31.900	3.59	20.51	0.11	15.05	7.3	0.48	21.6	51.1
23000	00:01:32.000	3.59	20.51	0.11	15.13	7.32	0.48	21.6	51
23025	00:01:32.100	3.59	20.51	0.11	15.16	7.32	0.48	21.6	51
23050	00:01:32.200	3.59	20.51	0.11	15.11	7.3	0.48	21.6	51
23075	00:01:32.300	3.6	20.51	0.11	15.11	7.3	0.48	21.6	51
23100	00:01:32.400	3.6	20.51	0.11	15.16	7.31	0.48	21.6	51
23125	00:01:32.500	3.6	20.51	0.11	15.14	7.33	0.48	21.6	51
23150	00:01:32.600	3.6	20.51	0.11	15.09	7.29	0.48	21.6	51
23175	00:01:32.700	3.6	20.51	0.11	15.08	7.29	0.48	21.6	51
23200	00:01:32.800	3.6	20.51	0.11	15.12	7.3	0.48	21.6	51
23225	00:01:32.900	3.6	20.51	0.11	15.09	7.26	0.48	21.6	51
23250	00:01:33.000	3.6	20.51	0.11	15.06	7.26	0.48	21.6	51.1
23275	00:01:33.100	3.6	20.51	0.11	15.08	7.28	0.48	21.6	51.1
23300	00:01:33.200	3.6	20.51	0.11	15.11	7.31	0.48	21.6	51.1
23325	00:01:33.300	3.6	20.51	0.11	15.13	7.34	0.49	21.6	51.1
23350	00:01:33.400	3.6	20.51	0.11	15.11	7.37	0.49	21.6	51.1
23375	00:01:33.500	3.6	20.51	0.11	15.14	7.38	0.49	21.6	51.1
23400	00:01:33.600	3.6	20.51	0.11	15.18	7.42	0.49	21.6	51.1
23425	00:01:33.700	3.6	20.51	0.11	15.15	7.43	0.49	21.6	51.1
23450	00:01:33.800	3.6	20.51	0.11	15.16	7.46	0.49	21.6	51.1
23475	00:01:33.900	3.6	20.51	0.11	15.22	7.49	0.49	21.6	51.1
23500	00:01:34.000	3.6	20.51	0.11	15.21	7.5	0.49	21.6	51.1
23525	00:01:34.100	3.6	20.51	0.11	15.21	7.53	0.49	21.6	51.1
23550	00:01:34.200	3.6	20.51	0.11	15.21	7.56	0.5	21.6	51.1
23575	00:01:34.300	3.6	20.51	0.11	15.24	7.58	0.5	21.6	51.1
23600	00:01:34.400	3.6	20.51	0.11	15.23	7.57	0.5	21.6	51.1
23625	00:01:34.500	3.6	20.51	0.11	15.19	7.55	0.5	21.6	51.1
23650	00:01:34.600	3.6	20.51	0.11	15.19	7.55	0.5	21.6	51.1
23675	00:01:34.700	3.6	20.51	0.11	15.25	7.54	0.49	21.6	51.1
23700	00:01:34.800	3.6	20.51	0.11	15.25	7.54	0.49	21.6	51.1
23725	00:01:34.900	3.6	20.51	0.11	15.2	7.53	0.5	21.6	51.1
23750	00:01:35.000	3.6	20.51	0.11	15.22	7.52	0.49	21.6	51.1
23775	00:01:35.100	3.6	20.51	0.11	15.27	7.51	0.49	21.6	51.1
23800	00:01:35.200	3.6	20.51	0.11	15.27	7.51	0.49	21.6	51.1
23825	00:01:35.300	3.6	20.51	0.11	15.24	7.51	0.49	21.6	51.1
23850	00:01:35.400	3.6	20.51	0.11	15.25	7.52	0.49	21.6	51.1
23875	00:01:35.500	3.6	20.51	0.11	15.33	7.56	0.49	21.6	51.1
23900	00:01:35.600	3.6	20.51	0.11	15.34	7.59	0.49	21.6	51.1
23925	00:01:35.700	3.6	20.51	0.11	15.3	7.63	0.5	21.6	51.1
23950	00:01:35.800	3.6	20.51	0.11	15.29	7.65	0.5	21.6	51.1
23975	00:01:35.900	3.6	20.51	0.11	15.32	7.68	0.5	21.6	51.1
24000	00:01:36.000	3.6	20.51	0.11	15.34	7.7	0.5	21.6	51.1
24025	00:01:36.100	3.6	20.51	0.11	15.36	7.7	0.5	21.6	51.1
24050	00:01:36.200	3.6	20.51	0.11	15.41	7.7	0.5	21.6	51.1
24075	00:01:36.300	3.6	20.51	0.11	15.4	7.69	0.5	21.6	51.1
24100	00:01:36.400	3.6	20.51	0.11	15.41	7.7	0.5	21.6	51.1
24125	00:01:36.500	3.6	20.51	0.11	15.41	7.72	0.5	21.6	51.1
24150	00:01:36.600	3.6	20.5	0.11	15.44	7.74	0.5	21.6	51.1
24175	00:01:36.700	3.6	20.5	0.11	15.46	7.72	0.5	21.6	51.1
24200	00:01:36.800	3.6	20.5	0.11	15.44	7.69	0.5	21.6	51.1
24225	00:01:36.900	3.6	20.5	0.11	15.44	7.68	0.5	21.6	51.1
24250	00:01:37.000	3.6	20.5	0.11	15.46	7.7	0.5	21.6	51.1
24275	00:01:37.100	3.6	20.5	0.11	15.48	7.72	0.5	21.6	51.1
24300	00:01:37.200	3.6	20.5	0.11	15.47	7.73	0.5	21.6	51.1
24325	00:01:37.300	3.6	20.5	0.11	15.49	7.76	0.5	21.6	51.1
24350	00:01:37.400	3.6	20.5	0.11	15.47	7.77	0.5	21.6	51.1
24375	00:01:37.500	3.6	20.5	0.11	15.44	7.78	0.5	21.6	51.1
24400	00:01:37.600	3.6	20.5	0.11	15.44	7.78	0.5	21.6	51.1
24425	00:01:37.700	3.6	20.5	0.11	15.5	7.8	0.5	21.6	51.1
24450	00:01:37.800	3.6	20.5	0.11	15.57	7.84	0.5	21.6	51.1
24475	00:01:37.900	3.6	20.5	0.11	15.66	7.85	0.5	21.6	51.1
24500	00:01:38.000	3.6	20.5	0.11	15.67	7.86	0.5	21.6	51.1
24525	00:01:38.100	3.6	20.5	0.11	15.62	7.88	0.5	21.6	51.1
24550	00:01:38.200	3.6	20.5	0.11	15.61	7.87	0.5	21.6	51.1
24575	00:01:38.300	3.6	20.5	0.11	15.6	7.86	0.5	21.6	51.1
24600	00:01:38.400	3.6	20.5	0.11	15.6	7.85	0.5	21.6	51.1
24625	00:01:38.500	3.6	20.5	0.11	15.67	7.86	0.5	21.6	51.1
24650	00:01:38.600	3.6	20.5	0.11	15.7	7.87	0.5	21.6	51.1
24675	00:01:38.700	3.6	20.5	0.11	15.72	7.86	0.5	21.6	51.1
24700	00:01:38.800	3.6	20.5	0.11	15.73	7.85	0.5	21.6	51.1
24725	00:01:38.900	3.6	20.5	0.11	15.68	7.86	0.5	21.6	51.1
24750	00:01:39.000	3.6	20.5	0.11	15.61	7.84	0.5	21.6	51
24775	00:01:39.100	3.6	20.5	0.11	15.63	7.82	0.5	21.6	51
24800	00:01:39.200	3.6	20.5	0.11	15.64	7.85	0.5	21.6	51
24825	00:01:39.300	3.6	20.5	0.11	15.65	7.88	0.5	21.6	51
24850	00:01:39.400	3.6	20.5	0.11	15.69	7.9	0.5	21.6	51
24875	00:01:39.500	3.6	20.5	0.11	15.67	7.89	0.5	21.6	51
24900	00:01:39.600	3.6	20.5	0.11	15.68	7.9	0.5	21.6	51
24925	00:01:39.700	3.6	20.5	0.11	15.67	7.93	0.51	21.6	51
24950	00:01:39.800	3.6	20.5	0.11	15.65	7.97	0.51	21.6	51
24975	00:01:39.900	3.6	20.5	0.11	15.64	7.99	0.51	21.6	51
25000	00:01:40.000	3.6	20.5	0.12	15.69	8.02	0.51	21.6	51
25025	00:01:40.100	3.6	20.5	0.12	15.72	8.05	0.51	21.6	51
25050	00:01:40.200	3.6	20.5	0.12	15.73	8.05	0.51	21.6	51
25075	00:01:40.300	3.6	20.5	0.12	15.76	8.03	0.51	21.6	51
25100	00:01:40.400	3.6	20.5	0.11	15.79	8.01	0.51	21.6	51
25125	00:01:40.500	3.6	20.5	0.11	15.77	8.01	0.51	21.6	51
25150	00:01:40.600	3.6	20.5	0.12	15.77	8.03	0.51	21.6	51
25175	00:01:40.700	3.6	20.5	0.12	15.8	8.02	0.51	21.6	51
25200	00:01:40.800	3.6	20.5	0.11	15.83	7.99	0.5	21.6	51
25225	00:01:40.900	3.6	20.5	0.11	15.87	7.99	0.5	21.6	51
25250	00:01:41.000	3.6	20.5	0.11	15.87	7.98	0.5	21.6	51
25275	00:01:41.100	3.6	20.5	0.11	15.86	7.96	0.5	21.6	51
25300	00:01:41.200	3.6	20.5	0.11	15.87	7.95	0.5	21.6	51
25325	00:01:41.300	3.6	20.5	0.11	15.95	7.96	0.5	21.6	51
25350	00:01:41.400	3.6	20.5	0.11	15.96	7.99	0.5	21.6	51
25375	00:01:41.500	3.6	20.5	0.11	15.99	8	0.5	21.6	51
25400	00:01:41.600	3.6	20.5	0.12	15.97	8.01	0.5	21.6	51
25425	00:01:41.700	3.6	20.5	0.12	15.94	8.01	0.5	21.6	51
25450	00:01:41.800	3.6	20.5	0.11	15.91	7.99	0.5	21.6	51
25475	00:01:41.900	3.6	20.5	0.11	15.87	7.98	0.5	21.6	51
25500	00:01:42.000	3.6	20.5	0.11	15.92	8	0.5	21.6	51
25525	00:01:42.100	3.6	20.5	0.12	15.97	8.05	0.5	21.6	51
25550	00:01:42.200	3.6	20.5	0.12	16	8.07	0.5	21.6	51
25575	00:01:42.300	3.6	20.5	0.12	15.94	8.06	0.51	21.6	51
25600	00:01:42.400	3.6	20.5	0.12	15.9	8.07	0.51	21.6	51
25625	00:01:42.500	3.6	20.5	0.12	15.91	8.08	0.51	21.6	51
25650	00:01:42.600	3.6	20.5	0.12	15.92	8.08	0.51	21.6	51
25675	00:01:42.700	3.6	20.5	0.12	15.97	8.12	0.51	21.6	51
25700	00:01:42.800	3.6	20.5	0.12	16.06	8.16	0.51	21.6	51
25725	00:01:42.900	3.6	20.5	0.12	16.12	8.17	0.51	21.6	51
25750	00:01:43.000	3.6	20.5	0.12	16.06	8.18	0.51	21.6	51
25775	00:01:43.100	3.6	20.5	0.12	16.01	8.19	0.51	21.6	51
25800	00:01:43.200	3.6	20.5	0.12	15.97	8.2	0.51	21.6	51
25825	00:01:43.300	3.6	20.5	0.12	16.06	8.21	0.51	21.6	51
25850	00:01:43.400	3.6	20.5	0.12	16.14	8.21	0.51	21.6	51
25875	00:01:43.500	3.6	20.5	0.12	16.17	8.22	0.51	21.6	51
25900	00:01:43.600	3.6	20.5	0.12	16.18	8.22	0.51	21.6	51
25925	00:01:43.700	3.6	20.5	0.12	16.11	8.2	0.51	21.6	51
25950	00:01:43.800	3.6	20.5	0.12	16.06	8.21	0.51	21.6	51
25975	00:01:43.900	3.6	20.5	0.12	16.05	8.21	0.51	21.6	51
26000	00:01:44.000	3.6	20.5	0.12	16.12	8.21	0.51	21.6	51
26025	00:01:44.100	3.6	20.5	0.12	16.16	8.2	0.51	21.6	51
26050	00:01:44.200	3.6	20.5	0.12	16.17	8.2	0.51	21.6	51
26075	00:01:44.300	3.6	20.5	0.12	16.13	8.2	0.51	21.6	51
26100	00:01:44.400	3.6	20.5	0.12	16.06	8.2	0.51	21.6	51
26125	00:01:44.500	3.6	20.5	0.12	16.05	8.2	0.51	21.6	51
26150	00:01:44.600	3.6	20.5	0.12	16.07	8.21	0.51	21.6	51
26175	00:01:44.700	3.6	20.5	0.12	16.12	8.21	0.51	21.6	51
26200	00:01:44.800	3.6	20.5	0.12	16.14	8.2	0.51	21.6	51
26225	00:01:44.900	3.6	20.5	0.12	16.15	8.21	0.51	21.6	51
26250	00:01:45.000	3.6	20.5	0.12	16.14	8.22	0.51	21.6	51
26275	00:01:45.100	3.6	20.5	0.12	16.15	8.22	0.51	21.6	51
26300	00:01:45.200	3.6	20.5	0.12	16.21	8.21	0.51	21.6	51
26325	00:01:45.300	3.6	20.5	0.12	16.22	8.22	0.51	21.6	51
26350	00:01:45.400	3.6	20.5	0.12	16.24	8.23	0.51	21.6	51
26375	00:01:45.500	3.6	20.5	0.12	16.2	8.24	0.51	21.6	51
26400	00:01:45.600	3.6	20.5	0.12	16.2	8.24	0.51	21.6	51
26425	00:01:45.700	3.6	20.5	0.12	16.21	8.26	0.51	21.6	51
26450	00:01:45.800	3.6	20.5	0.12	16.21	8.26	0.51	21.6	51
26475	00:01:45.900	3.6	20.5	0.12	16.24	8.26	0.51	21.6	51
26500	00:01:46.000	3.6	20.5	0.12	16.27	8.26	0.51	21.6	51
26525	00:01:46.100	3.6	20.5	0.12	16.22	8.26	0.51	21.6	51
26550	00:01:46.200	3.61	20.5	0.12	16.2	8.29	0.51	21.6	51
26575	00:01:46.300	3.61	20.5	0.12	16.22	8.3	0.51	21.6	51
26600	00:01:46.400	3.61	20.5	0.12	16.27	8.31	0.51	21.6	51
26625	00:01:46.500	3.61	20.5	0.12	16.33	8.33	0.51	21.6	51
26650	00:01:46.600	3.61	20.5	0.12	16.32	8.34	0.51	21.6	51
26675	00:01:46.700	3.61	20.5	0.12	16.32	8.37	0.51	21.6	51
26700	00:01:46.800	3.61	20.5	0.12	16.34	8.39	0.51	21.6	51
26725	00:01:46.900	3.61	20.5	0.12	16.33	8.38	0.51	21.6	51
26750	00:01:47.000	3.61	20.5	0.12	16.34	8.39	0.51	21.6	51
26775	00:01:47.100	3.61	20.5	0.12	16.41	8.39	0.51	21.6	51
26800	00:01:47.200	3.61	20.5	0.12	16.39	8.39	0.51	21.6	51
26825	00:01:47.300	3.61	20.5	0.12	16.4	8.4	0.51	21.6	51
26850	00:01:47.400	3.61	20.5	0.12	16.38	8.39	0.51	21.6	51
26875	00:01:47.500	3.61	20.5	0.12	16.4	8.4	0.51	21.6	51
26900	00:01:47.600	3.61	20.5	0.12	16.43	8.39	0.51	21.6	51
26925	00:01:47.700	3.61	20.5	0.12	16.39	8.37	0.51	21.6	51
26950	00:01:47.800	3.6	20.5	0.12	16.4	8.37	0.51	21.6	51
26975	00:01:47.900	3.6	20.5	0.12	16.45	8.4	0.51	21.6	51
27000	00:01:48.000	3.6	20.5	0.12	16.46	8.39	0.51	21.6	51
27025	00:01:48.100	3.6	20.5	0.12	16.45	8.4	0.51	21.6	51
27050	00:01:48.200	3.6	20.5	0.12	16.5	8.41	0.51	21.6	51
27075	00:01:48.300	3.6	20.5	0.12	16.48	8.42	0.51	21.6	51
27100	00:01:48.400	3.6	20.5	0.12	16.48	8.42	0.51	21.6	51
27125	00:01:48.500	3.6	20.5	0.12	16.46	8.44	0.51	21.6	51
27150	00:01:48.600	3.6	20.5	0.12	16.48	8.44	0.51	21.6	51
27175	00:01:48.700	3.6	20.49	0.12	16.57	8.45	0.51	21.6	51
27200	00:01:48.800	3.6	20.49	0.12	16.59	8.45	0.51	21.6	51
27225	00:01:48.900	3.6	20.49	0.12	16.56	8.45	0.51	21.6	51
27250	00:01:49.000	3.6	20.49	0.12	16.55	8.5	0.51	21.6	51
27275	00:01:49.100	3.6	20.49	0.12	16.53	8.5	0.51	21.6	51
27300	00:01:49.200	3.6	20.49	0.12	16.54	8.51	0.51	21.6	51
27325	00:01:49.300	3.6	20.49	0.12	16.55	8.52	0.52	21.6	51
27350	00:01:49.400	3.6	20.49	0.12	16.54	8.51	0.51	21.6	51
27375	00:01:49.500	3.6	20.49	0.12	16.54	8.49	0.51	21.6	51
27400	00:01:49.600	3.6	20.49	0.12	16.56	8.53	0.52	21.6	51
27425	00:01:49.700	3.6	20.49	0.12	16.54	8.54	0.52	21.6	51
27450	00:01:49.800	3.6	20.49	0.12	16.51	8.53	0.52	21.6	51
27475	00:01:49.900	3.6	20.49	0.12	16.55	8.54	0.52	21.6	51
27500	00:01:50.000	3.6	20.49	0.12	16.54	8.54	0.52	21.6	51
27525	00:01:50.100	3.6	20.49	0.12	16.53	8.55	0.52	21.6	51
27550	00:01:50.200	3.6	20.49	0.12	16.54	8.53	0.52	21.6	51
27575	00:01:50.300	3.6	20.49	0.12	16.54	8.51	0.51	21.6	51
27600	00:01:50.400	3.6	20.49	0.12	16.57	8.53	0.51	21.6	51
27625	00:01:50.500	3.6	20.49	0.12	16.6	8.57	0.52	21.6	51
27650	00:01:50.600	3.6	20.49	0.12	16.58	8.55	0.52	21.6	51
27675	00:01:50.700	3.6	20.49	0.12	16.6	8.53	0.51	21.6	51
27700	00:01:50.800	3.6	20.49	0.12	16.6	8.52	0.51	21.6	51
27725	00:01:50.900	3.6	20.49	0.12	16.56	8.53	0.52	21.6	51
27750	00:01:51.000	3.6	20.49	0.12	16.6	8.52	0.51	21.6	51
27775	00:01:51.100	3.6	20.49	0.12	16.66	8.54	0.51	21.6	51
27800	00:01:51.200	3.6	20.49	0.12	16.62	8.59	0.52	21.6	51
27825	00:01:51.300	3.6	20.49	0.12	16.64	8.58	0.52	21.6	51
27850	00:01:51.400	3.6	20.49	0.12	16.7	8.62	0.52	21.6	51
27875	00:01:51.500	3.6	20.49	0.12	16.71	8.62	0.52	21.6	51
27900	00:01:51.600	3.6	20.49	0.12	16.7	8.65	0.52	21.6	51
27925	00:01:51.700	3.6	20.49	0.12	16.66	8.65	0.52	21.6	51
27950	00:01:51.800	3.6	20.49	0.12	16.71	8.67	0.52	21.6	51
27975	00:01:51.900	3.6	20.49	0.12	16.75	8.68	0.52	21.6	51
28000	00:01:52.000	3.6	20.49	0.12	16.75	8.67	0.52	21.6	51
28025	00:01:52.100	3.6	20.49	0.12	16.69	8.66	0.52	21.6	51
28050	00:01:52.200	3.6	20.49	0.12	16.7	8.66	0.52	21.6	51
28075	00:01:52.300	3.6	20.49	0.12	16.71	8.71	0.52	21.6	51
28100	00:01:52.400	3.6	20.49	0.12	16.7	8.7	0.52	21.6	51
28125	00:01:52.500	3.6	20.49	0.12	16.67	8.68	0.52	21.6	51
28150	00:01:52.600	3.6	20.49	0.12	16.67	8.67	0.52	21.6	51
28175	00:01:52.700	3.6	20.49	0.12	16.74	8.69	0.52	21.6	51
28200	00:01:52.800	3.6	20.49	0.12	16.74	8.71	0.52	21.6	51
28225	00:01:52.900	3.6	20.49	0.12	16.72	8.7	0.52	21.6	51
28250	00:01:53.000	3.6	20.49	0.12	16.72	8.68	0.52	21.6	51
28275	00:01:53.100	3.59	20.49	0.12	16.71	8.68	0.52	21.6	51
28300	00:01:53.200	3.59	20.49	0.12	16.76	8.64	0.52	21.6	51
28325	00:01:53.300	3.59	20.49	0.12	16.78	8.63	0.51	21.6	51
28350	00:01:53.400	3.59	20.49	0.12	16.77	8.63	0.51	21.6	51
28375	00:01:53.500	3.59	20.49	0.12	16.79	8.64	0.51	21.6	51
28400	00:01:53.600	3.59	20.49	0.12	16.8	8.67	0.52	21.6	51
28425	00:01:53.700	3.59	20.49	0.12	16.83	8.69	0.52	21.6	51
28450	00:01:53.800	3.59	20.49	0.12	16.87	8.71	0.52	21.6	51
28475	00:01:53.900	3.59	20.49	0.12	16.9	8.73	0.52	21.6	51
28500	00:01:54.000	3.59	20.49	0.12	16.91	8.76	0.52	21.6	51
28525	00:01:54.100	3.59	20.49	0.12	16.94	8.78	0.52	21.6	51
28550	00:01:54.200	3.59	20.49	0.12	16.91	8.82	0.52	21.6	51
28575	00:01:54.300	3.59	20.49	0.12	16.9	8.83	0.52	21.6	51
28600	00:01:54.400	3.59	20.49	0.12	16.93	8.84	0.52	21.6	51
28625	00:01:54.500	3.59	20.49	0.12	16.94	8.85	0.52	21.6	51
28650	00:01:54.600	3.59	20.49	0.12	16.93	8.83	0.52	21.6	51
28675	00:01:54.700	3.59	20.49	0.12	16.86	8.81	0.52	21.6	51
28700	00:01:54.800	3.59	20.49	0.12	16.8	8.8	0.52	21.6	51
28725	00:01:54.900	3.59	20.49	0.12	16.79	8.81	0.52	21.6	51
28750	00:01:55.000	3.59	20.49	0.12	16.75	8.8	0.53	21.6	51
28775	00:01:55.100	3.59	20.49	0.12	16.76	8.81	0.53	21.6	51
28800	00:01:55.200	3.59	20.49	0.12	16.8	8.8	0.52	21.6	51
28825	00:01:55.300	3.59	20.49	0.12	16.81	8.79	0.52	21.6	51
28850	00:01:55.400	3.59	20.49	0.12	16.77	8.78	0.52	21.6	51
28875	00:01:55.500	3.59	20.49	0.12	16.79	8.79	0.52	21.6	51
28900	00:01:55.600	3.59	20.49	0.12	16.76	8.81	0.53	21.6	51
28925	00:01:55.700	3.59	20.49	0.12	16.75	8.82	0.53	21.6	51
28950	00:01:55.800	3.59	20.49	0.12	16.73	8.81	0.53	21.6	51
28975	00:01:55.900	3.59	20.49	0.12	16.71	8.8	0.53	21.6	51
29000	00:01:56.000	3.59	20.49	0.12	16.78	8.82	0.53	21.6	51
29025	00:01:56.100	3.58	20.49	0.12	16.8	8.82	0.52	21.6	51
29050	00:01:56.200	3.58	20.49	0.12	16.79	8.82	0.52	21.6	51
29075	00:01:56.300	3.58	20.49	0.12	16.79	8.83	0.53	21.6	51
29100	00:01:56.400	3.58	20.49	0.12	16.77	8.81	0.53	21.6	51
29125	00:01:56.500	3.58	20.49	0.12	16.76	8.81	0.53	21.6	51
29150	00:01:56.600	3.58	20.49	0.12	16.82	8.81	0.52	21.6	51
29175	00:01:56.700	3.58	20.49	0.12	16.88	8.8	0.52	21.6	51
29200	00:01:56.800	3.58	20.49	0.12	16.9	8.82	0.52	21.6	51
29225	00:01:56.900	3.59	20.49	0.12	16.92	8.84	0.52	21.6	51
29250	00:01:57.000	3.59	20.49	0.12	16.88	8.83	0.52	21.6	51
29275	00:01:57.100	3.59	20.49	0.12	16.9	8.85	0.52	21.6	51
29300	00:01:57.200	3.59	20.49	0.12	16.9	8.86	0.52	21.6	51
29325	00:01:57.300	3.59	20.49	0.12	16.89	8.85	0.52	21.6	51
29350	00:01:57.400	3.59	20.49	0.12	16.97	8.89	0.52	21.6	51
29375	00:01:57.500	3.59	20.49	0.12	17.01	8.93	0.53	21.6	51
29400	00:01:57.600	3.59	20.49	0.12	16.99	8.93	0.53	21.6	51
29425	00:01:57.700	3.59	20.49	0.12	16.97	8.96	0.53	21.6	51
29450	00:01:57.800	3.59	20.49	0.12	17.02	8.97	0.53	21.6	51
29475	00:01:57.900	3.59	20.49	0.12	17.05	8.95	0.52	21.6	51
29500	00:01:58.000	3.59	20.49	0.12	17.09	8.99	0.53	21.6	51
29525	00:01:58.100	3.59	20.49	0.12	17.11	9	0.53	21.6	51
29550	00:01:58.200	3.59	20.49	0.12	17.1	9	0.53	21.6	51
29575	00:01:58.300	3.59	20.49	0.12	17.1	9.01	0.53	21.6	51
29600	00:01:58.400	3.59	20.49	0.12	17.1	8.99	0.53	21.6	51
29625	00:01:58.500	3.59	20.49	0.12	17.11	8.97	0.52	21.6	51
29650	00:01:58.600	3.59	20.49	0.12	17.11	8.98	0.52	21.6	51
29675	00:01:58.700	3.59	20.49	0.12	17.11	8.96	0.52	21.6	51
29700	00:01:58.800	3.6	20.49	0.12	17.14	8.96	0.52	21.6	51
29725	00:01:58.900	3.6	20.49	0.12	17.18	8.98	0.52	21.6	51
29750	00:01:59.000	3.6	20.49	0.12	17.21	8.98	0.52	21.6	51
29775	00:01:59.100	3.6	20.49	0.12	17.18	9.02	0.52	21.6	51
29800	00:01:59.200	3.6	20.49	0.12	17.2	9.02	0.52	21.6	51
29825	00:01:59.300	3.6	20.49	0.12	17.24	9.03	0.52	21.6	51
29850	00:01:59.400	3.6	20.49	0.12	17.24	9.06	0.53	21.6	51
29875	00:01:59.500	3.6	20.49	0.13	17.23	9.08	0.53	21.6	51
29900	00:01:59.600	3.6	20.49	0.13	17.27	9.07	0.53	21.6	51
29925	00:01:59.700	3.6	20.49	0.13	17.31	9.08	0.52	21.6	51
29950	00:01:59.800	3.6	20.49	0.13	17.28	9.1	0.53	21.6	51
29975	00:01:59.900	3.6	20.49	0.13	17.21	9.1	0.53	21.6	51
30000	00:02:00.000	3.6	20.49	0.13	17.21	9.08	0.53	21.6	51
30025	00:02:00.100	3.6	20.49	0.12	17.23	9.03	0.52	21.6	51
30050	00:02:00.200	3.6	20.49	0.12	17.25	9.06	0.52	21.6	51
30075	00:02:00.300	3.6	20.49	0.12	17.26	9.05	0.52	21.6	51
30100	00:02:00.400	3.6	20.49	0.12	17.25	9.05	0.52	21.6	51
30125	00:02:00.500	3.6	20.49	0.12	17.27	9.05	0.52	21.6	51
30150	00:02:00.600	3.6	20.49	0.12	17.26	9.06	0.52	21.6	51
30175	00:02:00.700	3.6	20.49	0.12	17.26	9.05	0.52	21.6	51
30200	00:02:00.800	3.6	20.49	0.12	17.28	9.06	0.52	21.6	51
30225	00:02:00.900	3.6	20.49	0.12	17.32	9.04	0.52	21.6	51
30250	00:02:01.000	3.6	20.49	0.13	17.28	9.08	0.53	21.6	51
30275	00:02:01.100	3.6	20.49	0.13	17.26	9.08	0.53	21.6	51
30300	00:02:01.200	3.6	20.49	0.13	17.26	9.07	0.53	21.6	51
30325	00:02:01.300	3.6	20.49	0.13	17.26	9.09	0.53	21.6	51
30350	00:02:01.400	3.6	20.49	0.13	17.3	9.11	0.53	21.6	51
30375	00:02:01.500	3.6	20.49	0.13	17.34	9.12	0.53	21.6	51
30400	00:02:01.600	3.6	20.49	0.13	17.26	9.13	0.53	21.6	51
30425	00:02:01.700	3.6	20.49	0.13	17.28	9.15	0.53	21.6	51
30450	00:02:01.800	3.6	20.49	0.13	17.29	9.15	0.53	21.6	51
30475	00:02:01.900	3.6	20.49	0.13	17.25	9.15	0.53	21.6	51
30500	00:02:02.000	3.6	20.49	0.13	17.27	9.12	0.53	21.6	51
30525	00:02:02.100	3.6	20.49	0.13	17.32	9.14	0.53	21.6	51
30550	00:02:02.200	3.6	20.49	0.13	17.32	9.15	0.53	21.6	51
30575	00:02:02.300	3.61	20.49	0.13	17.31	9.14	0.53	21.6	51
30600	00:02:02.400	3.61	20.49	0.13	17.28	9.15	0.53	21.6	51
30625	00:02:02.500	3.61	20.49	0.13	17.27	9.18	0.53	21.6	51
30650	00:02:02.600	3.61	20.49	0.13	17.38	9.19	0.53	21.6	51
30675	00:02:02.700	3.6	20.49	0.13	17.37	9.21	0.53	21.6	51
30700	00:02:02.800	3.6	20.49	0.13	17.36	9.24	0.53	21.6	51
30725	00:02:02.900	3.6	20.49	0.13	17.35	9.25	0.53	21.6	51
30750	00:02:03.000	3.6	20.49	0.13	17.38	9.29	0.53	21.6	51
30775	00:02:03.100	3.6	20.49	0.13	17.39	9.3	0.53	21.6	51
30800	00:02:03.200	3.6	20.49	0.13	17.4	9.3	0.53	21.6	51
30825	00:02:03.300	3.6	20.49	0.13	17.4	9.32	0.54	21.6	51
30850	00:02:03.400	3.6	20.49	0.13	17.45	9.31	0.53	21.6	51
30875	00:02:03.500	3.6	20.49	0.13	17.46	9.3	0.53	21.6	51
30900	00:02:03.600	3.6	20.49	0.13	17.44	9.31	0.53	21.6	51
30925	00:02:03.700	3.6	20.49	0.13	17.46	9.31	0.53	21.6	51
30950	00:02:03.800	3.6	20.49	0.13	17.46	9.31	0.53	21.6	51
30975	00:02:03.900	3.6	20.49	0.13	17.54	9.34	0.53	21.6	51
31000	00:02:04.000	3.6	20.49	0.13	17.54	9.33	0.53	21.6	51
31025	00:02:04.100	3.6	20.49	0.13	17.55	9.32	0.53	21.6	51
31050	00:02:04.200	3.61	20.49	0.13	17.49	9.31	0.53	21.6	51
31075	00:02:04.300	3.61	20.49	0.13	17.56	9.31	0.53	21.6	51
31100	00:02:04.400	3.61	20.49	0.13	17.55	9.34	0.53	21.6	51
31125	00:02:04.500	3.61	20.49	0.13	17.51	9.35	0.53	21.6	51
31150	00:02:04.600	3.61	20.49	0.13	17.52	9.36	0.53	21.6	51
31175	00:02:04.700	3.61	20.49	0.13	17.57	9.37	0.53	21.6	51
31200	00:02:04.800	3.61	20.48	0.13	17.6	9.37	0.53	21.6	51
31225	00:02:04.900	3.61	20.49	0.13	17.57	9.36	0.53	21.6	51
31250	00:02:05.000	3.61	20.49	0.13	17.54	9.36	0.53	21.6	51
31275	00:02:05.100	3.61	20.49	0.13	17.55	9.37	0.53	21.6	51
31300	00:02:05.200	3.61	20.48	0.13	17.66	9.4	0.53	21.6	51
31325	00:02:05.300	3.61	20.48	0.13	17.62	9.41	0.53	21.6	51
31350	00:02:05.400	3.61	20.48	0.13	17.59	9.39	0.53	21.6	51
31375	00:02:05.500	3.61	20.48	0.13	17.62	9.37	0.53	21.6	51
31400	00:02:05.600	3.61	20.48	0.13	17.65	9.36	0.53	21.6	51
31425	00:02:05.700	3.61	20.48	0.13	17.64	9.35	0.53	21.6	51
31450	00:02:05.800	3.61	20.48	0.13	17.6	9.33	0.53	21.6	51
31475	00:02:05.900	3.61	20.48	0.13	17.63	9.34	0.53	21.6	51
31500	00:02:06.000	3.61	20.48	0.13	17.64	9.35	0.53	21.6	51
31525	00:02:06.100	3.61	20.48	0.13	17.6	9.32	0.53	21.6	51
31550	00:02:06.200	3.6	20.49	0.13	17.53	9.32	0.53	21.6	51
31575	00:02:06.300	3.6	20.49	0.13	17.52	9.3	0.53	21.6	51
31600	00:02:06.400	3.6	20.48	0.13	17.6	9.32	0.53	21.6	51
31625	00:02:06.500	3.6	20.48	0.13	17.58	9.32	0.53	21.6	51
31650	00:02:06.600	3.6	20.49	0.13	17.55	9.35	0.53	21.6	51
31675	00:02:06.700	3.6	20.49	0.13	17.52	9.36	0.53	21.6	51
31700	00:02:06.800	3.6	20.48	0.13	17.57	9.4	0.53	21.6	51
31725	00:02:06.900	3.6	20.48	0.13	17.56	9.4	0.54	21.6	51
31750	00:02:07.000	3.6	20.48	0.13	17.6	9.43	0.54	21.6	51
31775	00:02:07.100	3.6	20.48	0.13	17.64	9.47	0.54	21.6	51
31800	00:02:07.200	3.6	20.48	0.13	17.68	9.5	0.54	21.6	51
31825	00:02:07.300	3.6	20.48	0.13	17.7	9.52	0.54	21.6	51
31850	00:02:07.400	3.6	20.48	0.13	17.64	9.53	0.54	21.6	51
31875	00:02:07.500	3.6	20.48	0.13	17.64	9.52	0.54	21.6	51
31900	00:02:07.600	3.6	20.48	0.13	17.68	9.48	0.54	21.6	51
31925	00:02:07.700	3.6	20.48	0.13	17.72	9.48	0.53	21.6	51
31950	00:02:07.800	3.6	20.48	0.13	17.77	9.48	0.53	21.6	51
31975	00:02:07.900	3.6	20.48	0.13	17.76	9.47	0.53	21.6	51
32000	00:02:08.000	3.6	20.48	0.13	17.75	9.47	0.53	21.6	51
32025	00:02:08.100	3.6	20.48	0.13	17.76	9.48	0.53	21.6	51
32050	00:02:08.200	3.6	20.48	0.13	17.78	9.46	0.53	21.6	51
32075	00:02:08.300	3.6	20.48	0.13	17.75	9.47	0.53	21.6	51
32100	00:02:08.400	3.6	20.48	0.13	17.76	9.48	0.53	21.6	51
32125	00:02:08.500	3.6	20.48	0.13	17.79	9.48	0.53	21.6	51
32150	00:02:08.600	3.6	20.48	0.13	17.78	9.48	0.53	21.6	51
32175	00:02:08.700	3.6	20.48	0.13	17.72	9.5	0.54	21.6	51
32200	00:02:08.800	3.6	20.48	0.13	17.67	9.51	0.54	21.6	51
32225	00:02:08.900	3.6	20.48	0.13	17.69	9.54	0.54	21.6	51
32250	00:02:09.000	3.6	20.48	0.13	17.7	9.52	0.54	21.6	51
32275	00:02:09.100	3.6	20.48	0.13	17.68	9.53	0.54	21.6	51
32300	00:02:09.200	3.6	20.48	0.13	17.62	9.52	0.54	21.6	51
32325	00:02:09.300	3.6	20.48	0.13	17.65	9.5	0.54	21.6	51
32350	00:02:09.400	3.6	20.48	0.13	17.7	9.48	0.54	21.6	51
32375	00:02:09.500	3.6	20.48	0.13	17.74	9.48	0.53	21.6	51
32400	00:02:09.600	3.6	20.48	0.13	17.7	9.49	0.54	21.6	51
32425	00:02:09.700	3.6	20.48	0.13	17.74	9.48	0.53	21.6	51
32450	00:02:09.800	3.6	20.48	0.13	17.76	9.49	0.53	21.6	51
32475	00:02:09.900	3.6	20.48	0.13	17.77	9.47	0.53	21.6	51
32500	00:02:10.000	3.6	20.48	0.13	17.76	9.47	0.53	21.6	51
32525	00:02:10.100	3.6	20.48	0.13	17.75	9.45	0.53	21.6	51
32550	00:02:10.200	3.6	20.48	0.13	17.82	9.48	0.53	21.6	51
32575	00:02:10.300	3.6	20.48	0.13	17.84	9.5	0.53	21.6	51
32600	00:02:10.400	3.6	20.48	0.13	17.83	9.53	0.53	21.6	51
32625	00:02:10.500	3.6	20.48	0.13	17.78	9.57	0.54	21.6	51
32650	00:02:10.600	3.6	20.48	0.13	17.85	9.58	0.54	21.6	51
32675	00:02:10.700	3.6	20.48	0.13	17.85	9.58	0.54	21.6	51
32700	00:02:10.800	3.6	20.48	0.13	17.86	9.62	0.54	21.6	51
32725	00:02:10.900	3.6	20.48	0.13	17.82	9.65	0.54	21.6	51
32750	00:02:11.000	3.6	20.48	0.13	17.81	9.63	0.54	21.6	51
32775	00:02:11.100	3.6	20.48	0.13	17.83	9.65	0.54	21.6	51
32800	00:02:11.200	3.6	20.48	0.13	17.82	9.66	0.54	21.6	51
32825	00:02:11.300	3.6	20.48	0.13	17.85	9.67	0.54	21.6	51
32850	00:02:11.400	3.6	20.48	0.13	17.86	9.66	0.54	21.6	51
32875	00:02:11.500	3.6	20.48	0.13	17.88	9.65	0.54	21.6	51
32900	00:02:11.600	3.6	20.48	0.13	17.89	9.68	0.54	21.6	51
32925	00:02:11.700	3.6	20.48	0.13	17.86	9.68	0.54	21.6	51
32950	00:02:11.800	3.6	20.48	0.13	17.85	9.66	0.54	21.6	51
32975	00:02:11.900	3.6	20.48	0.13	17.9	9.64	0.54	21.6	51
33000	00:02:12.000	3.6	20.48	0.13	17.9	9.65	0.54	21.6	51
33025	00:02:12.100	3.6	20.48	0.13	17.91	9.67	0.54	21.6	51
33050	00:02:12.200	3.6	20.48	0.13	17.91	9.63	0.54	21.6	51
33075	00:02:12.300	3.6	20.48	0.13	17.91	9.63	0.54	21.6	51
33100	00:02:12.400	3.6	20.48	0.13	17.85	9.59	0.54	21.6	51
33125	00:02:12.500	3.6	20.48	0.13	17.86	9.59	0.54	21.6	51
33150	00:02:12.600	3.6	20.48	0.13	17.86	9.58	0.54	21.6	51
33175	00:02:12.700	3.6	20.48	0.13	17.91	9.61	0.54	21.6	51
33200	00:02:12.800	3.6	20.48	0.13	17.88	9.59	0.54	21.6	51
33225	00:02:12.900	3.6	20.48	0.13	17.88	9.59	0.54	21.6	51
33250	00:02:13.000	3.6	20.48	0.13	17.93	9.61	0.54	21.6	51
33275	00:02:13.100	3.6	20.48	0.13	17.91	9.59	0.54	21.6	51
33300	00:02:13.200	3.6	20.48	0.13	17.86	9.61	0.54	21.6	51
33325	00:02:13.300	3.6	20.48	0.13	17.87	9.62	0.54	21.6	51
33350	00:02:13.400	3.6	20.48	0.13	17.9	9.64	0.54	21.6	51
33375	00:02:13.500	3.6	20.48	0.13	17.89	9.62	0.54	21.6	51
33400	00:02:13.600	3.6	20.48	0.13	17.87	9.59	0.54	21.6	51
33425	00:02:13.700	3.6	20.48	0.13	17.88	9.58	0.54	21.6	51
33450	00:02:13.800	3.6	20.48	0.13	17.92	9.58	0.53	21.6	51
33475	00:02:13.900	3.6	20.48	0.13	17.92	9.57	0.53	21.6	51
33500	00:02:14.000	3.6	20.48	0.13	17.93	9.59	0.53	21.6	51
33525	00:02:14.100	3.6	20.48	0.13	18	9.6	0.53	21.6	51
33550	00:02:14.200	3.6	20.48	0.13	18.02	9.62	0.53	21.6	51
33575	00:02:14.300	3.6	20.48	0.13	18.01	9.59	0.53	21.6	51
33600	00:02:14.400	3.6	20.48	0.13	18	9.58	0.53	21.6	51
33625	00:02:14.500	3.6	20.48	0.13	18.02	9.59	0.53	21.6	51
33650	00:02:14.600	3.6	20.48	0.13	18.03	9.62	0.53	21.6	51
33675	00:02:14.700	3.6	20.48	0.13	17.98	9.64	0.54	21.6	51
33700	00:02:14.800	3.6	20.48	0.13	18.01	9.65	0.54	21.6	51
33725	00:02:14.900	3.6	20.48	0.13	18.01	9.68	0.54	21.6	51
33750	00:02:15.000	3.59	20.48	0.13	17.94	9.64	0.54	21.6	51
33775	00:02:15.100	3.59	20.48	0.13	17.91	9.61	0.54	21.6	51
33800	00:02:15.200	3.59	20.48	0.13	17.94	9.62	0.54	21.6	51
33825	00:02:15.300	3.59	20.48	0.13	17.92	9.62	0.54	21.6	51
33850	00:02:15.400	3.59	20.48	0.13	17.97	9.63	0.54	21.6	51
33875	00:02:15.500	3.59	20.48	0.13	18.01	9.66	0.54	21.6	51
33900	00:02:15.600	3.59	20.48	0.13	18.03	9.7	0.54	21.6	51
33925	00:02:15.700	3.59	20.48	0.13	18.08	9.71	0.54	21.6	51
33950	00:02:15.800	3.59	20.48	0.13	18.05	9.73	0.54	21.6	51
33975	00:02:15.900	3.59	20.48	0.13	18.09	9.73	0.54	21.6	51
34000	00:02:16.000	3.59	20.48	0.13	18.13	9.8	0.54	21.6	51
34025	00:02:16.100	3.59	20.48	0.13	18.14	9.87	0.54	21.6	51
34050	00:02:16.200	3.59	20.48	0.13	18.18	9.88	0.54	21.6	51
34075	00:02:16.300	3.59	20.48	0.13	18.15	9.93	0.55	21.6	51
34100	00:02:16.400	3.59	20.48	0.13	18.15	9.94	0.55	21.6	51
34125	00:02:16.500	3.59	20.48	0.13	18.12	9.95	0.55	21.6	51
34150	00:02:16.600	3.59	20.48	0.13	18.05	9.9	0.55	21.6	51
34175	00:02:16.700	3.59	20.48	0.13	18.03	9.83	0.54	21.6	51
34200	00:02:16.800	3.59	20.48	0.13	18.03	9.82	0.54	21.6	51
34225	00:02:16.900	3.59	20.48	0.13	17.99	9.83	0.55	21.6	51
34250	00:02:17.000	3.58	20.48	0.13	18.03	9.81	0.54	21.6	51
34275	00:02:17.100	3.58	20.48	0.13	18.02	9.79	0.54	21.6	51
34300	00:02:17.200	3.59	20.48	0.13	17.97	9.8	0.55	21.6	51
34325	00:02:17.300	3.59	20.48	0.13	18.01	9.77	0.54	21.6	51
34350	00:02:17.400	3.59	20.48	0.13	17.99	9.76	0.54	21.6	51
34375	00:02:17.500	3.59	20.48	0.13	18.03	9.75	0.54	21.6	51
34400	00:02:17.600	3.59	20.48	0.13	18.12	9.79	0.54	21.6	51
34425	00:02:17.700	3.59	20.48	0.13	18.08	9.79	0.54	21.6	51
34450	00:02:17.800	3.59	20.48	0.13	18.11	9.76	0.54	21.6	51
34475	00:02:17.900	3.59	20.48	0.13	18.17	9.76	0.54	21.6	51
34500	00:02:18.000	3.59	20.48	0.13	18.1	9.77	0.54	21.6	51
34525	00:02:18.100	3.59	20.48	0.13	18.11	9.76	0.54	21.6	51
34550	00:02:18.200	3.59	20.48	0.13	18.14	9.75	0.54	21.6	51
34575	00:02:18.300	3.59	20.48	0.13	18.15	9.76	0.54	21.6	51
34600	00:02:18.400	3.59	20.48	0.13	18.18	9.76	0.54	21.6	51
34625	00:02:18.500	3.6	20.48	0.13	18.15	9.76	0.54	21.6	51
34650	00:02:18.600	3.6	20.48	0.13	18.1	9.74	0.54	21.6	51
34675	00:02:18.700	3.6	20.48	0.13	18.14	9.77	0.54	21.6	51
34700	00:02:18.800	3.6	20.48	0.13	18.14	9.83	0.54	21.6	51
34725	00:02:18.900	3.6	20.48	0.13	18.11	9.87	0.54	21.6	51
34750	00:02:19.000	3.6	20.48	0.13	18.19	9.85	0.54	21.6	51
34775	00:02:19.100	3.6	20.48	0.13	18.21	9.91	0.54	21.6	51
34800	00:02:19.200	3.6	20.48	0.13	18.2	9.94	0.55	21.6	51
34825	00:02:19.300	3.6	20.48	0.13	18.23	9.95	0.55	21.6	51
34850	00:02:19.400	3.6	20.48	0.13	18.17	9.98	0.55	21.6	51
34875	00:02:19.500	3.6	20.48	0.13	18.17	9.98	0.55	21.6	51
34900	00:02:19.600	3.6	20.48	0.13	18.2	10	0.55	21.6	51
34925	00:02:19.700	3.6	20.48	0.13	18.22	10.03	0.55	21.6	51
34950	00:02:19.800	3.6	20.48	0.13	18.17	9.98	0.55	21.6	51
34975	00:02:19.900	3.6	20.48	0.13	18.22	9.93	0.54	21.6	51
35000	00:02:20.000	3.6	20.48	0.13	18.16	9.91	0.55	21.6	51
35025	00:02:20.100	3.6	20.48	0.13	18.14	9.84	0.54	21.6	51
35050	00:02:20.200	3.6	20.48	0.13	18.15	9.81	0.54	21.6	51
35075	00:02:20.300	3.6	20.48	0.13	18.13	9.79	0.54	21.6	51
35100	00:02:20.400	3.6	20.48	0.13	18.17	9.77	0.54	21.6	51
35125	00:02:20.500	3.6	20.48	0.13	18.21	9.8	0.54	21.6	51
35150	00:02:20.600	3.6	20.48	0.13	18.19	9.81	0.54	21.6	51
35175	00:02:20.700	3.6	20.48	0.13	18.18	9.79	0.54	21.6	51
35200	00:02:20.800	3.6	20.48	0.13	18.22	9.83	0.54	21.6	51
35225	00:02:20.900	3.6	20.48	0.13	18.18	9.87	0.54	21.6	51
35250	00:02:21.000	3.6	20.48	0.13	18.25	9.91	0.54	21.6	51
35275	00:02:21.100	3.6	20.48	0.13	18.28	9.94	0.54	21.6	51
35300	00:02:21.200	3.6	20.48	0.13	18.24	9.95	0.55	21.6	51
35325	00:02:21.300	3.6	20.48	0.13	18.3	9.95	0.54	21.6	51
35350	00:02:21.400	3.6	20.48	0.13	18.26	9.96	0.55	21.6	51
35375	00:02:21.500	3.6	20.48	0.13	18.25	9.94	0.54	21.6	51
35400	00:02:21.600	3.6	20.48	0.13	18.31	9.92	0.54	21.6	51
35425	00:02:21.700	3.6	20.48	0.13	18.29	9.98	0.55	21.6	51
35450	00:02:21.800	3.6	20.48	0.13	18.31	9.98	0.55	21.6	51
35475	00:02:21.900	3.6	20.48	0.13	18.31	9.98	0.55	21.6	51
35500	00:02:22.000	3.6	20.48	0.13	18.26	9.94	0.54	21.6	51
35525	00:02:22.100	3.6	20.48	0.13	18.23	9.92	0.54	21.6	51
35550	00:02:22.200	3.6	20.48	0.13	18.27	9.92	0.54	21.6	51
35575	00:02:22.300	3.6	20.48	0.13	18.2	9.91	0.54	21.6	51
35600	00:02:22.400	3.6	20.48	0.13	18.26	9.89	0.54	21.6	51
35625	00:02:22.500	3.6	20.48	0.13	18.27	9.91	0.54	21.6	51
35650	00:02:22.600	3.6	20.48	0.13	18.26	9.94	0.54	21.6	51
35675	00:02:22.700	3.6	20.48	0.13	18.34	9.91	0.54	21.6	51
35700	00:02:22.800	3.6	20.48	0.13	18.35	9.93	0.54	21.6	51
35725	00:02:22.900	3.6	20.48	0.13	18.35	9.92	0.54	21.6	51
35750	00:02:23.000	3.6	20.48	0.13	18.39	9.97	0.54	21.6	51
35775	00:02:23.100	3.6	20.48	0.13	18.38	9.97	0.54	21.6	51
35800	00:02:23.200	3.6	20.48	0.13	18.4	9.95	0.54	21.6	51
35825	00:02:23.300	3.6	20.48	0.13	18.49	9.97	0.54	21.6	51
35850	00:02:23.400	3.6	20.48	0.13	18.49	10.01	0.54	21.6	51
35875	00:02:23.500	3.6	20.48	0.13	18.49	10.02	0.54	21.6	51
35900	00:02:23.600	3.6	20.48	0.13	18.53	10.02	0.54	21.6	51
35925	00:02:23.700	3.6	20.48	0.13	18.49	9.99	0.54	21.6	51
35950	00:02:23.800	3.6	20.48	0.13	18.49	9.99	0.54	21.6	51
35975	00:02:23.900	3.6	20.48	0.13	18.51	10.02	0.54	21.6	51
36000	00:02:24.000	3.6	20.48	0.13	18.5	10.02	0.54	21.6	51
36025	00:02:24.100	3.6	20.48	0.13	18.54	10.04	0.54	21.6	51
36050	00:02:24.200	3.6	20.48	0.13	18.56	10.09	0.54	21.6	51
36075	00:02:24.300	3.6	20.48	0.14	18.54	10.12	0.55	21.6	51
36100	00:02:24.400	3.6	20.48	0.14	18.57	10.13	0.55	21.6	51
36125	00:02:24.500	3.6	20.48	0.14	18.54	10.15	0.55	21.6	51
36150	00:02:24.600	3.6	20.48	0.14	18.52	10.14	0.55	21.6	51
36175	00:02:24.700	3.6	20.48	0.14	18.53	10.19	0.55	21.6	51
36200	00:02:24.800	3.6	20.48	0.14	18.51	10.14	0.55	21.6	51
36225	00:02:24.900	3.6	20.48	0.14	18.51	10.16	0.55	21.6	51
36250	00:02:25.000	3.6	20.48	0.14	18.55	10.14	0.55	21.6	51
36275	00:02:25.100	3.6	20.48	0.14	18.52	10.16	0.55	21.6	51
36300	00:02:25.200	3.6	20.48	0.14	18.52	10.15	0.55	21.6	51
36325	00:02:25.300	3.6	20.48	0.14	18.53	10.11	0.55	21.6	51
36350	00:02:25.400	3.6	20.48	0.14	18.49	10.11	0.55	21.6	51
36375	00:02:25.500	3.6	20.48	0.13	18.53	10.1	0.54	21.6	51
36400	00:02:25.600	3.6	20.48	0.14	18.53	10.12	0.55	21.6	51
36425	00:02:25.700	3.6	20.48	0.14	18.55	10.12	0.55	21.6	51
36450	00:02:25.800	3.6	20.47	0.14	18.6	10.18	0.55	21.6	51
36475	00:02:25.900	3.6	20.47	0.14	18.64	10.18	0.55	21.6	51
36500	00:02:26.000	3.6	20.47	0.14	18.63	10.21	0.55	21.6	51
36525	00:02:26.100	3.6	20.47	0.14	18.67	10.24	0.55	21.6	51
36550	00:02:26.200	3.6	20.47	0.14	18.68	10.25	0.55	21.6	51
36575	00:02:26.300	3.6	20.47	0.14	18.64	10.29	0.55	21.6	51
36600	00:02:26.400	3.6	20.47	0.14	18.65	10.3	0.55	21.6	51
36625	00:02:26.500	3.6	20.47	0.14	18.7	10.31	0.55	21.6	51
36650	00:02:26.600	3.6	20.47	0.14	18.71	10.33	0.55	21.6	51
36675	00:02:26.700	3.6	20.47	0.14	18.71	10.32	0.55	21.6	51
36700	00:02:26.800	3.6	20.47	0.14	18.7	10.3	0.55	21.6	51
36725	00:02:26.900	3.6	20.47	0.14	18.69	10.26	0.55	21.6	51
36750	00:02:27.000	3.6	20.47	0.14	18.71	10.24	0.55	21.6	51
36775	00:02:27.100	3.6	20.47	0.14	18.77	10.23	0.54	21.6	51
36800	00:02:27.200	3.6	20.47	0.14	18.79	10.29	0.55	21.6	51
36825	00:02:27.300	3.6	20.47	0.14	18.86	10.31	0.55	21.6	51
36850	00:02:27.400	3.6	20.47	0.14	18.88	10.33	0.55	21.6	51
36875	00:02:27.500	3.6	20.47	0.14	18.83	10.34	0.55	21.6	51
36900	00:02:27.600	3.6	20.47	0.14	18.85	10.32	0.55	21.6	51
36925	00:02:27.700	3.6	20.47	0.14	18.84	10.32	0.55	21.6	51
36950	00:02:27.800	3.6	20.47	0.14	18.82	10.35	0.55	21.6	51
36975	00:02:27.900	3.6	20.47	0.14	18.83	10.43	0.55	21.6	51
37000	00:02:28.000	3.6	20.47	0.14	18.83	10.43	0.55	21.6	51
37025	00:02:28.100	3.6	20.47	0.14	18.82	10.41	0.55	21.6	51
37050	00:02:28.200	3.6	20.47	0.14	18.85	10.38	0.55	21.6	51
37075	00:02:28.300	3.6	20.47	0.14	18.82	10.36	0.55	21.6	51
37100	00:02:28.400	3.6	20.47	0.14	18.83	10.37	0.55	21.6	51
37125	00:02:28.500	3.6	20.47	0.14	18.87	10.38	0.55	21.6	51
37150	00:02:28.600	3.6	20.47	0.14	18.84	10.41	0.55	21.6	51
37175	00:02:28.700	3.6	20.47	0.14	18.84	10.43	0.55	21.6	51
37200	00:02:28.800	3.6	20.47	0.14	18.86	10.45	0.55	21.6	51
37225	00:02:28.900	3.6	20.47	0.14	18.9	10.43	0.55	21.6	51
37250	00:02:29.000	3.6	20.47	0.14	18.85	10.44	0.55	21.6	51
37275	00:02:29.100	3.6	20.47	0.14	18.83	10.42	0.55	21.6	51
37300	00:02:29.200	3.6	20.47	0.14	18.82	10.41	0.55	21.6	51
37325	00:02:29.300	3.6	20.47	0.14	18.81	10.43	0.55	21.6	51
37350	00:02:29.400	3.6	20.47	0.14	18.82	10.45	0.56	21.6	51
37375	00:02:29.500	3.6	20.47	0.14	18.82	10.45	0.56	21.6	51
37400	00:02:29.600	3.6	20.47	0.14	18.86	10.49	0.56	21.6	51
37425	00:02:29.700	3.6	20.47	0.14	18.94	10.52	0.56	21.6	51
37450	00:02:29.800	3.6	20.47	0.14	18.94	10.5	0.55	21.6	51
37475	00:02:29.900	3.6	20.47	0.14	18.87	10.48	0.56	21.6	51
37500	00:02:30.000	3.6	20.47	0.14	18.91	10.49	0.55	21.6	51
37525	00:02:30.100	3.6	20.47	0.14	18.93	10.55	0.56	21.6	51
37550	00:02:30.200	3.6	20.47	0.14	18.86	10.54	0.56	21.6	51
37575	00:02:30.300	3.6	20.47	0.14	18.91	10.51	0.56	21.6	51
37600	00:02:30.400	3.6	20.47	0.14	18.9	10.47	0.55	21.6	51
37625	00:02:30.500	3.6	20.47	0.14	18.9	10.47	0.55	21.6	51
37650	00:02:30.600	3.6	20.47	0.14	18.95	10.44	0.55	21.6	51
37675	00:02:30.700	3.6	20.47	0.14	18.92	10.4	0.55	21.6	51
37700	00:02:30.800	3.6	20.47	0.14	18.95	10.43	0.55	21.6	51
37725	00:02:30.900	3.6	20.47	0.14	19.07	10.48	0.55	21.6	51
37750	00:02:31.000	3.6	20.47	0.14	19.1	10.49	0.55	21.6	51
37775	00:02:31.100	3.6	20.47	0.14	19.11	10.51	0.55	21.6	51
37800	00:02:31.200	3.6	20.47	0.14	19.19	10.52	0.55	21.6	51
37825	00:02:31.300	3.6	20.47	0.14	19.14	10.51	0.55	21.6	51
37850	00:02:31.400	3.6	20.47	0.14	19.13	10.5	0.55	21.6	51
37875	00:02:31.500	3.6	20.47	0.14	19.17	10.5	0.55	21.6	51
37900	00:02:31.600	3.6	20.47	0.14	19.13	10.48	0.55	21.6	51
37925	00:02:31.700	3.6	20.47	0.14	19.13	10.49	0.55	21.6	51
37950	00:02:31.800	3.6	20.47	0.14	19.18	10.5	0.55	21.6	51
37975	00:02:31.900	3.6	20.47	0.14	19.12	10.47	0.55	21.6	51
38000	00:02:32.000	3.6	20.47	0.14	19.1	10.49	0.55	21.6	51
38025	00:02:32.100	3.6	20.47	0.14	19.13	10.46	0.55	21.6	51
38050	00:02:32.200	3.6	20.47	0.14	19.1	10.47	0.55	21.6	51
38075	00:02:32.300	3.6	20.47	0.14	19.13	10.53	0.55	21.6	51
38100	00:02:32.400	3.6	20.47	0.14	19.15	10.57	0.55	21.6	51
38125	00:02:32.500	3.6	20.47	0.14	19.14	10.62	0.55	21.6	51
38150	00:02:32.600	3.6	20.47	0.14	19.15	10.64	0.56	21.6	51
38175	00:02:32.700	3.6	20.47	0.14	19.14	10.64	0.56	21.6	51
38200	00:02:32.800	3.6	20.47	0.14	19.1	10.58	0.55	21.6	51
38225	00:02:32.900	3.6	20.47	0.14	19.1	10.59	0.55	21.6	51
38250	00:02:33.000	3.6	20.47	0.14	19.15	10.59	0.55	21.6	51
38275	00:02:33.100	3.6	20.47	0.14	19.12	10.67	0.56	21.6	51
38300	00:02:33.200	3.6	20.47	0.14	19.12	10.67	0.56	21.6	51
38325	00:02:33.300	3.6	20.47	0.14	19.13	10.64	0.56	21.6	51
38350	00:02:33.400	3.6	20.47	0.14	19.16	10.62	0.55	21.6	51
38375	00:02:33.500	3.6	20.47	0.14	19.2	10.59	0.55	21.6	51
38400	00:02:33.600	3.6	20.47	0.14	19.16	10.63	0.55	21.6	51
38425	00:02:33.700	3.6	20.47	0.14	19.17	10.66	0.56	21.6	51
38450	00:02:33.800	3.6	20.47	0.14	19.17	10.7	0.56	21.6	51
38475	00:02:33.900	3.6	20.47	0.14	19.18	10.7	0.56	21.6	51
38500	00:02:34.000	3.6	20.47	0.14	19.18	10.7	0.56	21.6	51
38525	00:02:34.100	3.6	20.47	0.14	19.18	10.68	0.56	21.6	51
38550	00:02:34.200	3.6	20.47	0.14	19.21	10.72	0.56	21.6	51
38575	00:02:34.300	3.6	20.47	0.14	19.2	10.8	0.56	21.6	51
38600	00:02:34.400	3.6	20.47	0.14	19.17	10.84	0.57	21.6	51
38625	00:02:34.500	3.59	20.47	0.14	19.16	10.84	0.57	21.6	51
38650	00:02:34.600	3.59	20.47	0.14	19.16	10.81	0.56	21.6	51
38675	00:02:34.700	3.59	20.47	0.14	19.2	10.78	0.56	21.6	51
38700	00:02:34.800	3.59	20.47	0.14	19.23	10.77	0.56	21.6	51
38725	00:02:34.900	3.59	20.47	0.14	19.23	10.76	0.56	21.6	51
38750	00:02:35.000	3.59	20.47	0.14	19.24	10.76	0.56	21.6	51
38775	00:02:35.100	3.59	20.47	0.14	19.23	10.77	0.56	21.6	51
38800	00:02:35.200	3.59	20.47	0.14	19.21	10.75	0.56	21.6	51
38825	00:02:35.300	3.59	20.47	0.14	19.24	10.69	0.56	21.6	51
38850	00:02:35.400	3.59	20.47	0.14	19.25	10.69	0.56	21.6	51
38875	00:02:35.500	3.59	20.47	0.14	19.24	10.7	0.56	21.6	51
38900	00:02:35.600	3.59	20.47	0.14	19.29	10.69	0.55	21.6	51
38925	00:02:35.700	3.58	20.47	0.14	19.28	10.7	0.55	21.6	51
38950	00:02:35.800	3.58	20.47	0.14	19.28	10.72	0.56	21.6	51
38975	00:02:35.900	3.58	20.47	0.14	19.31	10.74	0.56	21.6	51
39000	00:02:36.000	3.59	20.47	0.14	19.27	10.76	0.56	21.6	51
39025	00:02:36.100	3.59	20.47	0.14	19.32	10.76	0.56	21.6	51
39050	00:02:36.200	3.59	20.47	0.14	19.35	10.8	0.56	21.6	51
39075	00:02:36.300	3.59	20.47	0.14	19.37	10.82	0.56	21.6	51
39100	00:02:36.400	3.59	20.47	0.14	19.37	10.79	0.56	21.6	51
39125	00:02:36.500	3.59	20.47	0.14	19.41	10.78	0.56	21.6	51
39150	00:02:36.600	3.59	20.47	0.14	19.36	10.8	0.56	21.6	51
39175	00:02:36.700	3.59	20.47	0.14	19.35	10.89	0.56	21.6	51
39200	00:02:36.800	3.59	20.47	0.14	19.36	10.89	0.56	21.6	51
39225	00:02:36.900	3.59	20.47	0.14	19.33	10.89	0.56	21.6	51
39250	00:02:37.000	3.59	20.47	0.14	19.34	10.89	0.56	21.6	51
39275	00:02:37.100	3.59	20.47	0.14	19.32	10.87	0.56	21.6	51
39300	00:02:37.200	3.59	20.47	0.14	19.3	10.85	0.56	21.6	51
39325	00:02:37.300	3.59	20.47	0.14	19.25	10.85	0.56	21.6	51
39350	00:02:37.400	3.59	20.47	0.14	19.28	10.88	0.56	21.6	51
39375	00:02:37.500	3.59	20.47	0.14	19.26	10.91	0.57	21.6	51
39400	00:02:37.600	3.59	20.47	0.14	19.29	10.94	0.57	21.6	51
39425	00:02:37.700	3.59	20.47	0.14	19.3	10.87	0.56	21.6	51
39450	00:02:37.800	3.59	20.47	0.14	19.25	10.89	0.57	21.6	51
39475	00:02:37.900	3.59	20.47	0.14	19.26	10.86	0.56	21.6	51
39500	00:02:38.000	3.59	20.47	0.14	19.28	10.85	0.56	21.6	51
39525	00:02:38.100	3.59	20.47	0.14	19.27	10.85	0.56	21.6	51
39550	00:02:38.200	3.59	20.47	0.14	19.31	10.84	0.56	21.6	51
39575	00:02:38.300	3.59	20.47	0.14	19.34	10.82	0.56	21.6	51
39600	00:02:38.400	3.59	20.47	0.14	19.32	10.82	0.56	21.6	51
39625	00:02:38.500	3.59	20.47	0.14	19.35	10.8	0.56	21.6	51
39650	00:02:38.600	3.59	20.47	0.14	19.36	10.79	0.56	21.6	51
39675	00:02:38.700	3.59	20.47	0.14	19.4	10.82	0.56	21.6	51
39700	00:02:38.800	3.59	20.47	0.14	19.44	10.8	0.56	21.6	51
39725	00:02:38.900	3.59	20.47	0.14	19.43	10.88	0.56	21.6	51
39750	00:02:39.000	3.59	20.47	0.14	19.43	10.89	0.56	21.6	51.1
39775	00:02:39.100	3.59	20.47	0.14	19.41	10.9	0.56	21.6	51.1
39800	00:02:39.200	3.59	20.47	0.14	19.43	10.9	0.56	21.6	51.1
39825	00:02:39.300	3.59	20.47	0.14	19.44	10.91	0.56	21.6	51.1
39850	00:02:39.400	3.59	20.47	0.14	19.43	10.86	0.56	21.6	51.1
39875	00:02:39.500	3.59	20.47	0.14	19.4	10.82	0.56	21.6	51.1
39900	00:02:39.600	3.59	20.47	0.14	19.39	10.82	0.56	21.6	51.1
39925	00:02:39.700	3.59	20.47	0.14	19.36	10.79	0.56	21.6	51.1
39950	00:02:39.800	3.59	20.47	0.14	19.38	10.8	0.56	21.6	51.1
39975	00:02:39.900	3.59	20.47	0.14	19.38	10.76	0.56	21.6	51.1
40000	00:02:40.000	3.59	20.47	0.14	19.38	10.77	0.56	21.6	51.1
40025	00:02:40.100	3.59	20.47	0.14	19.39	10.76	0.55	21.6	51.1
40050	00:02:40.200	3.59	20.47	0.14	19.36	10.78	0.56	21.6	51.1
40075	00:02:40.300	3.59	20.47	0.14	19.35	10.77	0.56	21.6	51.1
40100	00:02:40.400	3.59	20.47	0.14	19.34	10.82	0.56	21.6	51.1
40125	00:02:40.500	3.59	20.47	0.14	19.36	10.86	0.56	21.6	51.1
40150	00:02:40.600	3.59	20.47	0.14	19.36	10.84	0.56	21.6	51.1
40175	00:02:40.700	3.59	20.47	0.14	19.38	10.83	0.56	21.6	51.1
40200	00:02:40.800	3.59	20.47	0.14	19.34	10.84	0.56	21.6	51.1
40225	00:02:40.900	3.59	20.47	0.14	19.34	10.81	0.56	21.6	51.1
40250	00:02:41.000	3.59	20.47	0.14	19.36	10.77	0.56	21.6	51.1
40275	00:02:41.100	3.59	20.47	0.14	19.37	10.77	0.56	21.6	51.1
40300	00:02:41.200	3.59	20.47	0.14	19.39	10.78	0.56	21.6	51.1
40325	00:02:41.300	3.58	20.47	0.14	19.35	10.78	0.56	21.6	51.1
40350	00:02:41.400	3.58	20.47	0.14	19.42	10.77	0.55	21.6	51.1
40375	00:02:41.500	3.58	20.47	0.14	19.37	10.8	0.56	21.6	51.1
40400	00:02:41.600	3.58	20.47	0.14	19.38	10.8	0.56	21.6	51.1
40425	00:02:41.700	3.58	20.47	0.14	19.39	10.83	0.56	21.6	51.1
40450	00:02:41.800	3.58	20.47	0.14	19.4	10.84	0.56	21.6	51.1
40475	00:02:41.900	3.58	20.47	0.14	19.44	10.86	0.56	21.6	51.1
40500	00:02:42.000	3.58	20.47	0.14	19.4	10.89	0.56	21.6	51.1
40525	00:02:42.100	3.58	20.47	0.14	19.45	10.91	0.56	21.6	51.1
40550	00:02:42.200	3.58	20.47	0.14	19.43	10.9	0.56	21.6	51.1
40575	00:02:42.300	3.58	20.47	0.14	19.48	10.93	0.56	21.6	51.1
40600	00:02:42.400	3.58	20.47	0.14	19.49	10.95	0.56	21.6	51.1
40625	00:02:42.500	3.58	20.46	0.14	19.57	10.92	0.56	21.6	51.1
40650	00:02:42.600	3.58	20.46	0.14	19.54	10.93	0.56	21.6	51.1
40675	00:02:42.700	3.58	20.46	0.14	19.54	10.91	0.56	21.6	51.1
40700	00:02:42.800	3.58	20.46	0.14	19.52	10.89	0.56	21.6	51.1
40725	00:02:42.900	3.58	20.46	0.14	19.53	10.89	0.56	21.6	51.1
40750	00:02:43.000	3.58	20.46	0.14	19.57	10.9	0.56	21.6	51
40775	00:02:43.100	3.58	20.46	0.14	19.55	10.9	0.56	21.6	51
40800	00:02:43.200	3.57	20.46	0.14	19.61	10.93	0.56	21.6	51
40825	00:02:43.300	3.57	20.46	0.14	19.6	10.92	0.56	21.6	51
40850	00:02:43.400	3.57	20.46	0.14	19.57	10.91	0.56	21.6	51
40875	00:02:43.500	3.58	20.46	0.14	19.55	10.9	0.56	21.6	51
40900	00:02:43.600	3.58	20.46	0.14	19.57	10.93	0.56	21.6	51
40925	00:02:43.700	3.58	20.46	0.14	19.55	10.96	0.56	21.6	51
40950	00:02:43.800	3.58	20.46	0.14	19.55	10.98	0.56	21.6	51
40975	00:02:43.900	3.58	20.46	0.14	19.55	10.97	0.56	21.6	51
41000	00:02:44.000	3.58	20.46	0.14	19.54	10.96	0.56	21.6	51.1
41025	00:02:44.100	3.58	20.47	0.14	19.5	11	0.56	21.6	51.1
41050	00:02:44.200	3.58	20.47	0.14	19.49	10.96	0.56	21.6	51.1
41075	00:02:44.300	3.58	20.47	0.14	19.46	10.93	0.56	21.6	51.1
41100	00:02:44.400	3.58	20.47	0.14	19.51	10.95	0.56	21.6	51.1
41125	00:02:44.500	3.58	20.46	0.14	19.51	10.97	0.56	21.6	51.1
41150	00:02:44.600	3.58	20.46	0.14	19.54	10.93	0.56	21.6	51.1
41175	00:02:44.700	3.58	20.46	0.14	19.56	10.92	0.56	21.6	51.1
41200	00:02:44.800	3.57	20.46	0.14	19.56	10.91	0.56	21.6	51.1
41225	00:02:44.900	3.57	20.46	0.14	19.52	10.91	0.56	21.6	51.1
41250	00:02:45.000	3.57	20.46	0.14	19.53	10.93	0.56	21.6	51.1
41275	00:02:45.100	3.57	20.46	0.14	19.54	10.88	0.56	21.6	51.1
41300	00:02:45.200	3.57	20.46	0.14	19.49	10.87	0.56	21.6	51.1
41325	00:02:45.300	3.57	20.46	0.14	19.49	10.89	0.56	21.6	51.1
41350	00:02:45.400	3.57	20.46	0.14	19.45	10.87	0.56	21.6	51.1
41375	00:02:45.500	3.56	20.46	0.14	19.45	10.85	0.56	21.6	51.1
41400	00:02:45.600	3.56	20.47	0.14	19.41	10.88	0.56	21.6	51.1
41425	00:02:45.700	3.56	20.47	0.14	19.37	10.89	0.56	21.6	51.1
41450	00:02:45.800	3.56	20.47	0.14	19.38	10.87	0.56	21.6	51.1
41475	00:02:45.900	3.56	20.46	0.14	19.42	10.92	0.56	21.6	51.1
41500	00:02:46.000	3.56	20.47	0.14	19.42	10.9	0.56	21.6	51.1
41525	00:02:46.100	3.56	20.46	0.14	19.45	10.91	0.56	21.6	51.1
41550	00:02:46.200	3.56	20.46	0.14	19.51	10.92	0.56	21.6	51.1
41575	00:02:46.300	3.56	20.46	0.14	19.52	10.91	0.56	21.6	51.1
41600	00:02:46.400	3.56	20.46	0.14	19.57	10.9	0.56	21.6	51.1
41625	00:02:46.500	3.56	20.46	0.14	19.54	10.92	0.56	21.6	51.1
41650	00:02:46.600	3.56	20.46	0.14	19.56	10.91	0.56	21.6	51.1
41675	00:02:46.700	3.56	20.46	0.14	19.61	10.89	0.56	21.6	51.1
41700	00:02:46.800	3.57	20.46	0.14	19.59	10.89	0.56	21.6	51.1
41725	00:02:46.900	3.57	20.46	0.14	19.6	10.86	0.55	21.6	51.1
41750	00:02:47.000	3.57	20.46	0.14	19.59	10.87	0.55	21.6	51.1
41775	00:02:47.100	3.57	20.46	0.14	19.6	10.88	0.55	21.6	51.1
41800	00:02:47.200	3.57	20.46	0.14	19.56	10.88	0.56	21.6	51.1
41825	00:02:47.300	3.57	20.46	0.14	19.58	10.89	0.56	21.6	51.1
41850	00:02:47.400	3.57	20.46	0.14	19.56	10.92	0.56	21.6	51.1
41875	00:02:47.500	3.57	20.46	0.14	19.56	10.95	0.56	21.6	51.1
41900	00:02:47.600	3.57	20.46	0.14	19.59	10.94	0.56	21.6	51.1
41925	00:02:47.700	3.57	20.46	0.14	19.57	10.96	0.56	21.6	51.1
41950	00:02:47.800	3.57	20.46	0.14	19.6	10.98	0.56	21.6	51.1
41975	00:02:47.900	3.57	20.46	0.14	19.62	10.99	0.56	21.6	51.1
42000	00:02:48.000	3.57	20.46	0.14	19.62	10.98	0.56	21.6	51.1
42025	00:02:48.100	3.57	20.46	0.14	19.63	10.99	0.56	21.6	51.1
42050	00:02:48.200	3.57	20.46	0.14	19.65	10.97	0.56	21.6	51.1
42075	00:02:48.300	3.57	20.46	0.14	19.61	10.98	0.56	21.6	51.1
42100	00:02:48.400	3.57	20.46	0.14	19.61	10.99	0.56	21.6	51.1
42125	00:02:48.500	3.57	20.46	0.14	19.63	10.94	0.56	21.6	51.1
42150	00:02:48.600	3.57	20.46	0.14	19.61	10.97	0.56	21.6	51.1
42175	00:02:48.700	3.57	20.46	0.14	19.65	10.96	0.56	21.6	51.1
42200	00:02:48.800	3.57	20.46	0.14	19.66	10.98	0.56	21.6	51.1
42225	00:02:48.900	3.57	20.46	0.14	19.67	10.99	0.56	21.6	51.1
42250	00:02:49.000	3.57	20.46	0.14	19.67	10.99	0.56	21.6	51.1
42275	00:02:49.100	3.57	20.46	0.14	19.67	10.97	0.56	21.6	51.1
42300	00:02:49.200	3.57	20.46	0.14	19.68	11	0.56	21.6	51.1
42325	00:02:49.300	3.57	20.46	0.14	19.76	11.01	0.56	21.6	51.1
42350	00:02:49.400	3.57	20.46	0.14	19.73	11.01	0.56	21.6	51.1
42375	00:02:49.500	3.57	20.46	0.14	19.74	11.02	0.56	21.6	51.1
42400	00:02:49.600	3.57	20.46	0.14	19.76	11.01	0.56	21.6	51.1
42425	00:02:49.700	3.57	20.46	0.14	19.71	11.05	0.56	21.6	51.1
42450	00:02:49.800	3.58	20.46	0.14	19.74	11.03	0.56	21.6	51.1
42475	00:02:49.900	3.58	20.46	0.14	19.7	11.04	0.56	21.6	51.1
42500	00:02:50.000	3.58	20.46	0.14	19.71	11.05	0.56	21.6	51.1
42525	00:02:50.100	3.58	20.46	0.14	19.73	11.06	0.56	21.6	51.1
42550	00:02:50.200	3.58	20.46	0.14	19.75	11.05	0.56	21.6	51.1
42575	00:02:50.300	3.58	20.46	0.14	19.74	11.03	0.56	21.6	51.1
42600	00:02:50.400	3.58	20.46	0.14	19.73	11.01	0.56	21.6	51.1
42625	00:02:50.500	3.58	20.46	0.14	19.75	11.01	0.56	21.6	51.1
42650	00:02:50.600	3.58	20.46	0.14	19.73	10.99	0.56	21.6	51.1
42675	00:02:50.700	3.58	20.46	0.14	19.75	10.96	0.56	21.6	51.1
42700	00:02:50.800	3.58	20.46	0.14	19.71	10.96	0.56	21.6	51.1
42725	00:02:50.900	3.58	20.46	0.14	19.76	10.97	0.56	21.6	51.1
42750	00:02:51.000	3.57	20.46	0.14	19.76	10.94	0.55	21.6	51.1
42775	00:02:51.100	3.57	20.46	0.14	19.72	10.97	0.56	21.6	51.1
42800	00:02:51.200	3.57	20.46	0.14	19.73	10.99	0.56	21.6	51.1
42825	00:02:51.300	3.57	20.46	0.14	19.68	11.02	0.56	21.6	51.1
42850	00:02:51.400	3.57	20.46	0.14	19.74	11.02	0.56	21.6	51.1
42875	00:02:51.500	3.57	20.46	0.14	19.77	11	0.56	21.6	51.1
42900	00:02:51.600	3.57	20.46	0.14	19.74	10.98	0.56	21.6	51.1
42925	00:02:51.700	3.57	20.46	0.14	19.77	10.99	0.56	21.6	51.1
42950	00:02:51.800	3.57	20.46	0.14	19.77	11	0.56	21.6	51.1
42975	00:02:51.900	3.57	20.46	0.14	19.75	10.99	0.56	21.6	51.1
43000	00:02:52.000	3.57	20.46	0.14	19.68	11.01	0.56	21.6	51.1
43025	00:02:52.100	3.57	20.46	0.14	19.71	11.03	0.56	21.6	51.1
43050	00:02:52.200	3.57	20.46	0.14	19.69	11.02	0.56	21.6	51.1
43075	00:02:52.300	3.57	20.46	0.14	19.67	11.01	0.56	21.6	51.1
43100	00:02:52.400	3.57	20.46	0.14	19.66	11.04	0.56	21.6	51.1
43125	00:02:52.500	3.57	20.46	0.15	19.61	11.07	0.56	21.6	51.1
43150	00:02:52.600	3.57	20.46	0.15	19.64	11.12	0.57	21.6	51.1
43175	00:02:52.700	3.57	20.46	0.15	19.64	11.12	0.57	21.6	51.1
43200	00:02:52.800	3.57	20.46	0.15	19.62	11.13	0.57	21.6	51.1
43225	00:02:52.900	3.57	20.46	0.15	19.63	11.12	0.57	21.6	51.1
43250	00:02:53.000	3.58	20.46	0.15	19.68	11.13	0.57	21.6	51.1
43275	00:02:53.100	3.58	20.46	0.15	19.69	11.1	0.56	21.6	51.1
43300	00:02:53.200	3.58	20.46	0.14	19.65	11.08	0.56	21.6	51.1
43325	00:02:53.300	3.58	20.46	0.14	19.77	11.07	0.56	21.6	51.1
43350	00:02:53.400	3.58	20.46	0.14	19.73	11.07	0.56	21.6	51.1
43375	00:02:53.500	3.58	20.46	0.14	19.78	11.05	0.56	21.6	51.1
43400	00:02:53.600	3.58	20.46	0.14	19.78	11.01	0.56	21.6	51.1
43425	00:02:53.700	3.58	20.46	0.14	19.78	10.96	0.55	21.6	51.1
43450	00:02:53.800	3.58	20.46	0.14	19.84	10.94	0.55	21.6	51.1
43475	00:02:53.900	3.57	20.46	0.14	19.83	10.93	0.55	21.6	51.1
43500	00:02:54.000	3.57	20.46	0.14	19.85	10.93	0.55	21.6	51.1
43525	00:02:54.100	3.57	20.46	0.14	19.85	10.93	0.55	21.6	51.1
43550	00:02:54.200	3.57	20.46	0.14	19.87	10.93	0.55	21.6	51.1
43575	00:02:54.300	3.57	20.46	0.14	19.8	10.96	0.55	21.6	51.1
43600	00:02:54.400	3.57	20.46	0.14	19.87	10.96	0.55	21.6	51.1
43625	00:02:54.500	3.57	20.46	0.14	19.86	10.98	0.55	21.6	51.1
43650	00:02:54.600	3.57	20.46	0.14	19.87	11.01	0.55	21.6	51.1
43675	00:02:54.700	3.57	20.46	0.14	19.84	11.05	0.56	21.6	51.1
43700	00:02:54.800	3.57	20.46	0.14	19.82	11.08	0.56	21.6	51.1
43725	00:02:54.900	3.58	20.46	0.15	19.78	11.09	0.56	21.6	51.1
43750	00:02:55.000	3.58	20.46	0.15	19.8	11.08	0.56	21.6	51.1
43775	00:02:55.100	3.58	20.46	0.14	19.76	11.05	0.56	21.6	51.1
43800	00:02:55.200	3.58	20.46	0.14	19.8	11.06	0.56	21.6	51.1
43825	00:02:55.300	3.58	20.46	0.14	19.77	11.03	0.56	21.6	51.1
43850	00:02:55.400	3.58	20.46	0.14	19.74	11.04	0.56	21.6	51.1
43875	00:02:55.500	3.58	20.46	0.14	19.7	11.05	0.56	21.6	51.1
43900	00:02:55.600	3.58	20.46	0.14	19.71	11.05	0.56	21.6	51.1
43925	00:02:55.700	3.58	20.46	0.14	19.7	11.07	0.56	21.6	51.1
43950	00:02:55.800	3.58	20.46	0.14	19.71	11.08	0.56	21.6	51.1
43975	00:02:55.900	3.58	20.46	0.14	19.72	11.07	0.56	21.6	51.1
44000	00:02:56.000	3.58	20.46	0.15	19.73	11.09	0.56	21.6	51.1
44025	00:02:56.100	3.58	20.46	0.15	19.78	11.12	0.56	21.6	51.1
44050	00:02:56.200	3.58	20.46	0.15	19.76	11.14	0.56	21.6	51.1
44075	00:02:56.300	3.58	20.46	0.15	19.78	11.16	0.56	21.6	51.1
44100	00:02:56.400	3.58	20.46	0.15	19.77	11.14	0.56	21.6	51.1
44125	00:02:56.500	3.58	20.46	0.15	19.78	11.12	0.56	21.6	51.1
44150	00:02:56.600	3.58	20.46	0.15	19.78	11.11	0.56	21.6	51.1
44175	00:02:56.700	3.58	20.46	0.15	19.83	11.13	0.56	21.6	51.1
44200	00:02:56.800	3.58	20.46	0.15	19.84	11.13	0.56	21.6	51.1
44225	00:02:56.900	3.58	20.46	0.15	19.9	11.14	0.56	21.6	51.1
44250	00:02:57.000	3.58	20.46	0.15	19.86	11.12	0.56	21.6	51.1
44275	00:02:57.100	3.58	20.46	0.15	19.84	11.12	0.56	21.6	51.1
44300	00:02:57.200	3.58	20.46	0.15	19.82	11.11	0.56	21.6	51.1
44325	00:02:57.300	3.58	20.46	0.15	19.87	11.13	0.56	21.6	51.1
44350	00:02:57.400	3.58	20.46	0.15	19.87	11.13	0.56	21.6	51.1
44375	00:02:57.500	3.58	20.46	0.15	19.9	11.14	0.56	21.6	51.1
44400	00:02:57.600	3.58	20.46	0.15	19.88	11.14	0.56	21.6	51.1
44425	00:02:57.700	3.58	20.46	0.15	19.88	11.13	0.56	21.6	51.1
44450	00:02:57.800	3.58	20.46	0.15	19.85	11.1	0.56	21.6	51.1
44475	00:02:57.900	3.58	20.46	0.15	19.81	11.11	0.56	21.6	51.1
44500	00:02:58.000	3.58	20.46	0.15	19.82	11.12	0.56	21.6	51.1
44525	00:02:58.100	3.58	20.46	0.15	19.85	11.12	0.56	21.6	51.1
44550	00:02:58.200	3.58	20.46	0.15	19.86	11.13	0.56	21.6	51.1
44575	00:02:58.300	3.58	20.46	0.15	19.82	11.15	0.56	21.6	51.1
44600	00:02:58.400	3.58	20.46	0.15	19.82	11.16	0.56	21.6	51.1
44625	00:02:58.500	3.58	20.46	0.15	19.83	11.16	0.56	21.6	51.1
44650	00:02:58.600	3.58	20.46	0.15	19.83	11.16	0.56	21.6	51.1
44675	00:02:58.700	3.58	20.46	0.15	19.82	11.14	0.56	21.6	51.1
44700	00:02:58.800	3.58	20.46	0.15	19.84	11.16	0.56	21.6	51.1
44725	00:02:58.900	3.58	20.46	0.15	19.87	11.15	0.56	21.6	51.1
44750	00:02:59.000	3.58	20.46	0.15	19.87	11.14	0.56	21.6	51.1
44775	00:02:59.100	3.58	20.46	0.15	19.85	11.15	0.56	21.6	51.1
44800	00:02:59.200	3.58	20.46	0.15	19.87	11.14	0.56	21.6	51.1
44825	00:02:59.300	3.58	20.46	0.15	19.9	11.12	0.56	21.6	51.1
44850	00:02:59.400	3.58	20.46	0.15	19.93	11.11	0.56	21.6	51.1
44875	00:02:59.500	3.58	20.46	0.15	19.93	11.11	0.56	21.6	51.1
44900	00:02:59.600	3.58	20.46	0.15	19.97	11.12	0.56	21.6	51.1
44925	00:02:59.700	3.58	20.46	0.15	20.02	11.14	0.56	21.6	51.1
44950	00:02:59.800	3.58	20.46	0.15	20.01	11.13	0.56	21.6	51.1
44975	00:02:59.900	3.58	20.46	0.15	20.02	11.13	0.56	21.6	51.1
45000	00:03:00.000	3.58	20.46	0.15	20.04	11.16	0.56	21.6	51.1
45025	00:03:00.100	3.58	20.46	0.15	20.05	11.16	0.56	21.6	51.1
45050	00:03:00.200	3.58	20.46	0.15	20.07	11.16	0.56	21.6	51.1
45075	00:03:00.300	3.58	20.46	0.15	20.04	11.16	0.56	21.6	51.1
45100	00:03:00.400	3.58	20.46	0.15	20.03	11.19	0.56	21.6	51.1
45125	00:03:00.500	3.58	20.46	0.15	20.01	11.19	0.56	21.6	51.1
45150	00:03:00.600	3.58	20.46	0.15	19.97	11.19	0.56	21.6	51.1
45175	00:03:00.700	3.58	20.46	0.15	19.92	11.19	0.56	21.6	51.1
45200	00:03:00.800	3.58	20.46	0.15	19.92	11.22	0.56	21.6	51.1
45225	00:03:00.900	3.58	20.46	0.15	19.9	11.21	0.56	21.6	51.1
45250	00:03:01.000	3.58	20.46	0.15	19.89	11.19	0.56	21.6	51.1
45275	00:03:01.100	3.58	20.46	0.15	19.83	11.2	0.56	21.6	51.1
45300	00:03:01.200	3.58	20.46	0.15	19.81	11.2	0.57	21.6	51.1
45325	00:03:01.300	3.58	20.46	0.15	19.86	11.18	0.56	21.6	51.1
45350	00:03:01.400	3.58	20.46	0.15	19.84	11.16	0.56	21.6	51.1
45375	00:03:01.500	3.58	20.46	0.15	19.83	11.15	0.56	21.6	51.1
45400	00:03:01.600	3.58	20.46	0.15	19.86	11.14	0.56	21.6	51.1
45425	00:03:01.700	3.57	20.46	0.15	19.89	11.18	0.56	21.6	51.1
45450	00:03:01.800	3.57	20.46	0.15	19.87	11.18	0.56	21.6	51.1
45475	00:03:01.900	3.57	20.46	0.15	19.85	11.2	0.56	21.6	51.1
45500	00:03:02.000	3.57	20.46	0.15	19.83	11.21	0.57	21.6	51
45525	00:03:02.100	3.57	20.46	0.15	19.89	11.18	0.56	21.6	51
45550	00:03:02.200	3.57	20.46	0.15	19.88	11.19	0.56	21.6	51
45575	00:03:02.300	3.56	20.46	0.15	19.85	11.22	0.57	21.6	51
45600	00:03:02.400	3.56	20.46	0.15	19.88	11.22	0.56	21.6	51
45625	00:03:02.500	3.56	20.46	0.15	19.93	11.25	0.56	21.6	51
45650	00:03:02.600	3.56	20.46	0.15	19.91	11.26	0.57	21.6	51
45675	00:03:02.700	3.56	20.46	0.15	19.9	11.23	0.56	21.6	51
45700	00:03:02.800	3.56	20.46	0.15	19.92	11.23	0.56	21.6	51
45725	00:03:02.900	3.56	20.46	0.15	19.96	11.22	0.56	21.6	51
45750	00:03:03.000	3.56	20.46	0.15	19.96	11.23	0.56	21.6	51.1
45775	00:03:03.100	3.56	20.46	0.15	19.92	11.24	0.56	21.6	51.1
45800	00:03:03.200	3.56	20.46	0.15	19.91	11.24	0.56	21.6	51.1
45825	00:03:03.300	3.56	20.46	0.15	19.9	11.21	0.56	21.6	51.1
45850	00:03:03.400	3.56	20.46	0.15	19.9	11.2	0.56	21.6	51.1
45875	00:03:03.500	3.55	20.46	0.15	19.84	11.2	0.56	21.6	51.1
45900	00:03:03.600	3.55	20.46	0.15	19.83	11.21	0.57	21.6	51.1
45925	00:03:03.700	3.55	20.46	0.15	19.84	11.19	0.56	21.6	51.1
45950	00:03:03.800	3.55	20.46	0.15	19.84	11.16	0.56	21.6	51.1
45975	00:03:03.900	3.55	20.46	0.15	19.81	11.15	0.56	21.6	51.1
46000	00:03:04.000	3.55	20.46	0.15	19.84	11.17	0.56	21.6	51
46025	00:03:04.100	3.56	20.46	0.15	19.83	11.19	0.56	21.6	51
46050	00:03:04.200	3.56	20.46	0.15	19.84	11.19	0.56	21.6	51
46075	00:03:04.300	3.56	20.46	0.15	19.86	11.22	0.56	21.6	51
46100	00:03:04.400	3.56	20.46	0.15	19.84	11.25	0.57	21.6	51
46125	00:03:04.500	3.56	20.46	0.15	19.9	11.25	0.57	21.6	51
46150	00:03:04.600	3.56	20.46	0.15	19.93	11.23	0.56	21.6	51
46175	00:03:04.700	3.56	20.46	0.15	19.93	11.22	0.56	21.6	51
46200	00:03:04.800	3.56	20.46	0.15	19.94	11.26	0.56	21.6	51
46225	00:03:04.900	3.56	20.46	0.15	19.93	11.29	0.57	21.6	51
46250	00:03:05.000	3.56	20.46	0.15	19.94	11.25	0.56	21.6	51
46275	00:03:05.100	3.56	20.46	0.15	19.97	11.21	0.56	21.6	51
46300	00:03:05.200	3.56	20.46	0.15	19.99	11.22	0.56	21.6	51
46325	00:03:05.300	3.56	20.46	0.15	19.96	11.21	0.56	21.6	51
46350	00:03:05.400	3.56	20.46	0.15	20.02	11.19	0.56	21.6	51
46375	00:03:05.500	3.56	20.46	0.15	19.98	11.17	0.56	21.6	51
46400	00:03:05.600	3.56	20.46	0.15	19.96	11.17	0.56	21.6	51
46425	00:03:05.700	3.56	20.46	0.15	19.93	11.2	0.56	21.6	51
46450	00:03:05.800	3.56	20.46	0.15	19.98	11.18	0.56	21.6	51
46475	00:03:05.900	3.56	20.46	0.15	19.99	11.14	0.56	21.6	51
46500	00:03:06.000	3.56	20.46	0.15	20.04	11.17	0.56	21.6	51.1
46525	00:03:06.100	3.56	20.46	0.15	20.05	11.19	0.56	21.6	51.1
46550	00:03:06.200	3.56	20.46	0.15	20.07	11.18	0.56	21.6	51.1
46575	00:03:06.300	3.56	20.46	0.15	20.08	11.18	0.56	21.6	51.1
46600	00:03:06.400	3.56	20.46	0.15	20.05	11.17	0.56	21.6	51.1
46625	00:03:06.500	3.56	20.46	0.15	20.09	11.15	0.55	21.6	51.1
46650	00:03:06.600	3.56	20.46	0.15	20.14	11.17	0.55	21.6	51.1
46675	00:03:06.700	3.56	20.46	0.15	20.14	11.17	0.55	21.6	51.1
46700	00:03:06.800	3.56	20.46	0.15	20.13	11.2	0.56	21.6	51.1
46725	00:03:06.900	3.57	20.46	0.15	20.16	11.23	0.56	21.6	51.1
46750	00:03:07.000	3.57	20.46	0.15	20.16	11.22	0.56	21.6	51
46775	00:03:07.100	3.57	20.46	0.15	20.14	11.25	0.56	21.6	51
46800	00:03:07.200	3.57	20.46	0.15	20.15	11.26	0.56	21.6	51
46825	00:03:07.300	3.57	20.46	0.15	20.13	11.24	0.56	21.6	51
46850	00:03:07.400	3.57	20.46	0.15	20.17	11.25	0.56	21.6	51
46875	00:03:07.500	3.57	20.46	0.15	20.17	11.28	0.56	21.6	51
46900	00:03:07.600	3.57	20.46	0.15	20.18	11.28	0.56	21.6	51
46925	00:03:07.700	3.57	20.46	0.15	20.23	11.3	0.56	21.6	51
46950	00:03:07.800	3.57	20.46	0.15	20.2	11.28	0.56	21.6	51
46975	00:03:07.900	3.57	20.46	0.15	20.17	11.26	0.56	21.6	51
47000	00:03:08.000	3.57	20.46	0.15	20.18	11.28	0.56	21.6	51
47025	00:03:08.100	3.57	20.46	0.15	20.2	11.26	0.56	21.6	51
47050	00:03:08.200	3.57	20.46	0.15	20.2	11.28	0.56	21.6	51
47075	00:03:08.300	3.58	20.46	0.15	20.21	11.31	0.56	21.6	51
47100	00:03:08.400	3.58	20.46	0.15	20.22	11.33	0.56	21.6	51
47125	00:03:08.500	3.58	20.46	0.15	20.21	11.35	0.56	21.6	51
47150	00:03:08.600	3.58	20.46	0.15	20.2	11.36	0.56	21.6	51
47175	00:03:08.700	3.58	20.46	0.15	20.2	11.31	0.56	21.6	51
47200	00:03:08.800	3.58	20.46	0.15	20.24	11.34	0.56	21.6	51
47225	00:03:08.900	3.58	20.46	0.15	20.25	11.35	0.56	21.6	51
47250	00:03:09.000	3.58	20.46	0.15	20.26	11.34	0.56	21.6	51
47275	00:03:09.100	3.58	20.46	0.15	20.29	11.35	0.56	21.6	51
47300	00:03:09.200	3.58	20.46	0.15	20.29	11.31	0.56	21.6	51
47325	00:03:09.300	3.58	20.46	0.15	20.35	11.33	0.56	21.6	51
47350	00:03:09.400	3.58	20.46	0.15	20.31	11.32	0.56	21.6	51
47375	00:03:09.500	3.58	20.46	0.15	20.32	11.3	0.56	21.6	51
47400	00:03:09.600	3.58	20.46	0.15	20.29	11.3	0.56	21.6	51
47425	00:03:09.700	3.58	20.46	0.15	20.28	11.35	0.56	21.6	51
47450	00:03:09.800	3.58	20.46	0.15	20.22	11.32	0.56	21.6	51
47475	00:03:09.900	3.58	20.46	0.15	20.25	11.35	0.56	21.6	51
47500	00:03:10.000	3.58	20.46	0.15	20.2	11.37	0.56	21.6	51
47525	00:03:10.100	3.58	20.46	0.15	20.21	11.39	0.56	21.6	51
47550	00:03:10.200	3.58	20.46	0.15	20.23	11.4	0.56	21.6	51
47575	00:03:10.300	3.58	20.46	0.15	20.21	11.41	0.56	21.6	51
47600	00:03:10.400	3.58	20.46	0.15	20.21	11.39	0.56	21.6	51
47625	00:03:10.500	3.58	20.46	0.15	20.24	11.41	0.56	21.6	51
47650	00:03:10.600	3.58	20.46	0.15	20.26	11.41	0.56	21.6	51
47675	00:03:10.700	3.58	20.46	0.15	20.27	11.41	0.56	21.6	51
47700	00:03:10.800	3.58	20.46	0.15	20.31	11.42	0.56	21.6	51
47725	00:03:10.900	3.58	20.46	0.15	20.27	11.41	0.56	21.6	51
47750	00:03:11.000	3.58	20.46	0.15	20.35	11.4	0.56	21.6	51
47775	00:03:11.100	3.58	20.46	0.15	20.31	11.41	0.56	21.6	51
47800	00:03:11.200	3.58	20.46	0.15	20.34	11.42	0.56	21.6	51
47825	00:03:11.300	3.58	20.46	0.15	20.33	11.37	0.56	21.6	51
47850	00:03:11.400	3.58	20.46	0.15	20.34	11.39	0.56	21.6	51
47875	00:03:11.500	3.58	20.46	0.15	20.29	11.41	0.56	21.6	51
47900	00:03:11.600	3.58	20.46	0.15	20.31	11.43	0.56	21.6	51
47925	00:03:11.700	3.58	20.46	0.15	20.35	11.45	0.56	21.6	51
47950	00:03:11.800	3.58	20.46	0.15	20.37	11.46	0.56	21.6	51
47975	00:03:11.900	3.58	20.46	0.15	20.42	11.47	0.56	21.6	51
48000	00:03:12.000	3.58	20.46	0.15	20.39	11.47	0.56	21.6	51
48025	00:03:12.100	3.58	20.46	0.15	20.47	11.45	0.56	21.6	51
48050	00:03:12.200	3.58	20.46	0.15	20.4	11.48	0.56	21.6	51
48075	00:03:12.300	3.58	20.46	0.15	20.41	11.52	0.56	21.6	51
48100	00:03:12.400	3.58	20.46	0.15	20.44	11.54	0.56	21.6	51
48125	00:03:12.500	3.58	20.46	0.15	20.48	11.53	0.56	21.6	51
48150	00:03:12.600	3.58	20.46	0.15	20.51	11.53	0.56	21.6	51
48175	00:03:12.700	3.58	20.46	0.15	20.49	11.51	0.56	21.6	51
48200	00:03:12.800	3.58	20.46	0.15	20.53	11.51	0.56	21.6	51
48225	00:03:12.900	3.58	20.46	0.15	20.51	11.52	0.56	21.6	51
48250	00:03:13.000	3.58	20.46	0.15	20.53	11.54	0.56	21.6	51
48275	00:03:13.100	3.58	20.46	0.15	20.5	11.56	0.56	21.6	51
48300	00:03:13.200	3.58	20.46	0.15	20.53	11.57	0.56	21.6	51
48325	00:03:13.300	3.59	20.46	0.15	20.57	11.6	0.56	21.6	51
48350	00:03:13.400	3.59	20.46	0.15	20.59	11.59	0.56	21.6	51
48375	00:03:13.500	3.59	20.45	0.15	20.63	11.56	0.56	21.6	51
48400	00:03:13.600	3.59	20.45	0.15	20.63	11.58	0.56	21.6	51
48425	00:03:13.700	3.59	20.45	0.15	20.61	11.6	0.56	21.6	51
48450	00:03:13.800	3.59	20.46	0.15	20.6	11.56	0.56	21.6	51
48475	00:03:13.900	3.59	20.46	0.15	20.59	11.55	0.56	21.6	51
48500	00:03:14.000	3.58	20.46	0.15	20.56	11.57	0.56	21.6	51
48525	00:03:14.100	3.59	20.46	0.15	20.57	11.59	0.56	21.6	51
48550	00:03:14.200	3.59	20.45	0.15	20.61	11.58	0.56	21.6	51
48575	00:03:14.300	3.59	20.46	0.15	20.57	11.59	0.56	21.6	51
48600	00:03:14.400	3.59	20.46	0.15	20.6	11.58	0.56	21.6	51
48625	00:03:14.500	3.59	20.46	0.15	20.54	11.59	0.56	21.6	51
48650	00:03:14.600	3.59	20.46	0.15	20.51	11.59	0.56	21.6	51
48675	00:03:14.700	3.59	20.46	0.15	20.52	11.58	0.56	21.6	51
48700	00:03:14.800	3.59	20.46	0.15	20.52	11.66	0.57	21.6	51
48725	00:03:14.900	3.59	20.46	0.15	20.53	11.68	0.57	21.6	51
48750	00:03:15.000	3.59	20.46	0.15	20.53	11.67	0.57	21.6	51
48775	00:03:15.100	3.59	20.46	0.15	20.51	11.66	0.57	21.6	51
48800	00:03:15.200	3.59	20.46	0.15	20.5	11.68	0.57	21.6	51
48825	00:03:15.300	3.59	20.46	0.15	20.5	11.66	0.57	21.6	51
48850	00:03:15.400	3.59	20.46	0.15	20.49	11.68	0.57	21.6	51
48875	00:03:15.500	3.59	20.46	0.15	20.47	11.69	0.57	21.6	51
48900	00:03:15.600	3.59	20.46	0.15	20.54	11.66	0.57	21.6	51
48925	00:03:15.700	3.58	20.46	0.15	20.54	11.62	0.57	21.6	51
48950	00:03:15.800	3.58	20.46	0.15	20.56	11.58	0.56	21.6	51
48975	00:03:15.900	3.58	20.45	0.15	20.6	11.57	0.56	21.6	51
49000	00:03:16.000	3.58	20.45	0.15	20.59	11.53	0.56	21.6	51
49025	00:03:16.100	3.58	20.45	0.15	20.6	11.53	0.56	21.6	51
49050	00:03:16.200	3.58	20.45	0.15	20.62	11.53	0.56	21.6	51
49075	00:03:16.300	3.58	20.45	0.15	20.64	11.54	0.56	21.6	51
49100	00:03:16.400	3.58	20.45	0.15	20.62	11.53	0.56	21.6	51
49125	00:03:16.500	3.58	20.45	0.15	20.63	11.56	0.56	21.6	51
49150	00:03:16.600	3.58	20.45	0.15	20.59	11.59	0.56	21.6	51
49175	00:03:16.700	3.58	20.45	0.15	20.62	11.64	0.56	21.6	51
49200	00:03:16.800	3.58	20.45	0.15	20.59	11.67	0.57	21.6	51
49225	00:03:16.900	3.58	20.45	0.15	20.61	11.71	0.57	21.6	51
49250	00:03:17.000	3.58	20.45	0.15	20.62	11.7	0.57	21.6	51
49275	00:03:17.100	3.58	20.45	0.15	20.63	11.72	0.57	21.6	51
49300	00:03:17.200	3.58	20.45	0.15	20.61	11.69	0.57	21.6	51
49325	00:03:17.300	3.58	20.45	0.15	20.61	11.69	0.57	21.6	51
49350	00:03:17.400	3.58	20.45	0.15	20.58	11.7	0.57	21.6	51
49375	00:03:17.500	3.58	20.45	0.15	20.64	11.71	0.57	21.6	51
49400	00:03:17.600	3.58	20.45	0.15	20.63	11.69	0.57	21.6	51
49425	00:03:17.700	3.58	20.45	0.15	20.59	11.69	0.57	21.6	51
49450	00:03:17.800	3.58	20.45	0.15	20.61	11.69	0.57	21.6	51
49475	00:03:17.900	3.58	20.45	0.15	20.59	11.66	0.57	21.6	51
49500	00:03:18.000	3.58	20.45	0.15	20.62	11.67	0.57	21.6	51
49525	00:03:18.100	3.58	20.45	0.15	20.59	11.67	0.57	21.6	51
49550	00:03:18.200	3.58	20.45	0.15	20.59	11.68	0.57	21.6	51
49575	00:03:18.300	3.58	20.45	0.15	20.6	11.66	0.57	21.6	51
49600	00:03:18.400	3.58	20.45	0.15	20.63	11.64	0.56	21.6	51
49625	00:03:18.500	3.58	20.45	0.15	20.63	11.63	0.56	21.6	51
49650	00:03:18.600	3.58	20.45	0.15	20.6	11.67	0.57	21.6	51
49675	00:03:18.700	3.58	20.45	0.15	20.63	11.68	0.57	21.6	51
49700	00:03:18.800	3.58	20.45	0.15	20.67	11.67	0.56	21.6	51
49725	00:03:18.900	3.58	20.45	0.15	20.65	11.68	0.57	21.6	51
49750	00:03:19.000	3.58	20.45	0.15	20.69	11.7	0.57	21.6	51
49775	00:03:19.100	3.58	20.45	0.15	20.77	11.71	0.56	21.6	51
49800	00:03:19.200	3.58	20.45	0.15	20.78	11.71	0.56	21.6	51
49825	00:03:19.300	3.58	20.45	0.15	20.79	11.73	0.56	21.6	51
49850	00:03:19.400	3.58	20.45	0.15	20.82	11.8	0.57	21.6	51
49875	00:03:19.500	3.58	20.45	0.15	20.84	11.78	0.57	21.6	51
49900	00:03:19.600	3.58	20.45	0.15	20.92	11.75	0.56	21.6	51
49925	00:03:19.700	3.58	20.45	0.15	20.92	11.75	0.56	21.6	51
[truncated: 8,150 more rows]
