# Supplementary material for: Long-term iron supplementation combined with vitamin B6 enhances maximal oxygen uptake and promotes skeletal muscle-specific mitochondrial biogenesis in rats
Source: Front Nutr. 2024 Jan 15;10:1335187. doi: 10.3389/fnut.2023.1335187 (PMC10823527; doi:10.3389/fnut.2023.1335187)
Supplement: Supplementary file 1 [file Data_Sheet_1.zip › Supplementary Material/VO2max_Raw data/iron-NO5-MEASUREMENT.xls]

## Sheet: Export_1980-01-04T0608_CAL
Counter	Time	Flow	Oxigen	CO2	VO2	VCO2	RQ	Temp	Hum
sample	hh:mm:ss.zzz	l/min	%	%	ml/min/kg	ml/min/kg	1	C	%
0	00:00:00.000	3.69	20.63	-0.11	3.23	0	0	21.6	51.2
25	00:00:00.100	3.71	20.62	-0.01	4.18	0	0	21.6	51.2
50	00:00:00.200	3.71	20.61	0.02	4.41	0	0	21.6	51.2
75	00:00:00.300	3.71	20.61	0.03	4.48	0	0	21.6	51.2
100	00:00:00.400	3.71	20.61	0.03	4.51	0	0	21.6	51.2
125	00:00:00.500	3.7	20.61	0.04	4.53	0	0	21.6	51.2
150	00:00:00.600	3.7	20.61	0.04	4.55	0.07	0.02	21.6	51.2
175	00:00:00.700	3.7	20.61	0.04	4.63	0.23	0.05	21.6	51.2
200	00:00:00.800	3.7	20.61	0.04	4.63	0.35	0.07	21.6	51.2
225	00:00:00.900	3.7	20.61	0.04	4.6	0.45	0.1	21.6	51.2
250	00:00:01.000	3.7	20.61	0.04	4.63	0.59	0.13	21.6	51.2
275	00:00:01.100	3.7	20.61	0.05	4.67	1.16	0.25	21.6	51.2
300	00:00:01.200	3.7	20.61	0.05	4.66	1.18	0.25	21.6	51.2
325	00:00:01.300	3.7	20.61	0.05	4.65	1.2	0.26	21.6	51.2
350	00:00:01.400	3.7	20.61	0.05	4.69	1.21	0.26	21.6	51.2
375	00:00:01.500	3.7	20.61	0.05	4.69	1.22	0.26	21.6	51.2
400	00:00:01.600	3.7	20.61	0.05	4.72	1.23	0.26	21.6	51.2
425	00:00:01.700	3.7	20.61	0.05	4.73	1.24	0.26	21.6	51.2
450	00:00:01.800	3.7	20.61	0.05	4.78	1.26	0.26	21.6	51.2
475	00:00:01.900	3.7	20.61	0.05	4.85	1.26	0.26	21.6	51.2
500	00:00:02.000	3.7	20.61	0.05	4.87	1.28	0.26	21.6	51.2
525	00:00:02.100	3.7	20.61	0.05	4.92	1.28	0.26	21.6	51.2
550	00:00:02.200	3.7	20.61	0.05	4.98	1.3	0.26	21.6	51.2
575	00:00:02.300	3.7	20.61	0.05	5.06	1.3	0.26	21.6	51.2
600	00:00:02.400	3.7	20.61	0.05	5.09	1.3	0.26	21.6	51.2
625	00:00:02.500	3.7	20.61	0.05	5.16	1.33	0.26	21.6	51.2
650	00:00:02.600	3.7	20.61	0.05	5.17	1.34	0.26	21.6	51.2
675	00:00:02.700	3.7	20.61	0.05	5.15	1.35	0.26	21.6	51.2
700	00:00:02.800	3.7	20.61	0.05	5.12	1.36	0.26	21.6	51.2
725	00:00:02.900	3.7	20.61	0.05	5.11	1.37	0.27	21.6	51.2
750	00:00:03.000	3.7	20.61	0.05	5.16	1.38	0.27	21.6	51.2
775	00:00:03.100	3.7	20.61	0.05	5.11	1.39	0.27	21.6	51.2
800	00:00:03.200	3.7	20.61	0.05	5.12	1.4	0.27	21.6	51.2
825	00:00:03.300	3.7	20.61	0.05	5.09	1.42	0.28	21.6	51.2
850	00:00:03.400	3.7	20.61	0.05	5.09	1.42	0.28	21.6	51.2
875	00:00:03.500	3.7	20.61	0.05	5.12	1.42	0.28	21.6	51.2
900	00:00:03.600	3.7	20.61	0.05	5.13	1.44	0.28	21.6	51.2
925	00:00:03.700	3.7	20.61	0.05	5.18	1.45	0.28	21.6	51.2
950	00:00:03.800	3.7	20.61	0.05	5.21	1.47	0.28	21.6	51.2
975	00:00:03.900	3.7	20.61	0.05	5.22	1.48	0.28	21.6	51.2
1000	00:00:04.000	3.7	20.61	0.05	5.22	1.5	0.29	21.6	51.3
1025	00:00:04.100	3.7	20.61	0.05	5.32	1.51	0.28	21.6	51.3
1050	00:00:04.200	3.7	20.61	0.05	5.34	1.53	0.29	21.6	51.3
1075	00:00:04.300	3.7	20.6	0.05	5.35	1.55	0.29	21.6	51.3
1100	00:00:04.400	3.7	20.61	0.05	5.34	1.57	0.29	21.6	51.3
1125	00:00:04.500	3.7	20.61	0.05	5.35	1.59	0.3	21.6	51.3
1150	00:00:04.600	3.7	20.6	0.05	5.38	1.6	0.3	21.6	51.3
1175	00:00:04.700	3.7	20.6	0.05	5.39	1.61	0.3	21.6	51.3
1200	00:00:04.800	3.7	20.6	0.05	5.43	1.61	0.3	21.6	51.3
1225	00:00:04.900	3.7	20.6	0.05	5.49	1.62	0.29	21.6	51.3
1250	00:00:05.000	3.7	20.6	0.05	5.51	1.63	0.3	21.6	51.3
1275	00:00:05.100	3.7	20.6	0.05	5.49	1.66	0.3	21.6	51.3
1300	00:00:05.200	3.7	20.6	0.05	5.5	1.66	0.3	21.6	51.3
1325	00:00:05.300	3.7	20.6	0.05	5.56	1.67	0.3	21.6	51.3
1350	00:00:05.400	3.7	20.6	0.05	5.61	1.69	0.3	21.6	51.3
1375	00:00:05.500	3.7	20.6	0.05	5.58	1.7	0.3	21.6	51.3
1400	00:00:05.600	3.7	20.6	0.05	5.57	1.71	0.31	21.6	51.3
1425	00:00:05.700	3.7	20.6	0.06	5.61	1.73	0.31	21.6	51.3
1450	00:00:05.800	3.7	20.6	0.06	5.64	1.76	0.31	21.6	51.3
1475	00:00:05.900	3.7	20.6	0.06	5.62	1.76	0.31	21.6	51.3
1500	00:00:06.000	3.7	20.6	0.06	5.64	1.76	0.31	21.6	51.3
1525	00:00:06.100	3.7	20.6	0.06	5.67	1.76	0.31	21.6	51.3
1550	00:00:06.200	3.7	20.6	0.06	5.73	1.78	0.31	21.6	51.3
1575	00:00:06.300	3.7	20.6	0.06	5.72	1.79	0.31	21.6	51.3
1600	00:00:06.400	3.7	20.6	0.06	5.75	1.81	0.31	21.6	51.3
1625	00:00:06.500	3.7	20.6	0.06	5.8	1.82	0.31	21.6	51.3
1650	00:00:06.600	3.7	20.6	0.06	5.86	1.83	0.31	21.6	51.3
1675	00:00:06.700	3.7	20.6	0.06	5.87	1.83	0.31	21.6	51.3
1700	00:00:06.800	3.7	20.6	0.06	5.9	1.84	0.31	21.6	51.3
1725	00:00:06.900	3.7	20.6	0.06	5.97	1.85	0.31	21.6	51.3
1750	00:00:07.000	3.7	20.6	0.06	5.98	1.85	0.31	21.6	51.3
1775	00:00:07.100	3.71	20.6	0.06	5.99	1.86	0.31	21.6	51.3
1800	00:00:07.200	3.71	20.6	0.06	5.97	1.87	0.31	21.6	51.3
1825	00:00:07.300	3.71	20.6	0.06	6.04	1.88	0.31	21.6	51.3
1850	00:00:07.400	3.71	20.6	0.06	6.04	1.89	0.31	21.6	51.3
1875	00:00:07.500	3.71	20.6	0.06	6.07	1.9	0.31	21.6	51.3
1900	00:00:07.600	3.71	20.6	0.06	6.11	1.9	0.31	21.6	51.3
1925	00:00:07.700	3.7	20.6	0.06	6.15	1.92	0.31	21.6	51.3
1950	00:00:07.800	3.7	20.6	0.06	6.15	1.94	0.32	21.6	51.3
1975	00:00:07.900	3.7	20.6	0.06	6.12	1.95	0.32	21.6	51.3
2000	00:00:08.000	3.7	20.6	0.06	6.15	1.97	0.32	21.6	51.3
2025	00:00:08.100	3.7	20.6	0.06	6.19	1.98	0.32	21.6	51.3
2050	00:00:08.200	3.7	20.6	0.06	6.26	1.99	0.32	21.6	51.3
2075	00:00:08.300	3.7	20.6	0.06	6.3	2.01	0.32	21.6	51.3
2100	00:00:08.400	3.7	20.6	0.06	6.32	2.01	0.32	21.6	51.3
2125	00:00:08.500	3.7	20.6	0.06	6.37	2.02	0.32	21.6	51.3
2150	00:00:08.600	3.69	20.6	0.06	6.36	2.04	0.32	21.6	51.3
2175	00:00:08.700	3.69	20.6	0.06	6.4	2.05	0.32	21.6	51.3
2200	00:00:08.800	3.69	20.59	0.06	6.43	2.07	0.32	21.6	51.3
2225	00:00:08.900	3.69	20.59	0.06	6.52	2.08	0.32	21.6	51.3
2250	00:00:09.000	3.69	20.59	0.06	6.56	2.1	0.32	21.6	51.3
2275	00:00:09.100	3.7	20.59	0.06	6.62	2.12	0.32	21.6	51.3
2300	00:00:09.200	3.7	20.59	0.06	6.61	2.14	0.32	21.6	51.3
2325	00:00:09.300	3.7	20.59	0.06	6.63	2.15	0.32	21.6	51.3
2350	00:00:09.400	3.7	20.59	0.06	6.68	2.17	0.32	21.6	51.3
2375	00:00:09.500	3.7	20.59	0.06	6.68	2.18	0.33	21.6	51.3
2400	00:00:09.600	3.7	20.59	0.06	6.73	2.18	0.32	21.6	51.3
2425	00:00:09.700	3.7	20.59	0.06	6.74	2.2	0.33	21.6	51.3
2450	00:00:09.800	3.7	20.59	0.06	6.78	2.22	0.33	21.6	51.3
2475	00:00:09.900	3.7	20.59	0.06	6.78	2.24	0.33	21.6	51.3
2500	00:00:10.000	3.7	20.59	0.06	6.78	2.24	0.33	21.6	51.3
2525	00:00:10.100	3.7	20.59	0.06	6.79	2.24	0.33	21.6	51.3
2550	00:00:10.200	3.7	20.59	0.06	6.83	2.25	0.33	21.6	51.3
2575	00:00:10.300	3.7	20.59	0.06	6.82	2.26	0.33	21.6	51.3
2600	00:00:10.400	3.7	20.59	0.06	6.85	2.28	0.33	21.6	51.3
2625	00:00:10.500	3.7	20.59	0.06	6.89	2.31	0.34	21.6	51.3
2650	00:00:10.600	3.7	20.59	0.06	6.91	2.33	0.34	21.6	51.3
2675	00:00:10.700	3.7	20.59	0.06	6.91	2.36	0.34	21.6	51.3
2700	00:00:10.800	3.7	20.59	0.06	6.93	2.36	0.34	21.6	51.3
2725	00:00:10.900	3.7	20.59	0.06	6.91	2.39	0.35	21.6	51.3
2750	00:00:11.000	3.71	20.59	0.06	6.94	2.4	0.35	21.6	51.3
2775	00:00:11.100	3.71	20.59	0.06	6.97	2.43	0.35	21.6	51.3
2800	00:00:11.200	3.71	20.59	0.06	6.97	2.45	0.35	21.6	51.3
2825	00:00:11.300	3.71	20.59	0.06	6.99	2.47	0.35	21.6	51.3
2850	00:00:11.400	3.71	20.59	0.06	6.97	2.48	0.36	21.6	51.3
2875	00:00:11.500	3.71	20.59	0.06	6.98	2.47	0.35	21.6	51.3
2900	00:00:11.600	3.71	20.59	0.06	6.97	2.48	0.36	21.6	51.3
2925	00:00:11.700	3.71	20.59	0.06	7	2.49	0.36	21.6	51.3
2950	00:00:11.800	3.71	20.59	0.06	7	2.5	0.36	21.6	51.3
2975	00:00:11.900	3.71	20.59	0.06	7.07	2.51	0.36	21.6	51.3
3000	00:00:12.000	3.71	20.59	0.06	7.09	2.53	0.36	21.6	51.3
3025	00:00:12.100	3.71	20.59	0.06	7.06	2.55	0.36	21.6	51.3
3050	00:00:12.200	3.71	20.59	0.06	7.09	2.56	0.36	21.6	51.3
3075	00:00:12.300	3.71	20.59	0.06	7.13	2.57	0.36	21.6	51.3
3100	00:00:12.400	3.71	20.59	0.06	7.18	2.6	0.36	21.6	51.3
3125	00:00:12.500	3.71	20.59	0.06	7.2	2.62	0.36	21.6	51.3
3150	00:00:12.600	3.71	20.59	0.06	7.24	2.63	0.36	21.6	51.3
3175	00:00:12.700	3.71	20.59	0.06	7.28	2.64	0.36	21.6	51.3
3200	00:00:12.800	3.71	20.59	0.06	7.29	2.67	0.37	21.6	51.3
3225	00:00:12.900	3.71	20.59	0.06	7.27	2.68	0.37	21.6	51.3
3250	00:00:13.000	3.71	20.59	0.06	7.32	2.68	0.37	21.6	51.3
3275	00:00:13.100	3.71	20.59	0.06	7.36	2.69	0.37	21.6	51.3
3300	00:00:13.200	3.71	20.59	0.06	7.42	2.71	0.36	21.6	51.3
3325	00:00:13.300	3.71	20.59	0.06	7.4	2.73	0.37	21.6	51.3
3350	00:00:13.400	3.71	20.59	0.06	7.43	2.73	0.37	21.6	51.3
3375	00:00:13.500	3.71	20.59	0.06	7.41	2.74	0.37	21.6	51.3
3400	00:00:13.600	3.71	20.59	0.06	7.45	2.75	0.37	21.6	51.3
3425	00:00:13.700	3.7	20.59	0.06	7.45	2.77	0.37	21.6	51.3
3450	00:00:13.800	3.7	20.58	0.06	7.48	2.77	0.37	21.6	51.3
3475	00:00:13.900	3.71	20.58	0.06	7.55	2.78	0.37	21.6	51.3
3500	00:00:14.000	3.71	20.58	0.07	7.56	2.8	0.37	21.6	51.3
3525	00:00:14.100	3.71	20.58	0.07	7.59	2.83	0.37	21.6	51.3
3550	00:00:14.200	3.71	20.58	0.07	7.58	2.85	0.38	21.6	51.3
3575	00:00:14.300	3.71	20.58	0.07	7.6	2.87	0.38	21.6	51.3
3600	00:00:14.400	3.71	20.58	0.07	7.62	2.89	0.38	21.6	51.3
3625	00:00:14.500	3.71	20.58	0.07	7.65	2.93	0.38	21.6	51.3
3650	00:00:14.600	3.71	20.58	0.07	7.71	2.94	0.38	21.6	51.3
3675	00:00:14.700	3.71	20.58	0.07	7.71	2.95	0.38	21.6	51.3
3700	00:00:14.800	3.71	20.58	0.07	7.72	2.97	0.38	21.6	51.3
3725	00:00:14.900	3.71	20.58	0.07	7.7	2.98	0.39	21.6	51.3
3750	00:00:15.000	3.71	20.58	0.07	7.69	2.99	0.39	21.6	51.3
3775	00:00:15.100	3.71	20.58	0.07	7.74	3	0.39	21.6	51.3
3800	00:00:15.200	3.71	20.58	0.07	7.75	3	0.39	21.6	51.3
3825	00:00:15.300	3.71	20.58	0.07	7.83	3.01	0.38	21.6	51.3
3850	00:00:15.400	3.71	20.58	0.07	7.82	3.02	0.39	21.6	51.3
3875	00:00:15.500	3.71	20.58	0.07	7.85	3.02	0.38	21.6	51.3
3900	00:00:15.600	3.71	20.58	0.07	7.85	3.05	0.39	21.6	51.3
3925	00:00:15.700	3.71	20.58	0.07	7.87	3.07	0.39	21.6	51.3
3950	00:00:15.800	3.71	20.58	0.07	7.92	3.08	0.39	21.6	51.3
3975	00:00:15.900	3.71	20.58	0.07	7.94	3.11	0.39	21.6	51.3
4000	00:00:16.000	3.71	20.58	0.07	7.98	3.14	0.39	21.6	51.3
4025	00:00:16.100	3.71	20.58	0.07	7.96	3.15	0.4	21.6	51.3
4050	00:00:16.200	3.72	20.58	0.07	7.94	3.16	0.4	21.6	51.3
4075	00:00:16.300	3.72	20.58	0.07	7.94	3.15	0.4	21.6	51.3
4100	00:00:16.400	3.72	20.58	0.07	7.97	3.15	0.39	21.6	51.3
4125	00:00:16.500	3.72	20.58	0.07	7.97	3.15	0.4	21.6	51.3
4150	00:00:16.600	3.72	20.58	0.07	7.97	3.16	0.4	21.6	51.3
4175	00:00:16.700	3.72	20.58	0.07	8.02	3.15	0.39	21.6	51.3
4200	00:00:16.800	3.72	20.58	0.07	8.08	3.16	0.39	21.6	51.3
4225	00:00:16.900	3.72	20.58	0.07	8.08	3.18	0.39	21.6	51.3
4250	00:00:17.000	3.72	20.58	0.07	8.11	3.18	0.39	21.6	51.4
4275	00:00:17.100	3.72	20.58	0.07	8.15	3.21	0.39	21.6	51.4
4300	00:00:17.200	3.72	20.58	0.07	8.2	3.23	0.39	21.6	51.4
4325	00:00:17.300	3.72	20.58	0.07	8.26	3.24	0.39	21.6	51.4
4350	00:00:17.400	3.72	20.58	0.07	8.31	3.26	0.39	21.6	51.4
4375	00:00:17.500	3.72	20.58	0.07	8.4	3.27	0.39	21.6	51.4
4400	00:00:17.600	3.72	20.58	0.07	8.41	3.28	0.39	21.6	51.4
4425	00:00:17.700	3.72	20.58	0.07	8.45	3.29	0.39	21.6	51.4
4450	00:00:17.800	3.72	20.58	0.07	8.4	3.3	0.39	21.6	51.4
4475	00:00:17.900	3.71	20.58	0.07	8.43	3.3	0.39	21.6	51.4
4500	00:00:18.000	3.71	20.58	0.07	8.47	3.29	0.39	21.6	51.4
4525	00:00:18.100	3.71	20.58	0.07	8.49	3.27	0.39	21.6	51.4
4550	00:00:18.200	3.71	20.58	0.07	8.52	3.26	0.38	21.6	51.4
4575	00:00:18.300	3.71	20.58	0.07	8.51	3.28	0.39	21.6	51.4
4600	00:00:18.400	3.71	20.58	0.07	8.47	3.29	0.39	21.6	51.4
4625	00:00:18.500	3.71	20.58	0.07	8.46	3.3	0.39	21.6	51.4
4650	00:00:18.600	3.71	20.58	0.07	8.52	3.32	0.39	21.6	51.4
4675	00:00:18.700	3.71	20.58	0.07	8.52	3.35	0.39	21.6	51.4
4700	00:00:18.800	3.71	20.57	0.07	8.56	3.37	0.39	21.6	51.4
4725	00:00:18.900	3.71	20.57	0.07	8.59	3.38	0.39	21.6	51.4
4750	00:00:19.000	3.71	20.57	0.07	8.62	3.41	0.4	21.6	51.5
4775	00:00:19.100	3.71	20.57	0.07	8.65	3.45	0.4	21.6	51.5
4800	00:00:19.200	3.71	20.57	0.07	8.68	3.47	0.4	21.6	51.5
4825	00:00:19.300	3.71	20.57	0.07	8.67	3.47	0.4	21.6	51.5
4850	00:00:19.400	3.71	20.57	0.07	8.71	3.48	0.4	21.6	51.5
4875	00:00:19.500	3.71	20.57	0.07	8.69	3.51	0.4	21.6	51.5
4900	00:00:19.600	3.71	20.57	0.07	8.71	3.53	0.41	21.6	51.5
4925	00:00:19.700	3.71	20.57	0.07	8.7	3.53	0.41	21.6	51.5
4950	00:00:19.800	3.71	20.57	0.07	8.73	3.54	0.41	21.6	51.5
4975	00:00:19.900	3.71	20.57	0.07	8.72	3.55	0.41	21.6	51.5
5000	00:00:20.000	3.71	20.57	0.07	8.72	3.56	0.41	21.6	51.6
5025	00:00:20.100	3.71	20.57	0.07	8.71	3.56	0.41	21.6	51.6
5050	00:00:20.200	3.71	20.57	0.07	8.7	3.57	0.41	21.6	51.6
5075	00:00:20.300	3.71	20.57	0.07	8.73	3.58	0.41	21.6	51.6
5100	00:00:20.400	3.71	20.57	0.07	8.71	3.61	0.41	21.6	51.6
5125	00:00:20.500	3.71	20.57	0.07	8.75	3.62	0.41	21.6	51.6
5150	00:00:20.600	3.71	20.57	0.07	8.76	3.63	0.41	21.6	51.6
5175	00:00:20.700	3.71	20.57	0.07	8.82	3.65	0.41	21.6	51.6
5200	00:00:20.800	3.71	20.57	0.07	8.81	3.67	0.42	21.6	51.6
5225	00:00:20.900	3.71	20.57	0.07	8.82	3.7	0.42	21.6	51.6
5250	00:00:21.000	3.71	20.57	0.07	8.83	3.74	0.42	21.6	51.6
5275	00:00:21.100	3.71	20.57	0.07	8.82	3.75	0.43	21.6	51.6
5300	00:00:21.200	3.72	20.57	0.07	8.88	3.78	0.43	21.6	51.6
5325	00:00:21.300	3.72	20.57	0.07	8.92	3.81	0.43	21.6	51.6
5350	00:00:21.400	3.72	20.57	0.07	9	3.84	0.43	21.6	51.6
5375	00:00:21.500	3.72	20.57	0.07	9.02	3.85	0.43	21.6	51.6
5400	00:00:21.600	3.72	20.57	0.08	9.02	3.86	0.43	21.6	51.6
5425	00:00:21.700	3.72	20.57	0.08	9.03	3.86	0.43	21.6	51.6
5450	00:00:21.800	3.72	20.57	0.08	9.09	3.87	0.43	21.6	51.6
5475	00:00:21.900	3.72	20.57	0.08	9.17	3.87	0.42	21.6	51.6
5500	00:00:22.000	3.72	20.57	0.07	9.16	3.84	0.42	21.6	51.6
5525	00:00:22.100	3.72	20.57	0.08	9.25	3.86	0.42	21.6	51.6
5550	00:00:22.200	3.72	20.57	0.08	9.25	3.86	0.42	21.6	51.6
5575	00:00:22.300	3.72	20.57	0.08	9.25	3.87	0.42	21.6	51.6
5600	00:00:22.400	3.72	20.57	0.08	9.26	3.86	0.42	21.6	51.6
5625	00:00:22.500	3.72	20.57	0.08	9.26	3.87	0.42	21.6	51.6
5650	00:00:22.600	3.72	20.57	0.08	9.29	3.9	0.42	21.6	51.6
5675	00:00:22.700	3.71	20.57	0.08	9.29	3.91	0.42	21.6	51.6
5700	00:00:22.800	3.71	20.57	0.08	9.29	3.93	0.42	21.6	51.6
5725	00:00:22.900	3.71	20.57	0.08	9.28	3.96	0.43	21.6	51.6
5750	00:00:23.000	3.71	20.57	0.08	9.32	4	0.43	21.6	51.6
5775	00:00:23.100	3.71	20.57	0.08	9.33	4.02	0.43	21.6	51.6
5800	00:00:23.200	3.71	20.57	0.08	9.33	4.05	0.43	21.6	51.6
5825	00:00:23.300	3.71	20.57	0.08	9.35	4.06	0.43	21.6	51.6
5850	00:00:23.400	3.71	20.57	0.08	9.36	4.07	0.43	21.6	51.6
5875	00:00:23.500	3.71	20.57	0.08	9.37	4.09	0.44	21.6	51.6
5900	00:00:23.600	3.71	20.57	0.08	9.38	4.1	0.44	21.6	51.6
5925	00:00:23.700	3.71	20.57	0.08	9.37	4.14	0.44	21.6	51.6
5950	00:00:23.800	3.71	20.57	0.08	9.38	4.13	0.44	21.6	51.6
5975	00:00:23.900	3.71	20.57	0.08	9.42	4.14	0.44	21.6	51.6
6000	00:00:24.000	3.71	20.57	0.08	9.44	4.14	0.44	21.6	51.6
6025	00:00:24.100	3.71	20.57	0.08	9.46	4.16	0.44	21.6	51.6
6050	00:00:24.200	3.71	20.57	0.08	9.48	4.15	0.44	21.6	51.6
6075	00:00:24.300	3.71	20.57	0.08	9.52	4.15	0.44	21.6	51.6
6100	00:00:24.400	3.71	20.57	0.08	9.54	4.18	0.44	21.6	51.6
6125	00:00:24.500	3.71	20.56	0.08	9.61	4.19	0.44	21.6	51.6
6150	00:00:24.600	3.71	20.56	0.08	9.61	4.17	0.43	21.6	51.6
6175	00:00:24.700	3.71	20.56	0.08	9.66	4.15	0.43	21.6	51.6
6200	00:00:24.800	3.71	20.56	0.08	9.69	4.17	0.43	21.6	51.6
6225	00:00:24.900	3.71	20.56	0.08	9.68	4.17	0.43	21.6	51.6
6250	00:00:25.000	3.71	20.56	0.08	9.67	4.19	0.43	21.6	51.6
6275	00:00:25.100	3.71	20.56	0.08	9.68	4.19	0.43	21.6	51.6
6300	00:00:25.200	3.71	20.56	0.08	9.7	4.22	0.44	21.6	51.6
6325	00:00:25.300	3.71	20.56	0.08	9.74	4.25	0.44	21.6	51.6
6350	00:00:25.400	3.71	20.56	0.08	9.75	4.25	0.44	21.6	51.6
6375	00:00:25.500	3.71	20.56	0.08	9.76	4.26	0.44	21.6	51.6
6400	00:00:25.600	3.71	20.56	0.08	9.79	4.26	0.44	21.6	51.6
6425	00:00:25.700	3.71	20.56	0.08	9.82	4.28	0.44	21.6	51.6
6450	00:00:25.800	3.71	20.56	0.08	9.86	4.31	0.44	21.6	51.6
6475	00:00:25.900	3.71	20.56	0.08	9.88	4.32	0.44	21.6	51.6
6500	00:00:26.000	3.71	20.56	0.08	9.93	4.33	0.44	21.6	51.6
6525	00:00:26.100	3.71	20.56	0.08	9.96	4.35	0.44	21.6	51.6
6550	00:00:26.200	3.72	20.56	0.08	10.01	4.37	0.44	21.6	51.6
6575	00:00:26.300	3.72	20.56	0.08	9.99	4.38	0.44	21.6	51.6
6600	00:00:26.400	3.72	20.56	0.08	10.02	4.38	0.44	21.6	51.6
6625	00:00:26.500	3.72	20.56	0.08	10.06	4.39	0.44	21.6	51.6
6650	00:00:26.600	3.72	20.56	0.08	10.07	4.42	0.44	21.6	51.6
6675	00:00:26.700	3.72	20.56	0.08	10.15	4.45	0.44	21.6	51.6
6700	00:00:26.800	3.72	20.56	0.08	10.13	4.46	0.44	21.6	51.6
6725	00:00:26.900	3.72	20.56	0.08	10.16	4.47	0.44	21.6	51.6
6750	00:00:27.000	3.72	20.56	0.08	10.18	4.48	0.44	21.6	51.6
6775	00:00:27.100	3.72	20.56	0.08	10.19	4.48	0.44	21.6	51.6
6800	00:00:27.200	3.72	20.56	0.08	10.22	4.49	0.44	21.6	51.6
6825	00:00:27.300	3.72	20.56	0.08	10.26	4.5	0.44	21.6	51.6
6850	00:00:27.400	3.72	20.56	0.08	10.25	4.52	0.44	21.6	51.6
6875	00:00:27.500	3.72	20.56	0.08	10.28	4.52	0.44	21.6	51.6
6900	00:00:27.600	3.72	20.56	0.08	10.29	4.55	0.44	21.6	51.6
6925	00:00:27.700	3.72	20.56	0.08	10.24	4.56	0.45	21.6	51.6
6950	00:00:27.800	3.72	20.56	0.08	10.27	4.58	0.45	21.6	51.6
6975	00:00:27.900	3.72	20.56	0.08	10.31	4.59	0.45	21.6	51.6
7000	00:00:28.000	3.72	20.56	0.08	10.34	4.61	0.45	21.6	51.6
7025	00:00:28.100	3.72	20.56	0.08	10.34	4.62	0.45	21.6	51.6
7050	00:00:28.200	3.72	20.56	0.08	10.38	4.64	0.45	21.6	51.6
7075	00:00:28.300	3.72	20.56	0.08	10.42	4.66	0.45	21.6	51.6
7100	00:00:28.400	3.72	20.56	0.08	10.43	4.69	0.45	21.6	51.6
7125	00:00:28.500	3.72	20.56	0.08	10.43	4.7	0.45	21.6	51.6
7150	00:00:28.600	3.72	20.56	0.08	10.49	4.7	0.45	21.6	51.6
7175	00:00:28.700	3.72	20.56	0.08	10.51	4.71	0.45	21.6	51.6
7200	00:00:28.800	3.72	20.56	0.08	10.54	4.74	0.45	21.6	51.6
7225	00:00:28.900	3.72	20.56	0.08	10.6	4.74	0.45	21.6	51.6
7250	00:00:29.000	3.72	20.56	0.08	10.58	4.76	0.45	21.6	51.7
7275	00:00:29.100	3.72	20.56	0.08	10.63	4.79	0.45	21.6	51.7
7300	00:00:29.200	3.72	20.56	0.08	10.62	4.78	0.45	21.6	51.7
7325	00:00:29.300	3.72	20.56	0.08	10.64	4.8	0.45	21.6	51.7
7350	00:00:29.400	3.72	20.56	0.08	10.68	4.82	0.45	21.6	51.7
7375	00:00:29.500	3.72	20.55	0.08	10.69	4.85	0.45	21.6	51.7
7400	00:00:29.600	3.72	20.55	0.08	10.7	4.86	0.45	21.6	51.7
7425	00:00:29.700	3.72	20.55	0.08	10.73	4.87	0.45	21.6	51.7
7450	00:00:29.800	3.71	20.55	0.08	10.77	4.88	0.45	21.6	51.7
7475	00:00:29.900	3.71	20.55	0.08	10.74	4.9	0.46	21.6	51.7
7500	00:00:30.000	3.71	20.55	0.08	10.78	4.91	0.45	21.6	51.7
7525	00:00:30.100	3.71	20.55	0.09	10.75	4.92	0.46	21.6	51.7
7550	00:00:30.200	3.71	20.55	0.09	10.77	4.96	0.46	21.6	51.7
7575	00:00:30.300	3.71	20.55	0.09	10.81	4.96	0.46	21.6	51.7
7600	00:00:30.400	3.71	20.55	0.09	10.86	4.96	0.46	21.6	51.7
7625	00:00:30.500	3.71	20.55	0.09	10.86	4.97	0.46	21.6	51.7
7650	00:00:30.600	3.71	20.55	0.09	10.89	4.98	0.46	21.6	51.7
7675	00:00:30.700	3.71	20.55	0.09	10.88	4.99	0.46	21.6	51.7
7700	00:00:30.800	3.71	20.55	0.09	10.9	5	0.46	21.6	51.7
7725	00:00:30.900	3.71	20.55	0.09	10.89	5	0.46	21.6	51.7
7750	00:00:31.000	3.71	20.55	0.09	10.88	5.02	0.46	21.6	51.7
7775	00:00:31.100	3.71	20.55	0.09	10.9	5.02	0.46	21.6	51.7
7800	00:00:31.200	3.71	20.55	0.09	10.9	5.05	0.46	21.6	51.7
7825	00:00:31.300	3.71	20.55	0.09	10.88	5.05	0.46	21.6	51.7
7850	00:00:31.400	3.71	20.55	0.09	10.89	5.06	0.47	21.6	51.7
7875	00:00:31.500	3.71	20.55	0.09	10.92	5.09	0.47	21.6	51.7
7900	00:00:31.600	3.71	20.55	0.09	10.96	5.09	0.46	21.6	51.7
7925	00:00:31.700	3.71	20.55	0.09	11.03	5.11	0.46	21.6	51.7
7950	00:00:31.800	3.71	20.55	0.09	11.01	5.12	0.47	21.6	51.7
7975	00:00:31.900	3.71	20.55	0.09	11.05	5.13	0.46	21.6	51.7
8000	00:00:32.000	3.71	20.55	0.09	11.09	5.15	0.46	21.6	51.7
8025	00:00:32.100	3.71	20.55	0.09	11.19	5.14	0.46	21.6	51.7
8050	00:00:32.200	3.71	20.55	0.09	11.23	5.12	0.46	21.6	51.7
8075	00:00:32.300	3.71	20.55	0.09	11.27	5.13	0.46	21.6	51.7
8100	00:00:32.400	3.71	20.55	0.09	11.26	5.15	0.46	21.6	51.7
8125	00:00:32.500	3.7	20.55	0.09	11.29	5.16	0.46	21.6	51.7
8150	00:00:32.600	3.7	20.55	0.09	11.27	5.18	0.46	21.6	51.7
8175	00:00:32.700	3.7	20.55	0.09	11.26	5.18	0.46	21.6	51.7
8200	00:00:32.800	3.7	20.55	0.09	11.3	5.18	0.46	21.6	51.7
8225	00:00:32.900	3.7	20.55	0.09	11.32	5.2	0.46	21.6	51.7
8250	00:00:33.000	3.7	20.55	0.09	11.33	5.21	0.46	21.6	51.6
8275	00:00:33.100	3.7	20.55	0.09	11.35	5.24	0.46	21.6	51.6
8300	00:00:33.200	3.7	20.55	0.09	11.35	5.26	0.46	21.6	51.6
8325	00:00:33.300	3.7	20.55	0.09	11.36	5.26	0.46	21.6	51.6
8350	00:00:33.400	3.7	20.55	0.09	11.4	5.27	0.46	21.6	51.6
8375	00:00:33.500	3.69	20.55	0.09	11.4	5.27	0.46	21.6	51.6
8400	00:00:33.600	3.69	20.55	0.09	11.38	5.29	0.46	21.6	51.6
8425	00:00:33.700	3.69	20.55	0.09	11.41	5.31	0.47	21.6	51.6
8450	00:00:33.800	3.69	20.55	0.09	11.45	5.33	0.47	21.6	51.6
8475	00:00:33.900	3.69	20.55	0.09	11.47	5.33	0.46	21.6	51.6
8500	00:00:34.000	3.69	20.55	0.09	11.53	5.35	0.46	21.6	51.6
8525	00:00:34.100	3.69	20.55	0.09	11.47	5.39	0.47	21.6	51.6
8550	00:00:34.200	3.69	20.55	0.09	11.5	5.4	0.47	21.6	51.6
8575	00:00:34.300	3.69	20.55	0.09	11.48	5.43	0.47	21.6	51.6
8600	00:00:34.400	3.69	20.55	0.09	11.49	5.44	0.47	21.6	51.6
8625	00:00:34.500	3.69	20.55	0.09	11.54	5.46	0.47	21.6	51.6
8650	00:00:34.600	3.69	20.55	0.09	11.61	5.46	0.47	21.6	51.6
8675	00:00:34.700	3.69	20.55	0.09	11.64	5.46	0.47	21.6	51.6
8700	00:00:34.800	3.69	20.55	0.09	11.63	5.47	0.47	21.6	51.6
8725	00:00:34.900	3.69	20.55	0.09	11.64	5.51	0.47	21.6	51.6
8750	00:00:35.000	3.69	20.55	0.09	11.63	5.53	0.48	21.6	51.5
8775	00:00:35.100	3.69	20.54	0.09	11.69	5.51	0.47	21.6	51.5
8800	00:00:35.200	3.69	20.54	0.09	11.7	5.54	0.47	21.6	51.5
8825	00:00:35.300	3.69	20.54	0.09	11.72	5.56	0.47	21.6	51.5
8850	00:00:35.400	3.69	20.54	0.09	11.72	5.58	0.48	21.6	51.5
8875	00:00:35.500	3.69	20.54	0.09	11.7	5.6	0.48	21.6	51.5
8900	00:00:35.600	3.7	20.54	0.09	11.68	5.64	0.48	21.6	51.5
8925	00:00:35.700	3.7	20.54	0.09	11.71	5.67	0.48	21.6	51.5
8950	00:00:35.800	3.7	20.54	0.09	11.72	5.69	0.48	21.6	51.5
8975	00:00:35.900	3.7	20.54	0.09	11.78	5.68	0.48	21.6	51.5
9000	00:00:36.000	3.69	20.54	0.09	11.79	5.68	0.48	21.6	51.5
9025	00:00:36.100	3.69	20.54	0.09	11.78	5.7	0.48	21.6	51.5
9050	00:00:36.200	3.69	20.54	0.09	11.79	5.71	0.48	21.6	51.5
9075	00:00:36.300	3.69	20.54	0.09	11.83	5.73	0.48	21.6	51.5
9100	00:00:36.400	3.69	20.54	0.09	11.86	5.75	0.48	21.6	51.5
9125	00:00:36.500	3.69	20.54	0.09	11.94	5.76	0.48	21.6	51.5
9150	00:00:36.600	3.7	20.54	0.09	11.98	5.75	0.48	21.6	51.5
9175	00:00:36.700	3.7	20.54	0.09	12	5.77	0.48	21.6	51.5
9200	00:00:36.800	3.7	20.54	0.09	12.09	5.78	0.48	21.6	51.5
9225	00:00:36.900	3.7	20.54	0.09	12.05	5.8	0.48	21.6	51.5
9250	00:00:37.000	3.7	20.54	0.09	12.07	5.82	0.48	21.6	51.4
9275	00:00:37.100	3.7	20.54	0.09	12.08	5.85	0.48	21.6	51.4
9300	00:00:37.200	3.7	20.54	0.09	12.09	5.86	0.48	21.6	51.4
9325	00:00:37.300	3.7	20.54	0.09	12.12	5.86	0.48	21.6	51.4
9350	00:00:37.400	3.7	20.54	0.09	12.09	5.85	0.48	21.6	51.4
9375	00:00:37.500	3.7	20.54	0.09	12.05	5.88	0.49	21.6	51.4
9400	00:00:37.600	3.7	20.54	0.09	12.06	5.9	0.49	21.6	51.4
9425	00:00:37.700	3.7	20.54	0.09	12.04	5.93	0.49	21.6	51.4
9450	00:00:37.800	3.7	20.54	0.1	12.01	5.96	0.5	21.6	51.4
9475	00:00:37.900	3.7	20.54	0.1	12.05	5.98	0.5	21.6	51.4
9500	00:00:38.000	3.7	20.54	0.1	12.12	6.01	0.5	21.6	51.4
9525	00:00:38.100	3.7	20.54	0.1	12.21	6.03	0.49	21.6	51.4
9550	00:00:38.200	3.7	20.54	0.1	12.33	6.04	0.49	21.6	51.4
9575	00:00:38.300	3.7	20.54	0.1	12.32	6.07	0.49	21.6	51.4
9600	00:00:38.400	3.7	20.54	0.1	12.36	6.1	0.49	21.6	51.4
9625	00:00:38.500	3.7	20.54	0.1	12.4	6.12	0.49	21.6	51.4
9650	00:00:38.600	3.7	20.54	0.1	12.53	6.14	0.49	21.6	51.4
9675	00:00:38.700	3.7	20.54	0.1	12.56	6.15	0.49	21.6	51.4
9700	00:00:38.800	3.7	20.54	0.1	12.57	6.16	0.49	21.6	51.4
9725	00:00:38.900	3.7	20.54	0.1	12.62	6.17	0.49	21.6	51.4
9750	00:00:39.000	3.7	20.54	0.1	12.64	6.17	0.49	21.6	51.3
9775	00:00:39.100	3.7	20.54	0.1	12.64	6.18	0.49	21.6	51.3
9800	00:00:39.200	3.7	20.54	0.1	12.58	6.2	0.49	21.6	51.3
9825	00:00:39.300	3.7	20.54	0.1	12.64	6.2	0.49	21.6	51.3
9850	00:00:39.400	3.71	20.54	0.1	12.68	6.2	0.49	21.6	51.3
9875	00:00:39.500	3.71	20.54	0.1	12.71	6.2	0.49	21.6	51.3
9900	00:00:39.600	3.71	20.54	0.1	12.68	6.2	0.49	21.6	51.3
9925	00:00:39.700	3.71	20.54	0.1	12.72	6.21	0.49	21.6	51.3
9950	00:00:39.800	3.71	20.54	0.1	12.76	6.21	0.49	21.6	51.3
9975	00:00:39.900	3.71	20.53	0.1	12.84	6.2	0.48	21.6	51.3
10000	00:00:40.000	3.71	20.53	0.1	12.88	6.18	0.48	21.6	51.3
10025	00:00:40.100	3.71	20.53	0.1	12.85	6.18	0.48	21.6	51.3
10050	00:00:40.200	3.71	20.53	0.1	12.97	6.2	0.48	21.6	51.3
10075	00:00:40.300	3.71	20.53	0.1	12.98	6.21	0.48	21.6	51.3
10100	00:00:40.400	3.7	20.53	0.1	12.99	6.23	0.48	21.6	51.3
10125	00:00:40.500	3.7	20.53	0.1	12.98	6.24	0.48	21.6	51.3
10150	00:00:40.600	3.7	20.53	0.1	12.99	6.24	0.48	21.6	51.3
10175	00:00:40.700	3.7	20.53	0.1	13.01	6.25	0.48	21.6	51.3
10200	00:00:40.800	3.7	20.53	0.1	13.06	6.27	0.48	21.6	51.3
10225	00:00:40.900	3.7	20.53	0.1	13.01	6.28	0.48	21.6	51.3
10250	00:00:41.000	3.7	20.53	0.1	13.02	6.32	0.49	21.6	51.3
10275	00:00:41.100	3.7	20.53	0.1	13.08	6.33	0.48	21.6	51.3
10300	00:00:41.200	3.69	20.53	0.1	13	6.33	0.49	21.6	51.3
10325	00:00:41.300	3.69	20.53	0.1	13.03	6.34	0.49	21.6	51.3
10350	00:00:41.400	3.69	20.53	0.1	13.04	6.32	0.48	21.6	51.3
10375	00:00:41.500	3.69	20.53	0.1	13.1	6.33	0.48	21.6	51.3
10400	00:00:41.600	3.69	20.53	0.1	13.1	6.34	0.48	21.6	51.3
10425	00:00:41.700	3.69	20.53	0.1	13.14	6.37	0.49	21.6	51.3
10450	00:00:41.800	3.69	20.53	0.1	13.1	6.37	0.49	21.6	51.3
10475	00:00:41.900	3.69	20.53	0.1	13.14	6.39	0.49	21.6	51.3
10500	00:00:42.000	3.69	20.53	0.1	13.12	6.4	0.49	21.6	51.3
10525	00:00:42.100	3.7	20.53	0.1	13.11	6.42	0.49	21.6	51.3
10550	00:00:42.200	3.7	20.53	0.1	13.17	6.43	0.49	21.6	51.3
10575	00:00:42.300	3.7	20.53	0.1	13.22	6.44	0.49	21.6	51.3
10600	00:00:42.400	3.7	20.53	0.1	13.27	6.49	0.49	21.6	51.3
10625	00:00:42.500	3.7	20.53	0.1	13.23	6.51	0.49	21.6	51.3
10650	00:00:42.600	3.7	20.53	0.1	13.24	6.56	0.5	21.6	51.3
10675	00:00:42.700	3.7	20.53	0.1	13.3	6.57	0.49	21.6	51.3
10700	00:00:42.800	3.7	20.53	0.1	13.34	6.59	0.49	21.6	51.3
10725	00:00:42.900	3.7	20.53	0.1	13.3	6.59	0.5	21.6	51.3
10750	00:00:43.000	3.7	20.53	0.1	13.3	6.62	0.5	21.6	51.3
10775	00:00:43.100	3.7	20.53	0.1	13.33	6.66	0.5	21.6	51.3
10800	00:00:43.200	3.7	20.53	0.1	13.35	6.7	0.5	21.6	51.3
10825	00:00:43.300	3.7	20.53	0.1	13.33	6.69	0.5	21.6	51.3
10850	00:00:43.400	3.7	20.53	0.1	13.35	6.7	0.5	21.6	51.3
10875	00:00:43.500	3.7	20.53	0.1	13.37	6.71	0.5	21.6	51.3
10900	00:00:43.600	3.7	20.53	0.1	13.46	6.72	0.5	21.6	51.3
10925	00:00:43.700	3.7	20.53	0.1	13.45	6.72	0.5	21.6	51.3
10950	00:00:43.800	3.7	20.53	0.1	13.53	6.73	0.5	21.6	51.3
10975	00:00:43.900	3.7	20.53	0.1	13.61	6.76	0.5	21.6	51.3
11000	00:00:44.000	3.7	20.53	0.1	13.63	6.76	0.5	21.6	51.3
11025	00:00:44.100	3.7	20.53	0.1	13.68	6.75	0.49	21.6	51.3
11050	00:00:44.200	3.7	20.53	0.1	13.68	6.76	0.49	21.6	51.3
11075	00:00:44.300	3.7	20.53	0.1	13.71	6.79	0.5	21.6	51.3
11100	00:00:44.400	3.7	20.53	0.1	13.76	6.79	0.49	21.6	51.3
11125	00:00:44.500	3.71	20.53	0.1	13.79	6.8	0.49	21.6	51.3
11150	00:00:44.600	3.71	20.53	0.1	13.76	6.8	0.49	21.6	51.3
11175	00:00:44.700	3.7	20.53	0.1	13.78	6.81	0.49	21.6	51.3
11200	00:00:44.800	3.7	20.53	0.1	13.72	6.84	0.5	21.6	51.3
11225	00:00:44.900	3.7	20.53	0.1	13.74	6.86	0.5	21.6	51.3
11250	00:00:45.000	3.7	20.53	0.1	13.8	6.88	0.5	21.6	51.3
11275	00:00:45.100	3.7	20.53	0.1	13.77	6.89	0.5	21.6	51.3
11300	00:00:45.200	3.7	20.53	0.1	13.8	6.92	0.5	21.6	51.3
11325	00:00:45.300	3.7	20.53	0.1	13.79	6.93	0.5	21.6	51.3
11350	00:00:45.400	3.7	20.53	0.1	13.77	6.93	0.5	21.6	51.3
11375	00:00:45.500	3.7	20.52	0.1	13.83	6.94	0.5	21.6	51.3
11400	00:00:45.600	3.7	20.52	0.1	13.84	6.93	0.5	21.6	51.3
11425	00:00:45.700	3.7	20.52	0.1	13.85	6.94	0.5	21.6	51.3
11450	00:00:45.800	3.7	20.52	0.1	13.91	6.93	0.5	21.6	51.3
11475	00:00:45.900	3.7	20.52	0.1	13.93	6.95	0.5	21.6	51.3
11500	00:00:46.000	3.69	20.52	0.1	13.97	6.97	0.5	21.6	51.4
11525	00:00:46.100	3.69	20.52	0.1	14.02	6.98	0.5	21.6	51.4
11550	00:00:46.200	3.69	20.52	0.1	14.02	6.98	0.5	21.6	51.4
11575	00:00:46.300	3.69	20.52	0.1	14.05	7	0.5	21.6	51.4
11600	00:00:46.400	3.7	20.52	0.11	14.07	7.02	0.5	21.6	51.4
11625	00:00:46.500	3.7	20.52	0.11	14.1	7.03	0.5	21.6	51.4
11650	00:00:46.600	3.7	20.52	0.11	14.1	7.05	0.5	21.6	51.4
11675	00:00:46.700	3.7	20.52	0.11	14.19	7.06	0.5	21.6	51.4
11700	00:00:46.800	3.7	20.52	0.11	14.21	7.09	0.5	21.6	51.4
11725	00:00:46.900	3.7	20.52	0.11	14.24	7.09	0.5	21.6	51.4
11750	00:00:47.000	3.7	20.52	0.11	14.24	7.09	0.5	21.6	51.4
11775	00:00:47.100	3.7	20.52	0.11	14.26	7.09	0.5	21.6	51.4
11800	00:00:47.200	3.7	20.52	0.11	14.31	7.12	0.5	21.6	51.4
11825	00:00:47.300	3.7	20.52	0.11	14.35	7.12	0.5	21.6	51.4
11850	00:00:47.400	3.7	20.52	0.11	14.43	7.15	0.5	21.6	51.4
11875	00:00:47.500	3.7	20.52	0.11	14.44	7.17	0.5	21.6	51.4
11900	00:00:47.600	3.7	20.52	0.11	14.49	7.2	0.5	21.6	51.4
11925	00:00:47.700	3.7	20.52	0.11	14.42	7.23	0.5	21.6	51.4
11950	00:00:47.800	3.7	20.52	0.11	14.42	7.24	0.5	21.6	51.4
11975	00:00:47.900	3.7	20.52	0.11	14.39	7.29	0.51	21.6	51.4
12000	00:00:48.000	3.7	20.52	0.11	14.38	7.33	0.51	21.6	51.4
12025	00:00:48.100	3.7	20.52	0.11	14.4	7.36	0.51	21.6	51.4
12050	00:00:48.200	3.7	20.52	0.11	14.41	7.36	0.51	21.6	51.4
12075	00:00:48.300	3.7	20.52	0.11	14.43	7.41	0.51	21.6	51.4
12100	00:00:48.400	3.71	20.52	0.11	14.38	7.43	0.52	21.6	51.4
12125	00:00:48.500	3.71	20.52	0.11	14.39	7.44	0.52	21.6	51.4
12150	00:00:48.600	3.71	20.52	0.11	14.39	7.46	0.52	21.6	51.4
12175	00:00:48.700	3.71	20.52	0.11	14.42	7.49	0.52	21.6	51.4
12200	00:00:48.800	3.71	20.52	0.11	14.45	7.54	0.52	21.6	51.4
12225	00:00:48.900	3.71	20.52	0.11	14.52	7.53	0.52	21.6	51.4
12250	00:00:49.000	3.71	20.52	0.11	14.58	7.51	0.52	21.6	51.4
12275	00:00:49.100	3.71	20.52	0.11	14.63	7.5	0.51	21.6	51.4
12300	00:00:49.200	3.71	20.52	0.11	14.65	7.53	0.51	21.6	51.4
12325	00:00:49.300	3.71	20.52	0.11	14.67	7.52	0.51	21.6	51.4
12350	00:00:49.400	3.71	20.52	0.11	14.73	7.51	0.51	21.6	51.4
12375	00:00:49.500	3.71	20.52	0.11	14.73	7.56	0.51	21.6	51.4
12400	00:00:49.600	3.71	20.52	0.11	14.78	7.55	0.51	21.6	51.4
12425	00:00:49.700	3.71	20.52	0.11	14.79	7.54	0.51	21.6	51.4
12450	00:00:49.800	3.71	20.52	0.11	14.79	7.55	0.51	21.6	51.4
12475	00:00:49.900	3.71	20.52	0.11	14.81	7.57	0.51	21.6	51.4
12500	00:00:50.000	3.71	20.52	0.11	14.8	7.62	0.51	21.6	51.3
12525	00:00:50.100	3.7	20.52	0.11	14.79	7.66	0.52	21.6	51.3
12550	00:00:50.200	3.7	20.52	0.11	14.81	7.68	0.52	21.6	51.3
12575	00:00:50.300	3.7	20.52	0.11	14.82	7.68	0.52	21.6	51.3
12600	00:00:50.400	3.7	20.52	0.11	14.8	7.71	0.52	21.6	51.3
12625	00:00:50.500	3.7	20.52	0.11	14.84	7.73	0.52	21.6	51.3
12650	00:00:50.600	3.7	20.52	0.11	14.85	7.76	0.52	21.6	51.3
12675	00:00:50.700	3.7	20.51	0.11	14.88	7.79	0.52	21.6	51.3
12700	00:00:50.800	3.7	20.51	0.11	14.91	7.75	0.52	21.6	51.3
12725	00:00:50.900	3.7	20.51	0.11	14.91	7.78	0.52	21.6	51.3
12750	00:00:51.000	3.7	20.51	0.11	14.92	7.77	0.52	21.6	51.3
12775	00:00:51.100	3.7	20.51	0.11	14.95	7.76	0.52	21.6	51.3
12800	00:00:51.200	3.7	20.51	0.11	15.03	7.78	0.52	21.6	51.3
12825	00:00:51.300	3.7	20.51	0.11	15.03	7.79	0.52	21.6	51.3
12850	00:00:51.400	3.7	20.51	0.11	15.08	7.8	0.52	21.6	51.3
12875	00:00:51.500	3.7	20.51	0.11	15.14	7.81	0.52	21.6	51.3
12900	00:00:51.600	3.7	20.51	0.11	15.13	7.84	0.52	21.6	51.3
12925	00:00:51.700	3.7	20.51	0.11	15.14	7.89	0.52	21.6	51.3
12950	00:00:51.800	3.7	20.51	0.11	15.15	7.93	0.52	21.6	51.3
12975	00:00:51.900	3.7	20.51	0.11	15.16	7.93	0.52	21.6	51.3
13000	00:00:52.000	3.7	20.51	0.11	15.19	7.93	0.52	21.6	51.3
13025	00:00:52.100	3.7	20.51	0.11	15.2	7.92	0.52	21.6	51.3
13050	00:00:52.200	3.7	20.51	0.11	15.17	7.94	0.52	21.6	51.3
13075	00:00:52.300	3.7	20.51	0.11	15.21	7.97	0.52	21.6	51.3
13100	00:00:52.400	3.7	20.51	0.11	15.21	7.99	0.53	21.6	51.3
13125	00:00:52.500	3.7	20.51	0.11	15.21	8.01	0.53	21.6	51.3
13150	00:00:52.600	3.7	20.51	0.11	15.22	7.97	0.52	21.6	51.3
13175	00:00:52.700	3.7	20.51	0.11	15.25	7.94	0.52	21.6	51.3
13200	00:00:52.800	3.71	20.51	0.11	15.28	7.96	0.52	21.6	51.3
13225	00:00:52.900	3.71	20.51	0.11	15.3	7.98	0.52	21.6	51.3
13250	00:00:53.000	3.71	20.51	0.11	15.35	8.01	0.52	21.6	51.3
13275	00:00:53.100	3.71	20.51	0.11	15.39	8.07	0.52	21.6	51.3
13300	00:00:53.200	3.71	20.51	0.11	15.4	8.08	0.52	21.6	51.3
13325	00:00:53.300	3.71	20.51	0.12	15.43	8.09	0.52	21.6	51.3
13350	00:00:53.400	3.71	20.51	0.12	15.48	8.11	0.52	21.6	51.3
13375	00:00:53.500	3.71	20.51	0.12	15.51	8.12	0.52	21.6	51.3
13400	00:00:53.600	3.71	20.51	0.12	15.57	8.15	0.52	21.6	51.3
13425	00:00:53.700	3.71	20.51	0.12	15.65	8.18	0.52	21.6	51.3
13450	00:00:53.800	3.71	20.51	0.12	15.64	8.19	0.52	21.6	51.3
13475	00:00:53.900	3.71	20.51	0.12	15.67	8.19	0.52	21.6	51.3
13500	00:00:54.000	3.71	20.51	0.12	15.68	8.2	0.52	21.6	51.3
13525	00:00:54.100	3.71	20.51	0.12	15.7	8.2	0.52	21.6	51.3
13550	00:00:54.200	3.71	20.51	0.12	15.74	8.22	0.52	21.6	51.3
13575	00:00:54.300	3.71	20.51	0.12	15.76	8.23	0.52	21.6	51.3
13600	00:00:54.400	3.71	20.51	0.12	15.78	8.26	0.52	21.6	51.3
13625	00:00:54.500	3.71	20.51	0.12	15.83	8.29	0.52	21.6	51.3
13650	00:00:54.600	3.71	20.51	0.12	15.82	8.31	0.53	21.6	51.3
13675	00:00:54.700	3.71	20.51	0.12	15.81	8.32	0.53	21.6	51.3
13700	00:00:54.800	3.71	20.51	0.12	15.87	8.34	0.53	21.6	51.3
13725	00:00:54.900	3.71	20.51	0.12	15.89	8.36	0.53	21.6	51.3
13750	00:00:55.000	3.71	20.51	0.12	15.9	8.38	0.53	21.6	51.3
13775	00:00:55.100	3.71	20.51	0.12	15.92	8.38	0.53	21.6	51.3
13800	00:00:55.200	3.71	20.51	0.12	15.94	8.37	0.52	21.6	51.3
13825	00:00:55.300	3.71	20.5	0.12	15.98	8.37	0.52	21.6	51.3
13850	00:00:55.400	3.71	20.51	0.12	15.96	8.37	0.52	21.6	51.3
13875	00:00:55.500	3.71	20.51	0.12	15.94	8.39	0.53	21.6	51.3
13900	00:00:55.600	3.71	20.5	0.12	15.98	8.4	0.53	21.6	51.3
13925	00:00:55.700	3.71	20.5	0.12	16	8.41	0.53	21.6	51.3
13950	00:00:55.800	3.71	20.5	0.12	16.01	8.41	0.53	21.6	51.3
13975	00:00:55.900	3.71	20.5	0.12	16.05	8.43	0.53	21.6	51.3
14000	00:00:56.000	3.71	20.5	0.12	16.09	8.44	0.52	21.6	51.2
14025	00:00:56.100	3.71	20.5	0.12	16.11	8.45	0.52	21.6	51.2
14050	00:00:56.200	3.71	20.5	0.12	16.13	8.49	0.53	21.6	51.2
14075	00:00:56.300	3.71	20.5	0.12	16.12	8.53	0.53	21.6	51.2
14100	00:00:56.400	3.71	20.5	0.12	16.16	8.54	0.53	21.6	51.2
14125	00:00:56.500	3.71	20.5	0.12	16.19	8.54	0.53	21.6	51.2
14150	00:00:56.600	3.71	20.5	0.12	16.2	8.54	0.53	21.6	51.2
14175	00:00:56.700	3.71	20.5	0.12	16.19	8.52	0.53	21.6	51.2
14200	00:00:56.800	3.71	20.5	0.12	16.21	8.52	0.53	21.6	51.2
14225	00:00:56.900	3.71	20.5	0.12	16.2	8.52	0.53	21.6	51.2
14250	00:00:57.000	3.71	20.5	0.12	16.19	8.52	0.53	21.7	51.2
14275	00:00:57.100	3.71	20.5	0.12	16.17	8.55	0.53	21.7	51.2
14300	00:00:57.200	3.71	20.5	0.12	16.2	8.56	0.53	21.7	51.2
14325	00:00:57.300	3.71	20.5	0.12	16.22	8.54	0.53	21.7	51.2
14350	00:00:57.400	3.71	20.5	0.12	16.23	8.54	0.53	21.7	51.2
14375	00:00:57.500	3.71	20.5	0.12	16.26	8.54	0.53	21.7	51.2
14400	00:00:57.600	3.71	20.5	0.12	16.28	8.56	0.53	21.7	51.2
14425	00:00:57.700	3.71	20.5	0.12	16.3	8.59	0.53	21.7	51.2
14450	00:00:57.800	3.71	20.5	0.12	16.31	8.61	0.53	21.7	51.2
14475	00:00:57.900	3.71	20.5	0.12	16.34	8.63	0.53	21.7	51.2
14500	00:00:58.000	3.7	20.5	0.12	16.38	8.6	0.52	21.7	51.2
14525	00:00:58.100	3.7	20.5	0.12	16.44	8.61	0.52	21.7	51.2
14550	00:00:58.200	3.7	20.5	0.12	16.4	8.62	0.53	21.7	51.2
14575	00:00:58.300	3.7	20.5	0.12	16.38	8.64	0.53	21.7	51.2
14600	00:00:58.400	3.7	20.5	0.12	16.38	8.66	0.53	21.7	51.2
14625	00:00:58.500	3.7	20.5	0.12	16.37	8.66	0.53	21.7	51.2
14650	00:00:58.600	3.7	20.5	0.12	16.38	8.67	0.53	21.7	51.2
14675	00:00:58.700	3.7	20.5	0.12	16.38	8.67	0.53	21.7	51.2
14700	00:00:58.800	3.7	20.5	0.12	16.4	8.7	0.53	21.7	51.2
14725	00:00:58.900	3.7	20.5	0.12	16.42	8.71	0.53	21.7	51.2
14750	00:00:59.000	3.7	20.5	0.12	16.4	8.76	0.53	21.7	51.2
14775	00:00:59.100	3.7	20.5	0.12	16.35	8.77	0.54	21.7	51.2
14800	00:00:59.200	3.7	20.5	0.12	16.41	8.8	0.54	21.7	51.2
14825	00:00:59.300	3.7	20.5	0.12	16.47	8.83	0.54	21.7	51.2
14850	00:00:59.400	3.7	20.5	0.12	16.51	8.85	0.54	21.7	51.2
14875	00:00:59.500	3.7	20.5	0.12	16.53	8.9	0.54	21.7	51.2
14900	00:00:59.600	3.7	20.5	0.12	16.56	8.91	0.54	21.7	51.2
14925	00:00:59.700	3.7	20.5	0.12	16.6	8.95	0.54	21.7	51.2
14950	00:00:59.800	3.7	20.5	0.12	16.6	8.96	0.54	21.7	51.2
14975	00:00:59.900	3.7	20.5	0.12	16.61	8.99	0.54	21.7	51.2
15000	00:01:00.000	3.7	20.5	0.12	16.65	9.02	0.54	21.6	51.1
15025	00:01:00.100	3.7	20.5	0.12	16.7	9.05	0.54	21.6	51.1
15050	00:01:00.200	3.7	20.5	0.12	16.71	9.06	0.54	21.6	51.1
15075	00:01:00.300	3.7	20.5	0.12	16.69	9.05	0.54	21.6	51.1
15100	00:01:00.400	3.7	20.5	0.12	16.72	9.06	0.54	21.6	51.1
15125	00:01:00.500	3.7	20.5	0.12	16.73	9.04	0.54	21.6	51.1
15150	00:01:00.600	3.7	20.5	0.12	16.78	9.07	0.54	21.6	51.1
15175	00:01:00.700	3.7	20.5	0.12	16.81	9.09	0.54	21.6	51.1
15200	00:01:00.800	3.71	20.5	0.12	16.87	9.1	0.54	21.6	51.1
15225	00:01:00.900	3.71	20.5	0.12	16.88	9.1	0.54	21.6	51.1
15250	00:01:01.000	3.71	20.5	0.12	16.92	9.1	0.54	21.7	51.1
15275	00:01:01.100	3.71	20.5	0.12	16.99	9.12	0.54	21.7	51.1
15300	00:01:01.200	3.71	20.5	0.12	17.01	9.12	0.54	21.7	51.1
15325	00:01:01.300	3.71	20.49	0.12	17.05	9.14	0.54	21.7	51.1
15350	00:01:01.400	3.71	20.49	0.13	17.06	9.15	0.54	21.7	51.1
15375	00:01:01.500	3.71	20.49	0.13	17.09	9.18	0.54	21.7	51.1
15400	00:01:01.600	3.71	20.49	0.13	17.05	9.19	0.54	21.7	51.1
15425	00:01:01.700	3.71	20.49	0.13	17.09	9.22	0.54	21.7	51.1
15450	00:01:01.800	3.71	20.49	0.13	17.1	9.25	0.54	21.7	51.1
15475	00:01:01.900	3.71	20.49	0.13	17.09	9.27	0.54	21.7	51.1
15500	00:01:02.000	3.71	20.49	0.13	17.16	9.28	0.54	21.7	51.1
15525	00:01:02.100	3.71	20.49	0.13	17.17	9.3	0.54	21.7	51.1
15550	00:01:02.200	3.71	20.49	0.13	17.18	9.32	0.54	21.7	51.1
15575	00:01:02.300	3.71	20.49	0.13	17.22	9.33	0.54	21.7	51.1
15600	00:01:02.400	3.71	20.49	0.13	17.24	9.37	0.54	21.7	51.1
15625	00:01:02.500	3.71	20.49	0.13	17.24	9.39	0.54	21.7	51.1
15650	00:01:02.600	3.71	20.49	0.13	17.33	9.4	0.54	21.7	51.1
15675	00:01:02.700	3.71	20.49	0.13	17.32	9.4	0.54	21.7	51.1
15700	00:01:02.800	3.71	20.49	0.13	17.3	9.4	0.54	21.7	51.1
15725	00:01:02.900	3.71	20.49	0.13	17.38	9.43	0.54	21.7	51.1
15750	00:01:03.000	3.71	20.49	0.13	17.32	9.45	0.55	21.7	51.1
15775	00:01:03.100	3.71	20.49	0.13	17.34	9.44	0.54	21.7	51.1
15800	00:01:03.200	3.71	20.49	0.13	17.38	9.45	0.54	21.7	51.1
15825	00:01:03.300	3.71	20.49	0.13	17.37	9.47	0.55	21.7	51.1
15850	00:01:03.400	3.71	20.49	0.13	17.38	9.52	0.55	21.7	51.1
15875	00:01:03.500	3.71	20.49	0.13	17.42	9.52	0.55	21.7	51.1
15900	00:01:03.600	3.71	20.49	0.13	17.39	9.54	0.55	21.7	51.1
15925	00:01:03.700	3.71	20.49	0.13	17.41	9.54	0.55	21.7	51.1
15950	00:01:03.800	3.71	20.49	0.13	17.45	9.55	0.55	21.7	51.1
15975	00:01:03.900	3.71	20.49	0.13	17.43	9.55	0.55	21.7	51.1
16000	00:01:04.000	3.71	20.49	0.13	17.45	9.56	0.55	21.7	51.1
16025	00:01:04.100	3.71	20.49	0.13	17.42	9.58	0.55	21.7	51.1
16050	00:01:04.200	3.71	20.49	0.13	17.4	9.59	0.55	21.7	51.1
16075	00:01:04.300	3.71	20.49	0.13	17.45	9.58	0.55	21.7	51.1
16100	00:01:04.400	3.71	20.49	0.13	17.47	9.55	0.55	21.7	51.1
16125	00:01:04.500	3.71	20.49	0.13	17.48	9.54	0.55	21.7	51.1
16150	00:01:04.600	3.71	20.49	0.13	17.53	9.55	0.54	21.7	51.1
16175	00:01:04.700	3.71	20.49	0.13	17.53	9.57	0.55	21.7	51.1
16200	00:01:04.800	3.71	20.49	0.13	17.54	9.61	0.55	21.7	51.1
16225	00:01:04.900	3.71	20.49	0.13	17.6	9.64	0.55	21.7	51.1
16250	00:01:05.000	3.71	20.49	0.13	17.63	9.65	0.55	21.7	51.1
16275	00:01:05.100	3.71	20.49	0.13	17.67	9.65	0.55	21.7	51.1
16300	00:01:05.200	3.71	20.49	0.13	17.72	9.65	0.54	21.7	51.1
16325	00:01:05.300	3.71	20.49	0.13	17.66	9.69	0.55	21.7	51.1
16350	00:01:05.400	3.71	20.49	0.13	17.68	9.75	0.55	21.7	51.1
16375	00:01:05.500	3.71	20.49	0.13	17.74	9.8	0.55	21.7	51.1
16400	00:01:05.600	3.71	20.49	0.13	17.7	9.81	0.55	21.7	51.1
16425	00:01:05.700	3.71	20.49	0.13	17.72	9.81	0.55	21.7	51.1
16450	00:01:05.800	3.71	20.49	0.13	17.72	9.78	0.55	21.7	51.1
16475	00:01:05.900	3.71	20.49	0.13	17.7	9.76	0.55	21.7	51.1
16500	00:01:06.000	3.71	20.49	0.13	17.72	9.75	0.55	21.7	51.1
16525	00:01:06.100	3.7	20.49	0.13	17.78	9.79	0.55	21.7	51.1
16550	00:01:06.200	3.7	20.49	0.13	17.78	9.82	0.55	21.7	51.1
16575	00:01:06.300	3.7	20.49	0.13	17.83	9.8	0.55	21.7	51.1
16600	00:01:06.400	3.7	20.49	0.13	17.87	9.79	0.55	21.7	51.1
16625	00:01:06.500	3.7	20.49	0.13	17.88	9.76	0.55	21.7	51.1
16650	00:01:06.600	3.7	20.49	0.13	17.93	9.77	0.54	21.7	51.1
16675	00:01:06.700	3.7	20.49	0.13	17.96	9.79	0.55	21.7	51.1
16700	00:01:06.800	3.7	20.49	0.13	18.01	9.84	0.55	21.7	51.1
16725	00:01:06.900	3.7	20.49	0.13	18.03	9.86	0.55	21.7	51.1
16750	00:01:07.000	3.7	20.48	0.13	18.06	9.92	0.55	21.7	51.1
16775	00:01:07.100	3.7	20.48	0.13	18.1	9.91	0.55	21.7	51.1
16800	00:01:07.200	3.7	20.48	0.13	18.15	9.92	0.55	21.7	51.1
16825	00:01:07.300	3.7	20.48	0.13	18.24	9.94	0.54	21.7	51.1
16850	00:01:07.400	3.7	20.48	0.13	18.21	9.95	0.55	21.7	51.1
16875	00:01:07.500	3.7	20.48	0.13	18.21	10	0.55	21.7	51.1
16900	00:01:07.600	3.7	20.48	0.13	18.25	10	0.55	21.7	51.1
16925	00:01:07.700	3.7	20.48	0.13	18.24	10.04	0.55	21.7	51.1
16950	00:01:07.800	3.7	20.48	0.13	18.24	10.05	0.55	21.7	51.1
16975	00:01:07.900	3.7	20.48	0.13	18.26	10.08	0.55	21.7	51.1
17000	00:01:08.000	3.7	20.48	0.13	18.25	10.1	0.55	21.7	51
17025	00:01:08.100	3.7	20.48	0.13	18.2	10.15	0.56	21.7	51
17050	00:01:08.200	3.7	20.48	0.13	18.18	10.17	0.56	21.7	51
17075	00:01:08.300	3.7	20.48	0.14	18.17	10.21	0.56	21.7	51
17100	00:01:08.400	3.7	20.48	0.14	18.22	10.2	0.56	21.7	51
17125	00:01:08.500	3.7	20.48	0.13	18.24	10.19	0.56	21.7	51
17150	00:01:08.600	3.71	20.48	0.14	18.26	10.23	0.56	21.7	51
17175	00:01:08.700	3.71	20.48	0.14	18.3	10.22	0.56	21.7	51
17200	00:01:08.800	3.71	20.48	0.14	18.35	10.23	0.56	21.7	51
17225	00:01:08.900	3.71	20.48	0.13	18.36	10.19	0.56	21.7	51
17250	00:01:09.000	3.71	20.48	0.13	18.37	10.19	0.55	21.7	51
17275	00:01:09.100	3.71	20.48	0.13	18.4	10.19	0.55	21.7	51
17300	00:01:09.200	3.71	20.48	0.13	18.42	10.2	0.55	21.7	51
17325	00:01:09.300	3.71	20.48	0.13	18.43	10.2	0.55	21.7	51
17350	00:01:09.400	3.71	20.48	0.14	18.46	10.21	0.55	21.7	51
17375	00:01:09.500	3.71	20.48	0.14	18.45	10.26	0.56	21.7	51
17400	00:01:09.600	3.71	20.48	0.14	18.44	10.26	0.56	21.7	51
17425	00:01:09.700	3.71	20.48	0.14	18.45	10.27	0.56	21.7	51
17450	00:01:09.800	3.71	20.48	0.14	18.43	10.26	0.56	21.7	51
17475	00:01:09.900	3.71	20.48	0.14	18.46	10.31	0.56	21.7	51
17500	00:01:10.000	3.71	20.48	0.14	18.5	10.28	0.56	21.7	51
17525	00:01:10.100	3.71	20.48	0.14	18.53	10.29	0.55	21.7	51
17550	00:01:10.200	3.71	20.48	0.14	18.55	10.31	0.56	21.7	51
17575	00:01:10.300	3.71	20.48	0.14	18.57	10.31	0.56	21.7	51
17600	00:01:10.400	3.71	20.48	0.14	18.56	10.36	0.56	21.7	51
17625	00:01:10.500	3.71	20.48	0.14	18.63	10.37	0.56	21.7	51
17650	00:01:10.600	3.71	20.48	0.14	18.63	10.38	0.56	21.7	51
17675	00:01:10.700	3.71	20.48	0.14	18.64	10.38	0.56	21.7	51
17700	00:01:10.800	3.71	20.48	0.14	18.68	10.4	0.56	21.7	51
17725	00:01:10.900	3.71	20.48	0.14	18.68	10.42	0.56	21.7	51
17750	00:01:11.000	3.71	20.48	0.14	18.69	10.47	0.56	21.7	51
17775	00:01:11.100	3.71	20.48	0.14	18.68	10.49	0.56	21.7	51
17800	00:01:11.200	3.71	20.48	0.14	18.71	10.47	0.56	21.7	51
17825	00:01:11.300	3.71	20.48	0.14	18.73	10.48	0.56	21.7	51
17850	00:01:11.400	3.71	20.48	0.14	18.74	10.47	0.56	21.7	51
17875	00:01:11.500	3.71	20.48	0.14	18.71	10.45	0.56	21.7	51
17900	00:01:11.600	3.71	20.48	0.14	18.73	10.46	0.56	21.7	51
17925	00:01:11.700	3.71	20.48	0.14	18.81	10.5	0.56	21.7	51
17950	00:01:11.800	3.71	20.48	0.14	18.84	10.49	0.56	21.7	51
17975	00:01:11.900	3.71	20.48	0.14	18.87	10.49	0.56	21.7	51
18000	00:01:12.000	3.71	20.48	0.14	18.86	10.49	0.56	21.7	51
18025	00:01:12.100	3.71	20.48	0.14	18.88	10.47	0.55	21.7	51
18050	00:01:12.200	3.71	20.48	0.14	18.91	10.49	0.55	21.7	51
18075	00:01:12.300	3.71	20.48	0.14	18.89	10.53	0.56	21.7	51
18100	00:01:12.400	3.71	20.48	0.14	18.91	10.52	0.56	21.7	51
18125	00:01:12.500	3.71	20.48	0.14	18.94	10.55	0.56	21.7	51
18150	00:01:12.600	3.71	20.48	0.14	18.99	10.57	0.56	21.7	51
18175	00:01:12.700	3.71	20.48	0.14	18.97	10.59	0.56	21.7	51
18200	00:01:12.800	3.71	20.48	0.14	18.96	10.62	0.56	21.7	51
18225	00:01:12.900	3.71	20.48	0.14	18.93	10.65	0.56	21.7	51
18250	00:01:13.000	3.71	20.48	0.14	18.96	10.67	0.56	21.7	51
18275	00:01:13.100	3.71	20.48	0.14	19.01	10.68	0.56	21.7	51
18300	00:01:13.200	3.71	20.48	0.14	18.99	10.69	0.56	21.7	51
18325	00:01:13.300	3.71	20.48	0.14	19.04	10.71	0.56	21.7	51
18350	00:01:13.400	3.71	20.48	0.14	19.04	10.72	0.56	21.7	51
18375	00:01:13.500	3.71	20.48	0.14	19.05	10.75	0.56	21.7	51
18400	00:01:13.600	3.71	20.48	0.14	19.04	10.77	0.57	21.7	51
18425	00:01:13.700	3.71	20.48	0.14	19.04	10.79	0.57	21.7	51
18450	00:01:13.800	3.7	20.48	0.14	19.01	10.8	0.57	21.7	51
18475	00:01:13.900	3.7	20.48	0.14	19.05	10.79	0.57	21.7	51
18500	00:01:14.000	3.7	20.48	0.14	19.09	10.78	0.56	21.7	51
18525	00:01:14.100	3.7	20.48	0.14	19.1	10.79	0.56	21.7	51
18550	00:01:14.200	3.7	20.47	0.14	19.13	10.82	0.57	21.7	51
18575	00:01:14.300	3.7	20.48	0.14	19.11	10.83	0.57	21.7	51
18600	00:01:14.400	3.7	20.47	0.14	19.15	10.82	0.57	21.7	51
18625	00:01:14.500	3.7	20.47	0.14	19.17	10.81	0.56	21.7	51
18650	00:01:14.600	3.7	20.47	0.14	19.17	10.83	0.56	21.7	51
18675	00:01:14.700	3.7	20.47	0.14	19.17	10.83	0.56	21.7	51
18700	00:01:14.800	3.7	20.47	0.14	19.27	10.85	0.56	21.7	51
18725	00:01:14.900	3.7	20.47	0.14	19.3	10.86	0.56	21.7	51
18750	00:01:15.000	3.7	20.47	0.14	19.28	10.86	0.56	21.7	51
18775	00:01:15.100	3.7	20.47	0.14	19.3	10.88	0.56	21.7	51
18800	00:01:15.200	3.7	20.47	0.14	19.31	10.89	0.56	21.7	51
18825	00:01:15.300	3.7	20.47	0.14	19.32	10.9	0.56	21.7	51
18850	00:01:15.400	3.7	20.47	0.14	19.33	10.91	0.56	21.7	51
18875	00:01:15.500	3.7	20.47	0.14	19.32	10.93	0.57	21.7	51
18900	00:01:15.600	3.7	20.47	0.14	19.33	10.92	0.56	21.7	51
18925	00:01:15.700	3.7	20.47	0.14	19.38	10.94	0.56	21.7	51
18950	00:01:15.800	3.7	20.47	0.14	19.37	10.95	0.57	21.7	51
18975	00:01:15.900	3.7	20.47	0.14	19.42	10.98	0.57	21.7	51
19000	00:01:16.000	3.7	20.47	0.14	19.43	11.01	0.57	21.7	51
19025	00:01:16.100	3.7	20.47	0.14	19.42	11.04	0.57	21.7	51
19050	00:01:16.200	3.7	20.47	0.14	19.42	11.08	0.57	21.7	51
19075	00:01:16.300	3.7	20.47	0.14	19.45	11.06	0.57	21.7	51
19100	00:01:16.400	3.7	20.47	0.14	19.49	11.08	0.57	21.7	51
19125	00:01:16.500	3.7	20.47	0.14	19.5	11.1	0.57	21.7	51
19150	00:01:16.600	3.71	20.47	0.14	19.54	11.14	0.57	21.7	51
19175	00:01:16.700	3.71	20.47	0.14	19.5	11.16	0.57	21.7	51
19200	00:01:16.800	3.71	20.47	0.14	19.52	11.15	0.57	21.7	51
19225	00:01:16.900	3.71	20.47	0.14	19.53	11.16	0.57	21.7	51
19250	00:01:17.000	3.71	20.47	0.14	19.55	11.18	0.57	21.7	51
19275	00:01:17.100	3.71	20.47	0.14	19.5	11.18	0.57	21.7	51
19300	00:01:17.200	3.71	20.47	0.14	19.54	11.13	0.57	21.7	51
19325	00:01:17.300	3.71	20.47	0.14	19.55	11.16	0.57	21.7	51
19350	00:01:17.400	3.71	20.47	0.14	19.51	11.16	0.57	21.7	51
19375	00:01:17.500	3.71	20.47	0.14	19.51	11.18	0.57	21.7	51
19400	00:01:17.600	3.71	20.47	0.14	19.49	11.18	0.57	21.7	51
19425	00:01:17.700	3.71	20.47	0.14	19.52	11.16	0.57	21.7	51
19450	00:01:17.800	3.71	20.47	0.14	19.5	11.2	0.57	21.7	51
19475	00:01:17.900	3.71	20.47	0.14	19.5	11.21	0.57	21.7	51
19500	00:01:18.000	3.71	20.47	0.14	19.52	11.21	0.57	21.7	51
19525	00:01:18.100	3.71	20.47	0.14	19.57	11.19	0.57	21.7	51
19550	00:01:18.200	3.71	20.47	0.14	19.56	11.23	0.57	21.7	51
19575	00:01:18.300	3.71	20.47	0.14	19.54	11.25	0.58	21.7	51
19600	00:01:18.400	3.71	20.47	0.14	19.58	11.26	0.57	21.7	51
19625	00:01:18.500	3.71	20.47	0.14	19.63	11.25	0.57	21.7	51
19650	00:01:18.600	3.71	20.47	0.14	19.63	11.25	0.57	21.7	51
19675	00:01:18.700	3.71	20.47	0.14	19.69	11.25	0.57	21.7	51
19700	00:01:18.800	3.71	20.47	0.14	19.71	11.24	0.57	21.7	51
19725	00:01:18.900	3.71	20.47	0.14	19.69	11.21	0.57	21.7	51
19750	00:01:19.000	3.71	20.47	0.14	19.71	11.23	0.57	21.7	51
19775	00:01:19.100	3.71	20.47	0.15	19.75	11.28	0.57	21.7	51
19800	00:01:19.200	3.71	20.47	0.15	19.76	11.29	0.57	21.7	51
19825	00:01:19.300	3.71	20.47	0.15	19.8	11.3	0.57	21.7	51
19850	00:01:19.400	3.71	20.47	0.15	19.8	11.32	0.57	21.7	51
19875	00:01:19.500	3.71	20.47	0.15	19.79	11.32	0.57	21.7	51
19900	00:01:19.600	3.71	20.47	0.15	19.82	11.29	0.57	21.7	51
19925	00:01:19.700	3.71	20.47	0.15	19.83	11.31	0.57	21.7	51
19950	00:01:19.800	3.71	20.47	0.15	19.87	11.34	0.57	21.7	51
19975	00:01:19.900	3.71	20.47	0.15	19.9	11.38	0.57	21.7	51
20000	00:01:20.000	3.71	20.47	0.15	19.88	11.4	0.57	21.7	51
20025	00:01:20.100	3.71	20.47	0.15	19.88	11.4	0.57	21.7	51
20050	00:01:20.200	3.71	20.47	0.15	19.93	11.37	0.57	21.7	51
20075	00:01:20.300	3.71	20.47	0.15	19.93	11.4	0.57	21.7	51
20100	00:01:20.400	3.71	20.47	0.15	19.95	11.4	0.57	21.7	51
20125	00:01:20.500	3.71	20.47	0.15	20	11.43	0.57	21.7	51
20150	00:01:20.600	3.71	20.47	0.15	20.05	11.46	0.57	21.7	51
20175	00:01:20.700	3.71	20.47	0.15	20.04	11.48	0.57	21.7	51
20200	00:01:20.800	3.71	20.47	0.15	20.06	11.48	0.57	21.7	51
20225	00:01:20.900	3.71	20.47	0.15	20.07	11.52	0.57	21.7	51
20250	00:01:21.000	3.71	20.47	0.15	20.1	11.55	0.57	21.7	51
20275	00:01:21.100	3.71	20.47	0.15	20.14	11.55	0.57	21.7	51
20300	00:01:21.200	3.71	20.47	0.15	20.14	11.58	0.57	21.7	51
20325	00:01:21.300	3.71	20.47	0.15	20.2	11.56	0.57	21.7	51
20350	00:01:21.400	3.71	20.46	0.15	20.26	11.58	0.57	21.7	51
20375	00:01:21.500	3.71	20.46	0.15	20.23	11.61	0.57	21.7	51
20400	00:01:21.600	3.71	20.46	0.15	20.24	11.64	0.58	21.7	51
20425	00:01:21.700	3.71	20.46	0.15	20.25	11.63	0.57	21.7	51
20450	00:01:21.800	3.71	20.46	0.15	20.26	11.65	0.58	21.7	51
20475	00:01:21.900	3.7	20.46	0.15	20.28	11.64	0.57	21.7	51
20500	00:01:22.000	3.7	20.46	0.15	20.33	11.64	0.57	21.7	51
20525	00:01:22.100	3.7	20.46	0.15	20.33	11.67	0.57	21.7	51
20550	00:01:22.200	3.7	20.46	0.15	20.36	11.72	0.58	21.7	51
20575	00:01:22.300	3.7	20.46	0.15	20.32	11.72	0.58	21.7	51
20600	00:01:22.400	3.7	20.46	0.15	20.28	11.79	0.58	21.7	51
20625	00:01:22.500	3.7	20.46	0.15	20.31	11.79	0.58	21.7	51
20650	00:01:22.600	3.7	20.46	0.15	20.33	11.82	0.58	21.7	51
20675	00:01:22.700	3.7	20.46	0.15	20.42	11.88	0.58	21.7	51
20700	00:01:22.800	3.7	20.46	0.15	20.41	11.89	0.58	21.7	51
20725	00:01:22.900	3.7	20.46	0.15	20.42	11.93	0.58	21.7	51
20750	00:01:23.000	3.7	20.46	0.15	20.36	11.99	0.59	21.7	51
20775	00:01:23.100	3.7	20.46	0.15	20.41	12.04	0.59	21.7	51
20800	00:01:23.200	3.7	20.46	0.15	20.42	12.06	0.59	21.7	51
20825	00:01:23.300	3.7	20.46	0.15	20.48	12.08	0.59	21.7	51
20850	00:01:23.400	3.71	20.46	0.15	20.53	12.06	0.59	21.7	51
20875	00:01:23.500	3.71	20.46	0.15	20.59	12.08	0.59	21.7	51
20900	00:01:23.600	3.71	20.46	0.15	20.59	12.1	0.59	21.7	51
20925	00:01:23.700	3.71	20.46	0.15	20.56	12.09	0.59	21.7	51
20950	00:01:23.800	3.71	20.46	0.15	20.58	12.11	0.59	21.7	51
20975	00:01:23.900	3.71	20.46	0.15	20.59	12.08	0.59	21.7	51
21000	00:01:24.000	3.7	20.46	0.15	20.66	12.02	0.58	21.7	51
21025	00:01:24.100	3.7	20.46	0.15	20.65	12	0.58	21.7	51
21050	00:01:24.200	3.7	20.46	0.15	20.68	11.98	0.58	21.7	51
21075	00:01:24.300	3.7	20.46	0.15	20.7	12.02	0.58	21.7	51
21100	00:01:24.400	3.7	20.46	0.15	20.76	12.03	0.58	21.7	51
21125	00:01:24.500	3.7	20.46	0.15	20.71	12.02	0.58	21.7	51
21150	00:01:24.600	3.7	20.46	0.15	20.73	12	0.58	21.7	51
21175	00:01:24.700	3.7	20.46	0.15	20.72	12.01	0.58	21.7	51
21200	00:01:24.800	3.7	20.46	0.15	20.71	12.01	0.58	21.7	51
21225	00:01:24.900	3.7	20.46	0.15	20.73	12.05	0.58	21.7	51
21250	00:01:25.000	3.7	20.46	0.15	20.74	12.08	0.58	21.7	51
21275	00:01:25.100	3.7	20.46	0.15	20.74	12.11	0.58	21.7	51
21300	00:01:25.200	3.71	20.46	0.15	20.76	12.12	0.58	21.7	51
21325	00:01:25.300	3.71	20.46	0.15	20.71	12.1	0.58	21.7	51
21350	00:01:25.400	3.71	20.46	0.15	20.64	12.12	0.59	21.7	51
21375	00:01:25.500	3.71	20.46	0.15	20.66	12.13	0.59	21.7	51
21400	00:01:25.600	3.71	20.46	0.15	20.64	12.16	0.59	21.7	51
21425	00:01:25.700	3.71	20.46	0.15	20.67	12.14	0.59	21.7	51
21450	00:01:25.800	3.71	20.46	0.15	20.71	12.1	0.58	21.7	51
21475	00:01:25.900	3.71	20.46	0.15	20.69	12.13	0.59	21.7	51
21500	00:01:26.000	3.71	20.46	0.15	20.74	12.15	0.59	21.7	51
21525	00:01:26.100	3.71	20.46	0.15	20.74	12.16	0.59	21.7	51
21550	00:01:26.200	3.71	20.46	0.15	20.72	12.17	0.59	21.7	51
21575	00:01:26.300	3.71	20.46	0.15	20.77	12.17	0.59	21.7	51
21600	00:01:26.400	3.71	20.46	0.15	20.81	12.17	0.58	21.7	51
21625	00:01:26.500	3.71	20.46	0.15	20.83	12.19	0.58	21.7	51
21650	00:01:26.600	3.71	20.46	0.15	20.85	12.19	0.58	21.7	51
21675	00:01:26.700	3.71	20.46	0.15	20.85	12.21	0.59	21.7	51
21700	00:01:26.800	3.71	20.46	0.15	20.82	12.24	0.59	21.7	51
21725	00:01:26.900	3.71	20.46	0.15	20.81	12.22	0.59	21.7	51
21750	00:01:27.000	3.71	20.46	0.15	20.83	12.18	0.58	21.7	51
21775	00:01:27.100	3.71	20.46	0.15	20.83	12.13	0.58	21.7	51
21800	00:01:27.200	3.71	20.46	0.15	20.85	12.14	0.58	21.7	51
21825	00:01:27.300	3.71	20.46	0.15	20.86	12.14	0.58	21.7	51
21850	00:01:27.400	3.71	20.46	0.15	20.94	12.14	0.58	21.7	51
21875	00:01:27.500	3.71	20.46	0.15	20.97	12.13	0.58	21.7	51
21900	00:01:27.600	3.71	20.46	0.15	21	12.14	0.58	21.7	51
21925	00:01:27.700	3.71	20.46	0.15	20.99	12.14	0.58	21.7	51
21950	00:01:27.800	3.71	20.46	0.15	21.01	12.16	0.58	21.7	51
21975	00:01:27.900	3.71	20.46	0.15	21.09	12.15	0.58	21.7	51
22000	00:01:28.000	3.71	20.46	0.15	21.07	12.18	0.58	21.7	51
22025	00:01:28.100	3.71	20.46	0.15	21.07	12.23	0.58	21.7	51
22050	00:01:28.200	3.71	20.46	0.15	21.06	12.22	0.58	21.7	51
22075	00:01:28.300	3.71	20.46	0.15	21.05	12.23	0.58	21.7	51
22100	00:01:28.400	3.71	20.46	0.15	20.96	12.25	0.58	21.7	51
22125	00:01:28.500	3.71	20.46	0.15	20.93	12.26	0.59	21.7	51
22150	00:01:28.600	3.71	20.46	0.15	20.94	12.29	0.59	21.7	51
22175	00:01:28.700	3.71	20.46	0.15	20.99	12.31	0.59	21.7	51
22200	00:01:28.800	3.71	20.46	0.16	21.01	12.35	0.59	21.7	51
22225	00:01:28.900	3.71	20.46	0.16	21.01	12.38	0.59	21.7	51
22250	00:01:29.000	3.71	20.46	0.16	21	12.39	0.59	21.7	51
22275	00:01:29.100	3.71	20.46	0.16	21.05	12.42	0.59	21.7	51
22300	00:01:29.200	3.71	20.46	0.16	21.06	12.44	0.59	21.7	51
22325	00:01:29.300	3.71	20.46	0.16	21.09	12.48	0.59	21.7	51
22350	00:01:29.400	3.71	20.46	0.16	21.13	12.49	0.59	21.7	51
22375	00:01:29.500	3.71	20.46	0.16	21.18	12.52	0.59	21.7	51
22400	00:01:29.600	3.7	20.46	0.16	21.19	12.51	0.59	21.7	51
22425	00:01:29.700	3.7	20.46	0.16	21.18	12.51	0.59	21.7	51
22450	00:01:29.800	3.7	20.45	0.16	21.26	12.48	0.59	21.7	51
22475	00:01:29.900	3.7	20.45	0.16	21.24	12.48	0.59	21.7	51
22500	00:01:30.000	3.7	20.45	0.16	21.27	12.46	0.59	21.7	51
22525	00:01:30.100	3.7	20.45	0.16	21.27	12.47	0.59	21.7	51
22550	00:01:30.200	3.7	20.45	0.16	21.27	12.49	0.59	21.7	51
22575	00:01:30.300	3.7	20.45	0.16	21.28	12.49	0.59	21.7	51
22600	00:01:30.400	3.7	20.45	0.16	21.29	12.51	0.59	21.7	51
22625	00:01:30.500	3.7	20.45	0.16	21.31	12.52	0.59	21.7	51
22650	00:01:30.600	3.7	20.45	0.16	21.31	12.52	0.59	21.7	51
22675	00:01:30.700	3.7	20.45	0.16	21.32	12.5	0.59	21.7	51
22700	00:01:30.800	3.7	20.45	0.16	21.26	12.54	0.59	21.7	51
22725	00:01:30.900	3.7	20.45	0.16	21.32	12.55	0.59	21.7	51
22750	00:01:31.000	3.7	20.45	0.16	21.29	12.6	0.59	21.7	51
22775	00:01:31.100	3.7	20.45	0.16	21.29	12.6	0.59	21.7	51
22800	00:01:31.200	3.7	20.45	0.16	21.31	12.63	0.59	21.7	51
22825	00:01:31.300	3.7	20.45	0.16	21.32	12.63	0.59	21.7	51
22850	00:01:31.400	3.7	20.45	0.16	21.33	12.62	0.59	21.7	51
22875	00:01:31.500	3.69	20.45	0.16	21.27	12.61	0.59	21.7	51
22900	00:01:31.600	3.69	20.45	0.16	21.26	12.64	0.59	21.7	51
22925	00:01:31.700	3.69	20.45	0.16	21.28	12.69	0.6	21.7	51
22950	00:01:31.800	3.69	20.45	0.16	21.3	12.69	0.6	21.7	51
22975	00:01:31.900	3.69	20.45	0.16	21.29	12.7	0.6	21.7	51
23000	00:01:32.000	3.69	20.45	0.16	21.32	12.7	0.6	21.7	51
23025	00:01:32.100	3.69	20.45	0.16	21.33	12.69	0.6	21.7	51
23050	00:01:32.200	3.69	20.45	0.16	21.35	12.69	0.59	21.7	51
23075	00:01:32.300	3.69	20.45	0.16	21.38	12.67	0.59	21.7	51
23100	00:01:32.400	3.69	20.45	0.16	21.39	12.69	0.59	21.7	51
23125	00:01:32.500	3.69	20.45	0.16	21.47	12.72	0.59	21.7	51
23150	00:01:32.600	3.69	20.45	0.16	21.53	12.72	0.59	21.7	51
23175	00:01:32.700	3.69	20.45	0.16	21.54	12.73	0.59	21.7	51
23200	00:01:32.800	3.69	20.45	0.16	21.56	12.73	0.59	21.7	51
23225	00:01:32.900	3.69	20.45	0.16	21.58	12.74	0.59	21.7	51
23250	00:01:33.000	3.69	20.45	0.16	21.63	12.76	0.59	21.7	51
23275	00:01:33.100	3.69	20.45	0.16	21.65	12.78	0.59	21.7	51
23300	00:01:33.200	3.69	20.45	0.16	21.62	12.78	0.59	21.7	51
23325	00:01:33.300	3.69	20.45	0.16	21.66	12.82	0.59	21.7	51
23350	00:01:33.400	3.69	20.45	0.16	21.67	12.81	0.59	21.7	51
23375	00:01:33.500	3.69	20.45	0.16	21.65	12.78	0.59	21.7	51
23400	00:01:33.600	3.7	20.45	0.16	21.69	12.83	0.59	21.7	51
23425	00:01:33.700	3.7	20.45	0.16	21.73	12.84	0.59	21.7	51
23450	00:01:33.800	3.7	20.45	0.16	21.75	12.88	0.59	21.7	51
23475	00:01:33.900	3.7	20.45	0.16	21.76	12.89	0.59	21.7	51
23500	00:01:34.000	3.7	20.45	0.16	21.77	12.9	0.59	21.7	51
23525	00:01:34.100	3.7	20.45	0.16	21.79	12.89	0.59	21.7	51
23550	00:01:34.200	3.7	20.45	0.16	21.83	12.9	0.59	21.7	51
23575	00:01:34.300	3.7	20.45	0.16	21.84	12.92	0.59	21.7	51
23600	00:01:34.400	3.7	20.45	0.16	21.83	12.98	0.59	21.7	51
23625	00:01:34.500	3.7	20.45	0.16	21.83	13.03	0.6	21.7	51
23650	00:01:34.600	3.7	20.45	0.16	21.8	13.04	0.6	21.7	51
23675	00:01:34.700	3.7	20.45	0.16	21.84	13.06	0.6	21.7	51
23700	00:01:34.800	3.7	20.45	0.16	21.85	13.06	0.6	21.7	51
23725	00:01:34.900	3.7	20.45	0.16	21.86	13.06	0.6	21.7	51
23750	00:01:35.000	3.7	20.45	0.16	21.89	13.07	0.6	21.7	51
23775	00:01:35.100	3.7	20.45	0.16	21.88	13.12	0.6	21.7	51
23800	00:01:35.200	3.7	20.45	0.16	21.89	13.18	0.6	21.7	51
23825	00:01:35.300	3.7	20.45	0.16	21.9	13.15	0.6	21.7	51
23850	00:01:35.400	3.69	20.45	0.16	21.93	13.13	0.6	21.7	51
23875	00:01:35.500	3.69	20.45	0.16	21.99	13.16	0.6	21.7	51
23900	00:01:35.600	3.7	20.45	0.16	22	13.15	0.6	21.7	51
23925	00:01:35.700	3.7	20.45	0.16	22	13.13	0.6	21.7	51
23950	00:01:35.800	3.7	20.45	0.16	21.99	13.15	0.6	21.7	51
23975	00:01:35.900	3.7	20.45	0.16	22.01	13.19	0.6	21.7	51
24000	00:01:36.000	3.7	20.45	0.16	22	13.21	0.6	21.7	51
24025	00:01:36.100	3.7	20.45	0.16	22.06	13.19	0.6	21.7	51
24050	00:01:36.200	3.7	20.45	0.16	22.14	13.16	0.59	21.7	51
24075	00:01:36.300	3.7	20.45	0.16	22.14	13.17	0.59	21.7	51
24100	00:01:36.400	3.7	20.45	0.16	22.16	13.19	0.6	21.7	51
24125	00:01:36.500	3.7	20.45	0.16	22.14	13.15	0.59	21.7	51
24150	00:01:36.600	3.7	20.45	0.16	22.14	13.13	0.59	21.7	51
24175	00:01:36.700	3.7	20.45	0.16	22.13	13.13	0.59	21.7	51
24200	00:01:36.800	3.7	20.45	0.16	22.14	13.13	0.59	21.7	51
24225	00:01:36.900	3.7	20.45	0.16	22.12	13.11	0.59	21.7	51
24250	00:01:37.000	3.7	20.45	0.16	22.13	13.12	0.59	21.7	51
24275	00:01:37.100	3.7	20.45	0.16	22.08	13.11	0.59	21.7	51
24300	00:01:37.200	3.7	20.45	0.16	22.02	13.14	0.6	21.7	51
24325	00:01:37.300	3.7	20.45	0.16	22.03	13.18	0.6	21.7	51
24350	00:01:37.400	3.7	20.45	0.16	22.04	13.2	0.6	21.7	51
24375	00:01:37.500	3.7	20.45	0.16	22.01	13.19	0.6	21.7	51
24400	00:01:37.600	3.7	20.45	0.16	22.03	13.21	0.6	21.7	51
24425	00:01:37.700	3.69	20.45	0.16	22.04	13.24	0.6	21.7	51
24450	00:01:37.800	3.69	20.45	0.16	22.05	13.26	0.6	21.7	51
24475	00:01:37.900	3.69	20.45	0.16	22.04	13.25	0.6	21.7	51
24500	00:01:38.000	3.69	20.45	0.16	22.07	13.24	0.6	21.6	50.9
24525	00:01:38.100	3.69	20.45	0.16	22.12	13.24	0.6	21.6	50.9
24550	00:01:38.200	3.69	20.45	0.16	22.11	13.24	0.6	21.6	50.9
24575	00:01:38.300	3.69	20.45	0.16	22.1	13.23	0.6	21.6	50.9
24600	00:01:38.400	3.69	20.45	0.16	22.13	13.24	0.6	21.6	50.9
24625	00:01:38.500	3.69	20.45	0.16	22.15	13.25	0.6	21.6	50.9
24650	00:01:38.600	3.69	20.45	0.16	22.16	13.29	0.6	21.6	50.9
24675	00:01:38.700	3.69	20.45	0.17	22.15	13.34	0.6	21.6	50.9
24700	00:01:38.800	3.69	20.45	0.17	22.22	13.38	0.6	21.6	50.9
24725	00:01:38.900	3.69	20.44	0.17	22.24	13.42	0.6	21.6	50.9
24750	00:01:39.000	3.69	20.45	0.17	22.2	13.46	0.61	21.7	51
24775	00:01:39.100	3.69	20.45	0.17	22.18	13.45	0.61	21.7	51
24800	00:01:39.200	3.69	20.44	0.17	22.27	13.44	0.6	21.7	51
24825	00:01:39.300	3.69	20.44	0.17	22.31	13.45	0.6	21.7	51
24850	00:01:39.400	3.69	20.44	0.17	22.29	13.46	0.6	21.7	51
24875	00:01:39.500	3.68	20.44	0.17	22.29	13.49	0.61	21.7	51
24900	00:01:39.600	3.68	20.44	0.17	22.29	13.5	0.61	21.7	51
24925	00:01:39.700	3.68	20.44	0.17	22.32	13.48	0.6	21.7	51
24950	00:01:39.800	3.68	20.44	0.17	22.25	13.48	0.61	21.7	51
24975	00:01:39.900	3.68	20.44	0.17	22.26	13.49	0.61	21.7	51
25000	00:01:40.000	3.68	20.44	0.17	22.33	13.47	0.6	21.7	50.9
25025	00:01:40.100	3.68	20.44	0.17	22.32	13.51	0.61	21.7	50.9
25050	00:01:40.200	3.68	20.44	0.17	22.29	13.52	0.61	21.7	50.9
25075	00:01:40.300	3.68	20.44	0.17	22.29	13.55	0.61	21.7	50.9
25100	00:01:40.400	3.68	20.44	0.17	22.33	13.57	0.61	21.7	50.9
25125	00:01:40.500	3.68	20.44	0.17	22.35	13.55	0.61	21.7	50.9
25150	00:01:40.600	3.68	20.44	0.17	22.32	13.55	0.61	21.7	50.9
25175	00:01:40.700	3.68	20.44	0.17	22.32	13.52	0.61	21.7	50.9
25200	00:01:40.800	3.68	20.44	0.17	22.36	13.5	0.6	21.7	50.9
25225	00:01:40.900	3.68	20.44	0.17	22.36	13.49	0.6	21.7	50.9
25250	00:01:41.000	3.68	20.44	0.17	22.33	13.5	0.6	21.6	51
25275	00:01:41.100	3.69	20.44	0.17	22.37	13.49	0.6	21.6	51
25300	00:01:41.200	3.69	20.44	0.17	22.39	13.51	0.6	21.6	51
25325	00:01:41.300	3.69	20.44	0.17	22.4	13.48	0.6	21.6	51
25350	00:01:41.400	3.69	20.44	0.17	22.38	13.48	0.6	21.6	51
25375	00:01:41.500	3.69	20.44	0.17	22.41	13.5	0.6	21.6	51
25400	00:01:41.600	3.69	20.44	0.17	22.46	13.49	0.6	21.6	51
25425	00:01:41.700	3.69	20.44	0.17	22.45	13.5	0.6	21.6	51
25450	00:01:41.800	3.69	20.44	0.17	22.49	13.52	0.6	21.6	51
25475	00:01:41.900	3.69	20.44	0.17	22.51	13.54	0.6	21.6	51
25500	00:01:42.000	3.69	20.44	0.17	22.53	13.56	0.6	21.6	51
25525	00:01:42.100	3.69	20.44	0.17	22.57	13.59	0.6	21.6	51
25550	00:01:42.200	3.69	20.44	0.17	22.54	13.6	0.6	21.6	51
25575	00:01:42.300	3.69	20.44	0.17	22.55	13.62	0.6	21.6	51
25600	00:01:42.400	3.69	20.44	0.17	22.56	13.64	0.6	21.6	51
25625	00:01:42.500	3.69	20.44	0.17	22.53	13.64	0.61	21.6	51
25650	00:01:42.600	3.69	20.44	0.17	22.59	13.62	0.6	21.6	51
25675	00:01:42.700	3.69	20.44	0.17	22.62	13.66	0.6	21.6	51
25700	00:01:42.800	3.69	20.44	0.17	22.57	13.65	0.6	21.6	51
25725	00:01:42.900	3.69	20.44	0.17	22.57	13.6	0.6	21.6	51
25750	00:01:43.000	3.69	20.44	0.17	22.59	13.61	0.6	21.7	50.9
25775	00:01:43.100	3.69	20.44	0.17	22.57	13.61	0.6	21.7	50.9
25800	00:01:43.200	3.69	20.44	0.17	22.58	13.63	0.6	21.7	50.9
25825	00:01:43.300	3.69	20.44	0.17	22.59	13.63	0.6	21.7	50.9
25850	00:01:43.400	3.69	20.44	0.17	22.58	13.62	0.6	21.7	50.9
25875	00:01:43.500	3.69	20.44	0.17	22.6	13.66	0.6	21.7	50.9
25900	00:01:43.600	3.69	20.44	0.17	22.56	13.7	0.61	21.7	50.9
25925	00:01:43.700	3.69	20.44	0.17	22.58	13.68	0.61	21.7	50.9
25950	00:01:43.800	3.69	20.44	0.17	22.59	13.72	0.61	21.7	50.9
25975	00:01:43.900	3.69	20.44	0.17	22.59	13.76	0.61	21.7	50.9
26000	00:01:44.000	3.69	20.44	0.17	22.66	13.77	0.61	21.7	50.9
26025	00:01:44.100	3.69	20.44	0.17	22.67	13.79	0.61	21.7	50.9
26050	00:01:44.200	3.69	20.44	0.17	22.71	13.8	0.61	21.7	50.9
26075	00:01:44.300	3.69	20.44	0.17	22.74	13.81	0.61	21.7	50.9
26100	00:01:44.400	3.69	20.44	0.17	22.78	13.82	0.61	21.7	50.9
26125	00:01:44.500	3.69	20.44	0.17	22.77	13.85	0.61	21.7	50.9
26150	00:01:44.600	3.69	20.44	0.17	22.82	13.88	0.61	21.7	50.9
26175	00:01:44.700	3.69	20.44	0.17	22.85	13.92	0.61	21.7	50.9
26200	00:01:44.800	3.69	20.44	0.17	22.87	13.9	0.61	21.7	50.9
26225	00:01:44.900	3.69	20.44	0.17	22.87	13.93	0.61	21.7	50.9
26250	00:01:45.000	3.69	20.44	0.17	22.8	13.97	0.61	21.7	50.9
26275	00:01:45.100	3.69	20.44	0.17	22.83	13.98	0.61	21.7	50.9
26300	00:01:45.200	3.69	20.44	0.17	22.88	13.98	0.61	21.7	50.9
26325	00:01:45.300	3.69	20.44	0.17	22.88	14.01	0.61	21.7	50.9
26350	00:01:45.400	3.69	20.44	0.17	22.84	14	0.61	21.7	50.9
26375	00:01:45.500	3.69	20.44	0.17	22.89	13.99	0.61	21.7	50.9
26400	00:01:45.600	3.7	20.44	0.17	22.92	14.01	0.61	21.7	50.9
26425	00:01:45.700	3.7	20.44	0.17	22.91	14.03	0.61	21.7	50.9
26450	00:01:45.800	3.7	20.44	0.17	22.98	14.06	0.61	21.7	50.9
26475	00:01:45.900	3.7	20.44	0.17	22.98	14.09	0.61	21.7	50.9
26500	00:01:46.000	3.7	20.44	0.17	23.01	14.1	0.61	21.7	50.9
26525	00:01:46.100	3.7	20.44	0.17	23.07	14.14	0.61	21.7	50.9
26550	00:01:46.200	3.7	20.44	0.17	23	14.15	0.62	21.7	50.9
26575	00:01:46.300	3.7	20.44	0.17	23.02	14.12	0.61	21.7	50.9
26600	00:01:46.400	3.7	20.44	0.17	23.06	14.12	0.61	21.7	50.9
26625	00:01:46.500	3.7	20.44	0.17	23.1	14.12	0.61	21.7	50.9
26650	00:01:46.600	3.7	20.44	0.17	23.06	14.1	0.61	21.7	50.9
26675	00:01:46.700	3.69	20.44	0.17	23.09	14.05	0.61	21.7	50.9
26700	00:01:46.800	3.69	20.44	0.17	23.09	14.06	0.61	21.7	50.9
26725	00:01:46.900	3.69	20.44	0.17	23.15	14.04	0.61	21.7	50.9
26750	00:01:47.000	3.69	20.44	0.17	23.18	14.02	0.6	21.7	50.9
26775	00:01:47.100	3.69	20.44	0.17	23.09	14.02	0.61	21.7	50.9
26800	00:01:47.200	3.69	20.44	0.17	23.11	14	0.61	21.7	50.9
26825	00:01:47.300	3.69	20.44	0.17	23.11	14.04	0.61	21.7	50.9
26850	00:01:47.400	3.69	20.44	0.17	23.13	14.06	0.61	21.7	50.9
26875	00:01:47.500	3.69	20.44	0.17	23.14	14.08	0.61	21.7	50.9
26900	00:01:47.600	3.69	20.44	0.17	23.2	14.12	0.61	21.7	50.9
26925	00:01:47.700	3.69	20.44	0.17	23.13	14.19	0.61	21.7	50.9
26950	00:01:47.800	3.69	20.44	0.17	23.15	14.2	0.61	21.7	50.9
26975	00:01:47.900	3.69	20.44	0.17	23.13	14.2	0.61	21.7	50.9
27000	00:01:48.000	3.69	20.44	0.17	23.16	14.21	0.61	21.6	50.9
27025	00:01:48.100	3.69	20.44	0.17	23.18	14.21	0.61	21.6	50.9
27050	00:01:48.200	3.69	20.44	0.17	23.2	14.23	0.61	21.6	50.9
27075	00:01:48.300	3.69	20.44	0.17	23.19	14.23	0.61	21.6	50.9
27100	00:01:48.400	3.69	20.44	0.17	23.19	14.25	0.61	21.6	50.9
27125	00:01:48.500	3.69	20.44	0.17	23.18	14.27	0.62	21.6	50.9
27150	00:01:48.600	3.69	20.44	0.17	23.21	14.26	0.61	21.6	50.9
27175	00:01:48.700	3.69	20.44	0.17	23.21	14.23	0.61	21.6	50.9
27200	00:01:48.800	3.69	20.44	0.17	23.18	14.24	0.61	21.6	50.9
27225	00:01:48.900	3.69	20.44	0.17	23.21	14.23	0.61	21.6	50.9
27250	00:01:49.000	3.69	20.44	0.17	23.16	14.21	0.61	21.6	50.9
27275	00:01:49.100	3.69	20.44	0.17	23.18	14.19	0.61	21.6	50.9
27300	00:01:49.200	3.69	20.44	0.17	23.2	14.21	0.61	21.6	50.9
27325	00:01:49.300	3.69	20.44	0.17	23.22	14.23	0.61	21.6	50.9
27350	00:01:49.400	3.69	20.44	0.17	23.15	14.22	0.61	21.6	50.9
27375	00:01:49.500	3.69	20.44	0.17	23.13	14.2	0.61	21.6	50.9
27400	00:01:49.600	3.69	20.44	0.17	23.1	14.18	0.61	21.6	50.9
27425	00:01:49.700	3.69	20.44	0.17	23.13	14.2	0.61	21.6	50.9
27450	00:01:49.800	3.69	20.44	0.17	23.11	14.2	0.61	21.6	50.9
27475	00:01:49.900	3.69	20.44	0.17	23.12	14.23	0.62	21.6	50.9
27500	00:01:50.000	3.69	20.44	0.17	23.12	14.25	0.62	21.7	50.9
27525	00:01:50.100	3.69	20.44	0.17	23.17	14.28	0.62	21.7	50.9
27550	00:01:50.200	3.69	20.44	0.17	23.15	14.31	0.62	21.7	50.9
27575	00:01:50.300	3.69	20.44	0.17	23.16	14.31	0.62	21.7	50.9
27600	00:01:50.400	3.69	20.44	0.17	23.24	14.31	0.62	21.7	50.9
27625	00:01:50.500	3.69	20.44	0.17	23.23	14.34	0.62	21.7	50.9
27650	00:01:50.600	3.69	20.44	0.17	23.22	14.32	0.62	21.7	50.9
27675	00:01:50.700	3.69	20.43	0.17	23.28	14.34	0.62	21.7	50.9
27700	00:01:50.800	3.69	20.43	0.17	23.34	14.35	0.61	21.7	50.9
27725	00:01:50.900	3.69	20.43	0.17	23.34	14.35	0.61	21.7	50.9
27750	00:01:51.000	3.69	20.43	0.17	23.36	14.35	0.61	21.6	50.9
27775	00:01:51.100	3.69	20.43	0.17	23.32	14.35	0.62	21.6	50.9
27800	00:01:51.200	3.69	20.43	0.17	23.33	14.32	0.61	21.6	50.9
27825	00:01:51.300	3.69	20.43	0.17	23.3	14.35	0.62	21.6	50.9
27850	00:01:51.400	3.69	20.43	0.18	23.31	14.4	0.62	21.6	50.9
27875	00:01:51.500	3.69	20.43	0.18	23.36	14.37	0.62	21.6	50.9
27900	00:01:51.600	3.69	20.43	0.18	23.41	14.38	0.61	21.6	50.9
27925	00:01:51.700	3.69	20.43	0.18	23.37	14.4	0.62	21.6	50.9
27950	00:01:51.800	3.69	20.43	0.18	23.38	14.39	0.62	21.6	50.9
27975	00:01:51.900	3.69	20.43	0.18	23.37	14.44	0.62	21.6	50.9
28000	00:01:52.000	3.69	20.43	0.18	23.37	14.45	0.62	21.7	50.9
28025	00:01:52.100	3.69	20.43	0.18	23.4	14.48	0.62	21.7	50.9
28050	00:01:52.200	3.69	20.43	0.18	23.47	14.52	0.62	21.7	50.9
28075	00:01:52.300	3.69	20.43	0.18	23.51	14.48	0.62	21.7	50.9
28100	00:01:52.400	3.69	20.43	0.18	23.48	14.45	0.62	21.7	50.9
28125	00:01:52.500	3.69	20.43	0.18	23.45	14.47	0.62	21.7	50.9
28150	00:01:52.600	3.69	20.43	0.18	23.45	14.49	0.62	21.7	50.9
28175	00:01:52.700	3.69	20.43	0.18	23.46	14.46	0.62	21.7	50.9
28200	00:01:52.800	3.69	20.43	0.18	23.44	14.48	0.62	21.7	50.9
28225	00:01:52.900	3.69	20.43	0.18	23.43	14.45	0.62	21.7	50.9
28250	00:01:53.000	3.69	20.43	0.18	23.43	14.46	0.62	21.6	51
28275	00:01:53.100	3.69	20.43	0.18	23.43	14.47	0.62	21.6	51
28300	00:01:53.200	3.69	20.43	0.18	23.4	14.49	0.62	21.6	51
28325	00:01:53.300	3.69	20.43	0.18	23.41	14.53	0.62	21.6	51
28350	00:01:53.400	3.69	20.43	0.18	23.49	14.53	0.62	21.6	51
28375	00:01:53.500	3.69	20.43	0.18	23.52	14.54	0.62	21.6	51
28400	00:01:53.600	3.69	20.43	0.18	23.53	14.55	0.62	21.6	51
28425	00:01:53.700	3.69	20.43	0.18	23.54	14.59	0.62	21.6	51
28450	00:01:53.800	3.69	20.43	0.18	23.54	14.59	0.62	21.6	51
28475	00:01:53.900	3.69	20.43	0.18	23.61	14.62	0.62	21.6	51
28500	00:01:54.000	3.69	20.43	0.18	23.69	14.65	0.62	21.6	51
28525	00:01:54.100	3.69	20.43	0.18	23.69	14.63	0.62	21.6	51
28550	00:01:54.200	3.69	20.43	0.18	23.72	14.62	0.62	21.6	51
28575	00:01:54.300	3.69	20.43	0.18	23.73	14.61	0.62	21.6	51
28600	00:01:54.400	3.69	20.43	0.18	23.67	14.61	0.62	21.6	51
28625	00:01:54.500	3.69	20.43	0.18	23.74	14.59	0.61	21.6	51
28650	00:01:54.600	3.69	20.43	0.18	23.71	14.62	0.62	21.6	51
28675	00:01:54.700	3.69	20.43	0.18	23.75	14.64	0.62	21.6	51
28700	00:01:54.800	3.7	20.43	0.18	23.83	14.66	0.62	21.6	51
28725	00:01:54.900	3.7	20.43	0.18	23.86	14.66	0.61	21.6	51
28750	00:01:55.000	3.7	20.43	0.18	23.87	14.67	0.61	21.7	51
28775	00:01:55.100	3.7	20.43	0.18	23.89	14.71	0.62	21.7	51
28800	00:01:55.200	3.69	20.43	0.18	23.89	14.71	0.62	21.7	51
28825	00:01:55.300	3.69	20.43	0.18	23.9	14.75	0.62	21.7	51
28850	00:01:55.400	3.69	20.43	0.18	23.91	14.82	0.62	21.7	51
28875	00:01:55.500	3.69	20.43	0.18	23.85	14.93	0.63	21.7	51
28900	00:01:55.600	3.69	20.43	0.18	23.88	14.97	0.63	21.7	51
28925	00:01:55.700	3.69	20.43	0.18	23.88	14.95	0.63	21.7	51
28950	00:01:55.800	3.69	20.43	0.18	23.85	14.95	0.63	21.7	51
28975	00:01:55.900	3.69	20.43	0.18	23.87	14.98	0.63	21.7	51
29000	00:01:56.000	3.69	20.43	0.18	23.8	15	0.63	21.6	51
29025	00:01:56.100	3.69	20.43	0.18	23.84	15.01	0.63	21.6	51
29050	00:01:56.200	3.69	20.43	0.18	23.84	15.01	0.63	21.6	51
29075	00:01:56.300	3.69	20.43	0.18	23.85	15.02	0.63	21.6	51
29100	00:01:56.400	3.69	20.43	0.18	23.84	15	0.63	21.6	51
29125	00:01:56.500	3.69	20.43	0.18	23.87	14.95	0.63	21.6	51
29150	00:01:56.600	3.69	20.43	0.18	23.86	14.9	0.62	21.6	51
29175	00:01:56.700	3.69	20.43	0.18	23.86	14.9	0.62	21.6	51
29200	00:01:56.800	3.69	20.43	0.18	23.88	14.91	0.62	21.6	51
29225	00:01:56.900	3.69	20.43	0.18	23.88	14.92	0.62	21.6	51
29250	00:01:57.000	3.69	20.43	0.18	23.9	14.89	0.62	21.6	51
29275	00:01:57.100	3.69	20.43	0.18	23.86	14.87	0.62	21.6	51
29300	00:01:57.200	3.69	20.43	0.18	23.91	14.89	0.62	21.6	51
29325	00:01:57.300	3.7	20.43	0.18	23.94	14.9	0.62	21.6	51
29350	00:01:57.400	3.7	20.43	0.18	24	14.9	0.62	21.6	51
29375	00:01:57.500	3.7	20.43	0.18	24.01	14.94	0.62	21.6	51
29400	00:01:57.600	3.7	20.43	0.18	24.07	14.98	0.62	21.6	51
29425	00:01:57.700	3.7	20.43	0.18	24.09	15.03	0.62	21.6	51
29450	00:01:57.800	3.7	20.43	0.18	24.08	15.08	0.63	21.6	51
29475	00:01:57.900	3.7	20.43	0.18	24.04	15.07	0.63	21.6	51
29500	00:01:58.000	3.7	20.43	0.18	24.05	15.07	0.63	21.6	51
29525	00:01:58.100	3.7	20.43	0.18	24.09	15.08	0.63	21.6	51
29550	00:01:58.200	3.7	20.43	0.18	24.08	15.09	0.63	21.6	51
29575	00:01:58.300	3.7	20.43	0.18	24.08	15.09	0.63	21.6	51
29600	00:01:58.400	3.7	20.43	0.18	24.11	15.1	0.63	21.6	51
29625	00:01:58.500	3.7	20.43	0.18	24.11	15.1	0.63	21.6	51
29650	00:01:58.600	3.7	20.43	0.18	24.11	15.1	0.63	21.6	51
29675	00:01:58.700	3.7	20.43	0.18	24.11	15.1	0.63	21.6	51
29700	00:01:58.800	3.7	20.43	0.18	24.14	15.08	0.62	21.6	51
29725	00:01:58.900	3.7	20.43	0.18	24.12	15.08	0.63	21.6	51
29750	00:01:59.000	3.7	20.43	0.18	24.14	15.11	0.63	21.6	51
29775	00:01:59.100	3.69	20.43	0.18	24.13	15.13	0.63	21.6	51
29800	00:01:59.200	3.69	20.43	0.18	24.16	15.16	0.63	21.6	51
29825	00:01:59.300	3.69	20.43	0.18	24.16	15.18	0.63	21.6	51
29850	00:01:59.400	3.69	20.43	0.18	24.16	15.19	0.63	21.6	51
29875	00:01:59.500	3.69	20.43	0.18	24.19	15.21	0.63	21.6	51
29900	00:01:59.600	3.69	20.43	0.18	24.16	15.27	0.63	21.6	51
29925	00:01:59.700	3.69	20.43	0.18	24.22	15.27	0.63	21.6	51
29950	00:01:59.800	3.69	20.43	0.18	24.23	15.29	0.63	21.6	51
29975	00:01:59.900	3.69	20.43	0.18	24.32	15.31	0.63	21.6	51
30000	00:02:00.000	3.69	20.42	0.18	24.35	15.33	0.63	21.6	51
30025	00:02:00.100	3.7	20.42	0.18	24.41	15.37	0.63	21.6	51
30050	00:02:00.200	3.7	20.42	0.18	24.43	15.39	0.63	21.6	51
30075	00:02:00.300	3.7	20.42	0.18	24.46	15.4	0.63	21.6	51
30100	00:02:00.400	3.7	20.42	0.18	24.47	15.41	0.63	21.6	51
30125	00:02:00.500	3.7	20.42	0.18	24.49	15.42	0.63	21.6	51
30150	00:02:00.600	3.7	20.42	0.18	24.57	15.4	0.63	21.6	51
30175	00:02:00.700	3.7	20.42	0.18	24.58	15.42	0.63	21.6	51
30200	00:02:00.800	3.7	20.42	0.18	24.57	15.44	0.63	21.6	51
30225	00:02:00.900	3.7	20.42	0.19	24.56	15.47	0.63	21.6	51
30250	00:02:01.000	3.7	20.42	0.19	24.57	15.5	0.63	21.6	51
30275	00:02:01.100	3.7	20.42	0.19	24.56	15.48	0.63	21.6	51
30300	00:02:01.200	3.7	20.42	0.19	24.56	15.48	0.63	21.6	51
30325	00:02:01.300	3.7	20.42	0.19	24.55	15.49	0.63	21.6	51
30350	00:02:01.400	3.7	20.42	0.19	24.6	15.52	0.63	21.6	51
30375	00:02:01.500	3.7	20.42	0.19	24.57	15.55	0.63	21.6	51
30400	00:02:01.600	3.7	20.42	0.19	24.57	15.56	0.63	21.6	51
30425	00:02:01.700	3.7	20.42	0.19	24.54	15.58	0.64	21.6	51
30450	00:02:01.800	3.7	20.42	0.19	24.6	15.59	0.63	21.6	51
30475	00:02:01.900	3.7	20.42	0.19	24.59	15.6	0.63	21.6	51
30500	00:02:02.000	3.7	20.42	0.19	24.66	15.6	0.63	21.6	51
30525	00:02:02.100	3.7	20.42	0.19	24.68	15.62	0.63	21.6	51
30550	00:02:02.200	3.7	20.42	0.19	24.72	15.65	0.63	21.6	51
30575	00:02:02.300	3.7	20.42	0.19	24.8	15.69	0.63	21.6	51
30600	00:02:02.400	3.7	20.42	0.19	24.8	15.71	0.63	21.6	51
30625	00:02:02.500	3.7	20.42	0.19	24.87	15.73	0.63	21.6	51
30650	00:02:02.600	3.7	20.42	0.19	24.9	15.75	0.63	21.6	51
30675	00:02:02.700	3.7	20.42	0.19	24.98	15.77	0.63	21.6	51
30700	00:02:02.800	3.7	20.42	0.19	24.99	15.82	0.63	21.6	51
30725	00:02:02.900	3.7	20.42	0.19	25.07	15.83	0.63	21.6	51
30750	00:02:03.000	3.7	20.42	0.19	25.07	15.85	0.63	21.6	51
30775	00:02:03.100	3.7	20.42	0.19	25.07	15.87	0.63	21.6	51
30800	00:02:03.200	3.7	20.42	0.19	25.08	15.88	0.63	21.6	51
30825	00:02:03.300	3.7	20.42	0.19	25.07	15.88	0.63	21.6	51
30850	00:02:03.400	3.7	20.42	0.19	25.07	15.87	0.63	21.6	51
30875	00:02:03.500	3.7	20.42	0.19	25.08	15.87	0.63	21.6	51
30900	00:02:03.600	3.7	20.42	0.19	25.09	15.89	0.63	21.6	51
30925	00:02:03.700	3.7	20.42	0.19	25.08	15.9	0.63	21.6	51
30950	00:02:03.800	3.7	20.42	0.19	25.1	15.89	0.63	21.6	51
30975	00:02:03.900	3.7	20.42	0.19	25.08	15.91	0.63	21.6	51
31000	00:02:04.000	3.7	20.42	0.19	25.07	15.93	0.64	21.6	51
31025	00:02:04.100	3.7	20.42	0.19	25.11	15.94	0.63	21.6	51
31050	00:02:04.200	3.7	20.42	0.19	25.12	15.95	0.63	21.6	51
31075	00:02:04.300	3.69	20.42	0.19	25.14	15.95	0.63	21.6	51
31100	00:02:04.400	3.69	20.42	0.19	25.12	15.96	0.64	21.6	51
31125	00:02:04.500	3.69	20.42	0.19	25.13	15.99	0.64	21.6	51
31150	00:02:04.600	3.69	20.42	0.19	25.11	15.97	0.64	21.6	51
31175	00:02:04.700	3.69	20.42	0.19	25.1	15.97	0.64	21.6	51
31200	00:02:04.800	3.69	20.42	0.19	25.09	15.99	0.64	21.6	51
31225	00:02:04.900	3.69	20.42	0.19	25.08	15.97	0.64	21.6	51
31250	00:02:05.000	3.69	20.42	0.19	25.08	15.98	0.64	21.6	51
31275	00:02:05.100	3.69	20.42	0.19	25.02	15.99	0.64	21.6	51
31300	00:02:05.200	3.69	20.42	0.19	25.02	16.02	0.64	21.6	51
31325	00:02:05.300	3.69	20.42	0.19	25.02	16.04	0.64	21.6	51
31350	00:02:05.400	3.69	20.42	0.19	25.04	16.04	0.64	21.6	51
31375	00:02:05.500	3.69	20.42	0.19	25.01	16.01	0.64	21.6	51
31400	00:02:05.600	3.69	20.42	0.19	25.06	16.04	0.64	21.6	51
31425	00:02:05.700	3.69	20.42	0.19	25.09	16.01	0.64	21.6	51
31450	00:02:05.800	3.69	20.42	0.19	25.14	15.99	0.64	21.6	51
31475	00:02:05.900	3.69	20.42	0.19	25.15	15.98	0.64	21.6	51
31500	00:02:06.000	3.69	20.42	0.19	25.15	15.96	0.63	21.6	51
31525	00:02:06.100	3.69	20.42	0.19	25.21	15.95	0.63	21.6	51
31550	00:02:06.200	3.69	20.42	0.19	25.23	15.9	0.63	21.6	51
31575	00:02:06.300	3.69	20.42	0.19	25.2	15.88	0.63	21.6	51
31600	00:02:06.400	3.69	20.42	0.19	25.21	15.9	0.63	21.6	51
31625	00:02:06.500	3.69	20.42	0.19	25.21	15.9	0.63	21.6	51
31650	00:02:06.600	3.69	20.42	0.19	25.16	15.89	0.63	21.6	51
31675	00:02:06.700	3.69	20.42	0.19	25.16	15.9	0.63	21.6	51
31700	00:02:06.800	3.7	20.42	0.19	25.1	15.9	0.63	21.6	51
31725	00:02:06.900	3.69	20.42	0.19	25.12	15.9	0.63	21.6	51
31750	00:02:07.000	3.7	20.42	0.19	25.16	15.9	0.63	21.6	51
31775	00:02:07.100	3.7	20.42	0.19	25.18	15.9	0.63	21.6	51
31800	00:02:07.200	3.7	20.42	0.19	25.19	15.91	0.63	21.6	51
31825	00:02:07.300	3.7	20.42	0.19	25.21	15.91	0.63	21.6	51
31850	00:02:07.400	3.7	20.42	0.19	25.23	15.91	0.63	21.6	51
31875	00:02:07.500	3.7	20.42	0.19	25.26	15.9	0.63	21.6	51
31900	00:02:07.600	3.7	20.42	0.19	25.25	15.91	0.63	21.6	51
31925	00:02:07.700	3.7	20.42	0.19	25.26	15.94	0.63	21.6	51
31950	00:02:07.800	3.69	20.42	0.19	25.32	15.94	0.63	21.6	51
31975	00:02:07.900	3.69	20.42	0.19	25.33	15.95	0.63	21.6	51
32000	00:02:08.000	3.69	20.42	0.19	25.31	15.97	0.63	21.6	51
32025	00:02:08.100	3.69	20.42	0.19	25.31	15.98	0.63	21.6	51
32050	00:02:08.200	3.69	20.42	0.19	25.3	16.04	0.63	21.6	51
32075	00:02:08.300	3.69	20.42	0.19	25.32	16.06	0.63	21.6	51
32100	00:02:08.400	3.69	20.42	0.19	25.32	16.07	0.63	21.6	51
32125	00:02:08.500	3.69	20.42	0.19	25.34	16.09	0.63	21.6	51
32150	00:02:08.600	3.69	20.42	0.19	25.33	16.1	0.64	21.6	51
32175	00:02:08.700	3.69	20.42	0.19	25.3	16.11	0.64	21.6	51
32200	00:02:08.800	3.69	20.42	0.19	25.28	16.12	0.64	21.6	51
32225	00:02:08.900	3.69	20.42	0.19	25.23	16.14	0.64	21.6	51
32250	00:02:09.000	3.69	20.42	0.19	25.21	16.11	0.64	21.6	51
32275	00:02:09.100	3.69	20.42	0.19	25.21	16.12	0.64	21.6	51
32300	00:02:09.200	3.69	20.42	0.19	25.22	16.09	0.64	21.6	51
32325	00:02:09.300	3.69	20.42	0.19	25.18	16.07	0.64	21.6	51
32350	00:02:09.400	3.69	20.42	0.19	25.18	16.08	0.64	21.6	51
32375	00:02:09.500	3.69	20.42	0.19	25.13	16.05	0.64	21.6	51
32400	00:02:09.600	3.69	20.42	0.19	25.16	16.07	0.64	21.6	51
32425	00:02:09.700	3.69	20.42	0.19	25.18	16.02	0.64	21.6	51
32450	00:02:09.800	3.69	20.42	0.19	25.21	16.02	0.64	21.6	51
32475	00:02:09.900	3.69	20.42	0.19	25.27	15.99	0.63	21.6	51
32500	00:02:10.000	3.7	20.42	0.19	25.27	16.03	0.63	21.6	50.9
32525	00:02:10.100	3.7	20.42	0.19	25.23	16.01	0.63	21.6	50.9
32550	00:02:10.200	3.7	20.42	0.19	25.19	15.99	0.63	21.6	50.9
32575	00:02:10.300	3.7	20.42	0.19	25.19	15.99	0.63	21.6	50.9
32600	00:02:10.400	3.7	20.42	0.19	25.18	15.95	0.63	21.6	50.9
32625	00:02:10.500	3.69	20.42	0.19	25.16	15.97	0.63	21.6	50.9
32650	00:02:10.600	3.69	20.42	0.19	25.18	15.95	0.63	21.6	50.9
32675	00:02:10.700	3.69	20.42	0.19	25.11	15.96	0.64	21.6	50.9
32700	00:02:10.800	3.69	20.42	0.19	25.07	15.95	0.64	21.6	50.9
32725	00:02:10.900	3.69	20.42	0.19	24.99	15.98	0.64	21.6	50.9
32750	00:02:11.000	3.69	20.42	0.19	24.97	15.94	0.64	21.6	51
32775	00:02:11.100	3.69	20.42	0.19	24.99	15.93	0.64	21.6	51
32800	00:02:11.200	3.69	20.42	0.19	25.02	15.91	0.64	21.6	51
32825	00:02:11.300	3.69	20.42	0.19	25	15.91	0.64	21.6	51
32850	00:02:11.400	3.69	20.42	0.19	25	15.94	0.64	21.6	51
32875	00:02:11.500	3.69	20.42	0.19	25.01	15.95	0.64	21.6	51
32900	00:02:11.600	3.69	20.42	0.19	25.02	15.98	0.64	21.6	51
32925	00:02:11.700	3.69	20.42	0.19	25.1	15.98	0.64	21.6	51
32950	00:02:11.800	3.69	20.42	0.19	25.15	15.99	0.64	21.6	51
32975	00:02:11.900	3.69	20.42	0.19	25.22	15.98	0.63	21.6	51
33000	00:02:12.000	3.69	20.42	0.19	25.27	16.02	0.63	21.6	51
33025	00:02:12.100	3.69	20.42	0.19	25.25	16.03	0.63	21.6	51
33050	00:02:12.200	3.69	20.42	0.19	25.28	16.04	0.63	21.6	51
33075	00:02:12.300	3.69	20.42	0.19	25.29	16.06	0.64	21.6	51
33100	00:02:12.400	3.69	20.42	0.19	25.32	16.05	0.63	21.6	51
33125	00:02:12.500	3.69	20.42	0.19	25.37	16.05	0.63	21.6	51
33150	00:02:12.600	3.69	20.42	0.19	25.37	16.05	0.63	21.6	51
33175	00:02:12.700	3.69	20.41	0.19	25.4	16.07	0.63	21.6	51
33200	00:02:12.800	3.69	20.41	0.19	25.39	16.1	0.63	21.6	51
33225	00:02:12.900	3.69	20.41	0.19	25.38	16.1	0.63	21.6	51
33250	00:02:13.000	3.69	20.41	0.19	25.4	16.08	0.63	21.6	51
33275	00:02:13.100	3.69	20.41	0.19	25.44	16.11	0.63	21.6	51
33300	00:02:13.200	3.69	20.41	0.19	25.46	16.17	0.63	21.6	51
33325	00:02:13.300	3.69	20.41	0.19	25.54	16.18	0.63	21.6	51
33350	00:02:13.400	3.69	20.41	0.19	25.61	16.19	0.63	21.6	51
33375	00:02:13.500	3.69	20.41	0.19	25.63	16.21	0.63	21.6	51
33400	00:02:13.600	3.69	20.41	0.19	25.66	16.21	0.63	21.6	51
33425	00:02:13.700	3.69	20.41	0.19	25.61	16.23	0.63	21.6	51
33450	00:02:13.800	3.69	20.41	0.19	25.63	16.21	0.63	21.6	51
33475	00:02:13.900	3.69	20.41	0.19	25.61	16.24	0.63	21.6	51
33500	00:02:14.000	3.69	20.41	0.19	25.6	16.26	0.64	21.6	51
33525	00:02:14.100	3.69	20.41	0.19	25.61	16.23	0.63	21.6	51
33550	00:02:14.200	3.69	20.41	0.19	25.63	16.21	0.63	21.6	51
33575	00:02:14.300	3.69	20.41	0.19	25.64	16.21	0.63	21.6	51
33600	00:02:14.400	3.69	20.41	0.19	25.67	16.23	0.63	21.6	51
33625	00:02:14.500	3.69	20.41	0.19	25.7	16.25	0.63	21.6	51
33650	00:02:14.600	3.69	20.41	0.19	25.69	16.27	0.63	21.6	51
33675	00:02:14.700	3.69	20.41	0.19	25.72	16.27	0.63	21.6	51
33700	00:02:14.800	3.69	20.41	0.19	25.73	16.28	0.63	21.6	51
33725	00:02:14.900	3.69	20.41	0.19	25.8	16.23	0.63	21.6	51
33750	00:02:15.000	3.69	20.41	0.19	25.8	16.27	0.63	21.6	51
33775	00:02:15.100	3.69	20.41	0.19	25.82	16.32	0.63	21.6	51
33800	00:02:15.200	3.69	20.41	0.19	25.82	16.35	0.63	21.6	51
33825	00:02:15.300	3.69	20.41	0.19	25.84	16.37	0.63	21.6	51
33850	00:02:15.400	3.69	20.41	0.19	25.76	16.38	0.64	21.6	51
33875	00:02:15.500	3.69	20.41	0.19	25.74	16.39	0.64	21.6	51
33900	00:02:15.600	3.69	20.41	0.19	25.78	16.4	0.64	21.6	51
33925	00:02:15.700	3.69	20.41	0.19	25.81	16.39	0.64	21.6	51
33950	00:02:15.800	3.69	20.41	0.19	25.8	16.4	0.64	21.6	51
33975	00:02:15.900	3.69	20.41	0.19	25.78	16.45	0.64	21.6	51
34000	00:02:16.000	3.69	20.41	0.19	25.79	16.43	0.64	21.6	50.9
34025	00:02:16.100	3.69	20.41	0.19	25.77	16.43	0.64	21.6	50.9
34050	00:02:16.200	3.7	20.41	0.19	25.81	16.38	0.63	21.6	50.9
34075	00:02:16.300	3.7	20.41	0.19	25.75	16.36	0.64	21.6	50.9
34100	00:02:16.400	3.7	20.41	0.19	25.78	16.39	0.64	21.6	50.9
34125	00:02:16.500	3.7	20.41	0.19	25.75	16.38	0.64	21.6	50.9
34150	00:02:16.600	3.7	20.41	0.19	25.72	16.4	0.64	21.6	50.9
34175	00:02:16.700	3.69	20.41	0.19	25.73	16.4	0.64	21.6	50.9
34200	00:02:16.800	3.69	20.41	0.19	25.74	16.42	0.64	21.6	50.9
34225	00:02:16.900	3.69	20.41	0.19	25.81	16.47	0.64	21.6	50.9
34250	00:02:17.000	3.69	20.41	0.2	25.83	16.5	0.64	21.6	50.9
34275	00:02:17.100	3.69	20.41	0.2	25.87	16.51	0.64	21.6	50.9
34300	00:02:17.200	3.69	20.41	0.2	25.87	16.58	0.64	21.6	50.9
34325	00:02:17.300	3.69	20.41	0.2	25.9	16.61	0.64	21.6	50.9
34350	00:02:17.400	3.69	20.41	0.2	25.92	16.61	0.64	21.6	50.9
34375	00:02:17.500	3.69	20.41	0.2	25.97	16.64	0.64	21.6	50.9
34400	00:02:17.600	3.69	20.41	0.2	25.98	16.63	0.64	21.6	50.9
34425	00:02:17.700	3.69	20.41	0.2	25.98	16.64	0.64	21.6	50.9
34450	00:02:17.800	3.69	20.41	0.2	26	16.65	0.64	21.6	50.9
34475	00:02:17.900	3.69	20.41	0.2	25.96	16.62	0.64	21.6	50.9
34500	00:02:18.000	3.69	20.41	0.2	25.96	16.61	0.64	21.6	50.9
34525	00:02:18.100	3.69	20.41	0.2	25.91	16.58	0.64	21.6	50.9
34550	00:02:18.200	3.69	20.41	0.2	25.88	16.57	0.64	21.6	50.9
34575	00:02:18.300	3.69	20.41	0.2	25.88	16.55	0.64	21.6	50.9
34600	00:02:18.400	3.69	20.41	0.2	25.84	16.53	0.64	21.6	50.9
34625	00:02:18.500	3.69	20.41	0.2	25.81	16.51	0.64	21.6	50.9
34650	00:02:18.600	3.69	20.41	0.2	25.78	16.48	0.64	21.6	50.9
34675	00:02:18.700	3.69	20.41	0.19	25.75	16.44	0.64	21.6	50.9
34700	00:02:18.800	3.69	20.41	0.19	25.67	16.41	0.64	21.6	50.9
34725	00:02:18.900	3.69	20.41	0.19	25.64	16.38	0.64	21.6	50.9
34750	00:02:19.000	3.69	20.41	0.19	25.62	16.35	0.64	21.6	50.9
34775	00:02:19.100	3.69	20.41	0.19	25.61	16.34	0.64	21.6	50.9
34800	00:02:19.200	3.69	20.41	0.19	25.6	16.3	0.64	21.6	50.9
34825	00:02:19.300	3.69	20.41	0.19	25.58	16.27	0.64	21.6	50.9
34850	00:02:19.400	3.69	20.41	0.19	25.57	16.3	0.64	21.6	50.9
34875	00:02:19.500	3.7	20.41	0.19	25.57	16.3	0.64	21.6	50.9
34900	00:02:19.600	3.7	20.41	0.19	25.59	16.31	0.64	21.6	50.9
34925	00:02:19.700	3.7	20.41	0.19	25.57	16.33	0.64	21.6	50.9
34950	00:02:19.800	3.7	20.41	0.19	25.6	16.35	0.64	21.6	50.9
34975	00:02:19.900	3.7	20.41	0.19	25.59	16.35	0.64	21.6	50.9
35000	00:02:20.000	3.7	20.41	0.19	25.57	16.32	0.64	21.6	50.9
35025	00:02:20.100	3.7	20.41	0.19	25.62	16.33	0.64	21.6	50.9
35050	00:02:20.200	3.7	20.41	0.19	25.64	16.37	0.64	21.6	50.9
35075	00:02:20.300	3.7	20.41	0.19	25.64	16.4	0.64	21.6	50.9
35100	00:02:20.400	3.7	20.41	0.19	25.64	16.34	0.64	21.6	50.9
35125	00:02:20.500	3.69	20.41	0.19	25.6	16.32	0.64	21.6	50.9
35150	00:02:20.600	3.69	20.41	0.19	25.61	16.27	0.64	21.6	50.9
35175	00:02:20.700	3.69	20.41	0.19	25.61	16.25	0.63	21.6	50.9
35200	00:02:20.800	3.69	20.41	0.19	25.64	16.21	0.63	21.6	50.9
35225	00:02:20.900	3.69	20.41	0.19	25.67	16.22	0.63	21.6	50.9
35250	00:02:21.000	3.69	20.41	0.19	25.68	16.29	0.63	21.6	50.9
35275	00:02:21.100	3.69	20.41	0.19	25.66	16.25	0.63	21.6	50.9
35300	00:02:21.200	3.69	20.41	0.19	25.64	16.27	0.63	21.6	50.9
35325	00:02:21.300	3.69	20.41	0.19	25.62	16.28	0.64	21.6	50.9
35350	00:02:21.400	3.69	20.41	0.19	25.63	16.3	0.64	21.6	50.9
35375	00:02:21.500	3.69	20.41	0.19	25.66	16.32	0.64	21.6	50.9
35400	00:02:21.600	3.69	20.41	0.19	25.65	16.35	0.64	21.6	50.9
35425	00:02:21.700	3.69	20.41	0.19	25.66	16.42	0.64	21.6	50.9
35450	00:02:21.800	3.69	20.41	0.19	25.7	16.47	0.64	21.6	50.9
35475	00:02:21.900	3.69	20.41	0.19	25.7	16.48	0.64	21.6	50.9
35500	00:02:22.000	3.69	20.41	0.19	25.73	16.48	0.64	21.6	50.9
35525	00:02:22.100	3.69	20.41	0.2	25.74	16.51	0.64	21.6	50.9
35550	00:02:22.200	3.69	20.41	0.19	25.77	16.5	0.64	21.6	50.9
35575	00:02:22.300	3.7	20.41	0.19	25.83	16.5	0.64	21.6	50.9
35600	00:02:22.400	3.7	20.41	0.2	25.85	16.53	0.64	21.6	50.9
35625	00:02:22.500	3.7	20.41	0.2	25.86	16.54	0.64	21.6	50.9
35650	00:02:22.600	3.7	20.41	0.2	25.9	16.58	0.64	21.6	50.9
35675	00:02:22.700	3.7	20.41	0.2	25.94	16.55	0.64	21.6	50.9
35700	00:02:22.800	3.7	20.41	0.2	25.93	16.55	0.64	21.6	50.9
35725	00:02:22.900	3.7	20.41	0.2	25.96	16.56	0.64	21.6	50.9
35750	00:02:23.000	3.7	20.41	0.2	25.96	16.58	0.64	21.6	50.9
35775	00:02:23.100	3.7	20.41	0.2	26.01	16.61	0.64	21.6	50.9
35800	00:02:23.200	3.7	20.41	0.2	26	16.63	0.64	21.6	50.9
35825	00:02:23.300	3.7	20.41	0.2	26	16.66	0.64	21.6	50.9
35850	00:02:23.400	3.7	20.41	0.2	25.99	16.66	0.64	21.6	50.9
35875	00:02:23.500	3.7	20.41	0.2	25.99	16.68	0.64	21.6	50.9
35900	00:02:23.600	3.7	20.41	0.2	25.99	16.68	0.64	21.6	50.9
35925	00:02:23.700	3.7	20.41	0.2	25.98	16.69	0.64	21.6	50.9
35950	00:02:23.800	3.7	20.41	0.2	25.98	16.71	0.64	21.6	50.9
35975	00:02:23.900	3.7	20.41	0.2	25.94	16.72	0.64	21.6	50.9
36000	00:02:24.000	3.7	20.41	0.2	25.94	16.71	0.64	21.6	50.9
36025	00:02:24.100	3.7	20.41	0.2	25.91	16.7	0.64	21.6	50.9
36050	00:02:24.200	3.7	20.41	0.2	25.94	16.68	0.64	21.6	50.9
36075	00:02:24.300	3.7	20.41	0.2	25.94	16.69	0.64	21.6	50.9
36100	00:02:24.400	3.7	20.41	0.2	25.97	16.7	0.64	21.6	50.9
36125	00:02:24.500	3.7	20.41	0.2	26.01	16.69	0.64	21.6	50.9
36150	00:02:24.600	3.7	20.41	0.2	26.04	16.69	0.64	21.6	50.9
36175	00:02:24.700	3.7	20.41	0.2	26.06	16.71	0.64	21.6	50.9
36200	00:02:24.800	3.71	20.41	0.2	26.08	16.72	0.64	21.6	50.9
36225	00:02:24.900	3.71	20.41	0.2	26.11	16.77	0.64	21.6	50.9
36250	00:02:25.000	3.71	20.41	0.2	26.15	16.77	0.64	21.6	51
36275	00:02:25.100	3.71	20.41	0.2	26.12	16.78	0.64	21.6	51
36300	00:02:25.200	3.71	20.41	0.2	26.13	16.81	0.64	21.6	51
36325	00:02:25.300	3.7	20.41	0.2	26.13	16.84	0.64	21.6	51
36350	00:02:25.400	3.7	20.41	0.2	26.1	16.86	0.65	21.6	51
36375	00:02:25.500	3.7	20.41	0.2	26.08	16.85	0.65	21.6	51
36400	00:02:25.600	3.7	20.41	0.2	26.08	16.86	0.65	21.6	51
36425	00:02:25.700	3.7	20.41	0.2	26.07	16.83	0.65	21.6	51
36450	00:02:25.800	3.7	20.41	0.2	26.04	16.82	0.65	21.6	51
36475	00:02:25.900	3.7	20.41	0.2	26.03	16.78	0.64	21.6	51
36500	00:02:26.000	3.7	20.41	0.2	26.03	16.78	0.64	21.6	51
36525	00:02:26.100	3.7	20.41	0.2	26.04	16.8	0.65	21.6	51
36550	00:02:26.200	3.7	20.41	0.2	26.01	16.81	0.65	21.6	51
36575	00:02:26.300	3.7	20.41	0.2	26.06	16.77	0.64	21.6	51
36600	00:02:26.400	3.69	20.41	0.2	26.08	16.75	0.64	21.6	51
36625	00:02:26.500	3.69	20.41	0.2	26.11	16.79	0.64	21.6	51
36650	00:02:26.600	3.69	20.41	0.2	26.09	16.78	0.64	21.6	51
36675	00:02:26.700	3.69	20.41	0.2	26.12	16.83	0.64	21.6	51
36700	00:02:26.800	3.69	20.41	0.2	26.15	16.86	0.64	21.6	51
36725	00:02:26.900	3.69	20.41	0.2	26.17	16.89	0.65	21.6	51
36750	00:02:27.000	3.69	20.41	0.2	26.15	16.9	0.65	21.6	51
36775	00:02:27.100	3.69	20.41	0.2	26.15	16.89	0.65	21.6	51
36800	00:02:27.200	3.69	20.41	0.2	26.16	16.87	0.64	21.6	51
36825	00:02:27.300	3.69	20.41	0.2	26.12	16.91	0.65	21.6	51
36850	00:02:27.400	3.69	20.41	0.2	26.11	16.96	0.65	21.6	51
36875	00:02:27.500	3.69	20.41	0.2	26.12	16.97	0.65	21.6	51
36900	00:02:27.600	3.69	20.41	0.2	26.12	16.98	0.65	21.6	51
36925	00:02:27.700	3.69	20.41	0.2	26.07	16.98	0.65	21.6	51
36950	00:02:27.800	3.69	20.41	0.2	26.06	17	0.65	21.6	51
36975	00:02:27.900	3.69	20.41	0.2	26.06	17.02	0.65	21.6	51
37000	00:02:28.000	3.69	20.41	0.2	26.06	17.04	0.65	21.6	51
37025	00:02:28.100	3.69	20.41	0.2	26.05	17.03	0.65	21.6	51
37050	00:02:28.200	3.69	20.41	0.2	26.07	17.04	0.65	21.6	51
37075	00:02:28.300	3.69	20.41	0.2	26.12	16.99	0.65	21.6	51
37100	00:02:28.400	3.69	20.41	0.2	26.16	16.93	0.65	21.6	51
37125	00:02:28.500	3.69	20.41	0.2	26.16	16.9	0.65	21.6	51
37150	00:02:28.600	3.69	20.41	0.2	26.19	16.89	0.64	21.6	51
37175	00:02:28.700	3.69	20.41	0.2	26.25	16.82	0.64	21.6	51
37200	00:02:28.800	3.68	20.41	0.2	26.29	16.77	0.64	21.6	51
37225	00:02:28.900	3.68	20.41	0.2	26.29	16.75	0.64	21.6	51
37250	00:02:29.000	3.69	20.41	0.2	26.28	16.75	0.64	21.6	51
37275	00:02:29.100	3.69	20.41	0.2	26.32	16.79	0.64	21.6	51
37300	00:02:29.200	3.69	20.41	0.2	26.32	16.76	0.64	21.6	51
37325	00:02:29.300	3.69	20.41	0.2	26.28	16.76	0.64	21.6	51
37350	00:02:29.400	3.69	20.41	0.2	26.28	16.79	0.64	21.6	51
37375	00:02:29.500	3.69	20.41	0.2	26.27	16.82	0.64	21.6	51
37400	00:02:29.600	3.69	20.41	0.2	26.28	16.88	0.64	21.6	51
37425	00:02:29.700	3.69	20.41	0.2	26.27	16.94	0.64	21.6	51
37450	00:02:29.800	3.69	20.41	0.2	26.28	16.97	0.65	21.6	51
37475	00:02:29.900	3.69	20.41	0.2	26.31	16.98	0.65	21.6	51
37500	00:02:30.000	3.69	20.41	0.2	26.36	16.99	0.64	21.6	51
37525	00:02:30.100	3.69	20.41	0.2	26.38	16.97	0.64	21.6	51
37550	00:02:30.200	3.69	20.41	0.2	26.39	17.02	0.64	21.6	51
37575	00:02:30.300	3.69	20.4	0.2	26.42	17.06	0.65	21.6	51
37600	00:02:30.400	3.69	20.41	0.2	26.41	17.05	0.65	21.6	51
37625	00:02:30.500	3.69	20.41	0.2	26.42	17.06	0.65	21.6	51
37650	00:02:30.600	3.69	20.41	0.2	26.41	17.07	0.65	21.6	51
37675	00:02:30.700	3.69	20.41	0.2	26.38	17.06	0.65	21.6	51
37700	00:02:30.800	3.69	20.41	0.2	26.38	17.1	0.65	21.6	51
37725	00:02:30.900	3.69	20.41	0.2	26.34	17.12	0.65	21.6	51
37750	00:02:31.000	3.69	20.41	0.2	26.32	17.15	0.65	21.6	51
37775	00:02:31.100	3.69	20.41	0.2	26.35	17.19	0.65	21.6	51
37800	00:02:31.200	3.69	20.41	0.2	26.36	17.18	0.65	21.6	51
37825	00:02:31.300	3.69	20.41	0.2	26.36	17.21	0.65	21.6	51
37850	00:02:31.400	3.69	20.41	0.2	26.4	17.27	0.65	21.6	51
37875	00:02:31.500	3.69	20.41	0.2	26.4	17.27	0.65	21.6	51
37900	00:02:31.600	3.69	20.41	0.2	26.42	17.27	0.65	21.6	51
37925	00:02:31.700	3.69	20.4	0.2	26.44	17.3	0.65	21.6	51
37950	00:02:31.800	3.69	20.4	0.2	26.48	17.32	0.65	21.6	51
37975	00:02:31.900	3.69	20.4	0.2	26.55	17.32	0.65	21.6	51
38000	00:02:32.000	3.69	20.4	0.2	26.55	17.33	0.65	21.6	51
38025	00:02:32.100	3.69	20.4	0.2	26.52	17.34	0.65	21.6	51
38050	00:02:32.200	3.69	20.4	0.2	26.55	17.35	0.65	21.6	51
38075	00:02:32.300	3.69	20.4	0.2	26.56	17.32	0.65	21.6	51
38100	00:02:32.400	3.69	20.4	0.2	26.55	17.31	0.65	21.6	51
38125	00:02:32.500	3.69	20.4	0.2	26.59	17.29	0.65	21.6	51
38150	00:02:32.600	3.69	20.4	0.2	26.58	17.26	0.65	21.6	51
38175	00:02:32.700	3.69	20.4	0.2	26.61	17.26	0.65	21.6	51
38200	00:02:32.800	3.69	20.4	0.2	26.62	17.25	0.65	21.6	51
38225	00:02:32.900	3.69	20.4	0.2	26.59	17.25	0.65	21.6	51
38250	00:02:33.000	3.69	20.4	0.2	26.64	17.23	0.65	21.6	51
38275	00:02:33.100	3.69	20.4	0.2	26.68	17.24	0.65	21.6	51
38300	00:02:33.200	3.69	20.4	0.2	26.64	17.27	0.65	21.6	51
38325	00:02:33.300	3.69	20.4	0.2	26.68	17.28	0.65	21.6	51
38350	00:02:33.400	3.69	20.4	0.2	26.67	17.26	0.65	21.6	51
38375	00:02:33.500	3.69	20.4	0.2	26.68	17.28	0.65	21.6	51
38400	00:02:33.600	3.69	20.4	0.2	26.67	17.3	0.65	21.6	51
38425	00:02:33.700	3.69	20.4	0.2	26.66	17.3	0.65	21.6	51
38450	00:02:33.800	3.69	20.4	0.2	26.6	17.26	0.65	21.6	51
38475	00:02:33.900	3.69	20.4	0.2	26.6	17.25	0.65	21.6	51
38500	00:02:34.000	3.68	20.4	0.2	26.55	17.19	0.65	21.6	51
38525	00:02:34.100	3.68	20.4	0.2	26.5	17.16	0.65	21.6	51
38550	00:02:34.200	3.68	20.4	0.2	26.51	17.16	0.65	21.6	51
38575	00:02:34.300	3.68	20.4	0.2	26.46	17.16	0.65	21.6	51
38600	00:02:34.400	3.68	20.4	0.2	26.47	17.14	0.65	21.6	51
38625	00:02:34.500	3.68	20.4	0.2	26.46	17.13	0.65	21.6	51
38650	00:02:34.600	3.68	20.4	0.2	26.46	17.12	0.65	21.6	51
38675	00:02:34.700	3.68	20.4	0.2	26.47	17.11	0.65	21.6	51
38700	00:02:34.800	3.68	20.4	0.2	26.51	17.13	0.65	21.6	51
38725	00:02:34.900	3.68	20.4	0.2	26.52	17.14	0.65	21.6	51
38750	00:02:35.000	3.68	20.4	0.2	26.54	17.19	0.65	21.6	51
38775	00:02:35.100	3.68	20.4	0.2	26.57	17.19	0.65	21.6	51
38800	00:02:35.200	3.68	20.4	0.2	26.55	17.19	0.65	21.6	51
38825	00:02:35.300	3.68	20.4	0.2	26.56	17.19	0.65	21.6	51
38850	00:02:35.400	3.68	20.4	0.2	26.56	17.22	0.65	21.6	51
38875	00:02:35.500	3.68	20.4	0.2	26.53	17.25	0.65	21.6	51
38900	00:02:35.600	3.68	20.4	0.2	26.54	17.31	0.65	21.6	51
38925	00:02:35.700	3.68	20.4	0.2	26.52	17.33	0.65	21.6	51
38950	00:02:35.800	3.68	20.4	0.2	26.49	17.34	0.65	21.6	51
38975	00:02:35.900	3.68	20.4	0.2	26.47	17.33	0.65	21.6	51
39000	00:02:36.000	3.68	20.4	0.2	26.48	17.3	0.65	21.6	51
39025	00:02:36.100	3.68	20.4	0.2	26.49	17.31	0.65	21.6	51
39050	00:02:36.200	3.68	20.4	0.2	26.49	17.3	0.65	21.6	51
39075	00:02:36.300	3.68	20.4	0.2	26.5	17.31	0.65	21.6	51
39100	00:02:36.400	3.68	20.4	0.2	26.5	17.3	0.65	21.6	51
39125	00:02:36.500	3.68	20.4	0.2	26.54	17.28	0.65	21.6	51
39150	00:02:36.600	3.68	20.4	0.2	26.55	17.26	0.65	21.6	51
39175	00:02:36.700	3.68	20.4	0.2	26.56	17.3	0.65	21.6	51
39200	00:02:36.800	3.68	20.4	0.2	26.62	17.33	0.65	21.6	51
39225	00:02:36.900	3.68	20.4	0.2	26.66	17.36	0.65	21.6	51
39250	00:02:37.000	3.68	20.4	0.2	26.67	17.39	0.65	21.6	51
39275	00:02:37.100	3.68	20.4	0.2	26.7	17.44	0.65	21.6	51
39300	00:02:37.200	3.68	20.4	0.2	26.75	17.47	0.65	21.6	51
39325	00:02:37.300	3.68	20.4	0.21	26.75	17.49	0.65	21.6	51
39350	00:02:37.400	3.68	20.4	0.21	26.76	17.53	0.65	21.6	51
39375	00:02:37.500	3.68	20.4	0.21	26.77	17.57	0.66	21.6	51
39400	00:02:37.600	3.68	20.4	0.21	26.78	17.58	0.66	21.6	51
39425	00:02:37.700	3.68	20.4	0.21	26.81	17.53	0.65	21.6	51
39450	00:02:37.800	3.68	20.4	0.21	26.78	17.52	0.65	21.6	51
39475	00:02:37.900	3.68	20.4	0.21	26.75	17.53	0.66	21.6	51
39500	00:02:38.000	3.68	20.4	0.21	26.78	17.53	0.65	21.6	51
39525	00:02:38.100	3.68	20.4	0.21	26.79	17.51	0.65	21.6	51
39550	00:02:38.200	3.68	20.4	0.21	26.75	17.5	0.65	21.6	51
39575	00:02:38.300	3.68	20.4	0.2	26.78	17.49	0.65	21.6	51
39600	00:02:38.400	3.68	20.4	0.2	26.83	17.48	0.65	21.6	51
39625	00:02:38.500	3.68	20.4	0.2	26.84	17.49	0.65	21.6	51
39650	00:02:38.600	3.68	20.4	0.21	26.84	17.52	0.65	21.6	51
39675	00:02:38.700	3.68	20.4	0.21	26.88	17.55	0.65	21.6	51
39700	00:02:38.800	3.68	20.4	0.21	26.92	17.59	0.65	21.6	51
39725	00:02:38.900	3.68	20.4	0.21	26.96	17.63	0.65	21.6	51
39750	00:02:39.000	3.68	20.4	0.21	26.96	17.68	0.66	21.6	51
39775	00:02:39.100	3.68	20.4	0.21	26.97	17.69	0.66	21.6	51
39800	00:02:39.200	3.68	20.4	0.21	27.02	17.68	0.65	21.6	51
39825	00:02:39.300	3.68	20.4	0.21	26.99	17.68	0.66	21.6	51
39850	00:02:39.400	3.68	20.4	0.21	26.98	17.69	0.66	21.6	51
39875	00:02:39.500	3.68	20.4	0.21	27.02	17.63	0.65	21.6	51
39900	00:02:39.600	3.68	20.4	0.21	27.04	17.59	0.65	21.6	51
39925	00:02:39.700	3.68	20.4	0.21	27.05	17.59	0.65	21.6	51
39950	00:02:39.800	3.68	20.4	0.21	27.07	17.59	0.65	21.6	51
39975	00:02:39.900	3.68	20.4	0.21	27.07	17.57	0.65	21.6	51
40000	00:02:40.000	3.68	20.4	0.21	27.07	17.53	0.65	21.6	51
40025	00:02:40.100	3.68	20.4	0.21	27.04	17.53	0.65	21.6	51
40050	00:02:40.200	3.68	20.4	0.21	27.02	17.56	0.65	21.6	51
40075	00:02:40.300	3.68	20.4	0.21	27.01	17.6	0.65	21.6	51
40100	00:02:40.400	3.68	20.4	0.21	26.99	17.61	0.65	21.6	51
40125	00:02:40.500	3.68	20.4	0.21	26.93	17.67	0.66	21.6	51
40150	00:02:40.600	3.68	20.4	0.21	26.9	17.71	0.66	21.6	51
40175	00:02:40.700	3.68	20.4	0.21	26.85	17.72	0.66	21.6	51
40200	00:02:40.800	3.68	20.4	0.21	26.83	17.69	0.66	21.6	51
40225	00:02:40.900	3.68	20.4	0.21	26.82	17.72	0.66	21.6	51
40250	00:02:41.000	3.68	20.4	0.21	26.83	17.72	0.66	21.6	51
40275	00:02:41.100	3.68	20.4	0.21	26.89	17.73	0.66	21.6	51
40300	00:02:41.200	3.68	20.4	0.21	26.91	17.72	0.66	21.6	51
40325	00:02:41.300	3.69	20.4	0.21	26.95	17.69	0.66	21.6	51
40350	00:02:41.400	3.69	20.4	0.21	27.01	17.68	0.65	21.6	51
40375	00:02:41.500	3.69	20.4	0.21	27.07	17.67	0.65	21.6	51
40400	00:02:41.600	3.69	20.4	0.21	27.11	17.65	0.65	21.6	51
40425	00:02:41.700	3.69	20.4	0.21	27.13	17.65	0.65	21.6	51
40450	00:02:41.800	3.69	20.4	0.21	27.1	17.66	0.65	21.6	51
40475	00:02:41.900	3.69	20.4	0.21	27.1	17.61	0.65	21.6	51
40500	00:02:42.000	3.69	20.4	0.21	27.09	17.6	0.65	21.6	51
40525	00:02:42.100	3.68	20.4	0.21	27.02	17.59	0.65	21.6	51
40550	00:02:42.200	3.68	20.4	0.21	27.03	17.6	0.65	21.6	51
40575	00:02:42.300	3.68	20.4	0.21	27.04	17.58	0.65	21.6	51
40600	00:02:42.400	3.68	20.4	0.21	27.01	17.63	0.65	21.6	51
40625	00:02:42.500	3.68	20.4	0.21	27.01	17.65	0.65	21.6	51
40650	00:02:42.600	3.68	20.4	0.21	27.01	17.63	0.65	21.6	51
40675	00:02:42.700	3.68	20.4	0.21	27.04	17.61	0.65	21.6	51
40700	00:02:42.800	3.68	20.4	0.21	27.08	17.6	0.65	21.6	51
40725	00:02:42.900	3.68	20.4	0.21	27.12	17.65	0.65	21.6	51
40750	00:02:43.000	3.68	20.4	0.21	27.11	17.67	0.65	21.6	51
40775	00:02:43.100	3.68	20.4	0.21	27.2	17.67	0.65	21.6	51
40800	00:02:43.200	3.68	20.4	0.21	27.18	17.67	0.65	21.6	51
40825	00:02:43.300	3.68	20.4	0.21	27.16	17.69	0.65	21.6	51
40850	00:02:43.400	3.68	20.4	0.21	27.14	17.66	0.65	21.6	51
40875	00:02:43.500	3.68	20.4	0.21	27.12	17.66	0.65	21.6	51
40900	00:02:43.600	3.68	20.4	0.21	27.08	17.68	0.65	21.6	51
40925	00:02:43.700	3.68	20.4	0.21	27.05	17.66	0.65	21.6	51
40950	00:02:43.800	3.68	20.4	0.21	27.04	17.68	0.65	21.6	51
40975	00:02:43.900	3.69	20.4	0.21	27.03	17.69	0.65	21.6	51
41000	00:02:44.000	3.69	20.4	0.21	27.03	17.71	0.66	21.6	51
41025	00:02:44.100	3.69	20.4	0.21	26.99	17.73	0.66	21.6	51
41050	00:02:44.200	3.69	20.4	0.21	26.99	17.76	0.66	21.6	51
41075	00:02:44.300	3.69	20.4	0.21	27.03	17.75	0.66	21.6	51
41100	00:02:44.400	3.69	20.4	0.21	27.04	17.73	0.66	21.6	51
41125	00:02:44.500	3.69	20.4	0.21	27.03	17.71	0.66	21.6	51
41150	00:02:44.600	3.69	20.4	0.21	27.09	17.73	0.65	21.6	51
41175	00:02:44.700	3.69	20.4	0.21	27.12	17.78	0.66	21.6	51
41200	00:02:44.800	3.69	20.4	0.21	27.13	17.81	0.66	21.6	51
41225	00:02:44.900	3.69	20.4	0.21	27.16	17.83	0.66	21.6	51
41250	00:02:45.000	3.69	20.4	0.21	27.19	17.83	0.66	21.6	51
41275	00:02:45.100	3.69	20.4	0.21	27.22	17.82	0.65	21.6	51
41300	00:02:45.200	3.69	20.4	0.21	27.3	17.81	0.65	21.6	51
41325	00:02:45.300	3.69	20.4	0.21	27.31	17.85	0.65	21.6	51
41350	00:02:45.400	3.69	20.4	0.21	27.3	17.9	0.66	21.6	51
41375	00:02:45.500	3.69	20.4	0.21	27.33	17.93	0.66	21.6	51
41400	00:02:45.600	3.69	20.4	0.21	27.33	17.94	0.66	21.6	51
41425	00:02:45.700	3.69	20.4	0.21	27.34	17.92	0.66	21.6	51
41450	00:02:45.800	3.69	20.4	0.21	27.36	17.88	0.65	21.6	51
41475	00:02:45.900	3.69	20.4	0.21	27.32	17.86	0.65	21.6	51
41500	00:02:46.000	3.69	20.4	0.21	27.34	17.89	0.65	21.6	51
41525	00:02:46.100	3.69	20.4	0.21	27.35	17.9	0.65	21.6	51
41550	00:02:46.200	3.69	20.4	0.21	27.31	17.93	0.66	21.6	51
41575	00:02:46.300	3.69	20.4	0.21	27.31	17.94	0.66	21.6	51
41600	00:02:46.400	3.69	20.4	0.21	27.37	17.93	0.66	21.6	51
41625	00:02:46.500	3.68	20.4	0.21	27.41	17.94	0.65	21.6	51
41650	00:02:46.600	3.68	20.4	0.21	27.43	17.95	0.65	21.6	51
41675	00:02:46.700	3.68	20.39	0.21	27.45	17.99	0.66	21.6	51
41700	00:02:46.800	3.68	20.39	0.21	27.45	18.03	0.66	21.6	51
41725	00:02:46.900	3.68	20.39	0.21	27.48	18.06	0.66	21.6	51
41750	00:02:47.000	3.68	20.39	0.21	27.46	18.05	0.66	21.6	51
41775	00:02:47.100	3.68	20.39	0.21	27.48	18.09	0.66	21.6	51
41800	00:02:47.200	3.68	20.39	0.21	27.48	18.1	0.66	21.6	51
41825	00:02:47.300	3.68	20.39	0.21	27.49	18.06	0.66	21.6	51
41850	00:02:47.400	3.68	20.39	0.21	27.48	18.11	0.66	21.6	51
41875	00:02:47.500	3.68	20.39	0.21	27.47	18.09	0.66	21.6	51
41900	00:02:47.600	3.68	20.39	0.21	27.48	18.14	0.66	21.6	51
41925	00:02:47.700	3.68	20.39	0.21	27.51	18.14	0.66	21.6	51
41950	00:02:47.800	3.68	20.39	0.21	27.55	18.14	0.66	21.6	51
41975	00:02:47.900	3.69	20.39	0.21	27.59	18.15	0.66	21.6	51
42000	00:02:48.000	3.69	20.39	0.21	27.62	18.19	0.66	21.6	51
42025	00:02:48.100	3.69	20.39	0.21	27.68	18.16	0.66	21.6	51
42050	00:02:48.200	3.69	20.39	0.21	27.68	18.16	0.66	21.6	51
42075	00:02:48.300	3.69	20.39	0.21	27.66	18.22	0.66	21.6	51
42100	00:02:48.400	3.69	20.39	0.21	27.65	18.2	0.66	21.6	51
42125	00:02:48.500	3.69	20.39	0.21	27.63	18.22	0.66	21.6	51
42150	00:02:48.600	3.69	20.39	0.21	27.6	18.21	0.66	21.6	51
42175	00:02:48.700	3.69	20.39	0.21	27.54	18.22	0.66	21.6	51
42200	00:02:48.800	3.69	20.39	0.21	27.5	18.26	0.66	21.6	51
42225	00:02:48.900	3.69	20.39	0.21	27.48	18.26	0.66	21.6	51
42250	00:02:49.000	3.69	20.39	0.21	27.47	18.23	0.66	21.6	51
42275	00:02:49.100	3.69	20.4	0.21	27.43	18.28	0.67	21.6	51
42300	00:02:49.200	3.69	20.4	0.21	27.43	18.3	0.67	21.6	51
42325	00:02:49.300	3.69	20.4	0.21	27.45	18.29	0.67	21.6	51
42350	00:02:49.400	3.69	20.39	0.21	27.48	18.25	0.66	21.6	51
42375	00:02:49.500	3.69	20.39	0.21	27.48	18.26	0.66	21.6	51
42400	00:02:49.600	3.69	20.39	0.21	27.51	18.24	0.66	21.6	51
42425	00:02:49.700	3.69	20.39	0.21	27.53	18.23	0.66	21.6	51
42450	00:02:49.800	3.69	20.39	0.21	27.52	18.19	0.66	21.6	51
42475	00:02:49.900	3.69	20.39	0.21	27.52	18.17	0.66	21.6	51
42500	00:02:50.000	3.68	20.39	0.21	27.51	18.15	0.66	21.6	51
42525	00:02:50.100	3.68	20.39	0.21	27.5	18.11	0.66	21.6	51
42550	00:02:50.200	3.68	20.39	0.21	27.5	18.05	0.66	21.6	51
42575	00:02:50.300	3.68	20.39	0.21	27.46	18.06	0.66	21.6	51
42600	00:02:50.400	3.68	20.4	0.21	27.42	18.06	0.66	21.6	51
42625	00:02:50.500	3.68	20.39	0.21	27.46	18.03	0.66	21.6	51
42650	00:02:50.600	3.68	20.4	0.21	27.43	18.01	0.66	21.6	51
42675	00:02:50.700	3.68	20.4	0.21	27.41	18.01	0.66	21.6	51
42700	00:02:50.800	3.68	20.4	0.21	27.41	18.02	0.66	21.6	51
42725	00:02:50.900	3.69	20.4	0.21	27.4	18.01	0.66	21.6	51
42750	00:02:51.000	3.69	20.4	0.21	27.41	18.03	0.66	21.6	51
42775	00:02:51.100	3.69	20.4	0.21	27.4	18.01	0.66	21.6	51
42800	00:02:51.200	3.69	20.4	0.21	27.41	18.01	0.66	21.6	51
42825	00:02:51.300	3.69	20.4	0.21	27.43	18	0.66	21.6	51
42850	00:02:51.400	3.69	20.4	0.21	27.43	18.01	0.66	21.6	51
42875	00:02:51.500	3.69	20.4	0.21	27.39	18.06	0.66	21.6	51
42900	00:02:51.600	3.69	20.4	0.21	27.4	18.08	0.66	21.6	51
42925	00:02:51.700	3.69	20.4	0.21	27.43	18.08	0.66	21.6	51
42950	00:02:51.800	3.69	20.4	0.21	27.42	18.12	0.66	21.6	51
42975	00:02:51.900	3.69	20.4	0.21	27.42	18.15	0.66	21.6	51
43000	00:02:52.000	3.69	20.4	0.21	27.41	18.18	0.66	21.6	51
43025	00:02:52.100	3.69	20.4	0.21	27.45	18.22	0.66	21.6	51
43050	00:02:52.200	3.69	20.4	0.21	27.45	18.26	0.67	21.6	51
43075	00:02:52.300	3.69	20.39	0.21	27.5	18.28	0.66	21.6	51
43100	00:02:52.400	3.69	20.39	0.21	27.55	18.28	0.66	21.6	51
43125	00:02:52.500	3.69	20.39	0.21	27.57	18.23	0.66	21.6	51
43150	00:02:52.600	3.69	20.39	0.21	27.59	18.22	0.66	21.6	51
43175	00:02:52.700	3.69	20.39	0.21	27.62	18.22	0.66	21.6	51
43200	00:02:52.800	3.69	20.39	0.21	27.65	18.19	0.66	21.6	51
43225	00:02:52.900	3.69	20.39	0.21	27.67	18.17	0.66	21.6	51
43250	00:02:53.000	3.69	20.39	0.21	27.68	18.15	0.66	21.6	51
43275	00:02:53.100	3.69	20.39	0.21	27.64	18.19	0.66	21.6	51
43300	00:02:53.200	3.69	20.39	0.21	27.63	18.2	0.66	21.6	51
43325	00:02:53.300	3.69	20.39	0.21	27.58	18.18	0.66	21.6	51
43350	00:02:53.400	3.69	20.39	0.21	27.55	18.2	0.66	21.6	51
43375	00:02:53.500	3.69	20.39	0.21	27.54	18.21	0.66	21.6	51
43400	00:02:53.600	3.69	20.39	0.21	27.54	18.25	0.66	21.6	51
43425	00:02:53.700	3.69	20.39	0.21	27.52	18.25	0.66	21.6	51
43450	00:02:53.800	3.69	20.39	0.21	27.5	18.25	0.66	21.6	51
43475	00:02:53.900	3.69	20.39	0.21	27.51	18.27	0.66	21.6	51
43500	00:02:54.000	3.69	20.39	0.21	27.49	18.26	0.66	21.6	51
43525	00:02:54.100	3.69	20.39	0.21	27.5	18.21	0.66	21.6	51
43550	00:02:54.200	3.69	20.39	0.21	27.51	18.19	0.66	21.6	51
43575	00:02:54.300	3.69	20.39	0.21	27.54	18.16	0.66	21.6	51
43600	00:02:54.400	3.69	20.39	0.21	27.54	18.17	0.66	21.6	51
43625	00:02:54.500	3.69	20.39	0.21	27.53	18.23	0.66	21.6	51
43650	00:02:54.600	3.69	20.4	0.21	27.49	18.2	0.66	21.6	51
43675	00:02:54.700	3.69	20.39	0.21	27.52	18.23	0.66	21.6	51
43700	00:02:54.800	3.69	20.39	0.21	27.54	18.26	0.66	21.6	51
43725	00:02:54.900	3.69	20.39	0.21	27.55	18.25	0.66	21.6	51
43750	00:02:55.000	3.69	20.39	0.21	27.6	18.29	0.66	21.6	51
43775	00:02:55.100	3.7	20.39	0.21	27.61	18.3	0.66	21.6	51
43800	00:02:55.200	3.7	20.39	0.21	27.63	18.31	0.66	21.6	51
43825	00:02:55.300	3.7	20.39	0.21	27.63	18.33	0.66	21.6	51
43850	00:02:55.400	3.7	20.39	0.21	27.68	18.37	0.66	21.6	51
43875	00:02:55.500	3.7	20.39	0.21	27.74	18.29	0.66	21.6	51
43900	00:02:55.600	3.7	20.39	0.21	27.8	18.29	0.66	21.6	51
43925	00:02:55.700	3.7	20.39	0.21	27.81	18.29	0.66	21.6	51
43950	00:02:55.800	3.7	20.39	0.21	27.84	18.29	0.66	21.6	51
43975	00:02:55.900	3.7	20.39	0.21	27.85	18.31	0.66	21.6	51
44000	00:02:56.000	3.7	20.39	0.21	27.84	18.31	0.66	21.6	51
44025	00:02:56.100	3.7	20.39	0.21	27.82	18.33	0.66	21.6	51
44050	00:02:56.200	3.7	20.39	0.21	27.76	18.38	0.66	21.6	51
44075	00:02:56.300	3.7	20.39	0.21	27.78	18.4	0.66	21.6	51
44100	00:02:56.400	3.7	20.39	0.21	27.75	18.36	0.66	21.6	51
44125	00:02:56.500	3.7	20.39	0.21	27.73	18.36	0.66	21.6	51
44150	00:02:56.600	3.7	20.39	0.21	27.73	18.39	0.66	21.6	51
44175	00:02:56.700	3.7	20.39	0.21	27.71	18.36	0.66	21.6	51
44200	00:02:56.800	3.7	20.39	0.21	27.73	18.36	0.66	21.6	51
44225	00:02:56.900	3.7	20.39	0.21	27.75	18.34	0.66	21.6	51
44250	00:02:57.000	3.7	20.39	0.21	27.79	18.34	0.66	21.6	51
44275	00:02:57.100	3.7	20.39	0.21	27.82	18.32	0.66	21.6	51
44300	00:02:57.200	3.7	20.39	0.21	27.89	18.3	0.66	21.6	51
44325	00:02:57.300	3.7	20.39	0.21	27.88	18.33	0.66	21.6	51
44350	00:02:57.400	3.7	20.39	0.21	27.9	18.36	0.66	21.6	51
44375	00:02:57.500	3.7	20.39	0.21	27.89	18.37	0.66	21.6	51
44400	00:02:57.600	3.7	20.39	0.21	27.84	18.38	0.66	21.6	51
44425	00:02:57.700	3.7	20.39	0.21	27.84	18.42	0.66	21.6	51
44450	00:02:57.800	3.7	20.39	0.21	27.87	18.41	0.66	21.6	51
44475	00:02:57.900	3.7	20.39	0.21	27.87	18.42	0.66	21.6	51
44500	00:02:58.000	3.7	20.39	0.21	27.82	18.41	0.66	21.6	51
44525	00:02:58.100	3.7	20.39	0.21	27.79	18.43	0.66	21.6	51
44550	00:02:58.200	3.7	20.39	0.21	27.77	18.43	0.66	21.6	51
44575	00:02:58.300	3.7	20.39	0.21	27.79	18.41	0.66	21.6	51
44600	00:02:58.400	3.7	20.39	0.21	27.79	18.39	0.66	21.6	51
44625	00:02:58.500	3.7	20.39	0.21	27.81	18.42	0.66	21.6	51
44650	00:02:58.600	3.7	20.39	0.21	27.85	18.4	0.66	21.6	51
44675	00:02:58.700	3.7	20.39	0.21	27.84	18.37	0.66	21.6	51
44700	00:02:58.800	3.7	20.39	0.21	27.74	18.43	0.66	21.6	51
44725	00:02:58.900	3.7	20.39	0.21	27.73	18.41	0.66	21.6	51
44750	00:02:59.000	3.7	20.39	0.21	27.79	18.43	0.66	21.6	51
44775	00:02:59.100	3.7	20.39	0.21	27.85	18.4	0.66	21.6	51
44800	00:02:59.200	3.7	20.39	0.21	27.89	18.36	0.66	21.6	51
44825	00:02:59.300	3.7	20.39	0.21	27.9	18.34	0.66	21.6	51
44850	00:02:59.400	3.7	20.39	0.21	27.94	18.37	0.66	21.6	51
44875	00:02:59.500	3.7	20.39	0.21	27.94	18.35	0.66	21.6	51
44900	00:02:59.600	3.7	20.39	0.21	27.99	18.36	0.66	21.6	51
44925	00:02:59.700	3.7	20.39	0.21	27.99	18.4	0.66	21.6	51
44950	00:02:59.800	3.7	20.39	0.21	28.05	18.35	0.65	21.6	51
44975	00:02:59.900	3.7	20.39	0.21	28.04	18.38	0.66	21.6	51
45000	00:03:00.000	3.7	20.39	0.21	27.99	18.36	0.66	21.6	51
45025	00:03:00.100	3.7	20.39	0.21	27.95	18.38	0.66	21.6	51
45050	00:03:00.200	3.7	20.39	0.21	27.93	18.41	0.66	21.6	51
45075	00:03:00.300	3.7	20.39	0.21	27.91	18.44	0.66	21.6	51
45100	00:03:00.400	3.7	20.39	0.21	27.86	18.46	0.66	21.6	51
45125	00:03:00.500	3.7	20.39	0.21	27.89	18.47	0.66	21.6	51
45150	00:03:00.600	3.7	20.39	0.21	27.85	18.46	0.66	21.6	51
45175	00:03:00.700	3.7	20.39	0.21	27.87	18.4	0.66	21.6	51
45200	00:03:00.800	3.7	20.39	0.21	27.88	18.39	0.66	21.6	51
45225	00:03:00.900	3.69	20.39	0.21	27.92	18.41	0.66	21.6	51
45250	00:03:01.000	3.69	20.39	0.21	27.94	18.42	0.66	21.6	51
45275	00:03:01.100	3.69	20.39	0.21	27.97	18.42	0.66	21.6	51
45300	00:03:01.200	3.69	20.39	0.21	27.98	18.42	0.66	21.6	51
45325	00:03:01.300	3.69	20.39	0.21	28.01	18.42	0.66	21.6	51
45350	00:03:01.400	3.69	20.39	0.21	28.03	18.39	0.66	21.6	51
45375	00:03:01.500	3.69	20.39	0.21	28.01	18.4	0.66	21.6	51
45400	00:03:01.600	3.69	20.39	0.21	28.01	18.39	0.66	21.6	51
45425	00:03:01.700	3.69	20.39	0.21	27.98	18.43	0.66	21.6	51
45450	00:03:01.800	3.69	20.39	0.21	27.99	18.45	0.66	21.6	51
45475	00:03:01.900	3.68	20.39	0.21	27.94	18.44	0.66	21.6	51
45500	00:03:02.000	3.68	20.39	0.21	27.91	18.43	0.66	21.6	51
45525	00:03:02.100	3.69	20.39	0.21	27.87	18.45	0.66	21.6	51
45550	00:03:02.200	3.69	20.39	0.21	27.83	18.48	0.66	21.6	51
45575	00:03:02.300	3.69	20.39	0.21	27.78	18.49	0.67	21.6	51
45600	00:03:02.400	3.69	20.39	0.21	27.77	18.52	0.67	21.6	51
45625	00:03:02.500	3.69	20.39	0.21	27.78	18.52	0.67	21.6	51
45650	00:03:02.600	3.69	20.39	0.21	27.78	18.57	0.67	21.6	51
45675	00:03:02.700	3.69	20.39	0.22	27.78	18.58	0.67	21.6	51
45700	00:03:02.800	3.69	20.39	0.21	27.78	18.56	0.67	21.6	51
45725	00:03:02.900	3.69	20.39	0.22	27.78	18.6	0.67	21.6	51
45750	00:03:03.000	3.69	20.39	0.22	27.8	18.63	0.67	21.6	51
45775	00:03:03.100	3.69	20.39	0.22	27.85	18.6	0.67	21.6	51
45800	00:03:03.200	3.69	20.39	0.22	27.87	18.61	0.67	21.6	51
45825	00:03:03.300	3.69	20.39	0.21	27.93	18.57	0.66	21.6	51
45850	00:03:03.400	3.69	20.39	0.21	27.97	18.56	0.66	21.6	51
45875	00:03:03.500	3.69	20.39	0.21	27.99	18.58	0.66	21.6	51
45900	00:03:03.600	3.69	20.39	0.21	28.02	18.55	0.66	21.6	51
45925	00:03:03.700	3.69	20.39	0.21	28.07	18.55	0.66	21.6	51
45950	00:03:03.800	3.69	20.39	0.21	28.13	18.58	0.66	21.6	51
45975	00:03:03.900	3.69	20.39	0.21	28.13	18.56	0.66	21.6	51
46000	00:03:04.000	3.69	20.39	0.21	28.14	18.54	0.66	21.6	51
46025	00:03:04.100	3.69	20.39	0.21	28.13	18.58	0.66	21.6	51
46050	00:03:04.200	3.7	20.39	0.21	28.11	18.57	0.66	21.6	51
46075	00:03:04.300	3.7	20.39	0.22	28.09	18.62	0.66	21.6	51
46100	00:03:04.400	3.69	20.39	0.22	28.05	18.61	0.66	21.6	51
46125	00:03:04.500	3.69	20.39	0.21	28.05	18.6	0.66	21.6	51
46150	00:03:04.600	3.69	20.39	0.21	28.03	18.6	0.66	21.6	51
46175	00:03:04.700	3.69	20.39	0.21	28.08	18.59	0.66	21.6	51
46200	00:03:04.800	3.7	20.39	0.21	28.02	18.59	0.66	21.6	51
46225	00:03:04.900	3.7	20.39	0.21	28.03	18.6	0.66	21.6	51
46250	00:03:05.000	3.7	20.39	0.21	28.07	18.6	0.66	21.6	51
46275	00:03:05.100	3.7	20.39	0.21	28.07	18.59	0.66	21.6	51
46300	00:03:05.200	3.7	20.39	0.21	28.12	18.6	0.66	21.6	51
46325	00:03:05.300	3.7	20.39	0.21	28.09	18.57	0.66	21.6	51
46350	00:03:05.400	3.7	20.39	0.21	28.11	18.58	0.66	21.6	51
46375	00:03:05.500	3.7	20.39	0.21	28.1	18.59	0.66	21.6	51
46400	00:03:05.600	3.7	20.39	0.21	28.13	18.62	0.66	21.6	51
46425	00:03:05.700	3.7	20.39	0.21	28.05	18.6	0.66	21.6	51
46450	00:03:05.800	3.7	20.39	0.21	28.08	18.6	0.66	21.6	51
46475	00:03:05.900	3.7	20.39	0.21	28.09	18.59	0.66	21.6	51
46500	00:03:06.000	3.7	20.39	0.21	28.08	18.58	0.66	21.6	51
46525	00:03:06.100	3.7	20.39	0.21	28.11	18.59	0.66	21.6	51
46550	00:03:06.200	3.7	20.39	0.21	28.14	18.58	0.66	21.6	51
46575	00:03:06.300	3.7	20.39	0.21	28.16	18.58	0.66	21.6	51
46600	00:03:06.400	3.7	20.39	0.21	28.18	18.56	0.66	21.6	51
46625	00:03:06.500	3.7	20.39	0.21	28.19	18.54	0.66	21.6	51
46650	00:03:06.600	3.7	20.39	0.21	28.19	18.52	0.66	21.6	51
46675	00:03:06.700	3.7	20.39	0.21	28.24	18.58	0.66	21.6	51
46700	00:03:06.800	3.7	20.39	0.21	28.23	18.54	0.66	21.6	51
46725	00:03:06.900	3.7	20.39	0.21	28.24	18.55	0.66	21.6	51
46750	00:03:07.000	3.7	20.39	0.21	28.27	18.59	0.66	21.6	51
46775	00:03:07.100	3.7	20.39	0.21	28.24	18.59	0.66	21.6	51
46800	00:03:07.200	3.7	20.39	0.21	28.22	18.6	0.66	21.6	51
46825	00:03:07.300	3.7	20.39	0.22	28.25	18.65	0.66	21.6	51
46850	00:03:07.400	3.7	20.39	0.22	28.25	18.69	0.66	21.6	51
46875	00:03:07.500	3.7	20.39	0.22	28.24	18.7	0.66	21.6	51
46900	00:03:07.600	3.7	20.39	0.22	28.22	18.7	0.66	21.6	51
46925	00:03:07.700	3.7	20.39	0.22	28.2	18.69	0.66	21.6	51
46950	00:03:07.800	3.7	20.39	0.22	28.21	18.69	0.66	21.6	51
46975	00:03:07.900	3.7	20.39	0.22	28.19	18.67	0.66	21.6	51
47000	00:03:08.000	3.69	20.39	0.22	28.17	18.66	0.66	21.6	51
47025	00:03:08.100	3.69	20.39	0.22	28.16	18.65	0.66	21.6	51
47050	00:03:08.200	3.69	20.39	0.22	28.17	18.62	0.66	21.6	51
47075	00:03:08.300	3.69	20.39	0.21	28.16	18.57	0.66	21.6	51
47100	00:03:08.400	3.69	20.39	0.21	28.15	18.57	0.66	21.6	51
47125	00:03:08.500	3.69	20.39	0.21	28.16	18.57	0.66	21.6	51
47150	00:03:08.600	3.69	20.39	0.22	28.18	18.58	0.66	21.6	51
47175	00:03:08.700	3.69	20.39	0.22	28.2	18.6	0.66	21.6	51
47200	00:03:08.800	3.69	20.39	0.22	28.2	18.67	0.66	21.6	51
47225	00:03:08.900	3.69	20.39	0.22	28.22	18.72	0.66	21.6	51
47250	00:03:09.000	3.69	20.39	0.22	28.22	18.75	0.66	21.6	51
47275	00:03:09.100	3.69	20.39	0.22	28.25	18.81	0.67	21.6	51
47300	00:03:09.200	3.69	20.39	0.22	28.25	18.83	0.67	21.6	51
47325	00:03:09.300	3.69	20.39	0.22	28.27	18.83	0.67	21.6	51
47350	00:03:09.400	3.69	20.39	0.22	28.28	18.83	0.67	21.6	51
47375	00:03:09.500	3.69	20.39	0.22	28.29	18.89	0.67	21.6	51
47400	00:03:09.600	3.69	20.39	0.22	28.3	18.86	0.67	21.6	51
47425	00:03:09.700	3.69	20.39	0.22	28.29	18.85	0.67	21.6	51
47450	00:03:09.800	3.69	20.39	0.22	28.32	18.83	0.67	21.6	51
47475	00:03:09.900	3.69	20.39	0.22	28.33	18.8	0.66	21.6	51
47500	00:03:10.000	3.69	20.39	0.22	28.31	18.74	0.66	21.6	51
47525	00:03:10.100	3.69	20.39	0.22	28.32	18.68	0.66	21.6	51
47550	00:03:10.200	3.69	20.39	0.22	28.28	18.7	0.66	21.6	51
47575	00:03:10.300	3.69	20.39	0.22	28.25	18.75	0.66	21.6	51
47600	00:03:10.400	3.69	20.39	0.22	28.24	18.75	0.66	21.6	51
47625	00:03:10.500	3.69	20.39	0.22	28.2	18.71	0.66	21.6	51
47650	00:03:10.600	3.69	20.39	0.22	28.16	18.73	0.67	21.6	51
47675	00:03:10.700	3.69	20.39	0.22	28.14	18.76	0.67	21.6	51
47700	00:03:10.800	3.69	20.39	0.22	28.1	18.77	0.67	21.6	51
47725	00:03:10.900	3.69	20.39	0.22	28.09	18.76	0.67	21.6	51
47750	00:03:11.000	3.69	20.39	0.22	28.14	18.8	0.67	21.6	51
47775	00:03:11.100	3.7	20.39	0.22	28.13	18.8	0.67	21.6	51
47800	00:03:11.200	3.7	20.39	0.22	28.16	18.78	0.67	21.6	51
47825	00:03:11.300	3.7	20.39	0.22	28.18	18.78	0.67	21.6	51
47850	00:03:11.400	3.7	20.39	0.22	28.22	18.77	0.67	21.6	51
47875	00:03:11.500	3.7	20.39	0.22	28.27	18.75	0.66	21.6	51
47900	00:03:11.600	3.7	20.39	0.22	28.3	18.75	0.66	21.6	51
47925	00:03:11.700	3.7	20.39	0.22	28.33	18.7	0.66	21.6	51
47950	00:03:11.800	3.7	20.39	0.22	28.37	18.71	0.66	21.6	51
47975	00:03:11.900	3.7	20.39	0.22	28.33	18.71	0.66	21.6	51
48000	00:03:12.000	3.7	20.39	0.22	28.31	18.72	0.66	21.6	51
48025	00:03:12.100	3.7	20.39	0.22	28.3	18.74	0.66	21.6	51
48050	00:03:12.200	3.7	20.39	0.22	28.32	18.75	0.66	21.6	51
48075	00:03:12.300	3.7	20.39	0.22	28.31	18.72	0.66	21.6	51
48100	00:03:12.400	3.7	20.39	0.22	28.28	18.76	0.66	21.6	51
48125	00:03:12.500	3.7	20.39	0.22	28.25	18.8	0.67	21.6	51
48150	00:03:12.600	3.7	20.39	0.22	28.23	18.74	0.66	21.6	51
48175	00:03:12.700	3.7	20.39	0.22	28.27	18.75	0.66	21.6	51
48200	00:03:12.800	3.7	20.39	0.22	28.24	18.73	0.66	21.6	51
48225	00:03:12.900	3.7	20.39	0.22	28.28	18.78	0.66	21.6	51
48250	00:03:13.000	3.7	20.39	0.22	28.3	18.77	0.66	21.6	51
48275	00:03:13.100	3.7	20.39	0.22	28.35	18.79	0.66	21.6	51
48300	00:03:13.200	3.7	20.39	0.22	28.37	18.78	0.66	21.6	51
48325	00:03:13.300	3.7	20.39	0.22	28.44	18.82	0.66	21.6	51
48350	00:03:13.400	3.7	20.39	0.22	28.5	18.79	0.66	21.6	51
48375	00:03:13.500	3.7	20.39	0.22	28.54	18.77	0.66	21.6	51
48400	00:03:13.600	3.7	20.39	0.22	28.58	18.86	0.66	21.6	51
48425	00:03:13.700	3.7	20.39	0.22	28.57	18.87	0.66	21.6	51
48450	00:03:13.800	3.7	20.39	0.22	28.61	18.85	0.66	21.6	51
48475	00:03:13.900	3.7	20.39	0.22	28.62	18.84	0.66	21.6	51
48500	00:03:14.000	3.7	20.39	0.22	28.59	18.82	0.66	21.6	51
48525	00:03:14.100	3.7	20.39	0.22	28.57	18.82	0.66	21.6	51
48550	00:03:14.200	3.7	20.39	0.22	28.49	18.84	0.66	21.6	51
48575	00:03:14.300	3.7	20.39	0.22	28.41	18.87	0.66	21.6	51
48600	00:03:14.400	3.69	20.39	0.22	28.37	18.91	0.67	21.6	51
48625	00:03:14.500	3.69	20.39	0.22	28.35	18.93	0.67	21.6	51
48650	00:03:14.600	3.69	20.39	0.22	28.3	18.84	0.67	21.6	51
48675	00:03:14.700	3.69	20.39	0.22	28.28	18.82	0.67	21.6	51
48700	00:03:14.800	3.68	20.39	0.22	28.26	18.84	0.67	21.6	51
48725	00:03:14.900	3.68	20.39	0.22	28.23	18.82	0.67	21.6	51
48750	00:03:15.000	3.68	20.39	0.22	28.24	18.82	0.67	21.6	51
48775	00:03:15.100	3.68	20.39	0.22	28.23	18.81	0.67	21.6	51
48800	00:03:15.200	3.68	20.39	0.22	28.33	18.79	0.66	21.6	51
48825	00:03:15.300	3.68	20.39	0.22	28.35	18.76	0.66	21.6	51
48850	00:03:15.400	3.68	20.39	0.22	28.36	18.68	0.66	21.6	51
48875	00:03:15.500	3.68	20.39	0.22	28.37	18.68	0.66	21.6	51
48900	00:03:15.600	3.67	20.39	0.22	28.38	18.72	0.66	21.6	51
48925	00:03:15.700	3.67	20.39	0.22	28.34	18.73	0.66	21.6	51
48950	00:03:15.800	3.67	20.39	0.22	28.28	18.74	0.66	21.6	51
48975	00:03:15.900	3.67	20.39	0.22	28.31	18.79	0.66	21.6	51
49000	00:03:16.000	3.67	20.39	0.22	28.28	18.8	0.66	21.6	51
49025	00:03:16.100	3.67	20.39	0.22	28.27	18.79	0.66	21.6	51
49050	00:03:16.200	3.67	20.39	0.22	28.22	18.77	0.66	21.6	51
49075	00:03:16.300	3.67	20.39	0.22	28.19	18.71	0.66	21.6	51
49100	00:03:16.400	3.67	20.39	0.22	28.17	18.71	0.66	21.6	51
49125	00:03:16.500	3.67	20.39	0.22	28.15	18.69	0.66	21.6	51
49150	00:03:16.600	3.67	20.39	0.22	28.17	18.69	0.66	21.6	51
49175	00:03:16.700	3.67	20.39	0.22	28.23	18.68	0.66	21.6	51
49200	00:03:16.800	3.67	20.39	0.22	28.3	18.69	0.66	21.6	51
49225	00:03:16.900	3.67	20.39	0.22	28.3	18.62	0.66	21.6	51
49250	00:03:17.000	3.67	20.39	0.22	28.3	18.62	0.66	21.6	51
49275	00:03:17.100	3.67	20.39	0.22	28.29	18.67	0.66	21.6	51
49300	00:03:17.200	3.67	20.39	0.22	28.3	18.73	0.66	21.6	51
49325	00:03:17.300	3.67	20.39	0.22	28.3	18.78	0.66	21.6	51
49350	00:03:17.400	3.67	20.38	0.22	28.36	18.8	0.66	21.6	51
49375	00:03:17.500	3.67	20.39	0.22	28.35	18.82	0.66	21.6	51
49400	00:03:17.600	3.67	20.38	0.22	28.35	18.85	0.66	21.6	51
49425	00:03:17.700	3.67	20.39	0.22	28.33	18.88	0.67	21.6	51
49450	00:03:17.800	3.67	20.39	0.22	28.3	18.89	0.67	21.6	51
49475	00:03:17.900	3.67	20.39	0.22	28.29	18.9	0.67	21.6	51
49500	00:03:18.000	3.66	20.39	0.22	28.31	18.88	0.67	21.6	51
49525	00:03:18.100	3.66	20.39	0.22	28.31	18.84	0.67	21.6	51
49550	00:03:18.200	3.66	20.38	0.22	28.35	18.81	0.66	21.6	51
49575	00:03:18.300	3.66	20.38	0.22	28.38	18.84	0.66	21.6	51
49600	00:03:18.400	3.66	20.38	0.22	28.39	18.88	0.67	21.6	51
49625	00:03:18.500	3.66	20.38	0.22	28.41	18.89	0.66	21.6	51
49650	00:03:18.600	3.66	20.38	0.22	28.4	18.88	0.66	21.6	51
49675	00:03:18.700	3.66	20.38	0.22	28.43	18.88	0.66	21.6	51
49700	00:03:18.800	3.66	20.38	0.22	28.46	18.87	0.66	21.6	51
49725	00:03:18.900	3.66	20.38	0.22	28.48	18.89	0.66	21.6	51
49750	00:03:19.000	3.66	20.38	0.22	28.5	18.92	0.66	21.6	51
49775	00:03:19.100	3.67	20.38	0.22	28.53	18.93	0.66	21.6	51
49800	00:03:19.200	3.67	20.38	0.22	28.49	18.94	0.66	21.6	51
49825	00:03:19.300	3.67	20.38	0.22	28.5	18.94	0.66	21.6	51
49850	00:03:19.400	3.67	20.38	0.22	28.47	18.93	0.67	21.6	51
49875	00:03:19.500	3.67	20.38	0.22	28.48	18.9	0.66	21.6	51
49900	00:03:19.600	3.67	20.38	0.22	28.47	18.89	0.66	21.6	51
49925	00:03:19.700	3.67	20.38	0.22	28.47	18.89	0.66	21.6	51
[truncated: 8,503 more rows]
