# Supplementary material for: Long-term iron supplementation combined with vitamin B6 enhances maximal oxygen uptake and promotes skeletal muscle-specific mitochondrial biogenesis in rats
Source: Front Nutr. 2024 Jan 15;10:1335187. doi: 10.3389/fnut.2023.1335187 (PMC10823527; doi:10.3389/fnut.2023.1335187)
Supplement: Supplementary file 1 [file Data_Sheet_1.zip › Supplementary Material/VO2max_Raw data/iron-NO7-MEASUREMENT.xls]

## Sheet: Export_1980-01-04T0218_CAL
Counter	Time	Flow	Oxigen	CO2	VO2	VCO2	RQ	Temp	Hum
sample	hh:mm:ss.zzz	l/min	%	%	ml/min/kg	ml/min/kg	1	C	%
0	00:00:00.000	3.78	20.61	-0.1	5.52	0	0	20.8	51.5
25	00:00:00.100	3.77	20.61	0.03	5.81	0	0	20.8	51.5
50	00:00:00.200	3.77	20.61	0.04	5.76	0.63	0.11	20.8	51.5
75	00:00:00.300	3.77	20.61	0.05	5.71	1	0.18	20.8	51.5
100	00:00:00.400	3.77	20.61	0.05	5.67	1.19	0.21	20.8	51.5
125	00:00:00.500	3.78	20.61	0.05	5.68	1.32	0.23	20.8	51.5
150	00:00:00.600	3.78	20.61	0.05	5.63	1.39	0.25	20.8	51.5
175	00:00:00.700	3.78	20.61	0.05	5.66	1.45	0.26	20.8	51.5
200	00:00:00.800	3.78	20.61	0.05	5.65	1.49	0.26	20.8	51.5
225	00:00:00.900	3.78	20.61	0.05	5.64	1.53	0.27	20.8	51.5
250	00:00:01.000	3.78	20.61	0.05	5.66	1.62	0.29	20.8	51.5
275	00:00:01.100	3.78	20.61	0.06	5.66	1.79	0.32	20.8	51.5
300	00:00:01.200	3.78	20.61	0.06	5.68	1.81	0.32	20.8	51.5
325	00:00:01.300	3.78	20.61	0.06	5.69	1.82	0.32	20.8	51.5
350	00:00:01.400	3.78	20.61	0.06	5.74	1.83	0.32	20.8	51.5
375	00:00:01.500	3.78	20.61	0.06	5.76	1.83	0.32	20.8	51.5
400	00:00:01.600	3.78	20.61	0.06	5.84	1.85	0.32	20.8	51.5
425	00:00:01.700	3.78	20.61	0.06	5.84	1.87	0.32	20.8	51.5
450	00:00:01.800	3.78	20.61	0.06	5.85	1.88	0.32	20.8	51.5
475	00:00:01.900	3.78	20.61	0.06	5.87	1.89	0.32	20.8	51.5
500	00:00:02.000	3.78	20.61	0.06	5.92	1.91	0.32	20.8	51.5
525	00:00:02.100	3.78	20.61	0.06	5.92	1.92	0.32	20.8	51.5
550	00:00:02.200	3.78	20.61	0.06	5.92	1.92	0.33	20.8	51.5
575	00:00:02.300	3.78	20.61	0.06	5.95	1.93	0.32	20.8	51.5
600	00:00:02.400	3.77	20.61	0.06	5.96	1.94	0.33	20.8	51.5
625	00:00:02.500	3.77	20.61	0.06	5.91	1.96	0.33	20.8	51.5
650	00:00:02.600	3.77	20.61	0.06	5.9	1.96	0.33	20.8	51.5
675	00:00:02.700	3.77	20.61	0.06	5.98	1.97	0.33	20.8	51.5
700	00:00:02.800	3.78	20.61	0.06	6.02	1.98	0.33	20.8	51.5
725	00:00:02.900	3.78	20.61	0.06	6.01	1.98	0.33	20.8	51.5
750	00:00:03.000	3.78	20.61	0.06	5.99	2	0.33	20.8	51.5
775	00:00:03.100	3.78	20.61	0.06	6.01	2	0.33	20.8	51.5
800	00:00:03.200	3.78	20.61	0.06	5.99	2.01	0.34	20.8	51.5
825	00:00:03.300	3.78	20.61	0.06	6.02	2.03	0.34	20.8	51.5
850	00:00:03.400	3.78	20.61	0.06	6	2.04	0.34	20.8	51.5
875	00:00:03.500	3.78	20.61	0.06	6.06	2.05	0.34	20.8	51.5
900	00:00:03.600	3.78	20.61	0.06	6.09	2.06	0.34	20.8	51.5
925	00:00:03.700	3.78	20.61	0.06	6.06	2.06	0.34	20.8	51.5
950	00:00:03.800	3.78	20.61	0.06	6.06	2.08	0.34	20.8	51.5
975	00:00:03.900	3.78	20.6	0.06	6.15	2.09	0.34	20.8	51.5
1000	00:00:04.000	3.78	20.6	0.06	6.13	2.09	0.34	20.8	51.5
1025	00:00:04.100	3.78	20.6	0.06	6.15	2.11	0.34	20.8	51.5
1050	00:00:04.200	3.78	20.6	0.06	6.19	2.12	0.34	20.8	51.5
1075	00:00:04.300	3.78	20.6	0.06	6.19	2.13	0.34	20.8	51.5
1100	00:00:04.400	3.78	20.6	0.06	6.21	2.14	0.34	20.8	51.5
1125	00:00:04.500	3.78	20.6	0.06	6.24	2.14	0.34	20.8	51.5
1150	00:00:04.600	3.78	20.6	0.06	6.22	2.15	0.35	20.8	51.5
1175	00:00:04.700	3.78	20.6	0.06	6.2	2.17	0.35	20.8	51.5
1200	00:00:04.800	3.78	20.6	0.06	6.24	2.17	0.35	20.8	51.5
1225	00:00:04.900	3.78	20.6	0.06	6.24	2.19	0.35	20.8	51.5
1250	00:00:05.000	3.78	20.6	0.06	6.27	2.19	0.35	20.8	51.5
1275	00:00:05.100	3.78	20.6	0.06	6.29	2.21	0.35	20.8	51.5
1300	00:00:05.200	3.78	20.6	0.06	6.32	2.21	0.35	20.8	51.5
1325	00:00:05.300	3.78	20.6	0.06	6.31	2.22	0.35	20.8	51.5
1350	00:00:05.400	3.78	20.6	0.06	6.35	2.23	0.35	20.8	51.5
1375	00:00:05.500	3.78	20.6	0.06	6.37	2.25	0.35	20.8	51.5
1400	00:00:05.600	3.78	20.6	0.06	6.41	2.26	0.35	20.8	51.5
1425	00:00:05.700	3.78	20.6	0.06	6.42	2.26	0.35	20.8	51.5
1450	00:00:05.800	3.78	20.6	0.06	6.41	2.27	0.35	20.8	51.5
1475	00:00:05.900	3.78	20.6	0.06	6.41	2.27	0.35	20.8	51.5
1500	00:00:06.000	3.78	20.6	0.06	6.39	2.28	0.36	20.8	51.5
1525	00:00:06.100	3.78	20.6	0.06	6.44	2.29	0.36	20.8	51.5
1550	00:00:06.200	3.78	20.6	0.06	6.46	2.29	0.36	20.8	51.5
1575	00:00:06.300	3.78	20.6	0.06	6.48	2.3	0.35	20.8	51.5
1600	00:00:06.400	3.78	20.6	0.06	6.49	2.31	0.36	20.8	51.5
1625	00:00:06.500	3.78	20.6	0.06	6.45	2.31	0.36	20.8	51.5
1650	00:00:06.600	3.78	20.6	0.06	6.45	2.33	0.36	20.8	51.5
1675	00:00:06.700	3.78	20.6	0.06	6.44	2.33	0.36	20.8	51.5
1700	00:00:06.800	3.78	20.6	0.06	6.46	2.34	0.36	20.8	51.5
1725	00:00:06.900	3.78	20.6	0.06	6.48	2.34	0.36	20.8	51.5
1750	00:00:07.000	3.78	20.6	0.06	6.52	2.35	0.36	20.8	51.5
1775	00:00:07.100	3.78	20.6	0.06	6.48	2.35	0.36	20.8	51.5
1800	00:00:07.200	3.78	20.6	0.06	6.47	2.36	0.37	20.8	51.5
1825	00:00:07.300	3.78	20.6	0.06	6.47	2.38	0.37	20.8	51.5
1850	00:00:07.400	3.78	20.6	0.06	6.46	2.38	0.37	20.8	51.5
1875	00:00:07.500	3.78	20.6	0.06	6.48	2.39	0.37	20.8	51.5
1900	00:00:07.600	3.78	20.6	0.06	6.5	2.41	0.37	20.8	51.5
1925	00:00:07.700	3.78	20.6	0.06	6.53	2.41	0.37	20.8	51.5
1950	00:00:07.800	3.78	20.6	0.06	6.56	2.41	0.37	20.8	51.5
1975	00:00:07.900	3.78	20.6	0.06	6.56	2.41	0.37	20.8	51.5
2000	00:00:08.000	3.78	20.6	0.06	6.54	2.42	0.37	20.9	51.5
2025	00:00:08.100	3.78	20.6	0.06	6.58	2.43	0.37	20.9	51.5
2050	00:00:08.200	3.78	20.6	0.06	6.63	2.43	0.37	20.9	51.5
2075	00:00:08.300	3.78	20.6	0.06	6.66	2.44	0.37	20.9	51.5
2100	00:00:08.400	3.78	20.6	0.06	6.67	2.45	0.37	20.9	51.5
2125	00:00:08.500	3.78	20.6	0.06	6.71	2.46	0.37	20.9	51.5
2150	00:00:08.600	3.78	20.6	0.06	6.71	2.46	0.37	20.9	51.5
2175	00:00:08.700	3.78	20.6	0.06	6.71	2.47	0.37	20.9	51.5
2200	00:00:08.800	3.78	20.6	0.06	6.72	2.48	0.37	20.9	51.5
2225	00:00:08.900	3.78	20.6	0.06	6.73	2.51	0.37	20.9	51.5
2250	00:00:09.000	3.78	20.6	0.06	6.77	2.51	0.37	20.8	51.5
2275	00:00:09.100	3.78	20.6	0.06	6.75	2.51	0.37	20.8	51.5
2300	00:00:09.200	3.78	20.6	0.06	6.71	2.51	0.37	20.8	51.5
2325	00:00:09.300	3.78	20.6	0.06	6.73	2.51	0.37	20.8	51.5
2350	00:00:09.400	3.78	20.6	0.06	6.75	2.5	0.37	20.8	51.5
2375	00:00:09.500	3.78	20.6	0.06	6.73	2.5	0.37	20.8	51.5
2400	00:00:09.600	3.78	20.6	0.06	6.72	2.5	0.37	20.8	51.5
2425	00:00:09.700	3.78	20.6	0.06	6.76	2.5	0.37	20.8	51.5
2450	00:00:09.800	3.78	20.6	0.06	6.77	2.5	0.37	20.8	51.5
2475	00:00:09.900	3.78	20.6	0.06	6.77	2.5	0.37	20.8	51.5
2500	00:00:10.000	3.78	20.6	0.06	6.79	2.51	0.37	20.8	51.5
2525	00:00:10.100	3.78	20.6	0.06	6.79	2.52	0.37	20.8	51.5
2550	00:00:10.200	3.78	20.6	0.06	6.82	2.53	0.37	20.8	51.5
2575	00:00:10.300	3.78	20.6	0.06	6.82	2.54	0.37	20.8	51.5
2600	00:00:10.400	3.78	20.6	0.06	6.83	2.57	0.38	20.8	51.5
2625	00:00:10.500	3.78	20.6	0.06	6.88	2.58	0.38	20.8	51.5
2650	00:00:10.600	3.78	20.6	0.06	6.9	2.59	0.38	20.8	51.5
2675	00:00:10.700	3.78	20.6	0.06	6.89	2.6	0.38	20.8	51.5
2700	00:00:10.800	3.78	20.6	0.06	6.92	2.62	0.38	20.8	51.5
2725	00:00:10.900	3.78	20.6	0.06	6.94	2.65	0.38	20.8	51.5
2750	00:00:11.000	3.78	20.6	0.07	6.93	2.67	0.39	20.8	51.5
2775	00:00:11.100	3.78	20.6	0.07	6.96	2.68	0.39	20.8	51.5
2800	00:00:11.200	3.78	20.6	0.07	6.98	2.71	0.39	20.8	51.5
2825	00:00:11.300	3.78	20.6	0.07	6.99	2.71	0.39	20.8	51.5
2850	00:00:11.400	3.78	20.6	0.07	7.04	2.73	0.39	20.8	51.5
2875	00:00:11.500	3.78	20.6	0.07	7.03	2.73	0.39	20.8	51.5
2900	00:00:11.600	3.78	20.6	0.07	7.07	2.76	0.39	20.8	51.5
2925	00:00:11.700	3.78	20.6	0.07	7.1	2.78	0.39	20.8	51.5
2950	00:00:11.800	3.78	20.6	0.07	7.12	2.79	0.39	20.8	51.5
2975	00:00:11.900	3.78	20.59	0.07	7.16	2.8	0.39	20.8	51.5
3000	00:00:12.000	3.78	20.59	0.07	7.23	2.82	0.39	20.8	51.5
3025	00:00:12.100	3.78	20.59	0.07	7.25	2.83	0.39	20.8	51.5
3050	00:00:12.200	3.78	20.59	0.07	7.25	2.86	0.39	20.8	51.5
3075	00:00:12.300	3.78	20.59	0.07	7.28	2.87	0.39	20.8	51.5
3100	00:00:12.400	3.78	20.59	0.07	7.24	2.89	0.4	20.8	51.5
3125	00:00:12.500	3.78	20.59	0.07	7.26	2.91	0.4	20.8	51.5
3150	00:00:12.600	3.78	20.59	0.07	7.32	2.92	0.4	20.8	51.5
3175	00:00:12.700	3.78	20.59	0.07	7.34	2.92	0.4	20.8	51.5
3200	00:00:12.800	3.78	20.59	0.07	7.34	2.93	0.4	20.8	51.5
3225	00:00:12.900	3.78	20.59	0.07	7.34	2.94	0.4	20.8	51.5
3250	00:00:13.000	3.78	20.59	0.07	7.36	2.95	0.4	20.8	51.5
3275	00:00:13.100	3.78	20.59	0.07	7.38	2.98	0.4	20.8	51.5
3300	00:00:13.200	3.78	20.59	0.07	7.4	2.98	0.4	20.8	51.5
3325	00:00:13.300	3.78	20.59	0.07	7.42	3.01	0.4	20.8	51.5
3350	00:00:13.400	3.78	20.59	0.07	7.48	3.02	0.4	20.8	51.5
3375	00:00:13.500	3.78	20.59	0.07	7.54	3.02	0.4	20.8	51.5
3400	00:00:13.600	3.78	20.59	0.07	7.53	3.04	0.4	20.8	51.5
3425	00:00:13.700	3.78	20.59	0.07	7.58	3.08	0.41	20.8	51.5
3450	00:00:13.800	3.78	20.59	0.07	7.59	3.09	0.41	20.8	51.5
3475	00:00:13.900	3.78	20.59	0.07	7.65	3.1	0.41	20.8	51.5
3500	00:00:14.000	3.78	20.59	0.07	7.65	3.11	0.41	20.8	51.6
3525	00:00:14.100	3.78	20.59	0.07	7.67	3.13	0.41	20.8	51.6
3550	00:00:14.200	3.78	20.59	0.07	7.67	3.13	0.41	20.8	51.6
3575	00:00:14.300	3.78	20.59	0.07	7.68	3.15	0.41	20.8	51.6
3600	00:00:14.400	3.78	20.59	0.07	7.68	3.15	0.41	20.8	51.6
3625	00:00:14.500	3.78	20.59	0.07	7.69	3.17	0.41	20.8	51.6
3650	00:00:14.600	3.78	20.59	0.07	7.73	3.18	0.41	20.8	51.6
3675	00:00:14.700	3.78	20.59	0.07	7.77	3.16	0.41	20.8	51.6
3700	00:00:14.800	3.78	20.59	0.07	7.78	3.17	0.41	20.8	51.6
3725	00:00:14.900	3.78	20.59	0.07	7.79	3.17	0.41	20.8	51.6
3750	00:00:15.000	3.78	20.59	0.07	7.83	3.17	0.4	20.8	51.6
3775	00:00:15.100	3.78	20.59	0.07	7.9	3.18	0.4	20.8	51.6
3800	00:00:15.200	3.78	20.59	0.07	7.97	3.2	0.4	20.8	51.6
3825	00:00:15.300	3.78	20.59	0.07	8.01	3.2	0.4	20.8	51.6
3850	00:00:15.400	3.78	20.59	0.07	8	3.21	0.4	20.8	51.6
3875	00:00:15.500	3.78	20.59	0.07	8.02	3.22	0.4	20.8	51.6
3900	00:00:15.600	3.78	20.59	0.07	8	3.22	0.4	20.8	51.6
3925	00:00:15.700	3.78	20.59	0.07	8	3.24	0.41	20.8	51.6
3950	00:00:15.800	3.78	20.59	0.07	8.06	3.26	0.4	20.8	51.6
3975	00:00:15.900	3.78	20.59	0.07	8.1	3.28	0.4	20.8	51.6
4000	00:00:16.000	3.78	20.59	0.07	8.09	3.31	0.41	20.8	51.6
4025	00:00:16.100	3.78	20.59	0.07	8.06	3.31	0.41	20.8	51.6
4050	00:00:16.200	3.78	20.59	0.07	8.02	3.3	0.41	20.8	51.6
4075	00:00:16.300	3.78	20.59	0.07	7.98	3.31	0.41	20.8	51.6
4100	00:00:16.400	3.78	20.59	0.07	8	3.32	0.42	20.8	51.6
4125	00:00:16.500	3.78	20.59	0.07	7.99	3.35	0.42	20.8	51.6
4150	00:00:16.600	3.78	20.59	0.07	8.02	3.38	0.42	20.8	51.6
4175	00:00:16.700	3.78	20.59	0.07	7.98	3.38	0.42	20.8	51.6
4200	00:00:16.800	3.78	20.59	0.07	7.96	3.39	0.43	20.8	51.6
4225	00:00:16.900	3.79	20.59	0.07	7.97	3.39	0.43	20.8	51.6
4250	00:00:17.000	3.79	20.59	0.07	8.03	3.4	0.42	20.8	51.6
4275	00:00:17.100	3.79	20.59	0.07	8.02	3.42	0.43	20.8	51.6
4300	00:00:17.200	3.79	20.59	0.07	8.04	3.45	0.43	20.8	51.6
4325	00:00:17.300	3.79	20.59	0.07	8.11	3.46	0.43	20.8	51.6
4350	00:00:17.400	3.79	20.59	0.07	8.17	3.48	0.43	20.8	51.6
4375	00:00:17.500	3.79	20.58	0.07	8.21	3.46	0.42	20.8	51.6
4400	00:00:17.600	3.79	20.58	0.07	8.22	3.47	0.42	20.8	51.6
4425	00:00:17.700	3.79	20.58	0.07	8.27	3.48	0.42	20.8	51.6
4450	00:00:17.800	3.79	20.58	0.07	8.3	3.5	0.42	20.8	51.6
4475	00:00:17.900	3.79	20.58	0.07	8.25	3.51	0.43	20.8	51.6
4500	00:00:18.000	3.79	20.58	0.07	8.23	3.51	0.43	20.8	51.6
4525	00:00:18.100	3.79	20.58	0.07	8.25	3.52	0.43	20.8	51.6
4550	00:00:18.200	3.79	20.58	0.07	8.3	3.52	0.42	20.8	51.6
4575	00:00:18.300	3.79	20.58	0.07	8.27	3.54	0.43	20.8	51.6
4600	00:00:18.400	3.79	20.58	0.07	8.26	3.53	0.43	20.8	51.6
4625	00:00:18.500	3.79	20.58	0.07	8.27	3.54	0.43	20.8	51.6
4650	00:00:18.600	3.79	20.58	0.07	8.24	3.56	0.43	20.8	51.6
4675	00:00:18.700	3.79	20.58	0.07	8.25	3.57	0.43	20.8	51.6
4700	00:00:18.800	3.79	20.58	0.07	8.29	3.58	0.43	20.8	51.6
4725	00:00:18.900	3.79	20.58	0.07	8.31	3.59	0.43	20.8	51.6
4750	00:00:19.000	3.79	20.58	0.07	8.29	3.61	0.44	20.8	51.6
4775	00:00:19.100	3.79	20.58	0.07	8.31	3.61	0.43	20.8	51.6
4800	00:00:19.200	3.79	20.58	0.07	8.34	3.63	0.43	20.8	51.6
4825	00:00:19.300	3.79	20.58	0.07	8.36	3.63	0.43	20.8	51.6
4850	00:00:19.400	3.79	20.58	0.07	8.42	3.65	0.43	20.8	51.6
4875	00:00:19.500	3.79	20.58	0.07	8.42	3.65	0.43	20.8	51.6
4900	00:00:19.600	3.79	20.58	0.07	8.48	3.66	0.43	20.8	51.6
4925	00:00:19.700	3.79	20.58	0.07	8.49	3.68	0.43	20.8	51.6
4950	00:00:19.800	3.79	20.58	0.08	8.48	3.7	0.44	20.8	51.6
4975	00:00:19.900	3.79	20.58	0.08	8.5	3.71	0.44	20.8	51.6
5000	00:00:20.000	3.79	20.58	0.08	8.54	3.7	0.43	20.8	51.6
5025	00:00:20.100	3.79	20.58	0.08	8.51	3.7	0.43	20.8	51.6
5050	00:00:20.200	3.79	20.58	0.08	8.48	3.71	0.44	20.8	51.6
5075	00:00:20.300	3.79	20.58	0.08	8.49	3.72	0.44	20.8	51.6
5100	00:00:20.400	3.79	20.58	0.08	8.49	3.72	0.44	20.8	51.6
5125	00:00:20.500	3.79	20.58	0.08	8.47	3.74	0.44	20.8	51.6
5150	00:00:20.600	3.79	20.58	0.08	8.49	3.74	0.44	20.8	51.6
5175	00:00:20.700	3.79	20.58	0.08	8.48	3.72	0.44	20.8	51.6
5200	00:00:20.800	3.79	20.58	0.08	8.49	3.7	0.44	20.8	51.6
5225	00:00:20.900	3.79	20.58	0.08	8.52	3.69	0.43	20.8	51.6
5250	00:00:21.000	3.79	20.58	0.08	8.55	3.71	0.43	20.8	51.6
5275	00:00:21.100	3.79	20.58	0.08	8.59	3.73	0.43	20.8	51.6
5300	00:00:21.200	3.79	20.58	0.08	8.64	3.74	0.43	20.8	51.6
5325	00:00:21.300	3.79	20.58	0.08	8.66	3.74	0.43	20.8	51.6
5350	00:00:21.400	3.79	20.58	0.08	8.68	3.75	0.43	20.8	51.6
5375	00:00:21.500	3.79	20.58	0.08	8.68	3.76	0.43	20.8	51.6
5400	00:00:21.600	3.79	20.58	0.08	8.63	3.79	0.44	20.8	51.6
5425	00:00:21.700	3.79	20.58	0.08	8.68	3.79	0.44	20.8	51.6
5450	00:00:21.800	3.79	20.58	0.08	8.73	3.81	0.44	20.8	51.6
5475	00:00:21.900	3.79	20.58	0.08	8.68	3.83	0.44	20.8	51.6
5500	00:00:22.000	3.78	20.58	0.08	8.63	3.83	0.44	20.8	51.6
5525	00:00:22.100	3.78	20.58	0.08	8.63	3.81	0.44	20.8	51.6
5550	00:00:22.200	3.78	20.58	0.08	8.65	3.8	0.44	20.8	51.6
5575	00:00:22.300	3.78	20.58	0.08	8.66	3.81	0.44	20.8	51.6
5600	00:00:22.400	3.78	20.58	0.08	8.6	3.78	0.44	20.8	51.6
5625	00:00:22.500	3.78	20.58	0.08	8.64	3.78	0.44	20.8	51.6
5650	00:00:22.600	3.78	20.58	0.08	8.68	3.77	0.43	20.8	51.6
5675	00:00:22.700	3.78	20.58	0.08	8.67	3.77	0.43	20.8	51.6
5700	00:00:22.800	3.78	20.58	0.08	8.65	3.77	0.44	20.8	51.6
5725	00:00:22.900	3.78	20.58	0.08	8.67	3.78	0.44	20.8	51.6
5750	00:00:23.000	3.78	20.58	0.08	8.68	3.79	0.44	20.8	51.6
5775	00:00:23.100	3.78	20.58	0.08	8.71	3.81	0.44	20.8	51.6
5800	00:00:23.200	3.78	20.58	0.08	8.69	3.83	0.44	20.8	51.6
5825	00:00:23.300	3.78	20.58	0.08	8.7	3.84	0.44	20.8	51.6
5850	00:00:23.400	3.78	20.58	0.08	8.76	3.86	0.44	20.8	51.6
5875	00:00:23.500	3.78	20.58	0.08	8.76	3.85	0.44	20.8	51.6
5900	00:00:23.600	3.78	20.58	0.08	8.76	3.87	0.44	20.8	51.6
5925	00:00:23.700	3.78	20.58	0.08	8.76	3.88	0.44	20.8	51.6
5950	00:00:23.800	3.78	20.58	0.08	8.75	3.88	0.44	20.8	51.6
5975	00:00:23.900	3.78	20.58	0.08	8.79	3.88	0.44	20.8	51.6
6000	00:00:24.000	3.78	20.58	0.08	8.82	3.88	0.44	20.9	51.6
6025	00:00:24.100	3.78	20.58	0.08	8.83	3.88	0.44	20.9	51.6
6050	00:00:24.200	3.78	20.58	0.08	8.85	3.87	0.44	20.9	51.6
6075	00:00:24.300	3.78	20.58	0.08	8.85	3.85	0.44	20.9	51.6
6100	00:00:24.400	3.78	20.58	0.08	8.86	3.86	0.44	20.9	51.6
6125	00:00:24.500	3.79	20.58	0.08	8.86	3.89	0.44	20.9	51.6
6150	00:00:24.600	3.79	20.58	0.08	8.88	3.89	0.44	20.9	51.6
6175	00:00:24.700	3.79	20.58	0.08	8.86	3.87	0.44	20.9	51.6
6200	00:00:24.800	3.79	20.58	0.08	8.83	3.88	0.44	20.9	51.6
6225	00:00:24.900	3.79	20.58	0.08	8.81	3.89	0.44	20.9	51.6
6250	00:00:25.000	3.79	20.58	0.08	8.81	3.9	0.44	20.8	51.5
6275	00:00:25.100	3.79	20.58	0.08	8.82	3.91	0.44	20.8	51.5
6300	00:00:25.200	3.79	20.58	0.08	8.82	3.92	0.44	20.8	51.5
6325	00:00:25.300	3.79	20.58	0.08	8.84	3.92	0.44	20.8	51.5
6350	00:00:25.400	3.79	20.58	0.08	8.83	3.92	0.44	20.8	51.5
6375	00:00:25.500	3.79	20.58	0.08	8.86	3.92	0.44	20.8	51.5
6400	00:00:25.600	3.79	20.58	0.08	8.87	3.93	0.44	20.8	51.5
6425	00:00:25.700	3.79	20.58	0.08	8.91	3.95	0.44	20.8	51.5
6450	00:00:25.800	3.79	20.58	0.08	9	3.97	0.44	20.8	51.5
6475	00:00:25.900	3.79	20.58	0.08	8.98	3.98	0.44	20.8	51.5
6500	00:00:26.000	3.79	20.58	0.08	9.01	3.96	0.44	20.9	51.5
6525	00:00:26.100	3.79	20.58	0.08	9.04	3.99	0.44	20.9	51.5
6550	00:00:26.200	3.79	20.58	0.08	9.05	4.02	0.44	20.9	51.5
6575	00:00:26.300	3.79	20.58	0.08	9.06	4.03	0.45	20.9	51.5
6600	00:00:26.400	3.79	20.58	0.08	9.09	4.05	0.45	20.9	51.5
6625	00:00:26.500	3.79	20.58	0.08	9.05	4.05	0.45	20.9	51.5
6650	00:00:26.600	3.79	20.58	0.08	9.09	4.05	0.45	20.9	51.5
6675	00:00:26.700	3.79	20.58	0.08	9.12	4.06	0.45	20.9	51.5
6700	00:00:26.800	3.79	20.58	0.08	9.04	4.07	0.45	20.9	51.5
6725	00:00:26.900	3.79	20.58	0.08	9.07	4.07	0.45	20.9	51.5
6750	00:00:27.000	3.79	20.58	0.08	9.07	4.07	0.45	20.9	51.5
6775	00:00:27.100	3.79	20.58	0.08	9.05	4.05	0.45	20.9	51.5
6800	00:00:27.200	3.79	20.58	0.08	9.05	4.03	0.45	20.9	51.5
6825	00:00:27.300	3.79	20.58	0.08	9.07	4.05	0.45	20.9	51.5
6850	00:00:27.400	3.79	20.58	0.08	9.06	4.05	0.45	20.9	51.5
6875	00:00:27.500	3.79	20.58	0.08	9.12	4.06	0.44	20.9	51.5
6900	00:00:27.600	3.79	20.58	0.08	9.11	4.06	0.45	20.9	51.5
6925	00:00:27.700	3.79	20.58	0.08	9.06	4.04	0.45	20.9	51.5
6950	00:00:27.800	3.79	20.58	0.08	9.14	4.02	0.44	20.9	51.5
6975	00:00:27.900	3.79	20.58	0.08	9.17	4.04	0.44	20.9	51.5
7000	00:00:28.000	3.79	20.58	0.08	9.18	4.05	0.44	20.9	51.5
7025	00:00:28.100	3.79	20.58	0.08	9.16	4.06	0.44	20.9	51.5
7050	00:00:28.200	3.79	20.57	0.08	9.2	4.06	0.44	20.9	51.5
7075	00:00:28.300	3.79	20.57	0.08	9.2	4.07	0.44	20.9	51.5
7100	00:00:28.400	3.79	20.57	0.08	9.21	4.07	0.44	20.9	51.5
7125	00:00:28.500	3.79	20.57	0.08	9.21	4.07	0.44	20.9	51.5
7150	00:00:28.600	3.79	20.57	0.08	9.21	4.08	0.44	20.9	51.5
7175	00:00:28.700	3.79	20.57	0.08	9.24	4.09	0.44	20.9	51.5
7200	00:00:28.800	3.79	20.57	0.08	9.23	4.14	0.45	20.9	51.5
7225	00:00:28.900	3.79	20.57	0.08	9.25	4.11	0.44	20.9	51.5
7250	00:00:29.000	3.79	20.57	0.08	9.22	4.12	0.45	20.8	51.5
7275	00:00:29.100	3.79	20.57	0.08	9.25	4.13	0.45	20.8	51.5
7300	00:00:29.200	3.79	20.57	0.08	9.27	4.13	0.45	20.8	51.5
7325	00:00:29.300	3.79	20.57	0.08	9.28	4.14	0.45	20.8	51.5
7350	00:00:29.400	3.79	20.57	0.08	9.29	4.14	0.45	20.8	51.5
7375	00:00:29.500	3.79	20.57	0.08	9.26	4.15	0.45	20.8	51.5
7400	00:00:29.600	3.79	20.57	0.08	9.3	4.15	0.45	20.8	51.5
7425	00:00:29.700	3.79	20.57	0.08	9.32	4.16	0.45	20.8	51.5
7450	00:00:29.800	3.79	20.57	0.08	9.32	4.15	0.45	20.8	51.5
7475	00:00:29.900	3.79	20.57	0.08	9.27	4.16	0.45	20.8	51.5
7500	00:00:30.000	3.79	20.57	0.08	9.29	4.17	0.45	20.9	51.6
7525	00:00:30.100	3.79	20.57	0.08	9.33	4.18	0.45	20.9	51.6
7550	00:00:30.200	3.79	20.57	0.08	9.3	4.18	0.45	20.9	51.6
7575	00:00:30.300	3.79	20.57	0.08	9.32	4.17	0.45	20.9	51.6
7600	00:00:30.400	3.79	20.57	0.08	9.36	4.17	0.44	20.9	51.6
7625	00:00:30.500	3.79	20.57	0.08	9.39	4.16	0.44	20.9	51.6
7650	00:00:30.600	3.79	20.57	0.08	9.38	4.15	0.44	20.9	51.6
7675	00:00:30.700	3.79	20.57	0.08	9.39	4.13	0.44	20.9	51.6
7700	00:00:30.800	3.79	20.57	0.08	9.41	4.12	0.44	20.9	51.6
7725	00:00:30.900	3.79	20.57	0.08	9.44	4.12	0.44	20.9	51.6
7750	00:00:31.000	3.79	20.57	0.08	9.48	4.11	0.43	20.9	51.6
7775	00:00:31.100	3.79	20.57	0.08	9.46	4.11	0.43	20.9	51.6
7800	00:00:31.200	3.79	20.57	0.08	9.46	4.11	0.43	20.9	51.6
7825	00:00:31.300	3.79	20.57	0.08	9.47	4.1	0.43	20.9	51.6
7850	00:00:31.400	3.79	20.57	0.08	9.47	4.12	0.43	20.9	51.6
7875	00:00:31.500	3.79	20.57	0.08	9.45	4.12	0.44	20.9	51.6
7900	00:00:31.600	3.79	20.57	0.08	9.43	4.12	0.44	20.9	51.6
7925	00:00:31.700	3.79	20.57	0.08	9.42	4.14	0.44	20.9	51.6
7950	00:00:31.800	3.79	20.57	0.08	9.41	4.15	0.44	20.9	51.6
7975	00:00:31.900	3.79	20.57	0.08	9.44	4.17	0.44	20.9	51.6
8000	00:00:32.000	3.79	20.57	0.08	9.41	4.17	0.44	20.9	51.6
8025	00:00:32.100	3.79	20.57	0.08	9.45	4.17	0.44	20.9	51.6
8050	00:00:32.200	3.79	20.57	0.08	9.46	4.16	0.44	20.9	51.6
8075	00:00:32.300	3.79	20.57	0.08	9.47	4.19	0.44	20.9	51.6
8100	00:00:32.400	3.79	20.57	0.08	9.45	4.19	0.44	20.9	51.6
8125	00:00:32.500	3.79	20.57	0.08	9.49	4.19	0.44	20.9	51.6
8150	00:00:32.600	3.79	20.57	0.08	9.54	4.19	0.44	20.9	51.6
8175	00:00:32.700	3.79	20.57	0.08	9.52	4.2	0.44	20.9	51.6
8200	00:00:32.800	3.79	20.57	0.08	9.57	4.21	0.44	20.9	51.6
8225	00:00:32.900	3.79	20.57	0.08	9.61	4.19	0.44	20.9	51.6
8250	00:00:33.000	3.79	20.57	0.08	9.66	4.2	0.43	20.9	51.6
8275	00:00:33.100	3.79	20.57	0.08	9.66	4.2	0.43	20.9	51.6
8300	00:00:33.200	3.79	20.57	0.08	9.69	4.23	0.44	20.9	51.6
8325	00:00:33.300	3.79	20.57	0.08	9.69	4.21	0.43	20.9	51.6
8350	00:00:33.400	3.79	20.57	0.08	9.77	4.23	0.43	20.9	51.6
8375	00:00:33.500	3.79	20.57	0.08	9.77	4.23	0.43	20.9	51.6
8400	00:00:33.600	3.79	20.57	0.08	9.75	4.23	0.43	20.9	51.6
8425	00:00:33.700	3.79	20.57	0.08	9.82	4.25	0.43	20.9	51.6
8450	00:00:33.800	3.79	20.57	0.08	9.84	4.25	0.43	20.9	51.6
8475	00:00:33.900	3.79	20.57	0.08	9.86	4.27	0.43	20.9	51.6
8500	00:00:34.000	3.79	20.57	0.08	9.9	4.27	0.43	20.8	51.6
8525	00:00:34.100	3.79	20.57	0.08	9.91	4.3	0.43	20.8	51.6
8550	00:00:34.200	3.79	20.57	0.08	9.94	4.29	0.43	20.8	51.6
8575	00:00:34.300	3.79	20.57	0.08	9.98	4.31	0.43	20.8	51.6
8600	00:00:34.400	3.79	20.57	0.08	9.97	4.31	0.43	20.8	51.6
8625	00:00:34.500	3.79	20.57	0.08	9.96	4.34	0.44	20.8	51.6
8650	00:00:34.600	3.79	20.57	0.08	10.04	4.36	0.43	20.8	51.6
8675	00:00:34.700	3.79	20.57	0.08	10.05	4.35	0.43	20.8	51.6
8700	00:00:34.800	3.79	20.57	0.08	10.05	4.35	0.43	20.8	51.6
8725	00:00:34.900	3.79	20.57	0.08	10.06	4.37	0.43	20.8	51.6
8750	00:00:35.000	3.79	20.57	0.08	10.05	4.4	0.44	20.9	51.6
8775	00:00:35.100	3.79	20.57	0.08	10.1	4.41	0.44	20.9	51.6
8800	00:00:35.200	3.79	20.57	0.08	10.08	4.41	0.44	20.9	51.6
8825	00:00:35.300	3.79	20.57	0.08	10.07	4.44	0.44	20.9	51.6
8850	00:00:35.400	3.79	20.57	0.08	10.08	4.44	0.44	20.9	51.6
8875	00:00:35.500	3.8	20.57	0.08	10.16	4.45	0.44	20.9	51.6
8900	00:00:35.600	3.79	20.57	0.08	10.12	4.45	0.44	20.9	51.6
8925	00:00:35.700	3.8	20.57	0.08	10.11	4.46	0.44	20.9	51.6
8950	00:00:35.800	3.8	20.57	0.08	10.16	4.49	0.44	20.9	51.6
8975	00:00:35.900	3.79	20.57	0.08	10.09	4.5	0.45	20.9	51.6
9000	00:00:36.000	3.79	20.57	0.08	10.12	4.51	0.45	20.9	51.6
9025	00:00:36.100	3.79	20.57	0.08	10.07	4.52	0.45	20.9	51.6
9050	00:00:36.200	3.79	20.57	0.08	10.11	4.51	0.45	20.9	51.6
9075	00:00:36.300	3.79	20.57	0.08	10.11	4.51	0.45	20.9	51.6
9100	00:00:36.400	3.79	20.57	0.08	10.14	4.54	0.45	20.9	51.6
9125	00:00:36.500	3.79	20.57	0.08	10.09	4.53	0.45	20.9	51.6
9150	00:00:36.600	3.79	20.57	0.08	10.13	4.54	0.45	20.9	51.6
9175	00:00:36.700	3.79	20.57	0.08	10.15	4.54	0.45	20.9	51.6
9200	00:00:36.800	3.79	20.57	0.08	10.12	4.54	0.45	20.9	51.6
9225	00:00:36.900	3.79	20.56	0.08	10.22	4.56	0.45	20.9	51.6
9250	00:00:37.000	3.79	20.57	0.08	10.2	4.56	0.45	20.9	51.6
9275	00:00:37.100	3.79	20.56	0.08	10.24	4.58	0.45	20.9	51.6
9300	00:00:37.200	3.79	20.56	0.08	10.22	4.6	0.45	20.9	51.6
9325	00:00:37.300	3.79	20.56	0.08	10.28	4.6	0.45	20.9	51.6
9350	00:00:37.400	3.79	20.56	0.08	10.26	4.59	0.45	20.9	51.6
9375	00:00:37.500	3.79	20.56	0.08	10.3	4.59	0.45	20.9	51.6
9400	00:00:37.600	3.79	20.56	0.08	10.32	4.6	0.45	20.9	51.6
9425	00:00:37.700	3.79	20.56	0.08	10.33	4.63	0.45	20.9	51.6
9450	00:00:37.800	3.8	20.56	0.08	10.42	4.65	0.45	20.9	51.6
9475	00:00:37.900	3.8	20.56	0.08	10.39	4.65	0.45	20.9	51.6
9500	00:00:38.000	3.8	20.56	0.08	10.43	4.66	0.45	20.8	51.6
9525	00:00:38.100	3.8	20.56	0.08	10.46	4.66	0.45	20.8	51.6
9550	00:00:38.200	3.8	20.56	0.08	10.47	4.69	0.45	20.8	51.6
9575	00:00:38.300	3.8	20.56	0.08	10.45	4.71	0.45	20.8	51.6
9600	00:00:38.400	3.8	20.56	0.09	10.47	4.74	0.45	20.8	51.6
9625	00:00:38.500	3.8	20.56	0.09	10.5	4.77	0.45	20.8	51.6
9650	00:00:38.600	3.8	20.56	0.09	10.51	4.77	0.45	20.8	51.6
9675	00:00:38.700	3.8	20.56	0.09	10.52	4.78	0.45	20.8	51.6
9700	00:00:38.800	3.8	20.56	0.09	10.52	4.8	0.46	20.8	51.6
9725	00:00:38.900	3.8	20.56	0.09	10.58	4.82	0.46	20.8	51.6
9750	00:00:39.000	3.8	20.56	0.09	10.57	4.83	0.46	20.9	51.6
9775	00:00:39.100	3.8	20.56	0.09	10.57	4.85	0.46	20.9	51.6
9800	00:00:39.200	3.8	20.56	0.09	10.64	4.86	0.46	20.9	51.6
9825	00:00:39.300	3.8	20.56	0.09	10.64	4.87	0.46	20.9	51.6
9850	00:00:39.400	3.79	20.56	0.09	10.68	4.88	0.46	20.9	51.6
9875	00:00:39.500	3.79	20.56	0.09	10.66	4.9	0.46	20.9	51.6
9900	00:00:39.600	3.8	20.56	0.09	10.68	4.93	0.46	20.9	51.6
9925	00:00:39.700	3.8	20.56	0.09	10.72	4.92	0.46	20.9	51.6
9950	00:00:39.800	3.8	20.56	0.09	10.69	4.91	0.46	20.9	51.6
9975	00:00:39.900	3.8	20.56	0.09	10.72	4.9	0.46	20.9	51.6
10000	00:00:40.000	3.8	20.56	0.09	10.73	4.91	0.46	20.9	51.6
10025	00:00:40.100	3.8	20.56	0.09	10.78	4.91	0.46	20.9	51.6
10050	00:00:40.200	3.8	20.56	0.09	10.76	4.9	0.45	20.9	51.6
10075	00:00:40.300	3.8	20.56	0.09	10.79	4.88	0.45	20.9	51.6
10100	00:00:40.400	3.8	20.56	0.09	10.83	4.91	0.45	20.9	51.6
10125	00:00:40.500	3.8	20.56	0.09	10.88	4.93	0.45	20.9	51.6
10150	00:00:40.600	3.8	20.56	0.09	10.91	4.94	0.45	20.9	51.6
10175	00:00:40.700	3.79	20.56	0.09	10.95	4.94	0.45	20.9	51.6
10200	00:00:40.800	3.79	20.56	0.09	11	4.96	0.45	20.9	51.6
10225	00:00:40.900	3.79	20.56	0.09	10.99	4.98	0.45	20.9	51.6
10250	00:00:41.000	3.8	20.56	0.09	11.06	4.99	0.45	20.9	51.6
10275	00:00:41.100	3.8	20.56	0.09	11.02	4.99	0.45	20.9	51.6
10300	00:00:41.200	3.8	20.56	0.09	11.04	5.02	0.45	20.9	51.6
10325	00:00:41.300	3.8	20.56	0.09	11.1	5.05	0.45	20.9	51.6
10350	00:00:41.400	3.8	20.56	0.09	11.08	5.05	0.46	20.9	51.6
10375	00:00:41.500	3.8	20.56	0.09	11.1	5.05	0.45	20.9	51.6
10400	00:00:41.600	3.8	20.56	0.09	11.11	5.05	0.45	20.9	51.6
10425	00:00:41.700	3.8	20.56	0.09	11.13	5.1	0.46	20.9	51.6
10450	00:00:41.800	3.8	20.56	0.09	11.12	5.13	0.46	20.9	51.6
10475	00:00:41.900	3.8	20.56	0.09	11.13	5.12	0.46	20.9	51.6
10500	00:00:42.000	3.8	20.56	0.09	11.14	5.14	0.46	20.9	51.6
10525	00:00:42.100	3.8	20.56	0.09	11.2	5.18	0.46	20.9	51.6
10550	00:00:42.200	3.8	20.56	0.09	11.22	5.19	0.46	20.9	51.6
10575	00:00:42.300	3.8	20.55	0.09	11.25	5.19	0.46	20.9	51.6
10600	00:00:42.400	3.8	20.56	0.09	11.23	5.19	0.46	20.9	51.6
10625	00:00:42.500	3.8	20.55	0.09	11.24	5.22	0.46	20.9	51.6
10650	00:00:42.600	3.8	20.55	0.09	11.26	5.24	0.47	20.9	51.6
10675	00:00:42.700	3.8	20.55	0.09	11.28	5.25	0.47	20.9	51.6
10700	00:00:42.800	3.79	20.55	0.09	11.28	5.25	0.47	20.9	51.6
10725	00:00:42.900	3.79	20.55	0.09	11.32	5.28	0.47	20.9	51.6
10750	00:00:43.000	3.79	20.55	0.09	11.32	5.3	0.47	20.9	51.5
10775	00:00:43.100	3.79	20.55	0.09	11.29	5.3	0.47	20.9	51.5
10800	00:00:43.200	3.79	20.55	0.09	11.36	5.3	0.47	20.9	51.5
10825	00:00:43.300	3.79	20.55	0.09	11.29	5.33	0.47	20.9	51.5
10850	00:00:43.400	3.79	20.55	0.09	11.38	5.36	0.47	20.9	51.5
10875	00:00:43.500	3.79	20.55	0.09	11.4	5.37	0.47	20.9	51.5
10900	00:00:43.600	3.79	20.55	0.09	11.43	5.37	0.47	20.9	51.5
10925	00:00:43.700	3.79	20.55	0.09	11.41	5.36	0.47	20.9	51.5
10950	00:00:43.800	3.79	20.55	0.09	11.46	5.36	0.47	20.9	51.5
10975	00:00:43.900	3.79	20.55	0.09	11.42	5.37	0.47	20.9	51.5
11000	00:00:44.000	3.79	20.55	0.09	11.46	5.39	0.47	20.9	51.5
11025	00:00:44.100	3.79	20.55	0.09	11.48	5.4	0.47	20.9	51.5
11050	00:00:44.200	3.79	20.55	0.09	11.5	5.42	0.47	20.9	51.5
11075	00:00:44.300	3.79	20.55	0.09	11.58	5.42	0.47	20.9	51.5
11100	00:00:44.400	3.79	20.55	0.09	11.55	5.41	0.47	20.9	51.5
11125	00:00:44.500	3.79	20.55	0.09	11.55	5.42	0.47	20.9	51.5
11150	00:00:44.600	3.79	20.55	0.09	11.57	5.43	0.47	20.9	51.5
11175	00:00:44.700	3.79	20.55	0.09	11.61	5.43	0.47	20.9	51.5
11200	00:00:44.800	3.79	20.55	0.09	11.65	5.45	0.47	20.9	51.5
11225	00:00:44.900	3.79	20.55	0.09	11.66	5.45	0.47	20.9	51.5
11250	00:00:45.000	3.79	20.55	0.09	11.65	5.48	0.47	20.9	51.5
11275	00:00:45.100	3.79	20.55	0.09	11.68	5.51	0.47	20.9	51.5
11300	00:00:45.200	3.79	20.55	0.09	11.67	5.52	0.47	20.9	51.5
11325	00:00:45.300	3.79	20.55	0.09	11.64	5.51	0.47	20.9	51.5
11350	00:00:45.400	3.79	20.55	0.09	11.68	5.54	0.47	20.9	51.5
11375	00:00:45.500	3.8	20.55	0.09	11.71	5.56	0.48	20.9	51.5
11400	00:00:45.600	3.8	20.55	0.09	11.67	5.58	0.48	20.9	51.5
11425	00:00:45.700	3.8	20.55	0.09	11.66	5.61	0.48	20.9	51.5
11450	00:00:45.800	3.8	20.55	0.09	11.69	5.62	0.48	20.9	51.5
11475	00:00:45.900	3.8	20.55	0.09	11.72	5.62	0.48	20.9	51.5
11500	00:00:46.000	3.8	20.55	0.09	11.73	5.6	0.48	20.9	51.5
11525	00:00:46.100	3.8	20.55	0.09	11.71	5.6	0.48	20.9	51.5
11550	00:00:46.200	3.8	20.55	0.09	11.75	5.62	0.48	20.9	51.5
11575	00:00:46.300	3.8	20.55	0.09	11.74	5.64	0.48	20.9	51.5
11600	00:00:46.400	3.8	20.55	0.09	11.76	5.63	0.48	20.9	51.5
11625	00:00:46.500	3.8	20.55	0.09	11.75	5.6	0.48	20.9	51.5
11650	00:00:46.600	3.8	20.55	0.09	11.79	5.59	0.47	20.9	51.5
11675	00:00:46.700	3.8	20.55	0.09	11.78	5.59	0.47	20.9	51.5
11700	00:00:46.800	3.8	20.55	0.09	11.69	5.59	0.48	20.9	51.5
11725	00:00:46.900	3.8	20.55	0.09	11.73	5.6	0.48	20.9	51.5
11750	00:00:47.000	3.8	20.55	0.09	11.77	5.61	0.48	20.9	51.6
11775	00:00:47.100	3.8	20.55	0.09	11.74	5.6	0.48	20.9	51.6
11800	00:00:47.200	3.8	20.55	0.09	11.71	5.61	0.48	20.9	51.6
11825	00:00:47.300	3.8	20.55	0.09	11.75	5.61	0.48	20.9	51.6
11850	00:00:47.400	3.8	20.55	0.09	11.77	5.62	0.48	20.9	51.6
11875	00:00:47.500	3.8	20.55	0.09	11.75	5.65	0.48	20.9	51.6
11900	00:00:47.600	3.8	20.55	0.09	11.74	5.65	0.48	20.9	51.6
11925	00:00:47.700	3.8	20.55	0.09	11.75	5.65	0.48	20.9	51.6
11950	00:00:47.800	3.8	20.55	0.09	11.78	5.67	0.48	20.9	51.6
11975	00:00:47.900	3.8	20.55	0.09	11.78	5.69	0.48	20.9	51.6
12000	00:00:48.000	3.8	20.55	0.09	11.73	5.7	0.49	20.9	51.5
12025	00:00:48.100	3.8	20.55	0.09	11.77	5.7	0.48	20.9	51.5
12050	00:00:48.200	3.8	20.55	0.09	11.79	5.69	0.48	20.9	51.5
12075	00:00:48.300	3.8	20.55	0.09	11.76	5.7	0.48	20.9	51.5
12100	00:00:48.400	3.8	20.55	0.09	11.74	5.69	0.49	20.9	51.5
12125	00:00:48.500	3.79	20.55	0.09	11.75	5.67	0.48	20.9	51.5
12150	00:00:48.600	3.79	20.55	0.09	11.76	5.68	0.48	20.9	51.5
12175	00:00:48.700	3.79	20.55	0.09	11.76	5.72	0.49	20.9	51.5
12200	00:00:48.800	3.79	20.55	0.09	11.78	5.71	0.48	20.9	51.5
12225	00:00:48.900	3.8	20.55	0.09	11.81	5.71	0.48	20.9	51.5
12250	00:00:49.000	3.8	20.55	0.09	11.79	5.69	0.48	20.9	51.5
12275	00:00:49.100	3.8	20.55	0.09	11.79	5.7	0.48	20.9	51.5
12300	00:00:49.200	3.8	20.55	0.1	11.8	5.73	0.49	20.9	51.5
12325	00:00:49.300	3.8	20.55	0.1	11.79	5.74	0.49	20.9	51.5
12350	00:00:49.400	3.8	20.55	0.1	11.84	5.74	0.48	20.9	51.5
12375	00:00:49.500	3.8	20.55	0.1	11.88	5.75	0.48	20.9	51.5
12400	00:00:49.600	3.8	20.55	0.1	11.9	5.76	0.48	20.9	51.5
12425	00:00:49.700	3.8	20.55	0.09	11.91	5.72	0.48	20.9	51.5
12450	00:00:49.800	3.8	20.55	0.09	11.92	5.73	0.48	20.9	51.5
12475	00:00:49.900	3.8	20.55	0.09	11.93	5.72	0.48	20.9	51.5
12500	00:00:50.000	3.79	20.55	0.09	11.96	5.72	0.48	20.9	51.5
12525	00:00:50.100	3.79	20.55	0.09	11.96	5.7	0.48	20.9	51.5
12550	00:00:50.200	3.8	20.55	0.09	11.95	5.69	0.48	20.9	51.5
12575	00:00:50.300	3.8	20.55	0.09	11.99	5.66	0.47	20.9	51.5
12600	00:00:50.400	3.8	20.55	0.09	11.96	5.68	0.48	20.9	51.5
12625	00:00:50.500	3.8	20.55	0.09	11.98	5.67	0.47	20.9	51.5
12650	00:00:50.600	3.8	20.55	0.09	11.93	5.66	0.47	20.9	51.5
12675	00:00:50.700	3.8	20.55	0.09	11.94	5.66	0.47	20.9	51.5
12700	00:00:50.800	3.8	20.55	0.09	11.94	5.66	0.47	20.9	51.5
12725	00:00:50.900	3.8	20.55	0.09	11.92	5.66	0.47	20.9	51.5
12750	00:00:51.000	3.8	20.55	0.09	11.91	5.66	0.48	20.9	51.5
12775	00:00:51.100	3.8	20.55	0.09	11.95	5.63	0.47	20.9	51.5
12800	00:00:51.200	3.8	20.55	0.09	11.95	5.65	0.47	20.9	51.5
12825	00:00:51.300	3.8	20.55	0.09	11.96	5.67	0.47	20.9	51.5
12850	00:00:51.400	3.8	20.55	0.09	11.97	5.67	0.47	20.9	51.5
12875	00:00:51.500	3.8	20.55	0.09	11.94	5.67	0.48	20.9	51.5
12900	00:00:51.600	3.8	20.55	0.09	11.99	5.67	0.47	20.9	51.5
12925	00:00:51.700	3.8	20.55	0.09	12.01	5.69	0.47	20.9	51.5
12950	00:00:51.800	3.8	20.55	0.09	12.04	5.69	0.47	20.9	51.5
12975	00:00:51.900	3.8	20.55	0.09	12.04	5.67	0.47	20.9	51.5
13000	00:00:52.000	3.8	20.55	0.09	12.09	5.69	0.47	20.9	51.5
13025	00:00:52.100	3.8	20.55	0.09	12.07	5.73	0.47	20.9	51.5
13050	00:00:52.200	3.8	20.55	0.09	12.07	5.73	0.47	20.9	51.5
13075	00:00:52.300	3.8	20.55	0.09	12.1	5.73	0.47	20.9	51.5
13100	00:00:52.400	3.8	20.55	0.1	12.1	5.73	0.47	20.9	51.5
13125	00:00:52.500	3.8	20.55	0.1	12.18	5.78	0.47	20.9	51.5
13150	00:00:52.600	3.8	20.55	0.1	12.21	5.8	0.47	20.9	51.5
13175	00:00:52.700	3.8	20.55	0.1	12.27	5.81	0.47	20.9	51.5
13200	00:00:52.800	3.8	20.54	0.1	12.31	5.86	0.48	20.9	51.5
13225	00:00:52.900	3.8	20.54	0.1	12.33	5.89	0.48	20.9	51.5
13250	00:00:53.000	3.8	20.54	0.1	12.35	5.92	0.48	20.9	51.5
13275	00:00:53.100	3.8	20.54	0.1	12.41	5.93	0.48	20.9	51.5
13300	00:00:53.200	3.8	20.54	0.1	12.52	5.95	0.47	20.9	51.5
13325	00:00:53.300	3.8	20.54	0.1	12.59	5.98	0.48	20.9	51.5
13350	00:00:53.400	3.8	20.54	0.1	12.63	6	0.48	20.9	51.5
13375	00:00:53.500	3.79	20.54	0.1	12.64	6.01	0.48	20.9	51.5
13400	00:00:53.600	3.79	20.54	0.1	12.68	6.05	0.48	20.9	51.5
13425	00:00:53.700	3.79	20.54	0.1	12.73	6.08	0.48	20.9	51.5
13450	00:00:53.800	3.79	20.54	0.1	12.75	6.09	0.48	20.9	51.5
13475	00:00:53.900	3.79	20.54	0.1	12.82	6.1	0.48	20.9	51.5
13500	00:00:54.000	3.79	20.54	0.1	12.84	6.12	0.48	20.9	51.5
13525	00:00:54.100	3.79	20.54	0.1	12.91	6.17	0.48	20.9	51.5
13550	00:00:54.200	3.79	20.54	0.1	12.88	6.18	0.48	20.9	51.5
13575	00:00:54.300	3.79	20.54	0.1	12.87	6.17	0.48	20.9	51.5
13600	00:00:54.400	3.79	20.54	0.1	12.91	6.19	0.48	20.9	51.5
13625	00:00:54.500	3.8	20.54	0.1	12.91	6.2	0.48	20.9	51.5
13650	00:00:54.600	3.8	20.54	0.1	12.92	6.2	0.48	20.9	51.5
13675	00:00:54.700	3.8	20.54	0.1	12.95	6.22	0.48	20.9	51.5
13700	00:00:54.800	3.8	20.54	0.1	12.96	6.24	0.48	20.9	51.5
13725	00:00:54.900	3.8	20.54	0.1	12.96	6.26	0.48	20.9	51.5
13750	00:00:55.000	3.8	20.54	0.1	13.04	6.27	0.48	20.9	51.6
13775	00:00:55.100	3.8	20.54	0.1	13.03	6.26	0.48	20.9	51.6
13800	00:00:55.200	3.8	20.54	0.1	13.05	6.29	0.48	20.9	51.6
13825	00:00:55.300	3.8	20.54	0.1	13.06	6.32	0.48	20.9	51.6
13850	00:00:55.400	3.8	20.54	0.1	13.04	6.35	0.49	20.9	51.6
13875	00:00:55.500	3.8	20.54	0.1	13.1	6.36	0.49	20.9	51.6
13900	00:00:55.600	3.8	20.54	0.1	13.11	6.36	0.49	20.9	51.6
13925	00:00:55.700	3.8	20.54	0.1	13.11	6.35	0.48	20.9	51.6
13950	00:00:55.800	3.8	20.54	0.1	13.12	6.34	0.48	20.9	51.6
13975	00:00:55.900	3.8	20.54	0.1	13.13	6.33	0.48	20.9	51.6
14000	00:00:56.000	3.8	20.54	0.1	13.12	6.33	0.48	20.9	51.7
14025	00:00:56.100	3.8	20.54	0.1	13.11	6.35	0.48	20.9	51.7
14050	00:00:56.200	3.8	20.54	0.1	13.11	6.36	0.49	20.9	51.7
14075	00:00:56.300	3.8	20.54	0.1	13.16	6.35	0.48	20.9	51.7
14100	00:00:56.400	3.8	20.54	0.1	13.17	6.32	0.48	20.9	51.7
14125	00:00:56.500	3.8	20.54	0.1	13.15	6.31	0.48	20.9	51.7
14150	00:00:56.600	3.8	20.54	0.1	13.16	6.31	0.48	20.9	51.7
14175	00:00:56.700	3.8	20.54	0.1	13.11	6.34	0.48	20.9	51.7
14200	00:00:56.800	3.8	20.54	0.1	13.1	6.37	0.49	20.9	51.7
14225	00:00:56.900	3.8	20.54	0.1	13.09	6.38	0.49	20.9	51.7
14250	00:00:57.000	3.8	20.54	0.1	13.1	6.37	0.49	20.9	51.7
14275	00:00:57.100	3.8	20.54	0.1	13.08	6.37	0.49	20.9	51.7
14300	00:00:57.200	3.8	20.54	0.1	13.11	6.36	0.49	20.9	51.7
14325	00:00:57.300	3.8	20.54	0.1	13.05	6.39	0.49	20.9	51.7
14350	00:00:57.400	3.8	20.54	0.1	13.07	6.4	0.49	20.9	51.7
14375	00:00:57.500	3.8	20.54	0.1	13.14	6.4	0.49	20.9	51.7
14400	00:00:57.600	3.8	20.54	0.1	13.13	6.39	0.49	20.9	51.7
14425	00:00:57.700	3.8	20.54	0.1	13.15	6.39	0.49	20.9	51.7
14450	00:00:57.800	3.8	20.54	0.1	13.17	6.36	0.48	20.9	51.7
14475	00:00:57.900	3.8	20.54	0.1	13.21	6.35	0.48	20.9	51.7
14500	00:00:58.000	3.8	20.54	0.1	13.19	6.36	0.48	20.9	51.8
14525	00:00:58.100	3.8	20.54	0.1	13.23	6.36	0.48	20.9	51.8
14550	00:00:58.200	3.8	20.54	0.1	13.2	6.34	0.48	20.9	51.8
14575	00:00:58.300	3.8	20.54	0.1	13.25	6.34	0.48	20.9	51.8
14600	00:00:58.400	3.8	20.54	0.1	13.26	6.36	0.48	20.9	51.8
14625	00:00:58.500	3.8	20.54	0.1	13.24	6.37	0.48	20.9	51.8
14650	00:00:58.600	3.8	20.54	0.1	13.25	6.38	0.48	20.9	51.8
14675	00:00:58.700	3.8	20.54	0.1	13.26	6.39	0.48	20.9	51.8
14700	00:00:58.800	3.8	20.54	0.1	13.28	6.42	0.48	20.9	51.8
14725	00:00:58.900	3.8	20.54	0.1	13.26	6.45	0.49	20.9	51.8
14750	00:00:59.000	3.8	20.54	0.1	13.26	6.48	0.49	20.9	51.8
14775	00:00:59.100	3.8	20.54	0.1	13.21	6.48	0.49	20.9	51.8
14800	00:00:59.200	3.8	20.54	0.1	13.28	6.52	0.49	20.9	51.8
14825	00:00:59.300	3.8	20.54	0.1	13.29	6.53	0.49	20.9	51.8
14850	00:00:59.400	3.8	20.54	0.1	13.29	6.5	0.49	20.9	51.8
14875	00:00:59.500	3.8	20.54	0.1	13.24	6.52	0.49	20.9	51.8
14900	00:00:59.600	3.8	20.54	0.1	13.28	6.53	0.49	20.9	51.8
14925	00:00:59.700	3.8	20.53	0.1	13.35	6.53	0.49	20.9	51.8
14950	00:00:59.800	3.8	20.53	0.1	13.37	6.53	0.49	20.9	51.8
14975	00:00:59.900	3.8	20.53	0.1	13.41	6.53	0.49	20.9	51.8
15000	00:01:00.000	3.8	20.53	0.1	13.45	6.5	0.48	20.9	51.8
15025	00:01:00.100	3.8	20.53	0.1	13.52	6.52	0.48	20.9	51.8
15050	00:01:00.200	3.8	20.53	0.1	13.5	6.51	0.48	20.9	51.8
15075	00:01:00.300	3.8	20.53	0.1	13.52	6.49	0.48	20.9	51.8
15100	00:01:00.400	3.8	20.53	0.1	13.55	6.5	0.48	20.9	51.8
15125	00:01:00.500	3.8	20.53	0.1	13.58	6.51	0.48	20.9	51.8
15150	00:01:00.600	3.8	20.53	0.1	13.59	6.48	0.48	20.9	51.8
15175	00:01:00.700	3.8	20.53	0.1	13.5	6.49	0.48	20.9	51.8
15200	00:01:00.800	3.8	20.53	0.1	13.49	6.53	0.48	20.9	51.8
15225	00:01:00.900	3.8	20.53	0.1	13.52	6.55	0.48	20.9	51.8
15250	00:01:01.000	3.8	20.53	0.1	13.56	6.56	0.48	20.9	51.8
15275	00:01:01.100	3.8	20.53	0.1	13.53	6.55	0.48	20.9	51.8
15300	00:01:01.200	3.8	20.53	0.1	13.55	6.57	0.48	20.9	51.8
15325	00:01:01.300	3.8	20.53	0.1	13.52	6.58	0.49	20.9	51.8
15350	00:01:01.400	3.8	20.53	0.1	13.54	6.63	0.49	20.9	51.8
15375	00:01:01.500	3.8	20.53	0.1	13.57	6.61	0.49	20.9	51.8
15400	00:01:01.600	3.8	20.53	0.1	13.58	6.65	0.49	20.9	51.8
15425	00:01:01.700	3.8	20.53	0.1	13.65	6.65	0.49	20.9	51.8
15450	00:01:01.800	3.8	20.53	0.1	13.7	6.64	0.48	20.9	51.8
15475	00:01:01.900	3.8	20.53	0.1	13.69	6.65	0.49	20.9	51.8
15500	00:01:02.000	3.8	20.53	0.1	13.67	6.65	0.49	20.9	51.8
15525	00:01:02.100	3.8	20.53	0.1	13.7	6.66	0.49	20.9	51.8
15550	00:01:02.200	3.8	20.53	0.1	13.66	6.68	0.49	20.9	51.8
15575	00:01:02.300	3.8	20.53	0.1	13.7	6.71	0.49	20.9	51.8
15600	00:01:02.400	3.8	20.53	0.1	13.74	6.71	0.49	20.9	51.8
15625	00:01:02.500	3.8	20.53	0.1	13.76	6.72	0.49	20.9	51.8
15650	00:01:02.600	3.8	20.53	0.1	13.76	6.74	0.49	20.9	51.8
15675	00:01:02.700	3.8	20.53	0.1	13.74	6.73	0.49	20.9	51.8
15700	00:01:02.800	3.8	20.53	0.1	13.74	6.72	0.49	20.9	51.8
15725	00:01:02.900	3.8	20.53	0.1	13.75	6.7	0.49	20.9	51.8
15750	00:01:03.000	3.8	20.53	0.1	13.73	6.72	0.49	20.9	51.8
15775	00:01:03.100	3.8	20.53	0.1	13.8	6.71	0.49	20.9	51.8
15800	00:01:03.200	3.8	20.53	0.1	13.85	6.7	0.48	20.9	51.8
15825	00:01:03.300	3.8	20.53	0.1	13.85	6.71	0.48	20.9	51.8
15850	00:01:03.400	3.8	20.53	0.1	13.87	6.69	0.48	20.9	51.8
15875	00:01:03.500	3.8	20.53	0.1	13.85	6.7	0.48	20.9	51.8
15900	00:01:03.600	3.8	20.53	0.1	13.89	6.71	0.48	20.9	51.8
15925	00:01:03.700	3.8	20.53	0.1	13.9	6.74	0.48	20.9	51.8
15950	00:01:03.800	3.8	20.53	0.1	13.94	6.75	0.48	20.9	51.8
15975	00:01:03.900	3.8	20.53	0.11	13.93	6.76	0.49	20.9	51.8
16000	00:01:04.000	3.8	20.53	0.11	13.98	6.78	0.48	20.9	51.7
16025	00:01:04.100	3.8	20.53	0.11	13.93	6.78	0.49	20.9	51.7
16050	00:01:04.200	3.8	20.53	0.11	13.95	6.81	0.49	20.9	51.7
16075	00:01:04.300	3.8	20.53	0.11	13.96	6.82	0.49	20.9	51.7
16100	00:01:04.400	3.8	20.53	0.11	13.96	6.84	0.49	20.9	51.7
16125	00:01:04.500	3.8	20.53	0.11	14	6.85	0.49	20.9	51.7
16150	00:01:04.600	3.8	20.53	0.11	13.95	6.83	0.49	20.9	51.7
16175	00:01:04.700	3.8	20.53	0.11	13.99	6.84	0.49	20.9	51.7
16200	00:01:04.800	3.8	20.53	0.11	13.94	6.83	0.49	20.9	51.7
16225	00:01:04.900	3.8	20.53	0.11	13.99	6.85	0.49	20.9	51.7
16250	00:01:05.000	3.8	20.53	0.11	13.96	6.85	0.49	20.9	51.7
16275	00:01:05.100	3.8	20.53	0.11	14.03	6.85	0.49	20.9	51.7
16300	00:01:05.200	3.8	20.53	0.11	13.99	6.84	0.49	20.9	51.7
16325	00:01:05.300	3.8	20.53	0.11	14	6.82	0.49	20.9	51.7
16350	00:01:05.400	3.8	20.53	0.11	13.99	6.82	0.49	20.9	51.7
16375	00:01:05.500	3.8	20.53	0.11	14	6.8	0.49	20.9	51.7
16400	00:01:05.600	3.8	20.53	0.11	14.02	6.83	0.49	20.9	51.7
16425	00:01:05.700	3.8	20.53	0.11	14.02	6.83	0.49	20.9	51.7
16450	00:01:05.800	3.8	20.53	0.11	14.08	6.86	0.49	20.9	51.7
16475	00:01:05.900	3.8	20.53	0.11	14.1	6.86	0.49	20.9	51.7
16500	00:01:06.000	3.8	20.53	0.11	14.1	6.86	0.49	20.9	51.7
16525	00:01:06.100	3.8	20.53	0.11	14.06	6.88	0.49	20.9	51.7
16550	00:01:06.200	3.8	20.53	0.11	14.13	6.87	0.49	20.9	51.7
16575	00:01:06.300	3.8	20.53	0.11	14.12	6.86	0.49	20.9	51.7
16600	00:01:06.400	3.8	20.53	0.11	14.14	6.85	0.48	20.9	51.7
16625	00:01:06.500	3.8	20.53	0.11	14.19	6.88	0.49	20.9	51.7
16650	00:01:06.600	3.8	20.53	0.11	14.19	6.88	0.48	20.9	51.7
16675	00:01:06.700	3.8	20.53	0.11	14.14	6.88	0.49	20.9	51.7
16700	00:01:06.800	3.8	20.53	0.11	14.1	6.86	0.49	20.9	51.7
16725	00:01:06.900	3.8	20.53	0.11	14.08	6.87	0.49	20.9	51.7
16750	00:01:07.000	3.8	20.53	0.11	14.1	6.88	0.49	20.9	51.7
16775	00:01:07.100	3.8	20.53	0.11	14.17	6.89	0.49	20.9	51.7
16800	00:01:07.200	3.8	20.53	0.11	14.15	6.91	0.49	20.9	51.7
16825	00:01:07.300	3.8	20.53	0.11	14.2	6.93	0.49	20.9	51.7
16850	00:01:07.400	3.8	20.53	0.11	14.23	6.97	0.49	20.9	51.7
16875	00:01:07.500	3.8	20.53	0.11	14.21	6.99	0.49	20.9	51.7
16900	00:01:07.600	3.8	20.53	0.11	14.19	7.01	0.49	20.9	51.7
16925	00:01:07.700	3.8	20.53	0.11	14.24	7	0.49	20.9	51.7
16950	00:01:07.800	3.8	20.53	0.11	14.3	7	0.49	20.9	51.7
16975	00:01:07.900	3.8	20.53	0.11	14.31	7.03	0.49	20.9	51.7
17000	00:01:08.000	3.8	20.52	0.11	14.34	7.02	0.49	20.9	51.7
17025	00:01:08.100	3.8	20.52	0.11	14.32	7.03	0.49	20.9	51.7
17050	00:01:08.200	3.8	20.53	0.11	14.3	7.03	0.49	20.9	51.7
17075	00:01:08.300	3.8	20.53	0.11	14.26	7.05	0.49	20.9	51.7
17100	00:01:08.400	3.8	20.53	0.11	14.22	7.03	0.49	20.9	51.7
17125	00:01:08.500	3.8	20.53	0.11	14.24	7.02	0.49	20.9	51.7
17150	00:01:08.600	3.8	20.53	0.11	14.25	7	0.49	20.9	51.7
17175	00:01:08.700	3.8	20.53	0.11	14.27	7.02	0.49	20.9	51.7
17200	00:01:08.800	3.8	20.53	0.11	14.2	7.03	0.5	20.9	51.7
17225	00:01:08.900	3.8	20.53	0.11	14.21	7.02	0.49	20.9	51.7
17250	00:01:09.000	3.8	20.53	0.11	14.19	7.01	0.49	20.9	51.8
17275	00:01:09.100	3.8	20.53	0.11	14.19	7.01	0.49	20.9	51.8
17300	00:01:09.200	3.8	20.53	0.11	14.17	7.01	0.49	20.9	51.8
17325	00:01:09.300	3.8	20.53	0.11	14.17	7	0.49	20.9	51.8
17350	00:01:09.400	3.8	20.53	0.11	14.19	7.03	0.5	20.9	51.8
17375	00:01:09.500	3.8	20.53	0.11	14.15	7.02	0.5	20.9	51.8
17400	00:01:09.600	3.8	20.53	0.11	14.18	7.01	0.49	20.9	51.8
17425	00:01:09.700	3.8	20.53	0.11	14.18	7.02	0.5	20.9	51.8
17450	00:01:09.800	3.8	20.53	0.11	14.23	7.03	0.49	20.9	51.8
17475	00:01:09.900	3.8	20.53	0.11	14.25	7.04	0.49	20.9	51.8
17500	00:01:10.000	3.8	20.53	0.11	14.24	7.07	0.5	20.9	51.8
17525	00:01:10.100	3.8	20.53	0.11	14.27	7.06	0.5	20.9	51.8
17550	00:01:10.200	3.8	20.52	0.11	14.34	7.04	0.49	20.9	51.8
17575	00:01:10.300	3.8	20.52	0.11	14.4	7.05	0.49	20.9	51.8
17600	00:01:10.400	3.8	20.52	0.11	14.38	7.02	0.49	20.9	51.8
17625	00:01:10.500	3.8	20.52	0.11	14.38	7.03	0.49	20.9	51.8
17650	00:01:10.600	3.8	20.52	0.11	14.39	7.04	0.49	20.9	51.8
17675	00:01:10.700	3.8	20.52	0.11	14.37	7.04	0.49	20.9	51.8
17700	00:01:10.800	3.8	20.52	0.11	14.36	7.04	0.49	20.9	51.8
17725	00:01:10.900	3.8	20.52	0.11	14.32	7.01	0.49	20.9	51.8
17750	00:01:11.000	3.8	20.52	0.11	14.35	6.99	0.49	20.9	51.9
17775	00:01:11.100	3.8	20.52	0.11	14.33	6.99	0.49	20.9	51.9
17800	00:01:11.200	3.8	20.53	0.11	14.28	7	0.49	20.9	51.9
17825	00:01:11.300	3.8	20.53	0.11	14.23	7.01	0.49	20.9	51.9
17850	00:01:11.400	3.8	20.53	0.11	14.24	7.04	0.49	20.9	51.9
17875	00:01:11.500	3.8	20.53	0.11	14.27	7.05	0.49	20.9	51.9
17900	00:01:11.600	3.8	20.53	0.11	14.29	7.06	0.49	20.9	51.9
17925	00:01:11.700	3.8	20.52	0.11	14.33	7.07	0.49	20.9	51.9
17950	00:01:11.800	3.8	20.52	0.11	14.37	7.08	0.49	20.9	51.9
17975	00:01:11.900	3.8	20.52	0.11	14.38	7.08	0.49	20.9	51.9
18000	00:01:12.000	3.8	20.52	0.11	14.41	7.11	0.49	20.9	51.9
18025	00:01:12.100	3.8	20.52	0.11	14.45	7.1	0.49	20.9	51.9
18050	00:01:12.200	3.8	20.52	0.11	14.51	7.09	0.49	20.9	51.9
18075	00:01:12.300	3.8	20.52	0.11	14.53	7.07	0.49	20.9	51.9
18100	00:01:12.400	3.8	20.52	0.11	14.62	7.09	0.49	20.9	51.9
18125	00:01:12.500	3.8	20.52	0.11	14.66	7.08	0.48	20.9	51.9
18150	00:01:12.600	3.8	20.52	0.11	14.63	7.09	0.48	20.9	51.9
18175	00:01:12.700	3.8	20.52	0.11	14.62	7.08	0.48	20.9	51.9
18200	00:01:12.800	3.8	20.52	0.11	14.67	7.05	0.48	20.9	51.9
18225	00:01:12.900	3.8	20.52	0.11	14.69	7.06	0.48	20.9	51.9
18250	00:01:13.000	3.8	20.52	0.11	14.69	7.06	0.48	20.9	51.9
18275	00:01:13.100	3.8	20.52	0.11	14.66	7.08	0.48	20.9	51.9
18300	00:01:13.200	3.8	20.52	0.11	14.64	7.13	0.49	20.9	51.9
18325	00:01:13.300	3.8	20.52	0.11	14.71	7.13	0.48	20.9	51.9
18350	00:01:13.400	3.8	20.52	0.11	14.7	7.1	0.48	20.9	51.9
18375	00:01:13.500	3.8	20.52	0.11	14.69	7.11	0.48	20.9	51.9
18400	00:01:13.600	3.8	20.52	0.11	14.73	7.11	0.48	20.9	51.9
18425	00:01:13.700	3.8	20.52	0.11	14.78	7.13	0.48	20.9	51.9
18450	00:01:13.800	3.8	20.52	0.11	14.79	7.16	0.48	20.9	51.9
18475	00:01:13.900	3.8	20.52	0.11	14.79	7.18	0.49	20.9	51.9
18500	00:01:14.000	3.8	20.52	0.11	14.82	7.18	0.48	20.9	51.9
18525	00:01:14.100	3.8	20.52	0.11	14.88	7.17	0.48	20.9	51.9
18550	00:01:14.200	3.8	20.52	0.11	14.92	7.14	0.48	20.9	51.9
18575	00:01:14.300	3.8	20.52	0.11	14.92	7.17	0.48	20.9	51.9
18600	00:01:14.400	3.8	20.52	0.11	14.91	7.18	0.48	20.9	51.9
18625	00:01:14.500	3.8	20.52	0.11	14.9	7.2	0.48	20.9	51.9
18650	00:01:14.600	3.8	20.52	0.11	14.94	7.22	0.48	20.9	51.9
18675	00:01:14.700	3.8	20.52	0.11	14.91	7.21	0.48	20.9	51.9
18700	00:01:14.800	3.8	20.52	0.11	14.9	7.22	0.48	20.9	51.9
18725	00:01:14.900	3.8	20.52	0.11	14.95	7.24	0.48	20.9	51.9
18750	00:01:15.000	3.8	20.52	0.11	14.89	7.26	0.49	20.9	51.9
18775	00:01:15.100	3.8	20.52	0.11	14.88	7.28	0.49	20.9	51.9
18800	00:01:15.200	3.8	20.52	0.11	14.88	7.29	0.49	20.9	51.9
18825	00:01:15.300	3.8	20.52	0.11	14.91	7.3	0.49	20.9	51.9
18850	00:01:15.400	3.8	20.52	0.11	14.91	7.3	0.49	20.9	51.9
18875	00:01:15.500	3.8	20.52	0.11	14.97	7.31	0.49	20.9	51.9
18900	00:01:15.600	3.8	20.52	0.11	14.96	7.3	0.49	20.9	51.9
18925	00:01:15.700	3.8	20.52	0.11	15.01	7.32	0.49	20.9	51.9
18950	00:01:15.800	3.8	20.52	0.11	15.04	7.33	0.49	20.9	51.9
18975	00:01:15.900	3.8	20.52	0.11	15.04	7.34	0.49	20.9	51.9
19000	00:01:16.000	3.8	20.52	0.11	15.07	7.34	0.49	20.9	51.9
19025	00:01:16.100	3.8	20.52	0.11	15.12	7.36	0.49	20.9	51.9
19050	00:01:16.200	3.8	20.52	0.11	15.1	7.37	0.49	20.9	51.9
19075	00:01:16.300	3.8	20.52	0.11	15.04	7.37	0.49	20.9	51.9
19100	00:01:16.400	3.8	20.52	0.11	15.05	7.35	0.49	20.9	51.9
19125	00:01:16.500	3.8	20.52	0.11	15.01	7.35	0.49	20.9	51.9
19150	00:01:16.600	3.8	20.52	0.11	15.03	7.36	0.49	20.9	51.9
19175	00:01:16.700	3.8	20.52	0.11	15.06	7.36	0.49	20.9	51.9
19200	00:01:16.800	3.8	20.52	0.11	15.04	7.37	0.49	20.9	51.9
19225	00:01:16.900	3.8	20.52	0.11	15.09	7.39	0.49	20.9	51.9
19250	00:01:17.000	3.8	20.52	0.11	15.11	7.39	0.49	20.9	51.9
19275	00:01:17.100	3.8	20.52	0.11	15.13	7.38	0.49	20.9	51.9
19300	00:01:17.200	3.8	20.52	0.11	15.18	7.39	0.49	20.9	51.9
19325	00:01:17.300	3.8	20.52	0.11	15.2	7.41	0.49	20.9	51.9
19350	00:01:17.400	3.8	20.52	0.11	15.19	7.44	0.49	20.9	51.9
19375	00:01:17.500	3.8	20.52	0.11	15.21	7.43	0.49	20.9	51.9
19400	00:01:17.600	3.8	20.52	0.11	15.16	7.41	0.49	20.9	51.9
19425	00:01:17.700	3.8	20.52	0.11	15.14	7.43	0.49	20.9	51.9
19450	00:01:17.800	3.8	20.52	0.11	15.15	7.43	0.49	20.9	51.9
19475	00:01:17.900	3.8	20.52	0.11	15.11	7.43	0.49	20.9	51.9
19500	00:01:18.000	3.8	20.52	0.11	15.15	7.42	0.49	20.9	51.8
19525	00:01:18.100	3.8	20.52	0.11	15.12	7.43	0.49	20.9	51.8
19550	00:01:18.200	3.8	20.52	0.11	15.11	7.43	0.49	20.9	51.8
19575	00:01:18.300	3.8	20.52	0.11	15.12	7.46	0.49	20.9	51.8
19600	00:01:18.400	3.8	20.52	0.11	15.14	7.46	0.49	20.9	51.8
19625	00:01:18.500	3.8	20.52	0.11	15.16	7.5	0.49	20.9	51.8
19650	00:01:18.600	3.8	20.52	0.11	15.2	7.53	0.5	20.9	51.8
19675	00:01:18.700	3.8	20.52	0.11	15.17	7.54	0.5	20.9	51.8
19700	00:01:18.800	3.8	20.52	0.11	15.24	7.49	0.49	20.9	51.8
19725	00:01:18.900	3.8	20.52	0.11	15.28	7.49	0.49	20.9	51.8
19750	00:01:19.000	3.8	20.52	0.11	15.3	7.51	0.49	20.9	51.8
19775	00:01:19.100	3.8	20.52	0.11	15.31	7.5	0.49	20.9	51.8
19800	00:01:19.200	3.8	20.52	0.11	15.29	7.49	0.49	20.9	51.8
19825	00:01:19.300	3.8	20.52	0.11	15.32	7.48	0.49	20.9	51.8
19850	00:01:19.400	3.8	20.51	0.11	15.4	7.51	0.49	20.9	51.8
19875	00:01:19.500	3.8	20.51	0.11	15.41	7.5	0.49	20.9	51.8
19900	00:01:19.600	3.8	20.51	0.11	15.4	7.5	0.49	20.9	51.8
19925	00:01:19.700	3.8	20.51	0.11	15.44	7.5	0.49	20.9	51.8
19950	00:01:19.800	3.8	20.51	0.11	15.4	7.53	0.49	20.9	51.8
19975	00:01:19.900	3.8	20.51	0.11	15.36	7.54	0.49	20.9	51.8
20000	00:01:20.000	3.8	20.51	0.11	15.36	7.56	0.49	20.9	51.7
20025	00:01:20.100	3.8	20.51	0.11	15.38	7.56	0.49	20.9	51.7
20050	00:01:20.200	3.8	20.51	0.11	15.41	7.57	0.49	20.9	51.7
20075	00:01:20.300	3.8	20.51	0.11	15.4	7.54	0.49	20.9	51.7
20100	00:01:20.400	3.8	20.51	0.11	15.36	7.54	0.49	20.9	51.7
20125	00:01:20.500	3.8	20.52	0.11	15.3	7.57	0.49	20.9	51.7
20150	00:01:20.600	3.8	20.51	0.11	15.34	7.56	0.49	20.9	51.7
20175	00:01:20.700	3.8	20.52	0.11	15.28	7.56	0.49	20.9	51.7
20200	00:01:20.800	3.8	20.52	0.11	15.31	7.59	0.5	20.9	51.7
20225	00:01:20.900	3.8	20.52	0.11	15.29	7.6	0.5	20.9	51.7
20250	00:01:21.000	3.8	20.52	0.11	15.27	7.61	0.5	20.9	51.7
20275	00:01:21.100	3.8	20.52	0.11	15.27	7.61	0.5	20.9	51.7
20300	00:01:21.200	3.8	20.52	0.11	15.26	7.65	0.5	20.9	51.7
20325	00:01:21.300	3.8	20.52	0.11	15.28	7.67	0.5	20.9	51.7
20350	00:01:21.400	3.8	20.52	0.11	15.29	7.64	0.5	20.9	51.7
20375	00:01:21.500	3.8	20.51	0.11	15.35	7.62	0.5	20.9	51.7
20400	00:01:21.600	3.8	20.51	0.11	15.36	7.66	0.5	20.9	51.7
20425	00:01:21.700	3.8	20.51	0.11	15.44	7.67	0.5	20.9	51.7
20450	00:01:21.800	3.8	20.51	0.11	15.43	7.67	0.5	20.9	51.7
20475	00:01:21.900	3.8	20.51	0.11	15.47	7.67	0.5	20.9	51.7
20500	00:01:22.000	3.8	20.51	0.11	15.5	7.66	0.49	20.9	51.7
20525	00:01:22.100	3.8	20.51	0.11	15.51	7.68	0.5	20.9	51.7
20550	00:01:22.200	3.8	20.51	0.11	15.55	7.66	0.49	20.9	51.7
20575	00:01:22.300	3.8	20.51	0.11	15.59	7.66	0.49	20.9	51.7
20600	00:01:22.400	3.8	20.51	0.11	15.63	7.7	0.49	20.9	51.7
20625	00:01:22.500	3.8	20.51	0.11	15.64	7.69	0.49	20.9	51.7
20650	00:01:22.600	3.8	20.51	0.11	15.62	7.67	0.49	20.9	51.7
20675	00:01:22.700	3.8	20.51	0.11	15.68	7.68	0.49	20.9	51.7
20700	00:01:22.800	3.8	20.51	0.11	15.73	7.68	0.49	20.9	51.7
20725	00:01:22.900	3.8	20.51	0.11	15.78	7.68	0.49	20.9	51.7
20750	00:01:23.000	3.8	20.51	0.11	15.82	7.72	0.49	20.9	51.7
20775	00:01:23.100	3.8	20.51	0.11	15.89	7.74	0.49	20.9	51.7
20800	00:01:23.200	3.8	20.51	0.11	15.91	7.77	0.49	20.9	51.7
20825	00:01:23.300	3.8	20.51	0.12	15.91	7.81	0.49	20.9	51.7
20850	00:01:23.400	3.8	20.51	0.12	15.96	7.83	0.49	20.9	51.7
20875	00:01:23.500	3.8	20.51	0.12	15.98	7.86	0.49	20.9	51.7
20900	00:01:23.600	3.8	20.51	0.12	16.01	7.87	0.49	20.9	51.7
20925	00:01:23.700	3.8	20.51	0.12	15.97	7.9	0.49	20.9	51.7
20950	00:01:23.800	3.8	20.51	0.12	15.99	7.91	0.49	20.9	51.7
20975	00:01:23.900	3.8	20.51	0.12	15.99	7.94	0.5	20.9	51.7
21000	00:01:24.000	3.8	20.51	0.12	15.96	7.94	0.5	20.9	51.7
21025	00:01:24.100	3.8	20.51	0.12	15.92	7.95	0.5	20.9	51.7
21050	00:01:24.200	3.8	20.51	0.12	15.97	7.96	0.5	20.9	51.7
21075	00:01:24.300	3.8	20.51	0.12	15.99	7.94	0.5	20.9	51.7
21100	00:01:24.400	3.8	20.51	0.12	16	7.96	0.5	20.9	51.7
21125	00:01:24.500	3.8	20.51	0.12	16.01	7.98	0.5	20.9	51.7
21150	00:01:24.600	3.8	20.51	0.12	16.02	8	0.5	20.9	51.7
21175	00:01:24.700	3.8	20.51	0.12	16.02	8	0.5	20.9	51.7
21200	00:01:24.800	3.8	20.51	0.12	15.95	7.99	0.5	20.9	51.7
21225	00:01:24.900	3.8	20.51	0.12	15.98	7.98	0.5	20.9	51.7
21250	00:01:25.000	3.8	20.51	0.12	15.98	7.99	0.5	20.9	51.7
21275	00:01:25.100	3.8	20.51	0.12	15.99	7.99	0.5	20.9	51.7
21300	00:01:25.200	3.8	20.51	0.12	15.92	7.99	0.5	20.9	51.7
21325	00:01:25.300	3.8	20.51	0.12	15.91	8.02	0.5	20.9	51.7
21350	00:01:25.400	3.8	20.51	0.12	15.9	8.02	0.5	20.9	51.7
21375	00:01:25.500	3.8	20.51	0.12	15.88	8.03	0.51	20.9	51.7
21400	00:01:25.600	3.8	20.51	0.12	15.93	8.03	0.5	20.9	51.7
21425	00:01:25.700	3.8	20.51	0.12	15.92	8.03	0.5	20.9	51.7
21450	00:01:25.800	3.8	20.51	0.12	15.97	8.06	0.5	20.9	51.7
21475	00:01:25.900	3.8	20.51	0.12	15.93	8.06	0.51	20.9	51.7
21500	00:01:26.000	3.8	20.51	0.12	15.98	8.08	0.51	20.9	51.7
21525	00:01:26.100	3.8	20.51	0.12	15.99	8.09	0.51	20.9	51.7
21550	00:01:26.200	3.8	20.51	0.12	16.02	8.09	0.5	20.9	51.7
21575	00:01:26.300	3.8	20.51	0.12	16.02	8.08	0.5	20.9	51.7
21600	00:01:26.400	3.8	20.51	0.12	16.03	8.07	0.5	20.9	51.7
21625	00:01:26.500	3.8	20.51	0.12	16.12	8.06	0.5	20.9	51.7
21650	00:01:26.600	3.8	20.51	0.12	16.09	8.06	0.5	20.9	51.7
21675	00:01:26.700	3.8	20.51	0.12	16.11	8.06	0.5	20.9	51.7
21700	00:01:26.800	3.8	20.51	0.12	16.15	8.07	0.5	20.9	51.7
21725	00:01:26.900	3.8	20.51	0.12	16.21	8.06	0.5	20.9	51.7
21750	00:01:27.000	3.8	20.51	0.12	16.19	8.06	0.5	20.9	51.8
21775	00:01:27.100	3.8	20.51	0.12	16.21	8.05	0.5	20.9	51.8
21800	00:01:27.200	3.8	20.51	0.12	16.21	8.06	0.5	20.9	51.8
21825	00:01:27.300	3.8	20.51	0.12	16.22	8.08	0.5	20.9	51.8
21850	00:01:27.400	3.8	20.51	0.12	16.24	8.09	0.5	20.9	51.8
21875	00:01:27.500	3.8	20.51	0.12	16.19	8.1	0.5	20.9	51.8
21900	00:01:27.600	3.8	20.51	0.12	16.19	8.14	0.5	20.9	51.8
21925	00:01:27.700	3.8	20.51	0.12	16.18	8.14	0.5	20.9	51.8
21950	00:01:27.800	3.8	20.51	0.12	16.16	8.15	0.5	20.9	51.8
21975	00:01:27.900	3.8	20.51	0.12	16.15	8.2	0.51	20.9	51.8
22000	00:01:28.000	3.8	20.51	0.12	16.13	8.19	0.51	20.9	51.8
22025	00:01:28.100	3.8	20.51	0.12	16.18	8.18	0.51	20.9	51.8
22050	00:01:28.200	3.8	20.51	0.12	16.24	8.19	0.5	20.9	51.8
22075	00:01:28.300	3.8	20.51	0.12	16.26	8.17	0.5	20.9	51.8
22100	00:01:28.400	3.8	20.51	0.12	16.21	8.16	0.5	20.9	51.8
22125	00:01:28.500	3.8	20.51	0.12	16.25	8.18	0.5	20.9	51.8
22150	00:01:28.600	3.8	20.51	0.12	16.25	8.16	0.5	20.9	51.8
22175	00:01:28.700	3.8	20.51	0.12	16.25	8.18	0.5	20.9	51.8
22200	00:01:28.800	3.8	20.51	0.12	16.23	8.15	0.5	20.9	51.8
22225	00:01:28.900	3.8	20.51	0.12	16.24	8.13	0.5	20.9	51.8
22250	00:01:29.000	3.8	20.51	0.12	16.33	8.13	0.5	20.9	51.8
22275	00:01:29.100	3.8	20.51	0.12	16.29	8.16	0.5	20.9	51.8
22300	00:01:29.200	3.8	20.51	0.12	16.26	8.17	0.5	20.9	51.8
22325	00:01:29.300	3.8	20.51	0.12	16.26	8.18	0.5	20.9	51.8
22350	00:01:29.400	3.8	20.51	0.12	16.32	8.21	0.5	20.9	51.8
22375	00:01:29.500	3.8	20.51	0.12	16.31	8.22	0.5	20.9	51.8
22400	00:01:29.600	3.8	20.51	0.12	16.34	8.22	0.5	20.9	51.8
22425	00:01:29.700	3.8	20.51	0.12	16.34	8.21	0.5	20.9	51.8
22450	00:01:29.800	3.8	20.51	0.12	16.33	8.24	0.5	20.9	51.8
22475	00:01:29.900	3.8	20.51	0.12	16.33	8.27	0.51	20.9	51.8
22500	00:01:30.000	3.8	20.51	0.12	16.28	8.31	0.51	20.9	51.9
22525	00:01:30.100	3.8	20.51	0.12	16.29	8.3	0.51	20.9	51.9
22550	00:01:30.200	3.8	20.51	0.12	16.28	8.31	0.51	20.9	51.9
22575	00:01:30.300	3.8	20.51	0.12	16.23	8.34	0.51	20.9	51.9
22600	00:01:30.400	3.8	20.51	0.12	16.21	8.31	0.51	20.9	51.9
22625	00:01:30.500	3.8	20.51	0.12	16.25	8.29	0.51	20.9	51.9
22650	00:01:30.600	3.8	20.51	0.12	16.26	8.32	0.51	20.9	51.9
22675	00:01:30.700	3.8	20.51	0.12	16.29	8.32	0.51	20.9	51.9
22700	00:01:30.800	3.8	20.51	0.12	16.34	8.31	0.51	20.9	51.9
22725	00:01:30.900	3.8	20.51	0.12	16.36	8.31	0.51	20.9	51.9
22750	00:01:31.000	3.8	20.5	0.12	16.37	8.28	0.51	20.9	51.9
22775	00:01:31.100	3.8	20.5	0.12	16.39	8.29	0.51	20.9	51.9
22800	00:01:31.200	3.8	20.5	0.12	16.41	8.3	0.51	20.9	51.9
22825	00:01:31.300	3.8	20.5	0.12	16.48	8.28	0.5	20.9	51.9
22850	00:01:31.400	3.8	20.5	0.12	16.44	8.29	0.5	20.9	51.9
22875	00:01:31.500	3.8	20.5	0.12	16.4	8.29	0.51	20.9	51.9
22900	00:01:31.600	3.8	20.5	0.12	16.43	8.26	0.5	20.9	51.9
22925	00:01:31.700	3.8	20.5	0.12	16.46	8.26	0.5	20.9	51.9
22950	00:01:31.800	3.8	20.5	0.12	16.47	8.29	0.5	20.9	51.9
22975	00:01:31.900	3.8	20.5	0.12	16.45	8.28	0.5	20.9	51.9
23000	00:01:32.000	3.8	20.5	0.12	16.45	8.31	0.51	20.9	51.9
23025	00:01:32.100	3.8	20.5	0.12	16.44	8.32	0.51	20.9	51.9
23050	00:01:32.200	3.8	20.5	0.12	16.47	8.32	0.51	20.9	51.9
23075	00:01:32.300	3.8	20.5	0.12	16.5	8.32	0.5	20.9	51.9
23100	00:01:32.400	3.8	20.5	0.12	16.56	8.34	0.5	20.9	51.9
23125	00:01:32.500	3.8	20.5	0.12	16.55	8.35	0.5	20.9	51.9
23150	00:01:32.600	3.8	20.5	0.12	16.54	8.38	0.51	20.9	51.9
23175	00:01:32.700	3.8	20.5	0.12	16.52	8.39	0.51	20.9	51.9
23200	00:01:32.800	3.8	20.5	0.12	16.51	8.35	0.51	20.9	51.9
23225	00:01:32.900	3.8	20.5	0.12	16.54	8.33	0.5	20.9	51.9
23250	00:01:33.000	3.8	20.5	0.12	16.55	8.3	0.5	20.9	51.9
23275	00:01:33.100	3.8	20.5	0.12	16.53	8.29	0.5	20.9	51.9
23300	00:01:33.200	3.8	20.5	0.12	16.47	8.29	0.5	20.9	51.9
23325	00:01:33.300	3.8	20.5	0.12	16.45	8.27	0.5	20.9	51.9
23350	00:01:33.400	3.8	20.5	0.12	16.45	8.28	0.5	20.9	51.9
23375	00:01:33.500	3.8	20.5	0.12	16.45	8.26	0.5	20.9	51.9
23400	00:01:33.600	3.8	20.5	0.12	16.48	8.24	0.5	20.9	51.9
23425	00:01:33.700	3.8	20.5	0.12	16.44	8.21	0.5	20.9	51.9
23450	00:01:33.800	3.8	20.5	0.12	16.41	8.24	0.5	20.9	51.9
23475	00:01:33.900	3.8	20.51	0.12	16.34	8.26	0.51	20.9	51.9
23500	00:01:34.000	3.8	20.51	0.12	16.34	8.25	0.51	20.9	51.9
23525	00:01:34.100	3.8	20.5	0.12	16.39	8.27	0.5	20.9	51.9
23550	00:01:34.200	3.8	20.5	0.12	16.42	8.26	0.5	20.9	51.9
23575	00:01:34.300	3.8	20.5	0.12	16.42	8.28	0.5	20.9	51.9
23600	00:01:34.400	3.8	20.5	0.12	16.39	8.26	0.5	20.9	51.9
23625	00:01:34.500	3.8	20.5	0.12	16.4	8.27	0.5	20.9	51.9
23650	00:01:34.600	3.8	20.5	0.12	16.41	8.29	0.5	20.9	51.9
23675	00:01:34.700	3.8	20.5	0.12	16.49	8.29	0.5	20.9	51.9
23700	00:01:34.800	3.8	20.5	0.12	16.5	8.28	0.5	20.9	51.9
23725	00:01:34.900	3.8	20.5	0.12	16.53	8.3	0.5	20.9	51.9
23750	00:01:35.000	3.8	20.5	0.12	16.52	8.3	0.5	20.9	52
23775	00:01:35.100	3.8	20.5	0.12	16.53	8.32	0.5	20.9	52
23800	00:01:35.200	3.8	20.5	0.12	16.55	8.32	0.5	20.9	52
23825	00:01:35.300	3.8	20.5	0.12	16.56	8.32	0.5	20.9	52
23850	00:01:35.400	3.8	20.5	0.12	16.57	8.32	0.5	20.9	52
23875	00:01:35.500	3.8	20.5	0.12	16.61	8.34	0.5	20.9	52
23900	00:01:35.600	3.8	20.5	0.12	16.62	8.32	0.5	20.9	52
23925	00:01:35.700	3.8	20.5	0.12	16.6	8.35	0.5	20.9	52
23950	00:01:35.800	3.8	20.5	0.12	16.65	8.36	0.5	20.9	52
23975	00:01:35.900	3.8	20.5	0.12	16.72	8.36	0.5	20.9	52
24000	00:01:36.000	3.8	20.5	0.12	16.77	8.39	0.5	20.9	52
24025	00:01:36.100	3.8	20.5	0.12	16.75	8.36	0.5	20.9	52
24050	00:01:36.200	3.8	20.5	0.12	16.72	8.39	0.5	20.9	52
24075	00:01:36.300	3.8	20.5	0.12	16.76	8.43	0.5	20.9	52
24100	00:01:36.400	3.8	20.5	0.12	16.77	8.45	0.5	20.9	52
24125	00:01:36.500	3.8	20.5	0.12	16.74	8.47	0.51	20.9	52
24150	00:01:36.600	3.8	20.5	0.12	16.72	8.51	0.51	20.9	52
24175	00:01:36.700	3.8	20.5	0.12	16.76	8.5	0.51	20.9	52
24200	00:01:36.800	3.8	20.5	0.12	16.77	8.53	0.51	20.9	52
24225	00:01:36.900	3.8	20.5	0.12	16.77	8.54	0.51	20.9	52
24250	00:01:37.000	3.8	20.5	0.12	16.76	8.56	0.51	20.9	52
24275	00:01:37.100	3.8	20.5	0.12	16.83	8.58	0.51	20.9	52
24300	00:01:37.200	3.8	20.5	0.12	16.91	8.58	0.51	20.9	52
24325	00:01:37.300	3.8	20.5	0.12	16.92	8.58	0.51	20.9	52
24350	00:01:37.400	3.8	20.5	0.12	16.95	8.58	0.51	20.9	52
24375	00:01:37.500	3.8	20.5	0.12	17.02	8.57	0.5	20.9	52
24400	00:01:37.600	3.8	20.5	0.12	17.07	8.59	0.5	20.9	52
24425	00:01:37.700	3.79	20.5	0.12	17.04	8.6	0.5	20.9	52
24450	00:01:37.800	3.79	20.5	0.12	17.08	8.63	0.51	20.9	52
24475	00:01:37.900	3.79	20.5	0.12	17.1	8.64	0.5	20.9	52
24500	00:01:38.000	3.79	20.5	0.12	17.12	8.66	0.51	20.9	52
24525	00:01:38.100	3.79	20.5	0.12	17.11	8.69	0.51	20.9	52
24550	00:01:38.200	3.8	20.5	0.12	17.1	8.72	0.51	20.9	52
24575	00:01:38.300	3.79	20.5	0.12	17.11	8.74	0.51	20.9	52
24600	00:01:38.400	3.79	20.5	0.12	17.18	8.76	0.51	20.9	52
24625	00:01:38.500	3.79	20.5	0.12	17.19	8.78	0.51	20.9	52
24650	00:01:38.600	3.79	20.5	0.13	17.22	8.79	0.51	20.9	52
24675	00:01:38.700	3.79	20.5	0.13	17.29	8.82	0.51	20.9	52
24700	00:01:38.800	3.79	20.5	0.13	17.29	8.84	0.51	20.9	52
24725	00:01:38.900	3.79	20.5	0.13	17.29	8.86	0.51	20.9	52
24750	00:01:39.000	3.79	20.5	0.13	17.33	8.86	0.51	20.9	52.1
24775	00:01:39.100	3.79	20.49	0.13	17.37	8.88	0.51	20.9	52.1
24800	00:01:39.200	3.79	20.49	0.13	17.4	8.89	0.51	20.9	52.1
24825	00:01:39.300	3.79	20.49	0.13	17.45	8.92	0.51	20.9	52.1
24850	00:01:39.400	3.79	20.49	0.13	17.45	8.95	0.51	20.9	52.1
24875	00:01:39.500	3.79	20.49	0.13	17.52	8.98	0.51	20.9	52.1
24900	00:01:39.600	3.79	20.49	0.13	17.45	9.01	0.52	20.9	52.1
24925	00:01:39.700	3.79	20.49	0.13	17.49	9.03	0.52	20.9	52.1
24950	00:01:39.800	3.79	20.49	0.13	17.53	9.02	0.51	20.9	52.1
24975	00:01:39.900	3.79	20.49	0.13	17.57	9.06	0.52	20.9	52.1
25000	00:01:40.000	3.79	20.49	0.13	17.61	9.08	0.52	20.9	52.1
25025	00:01:40.100	3.79	20.49	0.13	17.62	9.09	0.52	20.9	52.1
25050	00:01:40.200	3.79	20.49	0.13	17.64	9.15	0.52	20.9	52.1
25075	00:01:40.300	3.79	20.49	0.13	17.69	9.16	0.52	20.9	52.1
25100	00:01:40.400	3.79	20.49	0.13	17.71	9.16	0.52	20.9	52.1
25125	00:01:40.500	3.79	20.49	0.13	17.69	9.19	0.52	20.9	52.1
25150	00:01:40.600	3.79	20.49	0.13	17.8	9.2	0.52	20.9	52.1
25175	00:01:40.700	3.79	20.49	0.13	17.78	9.22	0.52	20.9	52.1
25200	00:01:40.800	3.79	20.49	0.13	17.81	9.26	0.52	20.9	52.1
25225	00:01:40.900	3.79	20.49	0.13	17.83	9.28	0.52	20.9	52.1
25250	00:01:41.000	3.79	20.49	0.13	17.85	9.27	0.52	20.9	52.1
25275	00:01:41.100	3.79	20.49	0.13	17.82	9.29	0.52	20.9	52.1
25300	00:01:41.200	3.79	20.49	0.13	17.85	9.28	0.52	20.9	52.1
25325	00:01:41.300	3.79	20.49	0.13	17.8	9.31	0.52	20.9	52.1
25350	00:01:41.400	3.79	20.49	0.13	17.79	9.36	0.53	20.9	52.1
25375	00:01:41.500	3.79	20.49	0.13	17.79	9.37	0.53	20.9	52.1
25400	00:01:41.600	3.79	20.49	0.13	17.78	9.4	0.53	20.9	52.1
25425	00:01:41.700	3.79	20.49	0.13	17.82	9.43	0.53	20.9	52.1
25450	00:01:41.800	3.79	20.49	0.13	17.8	9.44	0.53	20.9	52.1
25475	00:01:41.900	3.79	20.49	0.13	17.78	9.46	0.53	20.9	52.1
25500	00:01:42.000	3.79	20.49	0.13	17.75	9.51	0.54	20.9	52
25525	00:01:42.100	3.79	20.49	0.13	17.8	9.56	0.54	20.9	52
25550	00:01:42.200	3.79	20.49	0.13	17.82	9.57	0.54	20.9	52
25575	00:01:42.300	3.79	20.49	0.13	17.86	9.54	0.53	20.9	52
25600	00:01:42.400	3.79	20.49	0.13	17.89	9.54	0.53	20.9	52
25625	00:01:42.500	3.79	20.49	0.13	17.89	9.55	0.53	20.9	52
25650	00:01:42.600	3.79	20.49	0.13	17.89	9.55	0.53	20.9	52
25675	00:01:42.700	3.79	20.49	0.13	17.92	9.56	0.53	20.9	52
25700	00:01:42.800	3.79	20.49	0.13	17.94	9.56	0.53	20.9	52
25725	00:01:42.900	3.79	20.49	0.13	18	9.55	0.53	20.9	52
25750	00:01:43.000	3.79	20.49	0.13	18.04	9.56	0.53	20.9	52
25775	00:01:43.100	3.79	20.49	0.13	18.01	9.52	0.53	20.9	52
25800	00:01:43.200	3.79	20.49	0.13	17.97	9.52	0.53	20.9	52
25825	00:01:43.300	3.79	20.49	0.13	17.98	9.57	0.53	20.9	52
25850	00:01:43.400	3.79	20.49	0.13	17.97	9.61	0.53	20.9	52
25875	00:01:43.500	3.79	20.49	0.13	17.95	9.6	0.53	20.9	52
25900	00:01:43.600	3.79	20.49	0.13	17.96	9.6	0.53	20.9	52
25925	00:01:43.700	3.79	20.49	0.13	17.92	9.58	0.53	20.9	52
25950	00:01:43.800	3.79	20.49	0.13	17.93	9.58	0.53	20.9	52
25975	00:01:43.900	3.79	20.49	0.13	17.95	9.6	0.54	20.9	52
26000	00:01:44.000	3.79	20.49	0.13	17.91	9.63	0.54	20.9	52
26025	00:01:44.100	3.79	20.49	0.13	17.94	9.63	0.54	20.9	52
26050	00:01:44.200	3.79	20.49	0.13	17.95	9.63	0.54	20.9	52
26075	00:01:44.300	3.79	20.49	0.13	17.91	9.6	0.54	20.9	52
26100	00:01:44.400	3.79	20.49	0.13	17.91	9.59	0.54	20.9	52
26125	00:01:44.500	3.79	20.49	0.13	17.94	9.61	0.54	20.9	52
26150	00:01:44.600	3.79	20.49	0.13	17.93	9.63	0.54	20.9	52
26175	00:01:44.700	3.79	20.49	0.13	17.97	9.65	0.54	20.9	52
26200	00:01:44.800	3.79	20.49	0.13	17.96	9.66	0.54	20.9	52
26225	00:01:44.900	3.79	20.49	0.13	17.95	9.66	0.54	20.9	52
26250	00:01:45.000	3.79	20.49	0.13	18.01	9.66	0.54	20.9	52
26275	00:01:45.100	3.79	20.49	0.13	18.03	9.69	0.54	20.9	52
26300	00:01:45.200	3.79	20.49	0.13	18.12	9.72	0.54	20.9	52
26325	00:01:45.300	3.79	20.49	0.13	18.14	9.76	0.54	20.9	52
26350	00:01:45.400	3.79	20.49	0.13	18.18	9.79	0.54	20.9	52
26375	00:01:45.500	3.79	20.49	0.14	18.22	9.79	0.54	20.9	52
26400	00:01:45.600	3.79	20.49	0.14	18.21	9.8	0.54	20.9	52
26425	00:01:45.700	3.79	20.49	0.14	18.24	9.82	0.54	20.9	52
26450	00:01:45.800	3.79	20.49	0.14	18.24	9.83	0.54	20.9	52
26475	00:01:45.900	3.79	20.49	0.14	18.24	9.87	0.54	20.9	52
26500	00:01:46.000	3.79	20.49	0.14	18.26	9.88	0.54	20.9	52
26525	00:01:46.100	3.79	20.49	0.14	18.28	9.89	0.54	20.9	52
26550	00:01:46.200	3.79	20.49	0.14	18.28	9.91	0.54	20.9	52
26575	00:01:46.300	3.79	20.49	0.14	18.34	9.93	0.54	20.9	52
26600	00:01:46.400	3.79	20.49	0.14	18.34	9.94	0.54	20.9	52
26625	00:01:46.500	3.79	20.48	0.14	18.36	9.97	0.54	20.9	52
26650	00:01:46.600	3.79	20.48	0.14	18.39	9.99	0.54	20.9	52
26675	00:01:46.700	3.79	20.48	0.14	18.4	10.02	0.54	20.9	52
26700	00:01:46.800	3.79	20.48	0.14	18.46	10.04	0.54	20.9	52
26725	00:01:46.900	3.79	20.48	0.14	18.5	10.05	0.54	20.9	52
26750	00:01:47.000	3.79	20.48	0.14	18.49	10.05	0.54	20.9	52
26775	00:01:47.100	3.79	20.48	0.14	18.53	10.07	0.54	20.9	52
26800	00:01:47.200	3.79	20.48	0.14	18.49	10.05	0.54	20.9	52
26825	00:01:47.300	3.79	20.48	0.14	18.48	10.07	0.54	20.9	52
26850	00:01:47.400	3.79	20.48	0.14	18.49	10.1	0.55	20.9	52
26875	00:01:47.500	3.79	20.48	0.14	18.48	10.08	0.55	20.9	52
26900	00:01:47.600	3.79	20.48	0.14	18.49	10.07	0.54	20.9	52
26925	00:01:47.700	3.79	20.48	0.14	18.52	10.09	0.54	20.9	52
26950	00:01:47.800	3.79	20.48	0.14	18.5	10.1	0.55	20.9	52
26975	00:01:47.900	3.79	20.48	0.14	18.51	10.09	0.55	20.9	52
27000	00:01:48.000	3.79	20.48	0.14	18.53	10.08	0.54	20.9	52
27025	00:01:48.100	3.79	20.48	0.14	18.5	10.11	0.55	20.9	52
27050	00:01:48.200	3.79	20.48	0.14	18.51	10.15	0.55	20.9	52
27075	00:01:48.300	3.79	20.48	0.14	18.52	10.11	0.55	20.9	52
27100	00:01:48.400	3.79	20.48	0.14	18.55	10.08	0.54	20.9	52
27125	00:01:48.500	3.79	20.48	0.14	18.55	10.1	0.54	20.9	52
27150	00:01:48.600	3.79	20.48	0.14	18.62	10.11	0.54	20.9	52
27175	00:01:48.700	3.79	20.48	0.14	18.59	10.1	0.54	20.9	52
27200	00:01:48.800	3.79	20.48	0.14	18.6	10.1	0.54	20.9	52
27225	00:01:48.900	3.79	20.48	0.14	18.58	10.11	0.54	20.9	52
27250	00:01:49.000	3.79	20.48	0.14	18.58	10.12	0.54	20.9	52
27275	00:01:49.100	3.79	20.48	0.14	18.57	10.06	0.54	20.9	52
27300	00:01:49.200	3.79	20.48	0.14	18.56	10.05	0.54	20.9	52
27325	00:01:49.300	3.79	20.48	0.14	18.53	10.08	0.54	20.9	52
27350	00:01:49.400	3.79	20.48	0.14	18.56	10.09	0.54	20.9	52
27375	00:01:49.500	3.79	20.48	0.14	18.57	10.09	0.54	20.9	52
27400	00:01:49.600	3.79	20.48	0.14	18.52	10.1	0.55	20.9	52
27425	00:01:49.700	3.79	20.48	0.14	18.57	10.1	0.54	20.9	52
27450	00:01:49.800	3.79	20.48	0.14	18.61	10.13	0.54	20.9	52
27475	00:01:49.900	3.79	20.48	0.14	18.65	10.15	0.54	20.9	52
27500	00:01:50.000	3.79	20.48	0.14	18.67	10.17	0.54	20.9	52
27525	00:01:50.100	3.79	20.48	0.14	18.71	10.21	0.55	20.9	52
27550	00:01:50.200	3.79	20.48	0.14	18.75	10.22	0.55	20.9	52
27575	00:01:50.300	3.79	20.48	0.14	18.78	10.22	0.54	20.9	52
27600	00:01:50.400	3.79	20.48	0.14	18.75	10.23	0.55	20.9	52
27625	00:01:50.500	3.79	20.48	0.14	18.76	10.21	0.54	20.9	52
27650	00:01:50.600	3.79	20.48	0.14	18.84	10.22	0.54	20.9	52
27675	00:01:50.700	3.79	20.48	0.14	18.79	10.25	0.55	20.9	52
27700	00:01:50.800	3.79	20.48	0.14	18.81	10.26	0.55	20.9	52
27725	00:01:50.900	3.79	20.48	0.14	18.77	10.25	0.55	20.9	52
27750	00:01:51.000	3.79	20.48	0.14	18.81	10.27	0.55	20.9	52
27775	00:01:51.100	3.79	20.48	0.14	18.83	10.28	0.55	20.9	52
27800	00:01:51.200	3.79	20.48	0.14	18.85	10.32	0.55	20.9	52
27825	00:01:51.300	3.79	20.48	0.14	18.87	10.34	0.55	20.9	52
27850	00:01:51.400	3.79	20.48	0.14	18.95	10.37	0.55	20.9	52
27875	00:01:51.500	3.79	20.48	0.14	18.96	10.41	0.55	20.9	52
27900	00:01:51.600	3.79	20.48	0.14	18.94	10.45	0.55	20.9	52
27925	00:01:51.700	3.79	20.48	0.14	18.95	10.48	0.55	20.9	52
27950	00:01:51.800	3.79	20.48	0.14	18.93	10.49	0.55	20.9	52
27975	00:01:51.900	3.79	20.48	0.14	18.98	10.49	0.55	20.9	52
28000	00:01:52.000	3.79	20.48	0.14	18.9	10.51	0.56	20.9	52
28025	00:01:52.100	3.79	20.48	0.14	18.93	10.52	0.56	20.9	52
28050	00:01:52.200	3.79	20.48	0.14	18.92	10.49	0.55	20.9	52
28075	00:01:52.300	3.79	20.48	0.14	18.94	10.52	0.56	20.9	52
28100	00:01:52.400	3.79	20.48	0.14	18.87	10.51	0.56	20.9	52
28125	00:01:52.500	3.79	20.48	0.14	18.9	10.53	0.56	20.9	52
28150	00:01:52.600	3.79	20.48	0.14	18.93	10.54	0.56	20.9	52
28175	00:01:52.700	3.79	20.48	0.14	18.95	10.52	0.56	20.9	52
28200	00:01:52.800	3.79	20.48	0.14	18.97	10.53	0.55	20.9	52
28225	00:01:52.900	3.79	20.48	0.14	19	10.55	0.56	20.9	52
28250	00:01:53.000	3.79	20.48	0.14	19.03	10.54	0.55	20.9	52
28275	00:01:53.100	3.79	20.48	0.14	19	10.52	0.55	20.9	52
28300	00:01:53.200	3.79	20.48	0.14	19.03	10.53	0.55	20.9	52
28325	00:01:53.300	3.79	20.48	0.14	19.03	10.53	0.55	20.9	52
28350	00:01:53.400	3.79	20.48	0.14	19.08	10.57	0.55	20.9	52
28375	00:01:53.500	3.79	20.48	0.14	19.07	10.56	0.55	20.9	52
28400	00:01:53.600	3.79	20.48	0.14	19.05	10.56	0.55	20.9	52
28425	00:01:53.700	3.79	20.48	0.14	19.06	10.55	0.55	20.9	52
28450	00:01:53.800	3.79	20.48	0.14	19.06	10.55	0.55	20.9	52
28475	00:01:53.900	3.79	20.48	0.14	19.05	10.57	0.55	20.9	52
28500	00:01:54.000	3.79	20.48	0.14	19.1	10.61	0.56	20.9	52
28525	00:01:54.100	3.79	20.48	0.14	19.12	10.67	0.56	20.9	52
28550	00:01:54.200	3.79	20.48	0.14	19.15	10.7	0.56	20.9	52
28575	00:01:54.300	3.79	20.48	0.14	19.16	10.71	0.56	20.9	52
28600	00:01:54.400	3.79	20.48	0.14	19.14	10.69	0.56	20.9	52
28625	00:01:54.500	3.79	20.48	0.14	19.16	10.71	0.56	20.9	52
28650	00:01:54.600	3.79	20.48	0.14	19.18	10.75	0.56	20.9	52
28675	00:01:54.700	3.79	20.48	0.14	19.2	10.76	0.56	20.9	52
28700	00:01:54.800	3.79	20.48	0.15	19.23	10.81	0.56	20.9	52
28725	00:01:54.900	3.79	20.48	0.14	19.28	10.79	0.56	20.9	52
28750	00:01:55.000	3.79	20.48	0.14	19.25	10.77	0.56	20.9	52
28775	00:01:55.100	3.79	20.48	0.14	19.24	10.77	0.56	20.9	52
28800	00:01:55.200	3.79	20.48	0.15	19.22	10.8	0.56	20.9	52
28825	00:01:55.300	3.79	20.48	0.15	19.25	10.82	0.56	20.9	52
28850	00:01:55.400	3.79	20.48	0.15	19.31	10.86	0.56	20.9	52
28875	00:01:55.500	3.79	20.48	0.15	19.3	10.87	0.56	20.9	52
28900	00:01:55.600	3.79	20.48	0.15	19.32	10.89	0.56	20.9	52
28925	00:01:55.700	3.79	20.48	0.15	19.34	10.94	0.57	20.9	52
28950	00:01:55.800	3.79	20.47	0.15	19.36	10.95	0.57	20.9	52
28975	00:01:55.900	3.79	20.48	0.15	19.34	10.99	0.57	20.9	52
29000	00:01:56.000	3.79	20.48	0.15	19.35	11.04	0.57	21	52
29025	00:01:56.100	3.79	20.47	0.15	19.4	11.03	0.57	21	52
29050	00:01:56.200	3.79	20.47	0.15	19.4	11.04	0.57	21	52
29075	00:01:56.300	3.79	20.47	0.15	19.42	11.06	0.57	21	52
29100	00:01:56.400	3.79	20.47	0.15	19.4	11.05	0.57	21	52
29125	00:01:56.500	3.79	20.47	0.15	19.49	11.1	0.57	21	52
29150	00:01:56.600	3.79	20.47	0.15	19.49	11.07	0.57	21	52
29175	00:01:56.700	3.79	20.47	0.15	19.5	11.08	0.57	21	52
29200	00:01:56.800	3.79	20.47	0.15	19.5	11.08	0.57	21	52
29225	00:01:56.900	3.79	20.47	0.15	19.54	11.09	0.57	21	52
29250	00:01:57.000	3.79	20.47	0.15	19.57	11.11	0.57	20.9	52
29275	00:01:57.100	3.79	20.47	0.15	19.59	11.18	0.57	20.9	52
29300	00:01:57.200	3.79	20.47	0.15	19.61	11.19	0.57	20.9	52
29325	00:01:57.300	3.79	20.47	0.15	19.59	11.23	0.57	20.9	52
29350	00:01:57.400	3.79	20.47	0.15	19.59	11.21	0.57	20.9	52
29375	00:01:57.500	3.79	20.47	0.15	19.58	11.21	0.57	20.9	52
29400	00:01:57.600	3.79	20.47	0.15	19.59	11.22	0.57	20.9	52
29425	00:01:57.700	3.79	20.47	0.15	19.59	11.2	0.57	20.9	52
29450	00:01:57.800	3.79	20.47	0.15	19.63	11.22	0.57	20.9	52
29475	00:01:57.900	3.79	20.47	0.15	19.61	11.25	0.57	20.9	52
29500	00:01:58.000	3.79	20.47	0.15	19.64	11.2	0.57	21	51.9
29525	00:01:58.100	3.79	20.47	0.15	19.62	11.2	0.57	21	51.9
29550	00:01:58.200	3.79	20.47	0.15	19.62	11.22	0.57	21	51.9
29575	00:01:58.300	3.79	20.47	0.15	19.68	11.2	0.57	21	51.9
29600	00:01:58.400	3.79	20.47	0.15	19.7	11.25	0.57	21	51.9
29625	00:01:58.500	3.79	20.47	0.15	19.69	11.26	0.57	21	51.9
29650	00:01:58.600	3.79	20.47	0.15	19.73	11.31	0.57	21	51.9
29675	00:01:58.700	3.79	20.47	0.15	19.77	11.32	0.57	21	51.9
29700	00:01:58.800	3.79	20.47	0.15	19.72	11.31	0.57	21	51.9
29725	00:01:58.900	3.79	20.47	0.15	19.74	11.33	0.57	21	51.9
29750	00:01:59.000	3.79	20.47	0.15	19.73	11.37	0.58	21	51.9
29775	00:01:59.100	3.79	20.47	0.15	19.78	11.37	0.57	21	51.9
29800	00:01:59.200	3.79	20.47	0.15	19.84	11.35	0.57	21	51.9
29825	00:01:59.300	3.79	20.47	0.15	19.84	11.36	0.57	21	51.9
29850	00:01:59.400	3.79	20.47	0.15	19.84	11.37	0.57	21	51.9
29875	00:01:59.500	3.79	20.47	0.15	19.85	11.38	0.57	21	51.9
29900	00:01:59.600	3.79	20.47	0.15	19.87	11.35	0.57	21	51.9
29925	00:01:59.700	3.79	20.47	0.15	19.88	11.41	0.57	21	51.9
29950	00:01:59.800	3.79	20.47	0.15	19.91	11.41	0.57	21	51.9
29975	00:01:59.900	3.79	20.47	0.15	19.91	11.41	0.57	21	51.9
30000	00:02:00.000	3.79	20.47	0.15	19.96	11.43	0.57	21	51.9
30025	00:02:00.100	3.79	20.47	0.15	19.92	11.45	0.57	21	51.9
30050	00:02:00.200	3.79	20.47	0.15	19.92	11.44	0.57	21	51.9
30075	00:02:00.300	3.79	20.47	0.15	19.91	11.47	0.58	21	51.9
30100	00:02:00.400	3.79	20.47	0.15	19.95	11.44	0.57	21	51.9
30125	00:02:00.500	3.79	20.47	0.15	19.97	11.45	0.57	21	51.9
30150	00:02:00.600	3.79	20.47	0.15	19.91	11.47	0.58	21	51.9
30175	00:02:00.700	3.79	20.47	0.15	19.92	11.44	0.57	21	51.9
30200	00:02:00.800	3.79	20.47	0.15	19.86	11.47	0.58	21	51.9
30225	00:02:00.900	3.79	20.47	0.15	19.87	11.43	0.58	21	51.9
30250	00:02:01.000	3.79	20.47	0.15	19.82	11.41	0.58	20.9	51.9
30275	00:02:01.100	3.79	20.47	0.15	19.84	11.41	0.57	20.9	51.9
30300	00:02:01.200	3.79	20.47	0.15	19.84	11.41	0.58	20.9	51.9
30325	00:02:01.300	3.79	20.47	0.15	19.87	11.41	0.57	20.9	51.9
30350	00:02:01.400	3.79	20.47	0.15	19.82	11.41	0.58	20.9	51.9
30375	00:02:01.500	3.78	20.47	0.15	19.82	11.38	0.57	20.9	51.9
30400	00:02:01.600	3.78	20.47	0.15	19.82	11.4	0.58	20.9	51.9
30425	00:02:01.700	3.78	20.47	0.15	19.84	11.43	0.58	20.9	51.9
30450	00:02:01.800	3.78	20.47	0.15	19.87	11.41	0.57	20.9	51.9
30475	00:02:01.900	3.78	20.47	0.15	19.87	11.42	0.57	20.9	51.9
30500	00:02:02.000	3.78	20.47	0.15	19.88	11.43	0.58	21	51.9
30525	00:02:02.100	3.78	20.47	0.15	19.87	11.44	0.58	21	51.9
30550	00:02:02.200	3.78	20.47	0.15	19.86	11.41	0.57	21	51.9
30575	00:02:02.300	3.78	20.47	0.15	19.81	11.42	0.58	21	51.9
30600	00:02:02.400	3.78	20.47	0.15	19.83	11.43	0.58	21	51.9
30625	00:02:02.500	3.78	20.47	0.15	19.83	11.45	0.58	21	51.9
30650	00:02:02.600	3.78	20.47	0.15	19.87	11.43	0.58	21	51.9
30675	00:02:02.700	3.78	20.47	0.15	19.82	11.44	0.58	21	51.9
30700	00:02:02.800	3.79	20.47	0.15	19.88	11.44	0.58	21	51.9
30725	00:02:02.900	3.78	20.47	0.15	19.87	11.46	0.58	21	51.9
30750	00:02:03.000	3.78	20.47	0.15	19.89	11.45	0.58	21	51.9
30775	00:02:03.100	3.78	20.47	0.15	19.9	11.47	0.58	21	51.9
30800	00:02:03.200	3.78	20.47	0.15	19.88	11.52	0.58	21	51.9
30825	00:02:03.300	3.78	20.47	0.15	19.89	11.51	0.58	21	51.9
30850	00:02:03.400	3.78	20.47	0.15	19.91	11.53	0.58	21	51.9
30875	00:02:03.500	3.78	20.47	0.15	19.89	11.49	0.58	21	51.9
30900	00:02:03.600	3.78	20.47	0.15	19.91	11.49	0.58	21	51.9
30925	00:02:03.700	3.78	20.47	0.15	19.97	11.48	0.58	21	51.9
30950	00:02:03.800	3.78	20.47	0.15	19.94	11.48	0.58	21	51.9
30975	00:02:03.900	3.78	20.47	0.15	19.97	11.47	0.57	21	51.9
31000	00:02:04.000	3.78	20.47	0.15	19.92	11.48	0.58	21	51.9
31025	00:02:04.100	3.78	20.47	0.15	19.95	11.46	0.57	21	51.9
31050	00:02:04.200	3.78	20.47	0.15	19.99	11.43	0.57	21	51.9
31075	00:02:04.300	3.78	20.47	0.15	20.04	11.45	0.57	21	51.9
31100	00:02:04.400	3.78	20.47	0.15	20	11.44	0.57	21	51.9
31125	00:02:04.500	3.78	20.47	0.15	20.05	11.48	0.57	21	51.9
31150	00:02:04.600	3.78	20.47	0.15	20.07	11.48	0.57	21	51.9
31175	00:02:04.700	3.78	20.47	0.15	20.03	11.49	0.57	21	51.9
31200	00:02:04.800	3.78	20.47	0.15	20.08	11.5	0.57	21	51.9
31225	00:02:04.900	3.78	20.47	0.15	20.08	11.53	0.57	21	51.9
31250	00:02:05.000	3.78	20.47	0.15	20.14	11.52	0.57	21	51.9
31275	00:02:05.100	3.78	20.47	0.15	20.15	11.52	0.57	21	51.9
31300	00:02:05.200	3.78	20.47	0.15	20.19	11.52	0.57	21	51.9
31325	00:02:05.300	3.78	20.47	0.15	20.18	11.53	0.57	21	51.9
31350	00:02:05.400	3.78	20.47	0.15	20.27	11.54	0.57	21	51.9
31375	00:02:05.500	3.78	20.47	0.15	20.26	11.54	0.57	21	51.9
31400	00:02:05.600	3.78	20.47	0.15	20.25	11.55	0.57	21	51.9
31425	00:02:05.700	3.78	20.47	0.15	20.29	11.54	0.57	21	51.9
31450	00:02:05.800	3.78	20.47	0.15	20.25	11.56	0.57	21	51.9
31475	00:02:05.900	3.78	20.47	0.15	20.29	11.55	0.57	21	51.9
31500	00:02:06.000	3.78	20.47	0.15	20.32	11.61	0.57	21	51.9
31525	00:02:06.100	3.78	20.47	0.15	20.34	11.63	0.57	21	51.9
31550	00:02:06.200	3.79	20.46	0.15	20.35	11.69	0.57	21	51.9
31575	00:02:06.300	3.79	20.46	0.15	20.4	11.68	0.57	21	51.9
31600	00:02:06.400	3.79	20.46	0.15	20.4	11.67	0.57	21	51.9
31625	00:02:06.500	3.79	20.46	0.15	20.38	11.69	0.57	21	51.9
31650	00:02:06.600	3.79	20.46	0.15	20.4	11.69	0.57	21	51.9
31675	00:02:06.700	3.79	20.46	0.15	20.43	11.72	0.57	21	51.9
31700	00:02:06.800	3.79	20.46	0.15	20.47	11.74	0.57	21	51.9
31725	00:02:06.900	3.79	20.46	0.15	20.49	11.75	0.57	21	51.9
31750	00:02:07.000	3.79	20.46	0.15	20.49	11.75	0.57	21	51.9
31775	00:02:07.100	3.79	20.46	0.15	20.46	11.77	0.58	21	51.9
31800	00:02:07.200	3.79	20.46	0.15	20.46	11.78	0.58	21	51.9
31825	00:02:07.300	3.79	20.46	0.15	20.47	11.78	0.58	21	51.9
31850	00:02:07.400	3.79	20.46	0.15	20.47	11.8	0.58	21	51.9
31875	00:02:07.500	3.79	20.46	0.16	20.51	11.85	0.58	21	51.9
31900	00:02:07.600	3.79	20.46	0.16	20.52	11.87	0.58	21	51.9
31925	00:02:07.700	3.79	20.46	0.16	20.47	11.87	0.58	21	51.9
31950	00:02:07.800	3.79	20.46	0.16	20.46	11.85	0.58	21	51.9
31975	00:02:07.900	3.78	20.46	0.16	20.43	11.87	0.58	21	51.9
32000	00:02:08.000	3.78	20.46	0.16	20.42	11.88	0.58	21	51.9
32025	00:02:08.100	3.78	20.46	0.16	20.43	11.84	0.58	21	51.9
32050	00:02:08.200	3.78	20.46	0.16	20.44	11.81	0.58	21	51.9
32075	00:02:08.300	3.78	20.46	0.16	20.4	11.82	0.58	21	51.9
32100	00:02:08.400	3.78	20.46	0.16	20.42	11.8	0.58	21	51.9
32125	00:02:08.500	3.78	20.46	0.15	20.4	11.8	0.58	21	51.9
32150	00:02:08.600	3.78	20.46	0.16	20.41	11.81	0.58	21	51.9
32175	00:02:08.700	3.78	20.46	0.16	20.46	11.82	0.58	21	51.9
32200	00:02:08.800	3.78	20.46	0.16	20.48	11.8	0.58	21	51.9
32225	00:02:08.900	3.78	20.46	0.15	20.5	11.75	0.57	21	51.9
32250	00:02:09.000	3.78	20.46	0.15	20.52	11.72	0.57	21	51.9
32275	00:02:09.100	3.78	20.46	0.15	20.55	11.74	0.57	21	51.9
32300	00:02:09.200	3.78	20.46	0.15	20.55	11.76	0.57	21	51.9
32325	00:02:09.300	3.78	20.46	0.15	20.58	11.77	0.57	21	51.9
32350	00:02:09.400	3.78	20.46	0.15	20.54	11.78	0.57	21	51.9
32375	00:02:09.500	3.78	20.46	0.15	20.57	11.75	0.57	21	51.9
32400	00:02:09.600	3.78	20.46	0.15	20.54	11.74	0.57	21	51.9
32425	00:02:09.700	3.78	20.46	0.15	20.54	11.72	0.57	21	51.9
32450	00:02:09.800	3.78	20.46	0.15	20.54	11.72	0.57	21	51.9
32475	00:02:09.900	3.78	20.46	0.15	20.57	11.75	0.57	21	51.9
32500	00:02:10.000	3.78	20.46	0.15	20.57	11.79	0.57	21	51.9
32525	00:02:10.100	3.78	20.46	0.15	20.55	11.78	0.57	21	51.9
32550	00:02:10.200	3.78	20.46	0.15	20.56	11.79	0.57	21	51.9
32575	00:02:10.300	3.78	20.46	0.16	20.56	11.81	0.57	21	51.9
32600	00:02:10.400	3.78	20.46	0.16	20.58	11.82	0.57	21	51.9
32625	00:02:10.500	3.78	20.46	0.16	20.58	11.81	0.57	21	51.9
32650	00:02:10.600	3.78	20.46	0.16	20.62	11.79	0.57	21	51.9
32675	00:02:10.700	3.78	20.46	0.15	20.6	11.77	0.57	21	51.9
32700	00:02:10.800	3.78	20.46	0.15	20.59	11.79	0.57	21	51.9
32725	00:02:10.900	3.78	20.46	0.16	20.55	11.8	0.57	21	51.9
32750	00:02:11.000	3.78	20.46	0.16	20.57	11.79	0.57	21	51.9
32775	00:02:11.100	3.78	20.46	0.15	20.63	11.78	0.57	21	51.9
32800	00:02:11.200	3.78	20.46	0.15	20.59	11.76	0.57	21	51.9
32825	00:02:11.300	3.78	20.46	0.15	20.61	11.71	0.57	21	51.9
32850	00:02:11.400	3.78	20.46	0.15	20.63	11.7	0.57	21	51.9
32875	00:02:11.500	3.78	20.46	0.15	20.62	11.72	0.57	21	51.9
32900	00:02:11.600	3.78	20.46	0.15	20.67	11.74	0.57	21	51.9
32925	00:02:11.700	3.78	20.46	0.15	20.68	11.76	0.57	21	51.9
32950	00:02:11.800	3.78	20.46	0.16	20.66	11.79	0.57	21	51.9
32975	00:02:11.900	3.78	20.46	0.15	20.66	11.78	0.57	21	51.9
33000	00:02:12.000	3.78	20.46	0.15	20.64	11.79	0.57	21	51.9
33025	00:02:12.100	3.78	20.46	0.16	20.59	11.82	0.57	21	51.9
33050	00:02:12.200	3.78	20.46	0.16	20.59	11.81	0.57	21	51.9
33075	00:02:12.300	3.78	20.46	0.16	20.6	11.82	0.57	21	51.9
33100	00:02:12.400	3.78	20.46	0.16	20.57	11.81	0.57	21	51.9
33125	00:02:12.500	3.78	20.46	0.16	20.59	11.82	0.57	21	51.9
33150	00:02:12.600	3.78	20.46	0.16	20.54	11.8	0.57	21	51.9
33175	00:02:12.700	3.78	20.46	0.16	20.52	11.8	0.58	21	51.9
33200	00:02:12.800	3.78	20.46	0.15	20.55	11.76	0.57	21	51.9
33225	00:02:12.900	3.78	20.46	0.15	20.54	11.75	0.57	21	51.9
33250	00:02:13.000	3.78	20.46	0.15	20.61	11.74	0.57	21	51.9
33275	00:02:13.100	3.78	20.46	0.15	20.62	11.74	0.57	21	51.9
33300	00:02:13.200	3.78	20.46	0.15	20.63	11.76	0.57	21	51.9
33325	00:02:13.300	3.78	20.46	0.15	20.61	11.77	0.57	21	51.9
33350	00:02:13.400	3.78	20.46	0.15	20.59	11.78	0.57	21	51.9
33375	00:02:13.500	3.78	20.46	0.15	20.62	11.76	0.57	21	51.9
33400	00:02:13.600	3.79	20.46	0.15	20.61	11.79	0.57	21	51.9
33425	00:02:13.700	3.79	20.46	0.15	20.64	11.78	0.57	21	51.9
33450	00:02:13.800	3.79	20.46	0.15	20.64	11.8	0.57	21	51.9
33475	00:02:13.900	3.79	20.46	0.15	20.68	11.8	0.57	21	51.9
33500	00:02:14.000	3.79	20.46	0.15	20.66	11.8	0.57	21	51.9
33525	00:02:14.100	3.79	20.46	0.16	20.67	11.81	0.57	21	51.9
33550	00:02:14.200	3.79	20.46	0.16	20.73	11.82	0.57	21	51.9
33575	00:02:14.300	3.79	20.46	0.16	20.78	11.84	0.57	21	51.9
33600	00:02:14.400	3.79	20.46	0.16	20.83	11.88	0.57	21	51.9
33625	00:02:14.500	3.79	20.46	0.16	20.83	11.92	0.57	21	51.9
33650	00:02:14.600	3.79	20.46	0.16	20.87	11.94	0.57	21	51.9
33675	00:02:14.700	3.78	20.46	0.16	20.95	11.95	0.57	21	51.9
33700	00:02:14.800	3.78	20.46	0.16	20.98	11.93	0.57	21	51.9
33725	00:02:14.900	3.78	20.46	0.16	21.04	11.96	0.57	21	51.9
33750	00:02:15.000	3.78	20.46	0.16	21.06	12	0.57	21	51.9
33775	00:02:15.100	3.78	20.46	0.16	21.12	12.02	0.57	21	51.9
33800	00:02:15.200	3.78	20.46	0.16	21.14	12.02	0.57	21	51.9
33825	00:02:15.300	3.78	20.46	0.16	21.22	12.07	0.57	21	51.9
33850	00:02:15.400	3.78	20.46	0.16	21.31	12.1	0.57	21	51.9
33875	00:02:15.500	3.78	20.45	0.16	21.39	12.12	0.57	21	51.9
33900	00:02:15.600	3.78	20.45	0.16	21.44	12.16	0.57	21	51.9
33925	00:02:15.700	3.78	20.45	0.16	21.46	12.22	0.57	21	51.9
33950	00:02:15.800	3.78	20.45	0.16	21.5	12.28	0.57	21	51.9
33975	00:02:15.900	3.78	20.45	0.16	21.52	12.33	0.57	21	51.9
34000	00:02:16.000	3.78	20.45	0.16	21.54	12.37	0.57	21	51.9
34025	00:02:16.100	3.78	20.45	0.16	21.56	12.41	0.58	21	51.9
34050	00:02:16.200	3.78	20.45	0.16	21.6	12.46	0.58	21	51.9
34075	00:02:16.300	3.78	20.45	0.16	21.59	12.47	0.58	21	51.9
34100	00:02:16.400	3.78	20.45	0.16	21.59	12.49	0.58	21	51.9
34125	00:02:16.500	3.78	20.45	0.16	21.54	12.49	0.58	21	51.9
34150	00:02:16.600	3.78	20.45	0.16	21.57	12.48	0.58	21	51.9
34175	00:02:16.700	3.79	20.45	0.16	21.55	12.49	0.58	21	51.9
34200	00:02:16.800	3.79	20.45	0.16	21.6	12.5	0.58	21	51.9
34225	00:02:16.900	3.79	20.45	0.16	21.57	12.5	0.58	21	51.9
34250	00:02:17.000	3.79	20.45	0.16	21.61	12.51	0.58	21	51.9
34275	00:02:17.100	3.79	20.45	0.16	21.58	12.49	0.58	21	51.9
34300	00:02:17.200	3.79	20.45	0.16	21.57	12.48	0.58	21	51.9
34325	00:02:17.300	3.79	20.45	0.16	21.59	12.45	0.58	21	51.9
34350	00:02:17.400	3.79	20.45	0.16	21.57	12.43	0.58	21	51.9
34375	00:02:17.500	3.79	20.45	0.16	21.64	12.45	0.58	21	51.9
34400	00:02:17.600	3.79	20.45	0.16	21.59	12.47	0.58	21	51.9
34425	00:02:17.700	3.79	20.45	0.16	21.61	12.44	0.58	21	51.9
34450	00:02:17.800	3.79	20.45	0.16	21.55	12.43	0.58	21	51.9
34475	00:02:17.900	3.79	20.45	0.16	21.59	12.41	0.57	21	51.9
34500	00:02:18.000	3.79	20.45	0.16	21.54	12.34	0.57	21	51.9
34525	00:02:18.100	3.79	20.45	0.16	21.56	12.34	0.57	21	51.9
34550	00:02:18.200	3.79	20.45	0.16	21.52	12.33	0.57	21	51.9
34575	00:02:18.300	3.79	20.45	0.16	21.48	12.35	0.58	21	51.9
34600	00:02:18.400	3.79	20.45	0.16	21.46	12.36	0.58	21	51.9
34625	00:02:18.500	3.79	20.45	0.16	21.45	12.35	0.58	21	51.9
34650	00:02:18.600	3.79	20.45	0.16	21.49	12.35	0.57	21	51.9
34675	00:02:18.700	3.79	20.45	0.16	21.52	12.38	0.58	21	51.9
34700	00:02:18.800	3.79	20.45	0.16	21.54	12.38	0.57	21	51.9
34725	00:02:18.900	3.79	20.45	0.16	21.52	12.4	0.58	21	51.9
34750	00:02:19.000	3.79	20.45	0.16	21.56	12.45	0.58	21	51.9
34775	00:02:19.100	3.79	20.45	0.16	21.59	12.45	0.58	21	51.9
34800	00:02:19.200	3.79	20.45	0.16	21.66	12.46	0.58	21	51.9
34825	00:02:19.300	3.79	20.45	0.16	21.7	12.47	0.57	21	51.9
34850	00:02:19.400	3.79	20.45	0.16	21.74	12.48	0.57	21	51.9
34875	00:02:19.500	3.79	20.45	0.16	21.76	12.5	0.57	21	51.9
34900	00:02:19.600	3.79	20.45	0.16	21.79	12.49	0.57	21	51.9
34925	00:02:19.700	3.79	20.45	0.16	21.81	12.5	0.57	21	51.9
34950	00:02:19.800	3.79	20.45	0.16	21.79	12.51	0.57	21	51.9
34975	00:02:19.900	3.79	20.45	0.16	21.81	12.52	0.57	21	51.9
35000	00:02:20.000	3.79	20.45	0.16	21.85	12.55	0.57	21	51.9
35025	00:02:20.100	3.79	20.45	0.16	21.83	12.58	0.58	21	51.9
35050	00:02:20.200	3.79	20.45	0.16	21.81	12.57	0.58	21	51.9
35075	00:02:20.300	3.79	20.45	0.16	21.84	12.54	0.57	21	51.9
35100	00:02:20.400	3.79	20.45	0.16	21.85	12.55	0.57	21	51.9
35125	00:02:20.500	3.79	20.45	0.16	21.84	12.54	0.57	21	51.9
35150	00:02:20.600	3.79	20.45	0.16	21.84	12.54	0.57	21	51.9
35175	00:02:20.700	3.79	20.45	0.16	21.82	12.54	0.57	21	51.9
35200	00:02:20.800	3.79	20.45	0.16	21.84	12.52	0.57	21	51.9
35225	00:02:20.900	3.79	20.45	0.16	21.86	12.53	0.57	21	51.9
35250	00:02:21.000	3.79	20.45	0.16	21.85	12.48	0.57	21	51.9
35275	00:02:21.100	3.79	20.45	0.16	21.85	12.47	0.57	21	51.9
35300	00:02:21.200	3.79	20.45	0.16	21.87	12.48	0.57	21	51.9
35325	00:02:21.300	3.79	20.45	0.16	21.85	12.5	0.57	21	51.9
35350	00:02:21.400	3.79	20.45	0.16	21.85	12.5	0.57	21	51.9
35375	00:02:21.500	3.79	20.45	0.16	21.83	12.51	0.57	21	51.9
35400	00:02:21.600	3.79	20.45	0.16	21.83	12.51	0.57	21	51.9
35425	00:02:21.700	3.79	20.45	0.16	21.8	12.52	0.57	21	51.9
35450	00:02:21.800	3.79	20.45	0.16	21.84	12.54	0.57	21	51.9
35475	00:02:21.900	3.79	20.45	0.16	21.86	12.56	0.57	21	51.9
35500	00:02:22.000	3.79	20.45	0.16	21.87	12.6	0.58	21	51.9
35525	00:02:22.100	3.79	20.45	0.16	21.94	12.63	0.58	21	51.9
35550	00:02:22.200	3.79	20.45	0.16	21.91	12.67	0.58	21	51.9
35575	00:02:22.300	3.79	20.45	0.16	21.92	12.73	0.58	21	51.9
35600	00:02:22.400	3.79	20.45	0.16	21.94	12.73	0.58	21	51.9
35625	00:02:22.500	3.79	20.45	0.16	21.96	12.73	0.58	21	51.9
35650	00:02:22.600	3.79	20.45	0.16	21.94	12.74	0.58	21	51.9
35675	00:02:22.700	3.79	20.45	0.16	22	12.76	0.58	21	51.9
35700	00:02:22.800	3.79	20.45	0.16	21.99	12.8	0.58	21	51.9
35725	00:02:22.900	3.79	20.45	0.16	21.97	12.81	0.58	21	51.9
35750	00:02:23.000	3.79	20.45	0.16	21.95	12.82	0.58	21	51.9
35775	00:02:23.100	3.79	20.45	0.16	21.93	12.82	0.58	21	51.9
35800	00:02:23.200	3.79	20.45	0.16	21.92	12.81	0.58	21	51.9
35825	00:02:23.300	3.79	20.45	0.16	21.91	12.81	0.58	21	51.9
35850	00:02:23.400	3.79	20.45	0.16	21.92	12.83	0.59	21	51.9
35875	00:02:23.500	3.79	20.45	0.17	21.93	12.84	0.59	21	51.9
35900	00:02:23.600	3.79	20.45	0.16	21.96	12.84	0.58	21	51.9
35925	00:02:23.700	3.79	20.45	0.16	21.97	12.83	0.58	21	51.9
35950	00:02:23.800	3.79	20.45	0.16	21.96	12.8	0.58	21	51.9
35975	00:02:23.900	3.79	20.45	0.16	21.97	12.8	0.58	21	51.9
36000	00:02:24.000	3.79	20.45	0.16	21.98	12.78	0.58	21	51.9
36025	00:02:24.100	3.79	20.45	0.16	22	12.79	0.58	21	51.9
36050	00:02:24.200	3.79	20.45	0.16	22	12.81	0.58	21	51.9
36075	00:02:24.300	3.79	20.45	0.16	22.02	12.82	0.58	21	51.9
36100	00:02:24.400	3.79	20.45	0.16	21.97	12.81	0.58	21	51.9
36125	00:02:24.500	3.79	20.45	0.16	21.95	12.8	0.58	21	51.9
36150	00:02:24.600	3.79	20.45	0.16	21.92	12.81	0.58	21	51.9
36175	00:02:24.700	3.79	20.45	0.16	21.93	12.81	0.58	21	51.9
36200	00:02:24.800	3.79	20.45	0.16	21.93	12.83	0.59	21	51.9
36225	00:02:24.900	3.79	20.45	0.17	21.92	12.85	0.59	21	51.9
36250	00:02:25.000	3.79	20.45	0.17	21.98	12.86	0.59	21	51.9
36275	00:02:25.100	3.79	20.45	0.17	21.97	12.86	0.59	21	51.9
36300	00:02:25.200	3.79	20.45	0.16	21.98	12.84	0.58	21	51.9
36325	00:02:25.300	3.79	20.45	0.16	21.94	12.81	0.58	21	51.9
36350	00:02:25.400	3.79	20.45	0.16	21.95	12.83	0.58	21	51.9
36375	00:02:25.500	3.79	20.45	0.17	22	12.86	0.58	21	51.9
36400	00:02:25.600	3.79	20.45	0.17	22.02	12.88	0.58	21	51.9
36425	00:02:25.700	3.79	20.45	0.17	21.99	12.87	0.59	21	51.9
36450	00:02:25.800	3.79	20.45	0.17	22.04	12.88	0.58	21	51.9
36475	00:02:25.900	3.79	20.45	0.17	22.01	12.85	0.58	21	51.9
36500	00:02:26.000	3.79	20.45	0.17	21.94	12.87	0.59	21	51.9
36525	00:02:26.100	3.79	20.45	0.17	21.94	12.86	0.59	21	51.9
36550	00:02:26.200	3.79	20.45	0.17	21.95	12.85	0.59	21	51.9
36575	00:02:26.300	3.79	20.45	0.17	21.99	12.86	0.58	21	51.9
36600	00:02:26.400	3.79	20.45	0.17	22.01	12.85	0.58	21	51.9
36625	00:02:26.500	3.79	20.45	0.16	21.99	12.82	0.58	21	51.9
36650	00:02:26.600	3.79	20.45	0.17	21.97	12.84	0.58	21	51.9
36675	00:02:26.700	3.79	20.45	0.17	21.99	12.83	0.58	21	51.9
36700	00:02:26.800	3.79	20.45	0.17	21.96	12.83	0.58	21	51.9
36725	00:02:26.900	3.79	20.45	0.17	21.95	12.83	0.58	21	51.9
36750	00:02:27.000	3.79	20.45	0.17	21.98	12.82	0.58	21	51.9
36775	00:02:27.100	3.79	20.45	0.16	21.96	12.82	0.58	21	51.9
36800	00:02:27.200	3.79	20.45	0.17	21.95	12.85	0.59	21	51.9
36825	00:02:27.300	3.79	20.45	0.17	21.92	12.84	0.59	21	51.9
36850	00:02:27.400	3.79	20.45	0.17	21.9	12.83	0.59	21	51.9
36875	00:02:27.500	3.79	20.45	0.17	21.89	12.85	0.59	21	51.9
36900	00:02:27.600	3.79	20.45	0.17	21.91	12.83	0.59	21	51.9
36925	00:02:27.700	3.79	20.45	0.17	21.9	12.86	0.59	21	51.9
36950	00:02:27.800	3.79	20.45	0.17	21.88	12.86	0.59	21	51.9
36975	00:02:27.900	3.79	20.45	0.17	21.95	12.86	0.59	21	51.9
37000	00:02:28.000	3.79	20.45	0.17	21.93	12.86	0.59	21	51.9
37025	00:02:28.100	3.79	20.45	0.17	21.94	12.88	0.59	21	51.9
37050	00:02:28.200	3.79	20.45	0.17	21.99	12.88	0.59	21	51.9
37075	00:02:28.300	3.79	20.45	0.17	22.01	12.89	0.59	21	51.9
37100	00:02:28.400	3.79	20.45	0.17	21.99	12.9	0.59	21	51.9
37125	00:02:28.500	3.79	20.45	0.17	21.99	12.89	0.59	21	51.9
37150	00:02:28.600	3.79	20.45	0.17	21.99	12.92	0.59	21	51.9
37175	00:02:28.700	3.79	20.45	0.17	21.95	12.9	0.59	21	51.9
37200	00:02:28.800	3.79	20.45	0.17	22.01	12.91	0.59	21	51.9
37225	00:02:28.900	3.79	20.45	0.17	21.99	12.92	0.59	21	51.9
37250	00:02:29.000	3.79	20.45	0.17	22	12.95	0.59	21	51.9
37275	00:02:29.100	3.79	20.45	0.17	22.01	12.94	0.59	21	51.9
37300	00:02:29.200	3.79	20.45	0.17	22	12.94	0.59	21	51.9
37325	00:02:29.300	3.79	20.45	0.17	21.97	12.92	0.59	21	51.9
37350	00:02:29.400	3.79	20.45	0.17	22.02	12.92	0.59	21	51.9
37375	00:02:29.500	3.79	20.45	0.17	22.05	12.9	0.59	21	51.9
37400	00:02:29.600	3.79	20.45	0.17	22.05	12.9	0.58	21	51.9
37425	00:02:29.700	3.79	20.45	0.17	22.08	12.94	0.59	21	51.9
37450	00:02:29.800	3.79	20.45	0.17	22.04	12.94	0.59	21	51.9
37475	00:02:29.900	3.79	20.45	0.17	22.03	12.91	0.59	21	51.9
37500	00:02:30.000	3.79	20.45	0.17	22.09	12.89	0.58	21	51.9
37525	00:02:30.100	3.79	20.45	0.17	22.08	12.9	0.58	21	51.9
37550	00:02:30.200	3.79	20.45	0.17	22.05	12.88	0.58	21	51.9
37575	00:02:30.300	3.79	20.45	0.17	22.11	12.92	0.58	21	51.9
37600	00:02:30.400	3.79	20.45	0.17	22.06	12.91	0.59	21	51.9
37625	00:02:30.500	3.79	20.45	0.17	22.09	12.95	0.59	21	51.9
37650	00:02:30.600	3.79	20.45	0.17	22.07	12.93	0.59	21	51.9
37675	00:02:30.700	3.79	20.45	0.17	22.08	12.91	0.58	21	51.9
37700	00:02:30.800	3.79	20.45	0.17	22.1	12.9	0.58	21	51.9
37725	00:02:30.900	3.79	20.45	0.17	22.08	12.88	0.58	21	51.9
37750	00:02:31.000	3.79	20.45	0.17	22.04	12.88	0.58	21	51.9
37775	00:02:31.100	3.79	20.45	0.17	21.99	12.88	0.59	21	51.9
37800	00:02:31.200	3.79	20.45	0.17	22.02	12.89	0.59	21	51.9
37825	00:02:31.300	3.79	20.45	0.17	22	12.86	0.58	21	51.9
37850	00:02:31.400	3.79	20.45	0.17	21.99	12.85	0.58	21	51.9
37875	00:02:31.500	3.79	20.45	0.17	21.97	12.84	0.58	21	51.9
37900	00:02:31.600	3.79	20.45	0.17	22.04	12.84	0.58	21	51.9
37925	00:02:31.700	3.79	20.45	0.17	22.05	12.84	0.58	21	51.9
37950	00:02:31.800	3.79	20.45	0.17	22	12.86	0.58	21	51.9
37975	00:02:31.900	3.79	20.45	0.17	22.04	12.89	0.58	21	51.9
38000	00:02:32.000	3.79	20.45	0.17	22.05	12.87	0.58	21	51.8
38025	00:02:32.100	3.79	20.45	0.17	22.14	12.87	0.58	21	51.8
38050	00:02:32.200	3.79	20.45	0.17	22.13	12.87	0.58	21	51.8
38075	00:02:32.300	3.79	20.45	0.17	22.14	12.91	0.58	21	51.8
38100	00:02:32.400	3.79	20.45	0.17	22.17	12.92	0.58	21	51.8
38125	00:02:32.500	3.79	20.45	0.17	22.22	12.91	0.58	21	51.8
38150	00:02:32.600	3.79	20.45	0.17	22.18	12.88	0.58	21	51.8
38175	00:02:32.700	3.79	20.45	0.17	22.17	12.87	0.58	21	51.8
38200	00:02:32.800	3.79	20.45	0.17	22.22	12.87	0.58	21	51.8
38225	00:02:32.900	3.79	20.45	0.17	22.19	12.9	0.58	21	51.8
38250	00:02:33.000	3.79	20.45	0.17	22.19	12.93	0.58	21	51.8
38275	00:02:33.100	3.79	20.45	0.17	22.12	12.92	0.58	21	51.8
38300	00:02:33.200	3.79	20.45	0.17	22.12	12.91	0.58	21	51.8
38325	00:02:33.300	3.79	20.45	0.17	22.14	12.87	0.58	21	51.8
38350	00:02:33.400	3.79	20.45	0.17	22.13	12.87	0.58	21	51.8
38375	00:02:33.500	3.79	20.45	0.17	22.08	12.88	0.58	21	51.8
38400	00:02:33.600	3.79	20.45	0.17	22.09	12.9	0.58	21	51.8
38425	00:02:33.700	3.79	20.45	0.17	22.07	12.9	0.58	21	51.8
38450	00:02:33.800	3.79	20.45	0.17	22.07	12.87	0.58	21	51.8
38475	00:02:33.900	3.79	20.45	0.17	22.13	12.87	0.58	21	51.8
38500	00:02:34.000	3.79	20.45	0.17	22.08	12.85	0.58	21	51.8
38525	00:02:34.100	3.79	20.45	0.17	22.12	12.86	0.58	21	51.8
38550	00:02:34.200	3.79	20.45	0.17	22.08	12.85	0.58	21	51.8
38575	00:02:34.300	3.79	20.45	0.17	22.05	12.88	0.58	21	51.8
38600	00:02:34.400	3.79	20.45	0.17	22.1	12.88	0.58	21	51.8
38625	00:02:34.500	3.79	20.45	0.17	22.06	12.85	0.58	21	51.8
38650	00:02:34.600	3.79	20.45	0.17	22.06	12.88	0.58	21	51.8
38675	00:02:34.700	3.79	20.45	0.17	22.1	12.86	0.58	21	51.8
38700	00:02:34.800	3.79	20.45	0.17	22.14	12.9	0.58	21	51.8
38725	00:02:34.900	3.79	20.45	0.17	22.1	12.87	0.58	21	51.8
38750	00:02:35.000	3.79	20.45	0.17	22.12	12.88	0.58	21	51.8
38775	00:02:35.100	3.79	20.45	0.17	22.12	12.88	0.58	21	51.8
38800	00:02:35.200	3.79	20.45	0.17	22.13	12.9	0.58	21	51.8
38825	00:02:35.300	3.79	20.45	0.17	22.11	12.87	0.58	21	51.8
38850	00:02:35.400	3.79	20.45	0.17	22.11	12.87	0.58	21	51.8
38875	00:02:35.500	3.79	20.45	0.17	22.13	12.9	0.58	21	51.8
38900	00:02:35.600	3.79	20.45	0.17	22.09	12.87	0.58	21	51.8
38925	00:02:35.700	3.79	20.45	0.17	22.06	12.9	0.58	21	51.8
38950	00:02:35.800	3.79	20.45	0.17	22.01	12.88	0.59	21	51.8
38975	00:02:35.900	3.79	20.45	0.17	22.01	12.88	0.59	21	51.8
39000	00:02:36.000	3.79	20.45	0.17	22.05	12.89	0.58	21	51.8
39025	00:02:36.100	3.79	20.45	0.17	22.07	12.89	0.58	21	51.8
39050	00:02:36.200	3.79	20.45	0.17	22.08	12.87	0.58	21	51.8
39075	00:02:36.300	3.79	20.45	0.17	22.07	12.88	0.58	21	51.8
39100	00:02:36.400	3.79	20.45	0.17	22.09	12.91	0.58	21	51.8
39125	00:02:36.500	3.79	20.45	0.17	22.09	12.9	0.58	21	51.8
39150	00:02:36.600	3.79	20.45	0.17	22.13	12.93	0.58	21	51.8
39175	00:02:36.700	3.79	20.45	0.17	22.12	12.92	0.58	21	51.8
39200	00:02:36.800	3.79	20.45	0.17	22.09	12.93	0.59	21	51.8
39225	00:02:36.900	3.79	20.45	0.17	22.12	12.95	0.59	21	51.8
39250	00:02:37.000	3.8	20.45	0.17	22.07	12.94	0.59	21	51.8
39275	00:02:37.100	3.8	20.45	0.17	22.05	12.96	0.59	21	51.8
39300	00:02:37.200	3.8	20.45	0.17	22.06	12.96	0.59	21	51.8
39325	00:02:37.300	3.8	20.45	0.17	22.1	12.95	0.59	21	51.8
39350	00:02:37.400	3.8	20.45	0.17	22.1	12.93	0.58	21	51.8
39375	00:02:37.500	3.8	20.45	0.17	22.09	12.95	0.59	21	51.8
39400	00:02:37.600	3.8	20.45	0.17	22.09	12.94	0.59	21	51.8
39425	00:02:37.700	3.8	20.45	0.17	22.12	12.9	0.58	21	51.8
39450	00:02:37.800	3.8	20.45	0.17	22.17	12.91	0.58	21	51.8
39475	00:02:37.900	3.8	20.45	0.17	22.15	12.9	0.58	21	51.8
39500	00:02:38.000	3.79	20.45	0.17	22.16	12.89	0.58	21	51.8
39525	00:02:38.100	3.79	20.45	0.17	22.18	12.86	0.58	21	51.8
39550	00:02:38.200	3.79	20.45	0.17	22.15	12.86	0.58	21	51.8
39575	00:02:38.300	3.8	20.45	0.17	22.14	12.87	0.58	21	51.8
39600	00:02:38.400	3.8	20.45	0.17	22.14	12.88	0.58	21	51.8
39625	00:02:38.500	3.8	20.45	0.17	22.19	12.87	0.58	21	51.8
39650	00:02:38.600	3.8	20.45	0.17	22.17	12.87	0.58	21	51.8
39675	00:02:38.700	3.8	20.45	0.17	22.15	12.93	0.58	21	51.8
39700	00:02:38.800	3.8	20.45	0.17	22.16	12.93	0.58	21	51.8
39725	00:02:38.900	3.8	20.45	0.17	22.15	12.93	0.58	21	51.8
39750	00:02:39.000	3.8	20.45	0.17	22.13	12.97	0.59	21	51.8
39775	00:02:39.100	3.8	20.45	0.17	22.12	12.97	0.59	21	51.8
39800	00:02:39.200	3.8	20.45	0.17	22.15	12.99	0.59	21	51.8
39825	00:02:39.300	3.8	20.45	0.17	22.15	13.01	0.59	21	51.8
39850	00:02:39.400	3.8	20.45	0.17	22.12	13.01	0.59	21	51.8
39875	00:02:39.500	3.8	20.45	0.17	22.1	13.02	0.59	21	51.8
39900	00:02:39.600	3.79	20.45	0.17	22.14	13.01	0.59	21	51.8
39925	00:02:39.700	3.79	20.45	0.17	22.14	12.99	0.59	21	51.8
39950	00:02:39.800	3.79	20.45	0.17	22.15	12.96	0.58	21	51.8
39975	00:02:39.900	3.79	20.45	0.17	22.18	12.95	0.58	21	51.8
40000	00:02:40.000	3.79	20.45	0.17	22.24	12.94	0.58	21	51.8
40025	00:02:40.100	3.79	20.45	0.17	22.24	12.96	0.58	21	51.8
40050	00:02:40.200	3.79	20.45	0.17	22.3	12.96	0.58	21	51.8
40075	00:02:40.300	3.79	20.45	0.17	22.33	12.95	0.58	21	51.8
40100	00:02:40.400	3.79	20.45	0.17	22.31	12.93	0.58	21	51.8
40125	00:02:40.500	3.79	20.45	0.17	22.29	12.92	0.58	21	51.8
40150	00:02:40.600	3.79	20.45	0.17	22.25	12.92	0.58	21	51.8
40175	00:02:40.700	3.79	20.45	0.17	22.24	12.92	0.58	21	51.8
40200	00:02:40.800	3.79	20.45	0.17	22.23	12.93	0.58	21	51.8
40225	00:02:40.900	3.79	20.45	0.17	22.25	12.96	0.58	21	51.8
40250	00:02:41.000	3.79	20.45	0.17	22.24	12.94	0.58	21	51.8
40275	00:02:41.100	3.79	20.45	0.17	22.21	12.93	0.58	21	51.8
40300	00:02:41.200	3.79	20.45	0.17	22.18	12.92	0.58	21	51.8
40325	00:02:41.300	3.79	20.45	0.17	22.11	12.94	0.59	21	51.8
40350	00:02:41.400	3.79	20.45	0.17	22.17	12.96	0.58	21	51.8
40375	00:02:41.500	3.79	20.45	0.17	22.19	12.97	0.58	21	51.8
40400	00:02:41.600	3.79	20.45	0.17	22.24	12.99	0.58	21	51.8
40425	00:02:41.700	3.79	20.45	0.17	22.28	12.97	0.58	21	51.8
40450	00:02:41.800	3.79	20.45	0.17	22.27	12.99	0.58	21	51.8
40475	00:02:41.900	3.79	20.45	0.17	22.26	12.99	0.58	21	51.8
40500	00:02:42.000	3.79	20.45	0.17	22.28	12.99	0.58	21	51.8
40525	00:02:42.100	3.79	20.45	0.17	22.33	13.02	0.58	21	51.8
40550	00:02:42.200	3.79	20.45	0.17	22.37	13	0.58	21	51.8
40575	00:02:42.300	3.79	20.45	0.17	22.36	12.99	0.58	21	51.8
40600	00:02:42.400	3.79	20.45	0.17	22.37	13.03	0.58	21	51.8
40625	00:02:42.500	3.79	20.45	0.17	22.4	13.02	0.58	21	51.8
40650	00:02:42.600	3.8	20.44	0.17	22.44	12.99	0.58	21	51.8
40675	00:02:42.700	3.8	20.44	0.17	22.45	13.03	0.58	21	51.8
40700	00:02:42.800	3.8	20.44	0.17	22.5	13.02	0.58	21	51.8
40725	00:02:42.900	3.8	20.44	0.17	22.52	13	0.58	21	51.8
40750	00:02:43.000	3.8	20.44	0.17	22.49	13.03	0.58	21	51.8
40775	00:02:43.100	3.8	20.44	0.17	22.51	13.03	0.58	21	51.8
40800	00:02:43.200	3.8	20.44	0.17	22.51	13.08	0.58	21	51.8
40825	00:02:43.300	3.8	20.44	0.17	22.57	13.06	0.58	21	51.8
40850	00:02:43.400	3.8	20.44	0.17	22.58	13.04	0.58	21	51.8
40875	00:02:43.500	3.8	20.44	0.17	22.56	13.04	0.58	21	51.8
40900	00:02:43.600	3.8	20.44	0.17	22.52	13.07	0.58	21	51.8
40925	00:02:43.700	3.8	20.44	0.17	22.5	13.05	0.58	21	51.8
40950	00:02:43.800	3.8	20.44	0.17	22.51	13.04	0.58	21	51.8
40975	00:02:43.900	3.8	20.44	0.17	22.51	13.06	0.58	21	51.8
41000	00:02:44.000	3.79	20.44	0.17	22.51	13.07	0.58	21	51.8
41025	00:02:44.100	3.79	20.44	0.17	22.52	13.08	0.58	21	51.8
41050	00:02:44.200	3.79	20.44	0.17	22.53	13.09	0.58	21	51.8
41075	00:02:44.300	3.79	20.44	0.17	22.5	13.08	0.58	21	51.8
41100	00:02:44.400	3.79	20.44	0.17	22.48	13.12	0.58	21	51.8
41125	00:02:44.500	3.79	20.44	0.17	22.51	13.1	0.58	21	51.8
41150	00:02:44.600	3.79	20.44	0.17	22.55	13.15	0.58	21	51.8
41175	00:02:44.700	3.79	20.44	0.17	22.56	13.17	0.58	21	51.8
41200	00:02:44.800	3.79	20.44	0.17	22.52	13.21	0.59	21	51.8
41225	00:02:44.900	3.79	20.44	0.17	22.49	13.22	0.59	21	51.8
41250	00:02:45.000	3.79	20.44	0.17	22.51	13.22	0.59	21	51.8
41275	00:02:45.100	3.79	20.44	0.17	22.5	13.23	0.59	21	51.8
41300	00:02:45.200	3.79	20.44	0.17	22.46	13.22	0.59	21	51.8
41325	00:02:45.300	3.79	20.44	0.17	22.48	13.27	0.59	21	51.8
41350	00:02:45.400	3.79	20.44	0.17	22.48	13.25	0.59	21	51.8
41375	00:02:45.500	3.79	20.44	0.17	22.48	13.26	0.59	21	51.8
41400	00:02:45.600	3.79	20.44	0.17	22.47	13.21	0.59	21	51.8
41425	00:02:45.700	3.79	20.44	0.17	22.51	13.19	0.59	21	51.8
41450	00:02:45.800	3.79	20.44	0.17	22.51	13.15	0.58	21	51.8
41475	00:02:45.900	3.79	20.44	0.17	22.57	13.14	0.58	21	51.8
41500	00:02:46.000	3.79	20.44	0.17	22.58	13.1	0.58	21	51.8
41525	00:02:46.100	3.79	20.44	0.17	22.57	13.1	0.58	21	51.8
41550	00:02:46.200	3.79	20.44	0.17	22.58	13.15	0.58	21	51.8
41575	00:02:46.300	3.79	20.44	0.17	22.6	13.17	0.58	21	51.8
41600	00:02:46.400	3.79	20.44	0.17	22.61	13.2	0.58	21	51.8
41625	00:02:46.500	3.79	20.44	0.17	22.62	13.2	0.58	21	51.8
41650	00:02:46.600	3.79	20.44	0.17	22.58	13.22	0.59	21	51.8
41675	00:02:46.700	3.79	20.44	0.17	22.61	13.24	0.59	21	51.8
41700	00:02:46.800	3.79	20.44	0.17	22.58	13.24	0.59	21	51.8
41725	00:02:46.900	3.79	20.44	0.17	22.57	13.24	0.59	21	51.8
41750	00:02:47.000	3.79	20.44	0.17	22.59	13.26	0.59	21	51.8
41775	00:02:47.100	3.79	20.44	0.17	22.6	13.22	0.59	21	51.8
41800	00:02:47.200	3.79	20.44	0.17	22.61	13.2	0.58	21	51.8
41825	00:02:47.300	3.79	20.44	0.17	22.62	13.15	0.58	21	51.8
41850	00:02:47.400	3.79	20.44	0.17	22.66	13.15	0.58	21	51.8
41875	00:02:47.500	3.79	20.44	0.17	22.62	13.15	0.58	21	51.8
41900	00:02:47.600	3.79	20.44	0.17	22.58	13.16	0.58	21	51.8
41925	00:02:47.700	3.79	20.44	0.17	22.55	13.2	0.59	21	51.8
41950	00:02:47.800	3.79	20.44	0.17	22.55	13.26	0.59	21	51.8
41975	00:02:47.900	3.79	20.44	0.17	22.54	13.26	0.59	21	51.8
42000	00:02:48.000	3.79	20.44	0.17	22.51	13.26	0.59	21	51.8
42025	00:02:48.100	3.79	20.44	0.17	22.58	13.26	0.59	21	51.8
42050	00:02:48.200	3.79	20.44	0.17	22.55	13.2	0.59	21	51.8
42075	00:02:48.300	3.79	20.44	0.17	22.53	13.18	0.58	21	51.8
42100	00:02:48.400	3.79	20.44	0.17	22.52	13.16	0.58	21	51.8
42125	00:02:48.500	3.79	20.44	0.17	22.55	13.18	0.58	21	51.8
42150	00:02:48.600	3.79	20.44	0.17	22.61	13.19	0.58	21	51.8
42175	00:02:48.700	3.79	20.44	0.17	22.57	13.18	0.58	21	51.8
42200	00:02:48.800	3.79	20.44	0.17	22.62	13.2	0.58	21	51.8
42225	00:02:48.900	3.79	20.44	0.17	22.59	13.22	0.59	21	51.8
42250	00:02:49.000	3.79	20.44	0.17	22.61	13.2	0.58	21	51.8
42275	00:02:49.100	3.79	20.44	0.17	22.56	13.22	0.59	21	51.8
42300	00:02:49.200	3.79	20.44	0.17	22.6	13.29	0.59	21	51.8
42325	00:02:49.300	3.79	20.44	0.17	22.61	13.32	0.59	21	51.8
42350	00:02:49.400	3.79	20.44	0.17	22.63	13.31	0.59	21	51.8
42375	00:02:49.500	3.79	20.44	0.17	22.63	13.31	0.59	21	51.8
42400	00:02:49.600	3.79	20.44	0.17	22.65	13.29	0.59	21	51.8
42425	00:02:49.700	3.79	20.44	0.17	22.67	13.26	0.58	21	51.8
42450	00:02:49.800	3.79	20.44	0.17	22.65	13.22	0.58	21	51.8
42475	00:02:49.900	3.79	20.44	0.17	22.69	13.17	0.58	21	51.8
42500	00:02:50.000	3.79	20.44	0.17	22.66	13.21	0.58	21	51.8
42525	00:02:50.100	3.79	20.44	0.17	22.69	13.22	0.58	21	51.8
42550	00:02:50.200	3.79	20.44	0.17	22.71	13.22	0.58	21	51.8
42575	00:02:50.300	3.79	20.44	0.17	22.75	13.24	0.58	21	51.8
42600	00:02:50.400	3.79	20.44	0.17	22.71	13.26	0.58	21	51.8
42625	00:02:50.500	3.79	20.44	0.17	22.7	13.29	0.59	21	51.8
42650	00:02:50.600	3.79	20.44	0.17	22.68	13.32	0.59	21	51.8
42675	00:02:50.700	3.79	20.44	0.17	22.68	13.34	0.59	21	51.8
42700	00:02:50.800	3.79	20.44	0.17	22.75	13.37	0.59	21	51.8
42725	00:02:50.900	3.79	20.44	0.17	22.77	13.42	0.59	21	51.8
42750	00:02:51.000	3.79	20.44	0.17	22.82	13.43	0.59	21	51.8
42775	00:02:51.100	3.79	20.44	0.17	22.82	13.44	0.59	21	51.8
42800	00:02:51.200	3.79	20.44	0.17	22.81	13.4	0.59	21	51.8
42825	00:02:51.300	3.79	20.44	0.17	22.79	13.37	0.59	21	51.8
42850	00:02:51.400	3.79	20.44	0.17	22.83	13.35	0.58	21	51.8
42875	00:02:51.500	3.79	20.44	0.17	22.87	13.34	0.58	21	51.8
42900	00:02:51.600	3.79	20.44	0.17	22.85	13.33	0.58	21	51.8
42925	00:02:51.700	3.79	20.44	0.17	22.86	13.33	0.58	21	51.8
42950	00:02:51.800	3.79	20.44	0.17	22.87	13.33	0.58	21	51.8
42975	00:02:51.900	3.79	20.44	0.17	22.84	13.31	0.58	21	51.8
43000	00:02:52.000	3.79	20.44	0.17	22.88	13.3	0.58	21	51.8
43025	00:02:52.100	3.79	20.44	0.17	22.83	13.31	0.58	21	51.8
43050	00:02:52.200	3.79	20.44	0.17	22.86	13.38	0.59	21	51.8
43075	00:02:52.300	3.79	20.44	0.17	22.87	13.38	0.59	21	51.8
43100	00:02:52.400	3.79	20.44	0.17	22.85	13.41	0.59	21	51.8
43125	00:02:52.500	3.79	20.44	0.17	22.87	13.44	0.59	21	51.8
43150	00:02:52.600	3.79	20.44	0.17	22.93	13.46	0.59	21	51.8
43175	00:02:52.700	3.79	20.44	0.17	22.93	13.48	0.59	21	51.8
43200	00:02:52.800	3.79	20.44	0.17	22.92	13.49	0.59	21	51.8
43225	00:02:52.900	3.79	20.44	0.17	22.95	13.53	0.59	21	51.8
43250	00:02:53.000	3.79	20.44	0.17	22.95	13.54	0.59	21	51.8
43275	00:02:53.100	3.79	20.44	0.17	22.98	13.6	0.59	21	51.8
43300	00:02:53.200	3.79	20.44	0.17	22.99	13.59	0.59	21	51.8
43325	00:02:53.300	3.79	20.44	0.17	23	13.65	0.59	21	51.8
43350	00:02:53.400	3.79	20.44	0.17	23.01	13.66	0.59	21	51.8
43375	00:02:53.500	3.79	20.44	0.17	23.02	13.67	0.59	21	51.8
43400	00:02:53.600	3.79	20.44	0.17	23.01	13.67	0.59	21	51.8
43425	00:02:53.700	3.79	20.44	0.17	23.04	13.66	0.59	21	51.8
43450	00:02:53.800	3.79	20.44	0.17	23.08	13.65	0.59	21	51.8
43475	00:02:53.900	3.79	20.44	0.17	23.11	13.64	0.59	21	51.8
43500	00:02:54.000	3.79	20.44	0.17	23.08	13.69	0.59	21	51.8
43525	00:02:54.100	3.79	20.44	0.17	23.12	13.7	0.59	21	51.8
43550	00:02:54.200	3.79	20.44	0.17	23.12	13.71	0.59	21	51.8
43575	00:02:54.300	3.79	20.44	0.17	23.15	13.69	0.59	21	51.8
43600	00:02:54.400	3.79	20.44	0.17	23.16	13.71	0.59	21	51.8
43625	00:02:54.500	3.79	20.44	0.17	23.15	13.72	0.59	21	51.8
43650	00:02:54.600	3.79	20.44	0.17	23.16	13.73	0.59	21	51.8
43675	00:02:54.700	3.79	20.44	0.17	23.15	13.74	0.59	21	51.8
43700	00:02:54.800	3.79	20.44	0.17	23.17	13.75	0.59	21	51.8
43725	00:02:54.900	3.79	20.44	0.17	23.17	13.77	0.59	21	51.8
43750	00:02:55.000	3.79	20.44	0.17	23.2	13.74	0.59	21	51.8
43775	00:02:55.100	3.79	20.44	0.17	23.2	13.74	0.59	21	51.8
43800	00:02:55.200	3.79	20.44	0.17	23.19	13.74	0.59	21	51.8
43825	00:02:55.300	3.79	20.44	0.17	23.18	13.76	0.59	21	51.8
43850	00:02:55.400	3.79	20.44	0.17	23.21	13.77	0.59	21	51.8
43875	00:02:55.500	3.79	20.44	0.17	23.23	13.77	0.59	21	51.8
43900	00:02:55.600	3.79	20.44	0.17	23.25	13.78	0.59	21	51.8
43925	00:02:55.700	3.79	20.44	0.17	23.29	13.8	0.59	21	51.8
43950	00:02:55.800	3.79	20.44	0.17	23.3	13.8	0.59	21	51.8
43975	00:02:55.900	3.79	20.44	0.17	23.32	13.82	0.59	21	51.8
44000	00:02:56.000	3.79	20.44	0.18	23.27	13.86	0.6	21	51.8
44025	00:02:56.100	3.79	20.44	0.18	23.3	13.88	0.6	21	51.8
44050	00:02:56.200	3.79	20.44	0.18	23.33	13.9	0.6	21	51.8
44075	00:02:56.300	3.79	20.44	0.18	23.32	13.9	0.6	21	51.8
44100	00:02:56.400	3.79	20.44	0.18	23.28	13.92	0.6	21	51.8
44125	00:02:56.500	3.79	20.44	0.18	23.29	13.92	0.6	21	51.8
44150	00:02:56.600	3.79	20.44	0.18	23.31	13.94	0.6	21	51.8
44175	00:02:56.700	3.79	20.44	0.18	23.29	13.95	0.6	21	51.8
44200	00:02:56.800	3.79	20.44	0.18	23.26	13.97	0.6	21	51.8
44225	00:02:56.900	3.79	20.44	0.18	23.28	13.98	0.6	21	51.8
44250	00:02:57.000	3.79	20.44	0.18	23.34	13.97	0.6	21	51.8
44275	00:02:57.100	3.79	20.44	0.18	23.35	13.96	0.6	21	51.8
44300	00:02:57.200	3.79	20.44	0.18	23.35	13.95	0.6	21	51.8
44325	00:02:57.300	3.79	20.44	0.18	23.35	14.01	0.6	21	51.8
44350	00:02:57.400	3.79	20.44	0.18	23.38	13.98	0.6	21	51.8
44375	00:02:57.500	3.79	20.44	0.18	23.41	14.01	0.6	21	51.8
44400	00:02:57.600	3.79	20.44	0.18	23.38	14.03	0.6	21	51.8
44425	00:02:57.700	3.79	20.44	0.18	23.4	14.05	0.6	21	51.8
44450	00:02:57.800	3.79	20.44	0.18	23.41	14.03	0.6	21	51.8
44475	00:02:57.900	3.79	20.44	0.18	23.4	14.01	0.6	21	51.8
44500	00:02:58.000	3.79	20.44	0.18	23.41	14.01	0.6	21	51.7
44525	00:02:58.100	3.79	20.44	0.18	23.39	14.01	0.6	21	51.7
44550	00:02:58.200	3.79	20.44	0.18	23.39	14.04	0.6	21	51.7
44575	00:02:58.300	3.79	20.44	0.18	23.4	14	0.6	21	51.7
44600	00:02:58.400	3.79	20.43	0.18	23.44	14.02	0.6	21	51.7
44625	00:02:58.500	3.79	20.44	0.18	23.42	14.03	0.6	21	51.7
44650	00:02:58.600	3.79	20.43	0.18	23.45	14.01	0.6	21	51.7
44675	00:02:58.700	3.79	20.43	0.18	23.46	13.98	0.6	21	51.7
44700	00:02:58.800	3.79	20.43	0.18	23.44	14.02	0.6	21	51.7
44725	00:02:58.900	3.79	20.43	0.18	23.46	14.06	0.6	21	51.7
44750	00:02:59.000	3.79	20.43	0.18	23.45	14.07	0.6	21	51.7
44775	00:02:59.100	3.79	20.43	0.18	23.44	14.05	0.6	21	51.7
44800	00:02:59.200	3.79	20.43	0.18	23.45	14.07	0.6	21	51.7
44825	00:02:59.300	3.79	20.43	0.18	23.46	14.09	0.6	21	51.7
44850	00:02:59.400	3.79	20.44	0.18	23.43	14.1	0.6	21	51.7
44875	00:02:59.500	3.79	20.44	0.18	23.44	14.1	0.6	21	51.7
44900	00:02:59.600	3.79	20.44	0.18	23.43	14.1	0.6	21	51.7
44925	00:02:59.700	3.79	20.44	0.18	23.39	14.14	0.6	21	51.7
44950	00:02:59.800	3.79	20.44	0.18	23.38	14.14	0.6	21	51.7
44975	00:02:59.900	3.79	20.44	0.18	23.39	14.13	0.6	21	51.7
45000	00:03:00.000	3.79	20.44	0.18	23.41	14.16	0.6	21	51.7
45025	00:03:00.100	3.79	20.44	0.18	23.43	14.19	0.61	21	51.7
45050	00:03:00.200	3.79	20.43	0.18	23.44	14.17	0.6	21	51.7
45075	00:03:00.300	3.79	20.44	0.18	23.41	14.17	0.61	21	51.7
45100	00:03:00.400	3.79	20.43	0.18	23.44	14.13	0.6	21	51.7
45125	00:03:00.500	3.79	20.43	0.18	23.45	14.14	0.6	21	51.7
45150	00:03:00.600	3.79	20.43	0.18	23.48	14.16	0.6	21	51.7
45175	00:03:00.700	3.79	20.43	0.18	23.56	14.17	0.6	21	51.7
45200	00:03:00.800	3.79	20.43	0.18	23.55	14.17	0.6	21	51.7
45225	00:03:00.900	3.79	20.43	0.18	23.52	14.2	0.6	21	51.7
45250	00:03:01.000	3.79	20.43	0.18	23.5	14.19	0.6	21	51.7
45275	00:03:01.100	3.79	20.43	0.18	23.51	14.19	0.6	21	51.7
45300	00:03:01.200	3.79	20.43	0.18	23.54	14.23	0.6	21	51.7
45325	00:03:01.300	3.79	20.43	0.18	23.57	14.22	0.6	21	51.7
45350	00:03:01.400	3.79	20.43	0.18	23.6	14.28	0.61	21	51.7
45375	00:03:01.500	3.79	20.43	0.18	23.62	14.29	0.61	21	51.7
45400	00:03:01.600	3.79	20.43	0.18	23.65	14.28	0.6	21	51.7
45425	00:03:01.700	3.79	20.43	0.18	23.65	14.28	0.6	21	51.7
45450	00:03:01.800	3.79	20.43	0.18	23.71	14.3	0.6	21	51.7
45475	00:03:01.900	3.79	20.43	0.18	23.76	14.3	0.6	21	51.7
45500	00:03:02.000	3.79	20.43	0.18	23.82	14.33	0.6	21	51.7
45525	00:03:02.100	3.79	20.43	0.18	23.83	14.33	0.6	21	51.7
45550	00:03:02.200	3.79	20.43	0.18	23.83	14.31	0.6	21	51.7
45575	00:03:02.300	3.79	20.43	0.18	23.87	14.32	0.6	21	51.7
45600	00:03:02.400	3.79	20.43	0.18	23.85	14.3	0.6	21	51.7
45625	00:03:02.500	3.79	20.43	0.18	23.87	14.35	0.6	21	51.7
45650	00:03:02.600	3.79	20.43	0.18	23.86	14.39	0.6	21	51.7
45675	00:03:02.700	3.79	20.43	0.18	23.88	14.42	0.6	21	51.7
45700	00:03:02.800	3.79	20.43	0.18	23.89	14.44	0.6	21	51.7
45725	00:03:02.900	3.79	20.43	0.18	23.95	14.46	0.6	21	51.7
45750	00:03:03.000	3.79	20.43	0.18	23.95	14.48	0.6	21.1	51.7
45775	00:03:03.100	3.79	20.43	0.18	23.97	14.52	0.61	21.1	51.7
45800	00:03:03.200	3.79	20.43	0.18	23.98	14.57	0.61	21.1	51.7
45825	00:03:03.300	3.79	20.43	0.18	23.98	14.59	0.61	21.1	51.7
45850	00:03:03.400	3.79	20.43	0.18	23.99	14.64	0.61	21.1	51.7
45875	00:03:03.500	3.79	20.43	0.18	24.02	14.64	0.61	21.1	51.7
45900	00:03:03.600	3.79	20.43	0.18	24.05	14.66	0.61	21.1	51.7
45925	00:03:03.700	3.79	20.43	0.18	24.06	14.72	0.61	21.1	51.7
45950	00:03:03.800	3.79	20.43	0.18	24.06	14.75	0.61	21.1	51.7
45975	00:03:03.900	3.79	20.43	0.18	24.04	14.8	0.62	21.1	51.7
46000	00:03:04.000	3.79	20.43	0.18	24.07	14.8	0.62	21.1	51.7
46025	00:03:04.100	3.79	20.43	0.18	24.06	14.83	0.62	21.1	51.7
46050	00:03:04.200	3.79	20.43	0.18	24.09	14.85	0.62	21.1	51.7
46075	00:03:04.300	3.79	20.43	0.19	24.09	14.9	0.62	21.1	51.7
46100	00:03:04.400	3.79	20.43	0.19	24.11	14.91	0.62	21.1	51.7
46125	00:03:04.500	3.79	20.43	0.19	24.12	14.93	0.62	21.1	51.7
46150	00:03:04.600	3.79	20.43	0.19	24.14	14.92	0.62	21.1	51.7
46175	00:03:04.700	3.79	20.43	0.19	24.14	14.88	0.62	21.1	51.7
46200	00:03:04.800	3.79	20.43	0.19	24.17	14.89	0.62	21.1	51.7
46225	00:03:04.900	3.79	20.43	0.19	24.17	14.9	0.62	21.1	51.7
46250	00:03:05.000	3.79	20.43	0.19	24.15	14.93	0.62	21	51.7
46275	00:03:05.100	3.79	20.43	0.19	24.2	14.93	0.62	21	51.7
46300	00:03:05.200	3.79	20.43	0.19	24.21	14.93	0.62	21	51.7
46325	00:03:05.300	3.79	20.43	0.19	24.19	14.92	0.62	21	51.7
46350	00:03:05.400	3.79	20.43	0.19	24.18	14.94	0.62	21	51.7
46375	00:03:05.500	3.79	20.43	0.19	24.17	14.95	0.62	21	51.7
46400	00:03:05.600	3.78	20.43	0.19	24.21	14.99	0.62	21	51.7
46425	00:03:05.700	3.79	20.43	0.19	24.2	15.01	0.62	21	51.7
46450	00:03:05.800	3.79	20.43	0.19	24.2	15.01	0.62	21	51.7
46475	00:03:05.900	3.79	20.43	0.19	24.17	14.99	0.62	21	51.7
46500	00:03:06.000	3.79	20.43	0.19	24.16	15.01	0.62	21.1	51.7
46525	00:03:06.100	3.79	20.43	0.19	24.12	15.04	0.62	21.1	51.7
46550	00:03:06.200	3.79	20.43	0.19	24.07	15.04	0.63	21.1	51.7
46575	00:03:06.300	3.79	20.43	0.19	24.11	15.04	0.62	21.1	51.7
46600	00:03:06.400	3.79	20.43	0.19	24.12	15.05	0.62	21.1	51.7
46625	00:03:06.500	3.79	20.43	0.19	24.09	15.03	0.62	21.1	51.7
46650	00:03:06.600	3.79	20.43	0.19	24.04	15	0.62	21.1	51.7
46675	00:03:06.700	3.79	20.43	0.19	24.05	15.05	0.63	21.1	51.7
46700	00:03:06.800	3.79	20.43	0.19	24.04	15.05	0.63	21.1	51.7
46725	00:03:06.900	3.79	20.43	0.19	24.08	15.07	0.63	21.1	51.7
46750	00:03:07.000	3.79	20.43	0.19	24.1	15.06	0.62	21.1	51.7
46775	00:03:07.100	3.79	20.43	0.19	24.12	15.05	0.62	21.1	51.7
46800	00:03:07.200	3.79	20.43	0.19	24.13	15.04	0.62	21.1	51.7
46825	00:03:07.300	3.79	20.43	0.19	24.12	15.07	0.62	21.1	51.7
46850	00:03:07.400	3.79	20.43	0.19	24.12	15.05	0.62	21.1	51.7
46875	00:03:07.500	3.79	20.43	0.19	24.12	15.08	0.63	21.1	51.7
46900	00:03:07.600	3.79	20.43	0.19	24.14	15.11	0.63	21.1	51.7
46925	00:03:07.700	3.79	20.43	0.19	24.08	15.09	0.63	21.1	51.7
46950	00:03:07.800	3.79	20.43	0.19	24.07	15.06	0.63	21.1	51.7
46975	00:03:07.900	3.79	20.43	0.19	24.05	15.05	0.63	21.1	51.7
47000	00:03:08.000	3.79	20.43	0.19	24.04	15.05	0.63	21.1	51.7
47025	00:03:08.100	3.79	20.43	0.19	24.02	15.04	0.63	21.1	51.7
47050	00:03:08.200	3.79	20.43	0.19	24.04	15.02	0.62	21.1	51.7
47075	00:03:08.300	3.79	20.43	0.19	24.05	14.98	0.62	21.1	51.7
47100	00:03:08.400	3.79	20.43	0.19	24.06	14.98	0.62	21.1	51.7
47125	00:03:08.500	3.79	20.43	0.19	24.06	14.99	0.62	21.1	51.7
47150	00:03:08.600	3.79	20.43	0.19	24.05	14.98	0.62	21.1	51.7
47175	00:03:08.700	3.79	20.43	0.19	24.09	14.95	0.62	21.1	51.7
47200	00:03:08.800	3.79	20.43	0.19	24.11	15	0.62	21.1	51.7
47225	00:03:08.900	3.79	20.43	0.19	24.16	15.03	0.62	21.1	51.7
47250	00:03:09.000	3.79	20.43	0.19	24.17	15.03	0.62	21.1	51.7
47275	00:03:09.100	3.79	20.43	0.19	24.22	15.05	0.62	21.1	51.7
47300	00:03:09.200	3.79	20.43	0.19	24.2	15.08	0.62	21.1	51.7
47325	00:03:09.300	3.79	20.43	0.19	24.22	15.14	0.63	21.1	51.7
47350	00:03:09.400	3.79	20.43	0.19	24.25	15.15	0.62	21.1	51.7
47375	00:03:09.500	3.79	20.43	0.19	24.26	15.17	0.63	21.1	51.7
47400	00:03:09.600	3.79	20.43	0.19	24.27	15.15	0.62	21.1	51.7
47425	00:03:09.700	3.79	20.43	0.19	24.29	15.2	0.63	21.1	51.7
47450	00:03:09.800	3.79	20.43	0.19	24.28	15.2	0.63	21.1	51.7
47475	00:03:09.900	3.79	20.43	0.19	24.26	15.2	0.63	21.1	51.7
47500	00:03:10.000	3.79	20.43	0.19	24.29	15.2	0.63	21.1	51.7
47525	00:03:10.100	3.79	20.43	0.19	24.28	15.16	0.62	21.1	51.7
47550	00:03:10.200	3.79	20.43	0.19	24.3	15.15	0.62	21.1	51.7
47575	00:03:10.300	3.79	20.43	0.19	24.3	15.18	0.62	21.1	51.7
47600	00:03:10.400	3.79	20.43	0.19	24.29	15.19	0.63	21.1	51.7
47625	00:03:10.500	3.79	20.43	0.19	24.3	15.18	0.62	21.1	51.7
47650	00:03:10.600	3.79	20.43	0.19	24.31	15.17	0.62	21.1	51.7
47675	00:03:10.700	3.79	20.43	0.19	24.34	15.17	0.62	21.1	51.7
47700	00:03:10.800	3.79	20.43	0.19	24.36	15.18	0.62	21.1	51.7
47725	00:03:10.900	3.79	20.43	0.19	24.39	15.16	0.62	21.1	51.7
47750	00:03:11.000	3.79	20.43	0.19	24.42	15.2	0.62	21.1	51.7
47775	00:03:11.100	3.79	20.42	0.19	24.45	15.25	0.62	21.1	51.7
47800	00:03:11.200	3.79	20.42	0.19	24.51	15.29	0.62	21.1	51.7
47825	00:03:11.300	3.79	20.42	0.19	24.52	15.25	0.62	21.1	51.7
47850	00:03:11.400	3.79	20.42	0.19	24.58	15.27	0.62	21.1	51.7
47875	00:03:11.500	3.79	20.42	0.19	24.59	15.29	0.62	21.1	51.7
47900	00:03:11.600	3.79	20.42	0.19	24.62	15.35	0.62	21.1	51.7
47925	00:03:11.700	3.79	20.42	0.19	24.63	15.38	0.62	21.1	51.7
47950	00:03:11.800	3.79	20.42	0.19	24.67	15.4	0.62	21.1	51.7
47975	00:03:11.900	3.79	20.42	0.19	24.68	15.44	0.63	21.1	51.7
48000	00:03:12.000	3.79	20.42	0.19	24.68	15.47	0.63	21	51.7
48025	00:03:12.100	3.79	20.42	0.19	24.71	15.5	0.63	21	51.7
48050	00:03:12.200	3.79	20.42	0.19	24.7	15.51	0.63	21	51.7
48075	00:03:12.300	3.79	20.42	0.19	24.73	15.55	0.63	21	51.7
48100	00:03:12.400	3.79	20.42	0.19	24.72	15.51	0.63	21	51.7
48125	00:03:12.500	3.79	20.42	0.19	24.74	15.54	0.63	21	51.7
48150	00:03:12.600	3.79	20.42	0.19	24.79	15.56	0.63	21	51.7
48175	00:03:12.700	3.79	20.42	0.19	24.82	15.56	0.63	21	51.7
48200	00:03:12.800	3.79	20.42	0.19	24.85	15.57	0.63	21	51.7
48225	00:03:12.900	3.79	20.42	0.19	24.87	15.61	0.63	21	51.7
48250	00:03:13.000	3.79	20.42	0.19	24.89	15.61	0.63	21.1	51.7
48275	00:03:13.100	3.79	20.42	0.19	24.89	15.64	0.63	21.1	51.7
48300	00:03:13.200	3.79	20.42	0.19	24.9	15.69	0.63	21.1	51.7
48325	00:03:13.300	3.79	20.42	0.19	24.95	15.68	0.63	21.1	51.7
48350	00:03:13.400	3.79	20.42	0.19	24.94	15.72	0.63	21.1	51.7
48375	00:03:13.500	3.79	20.42	0.19	24.98	15.73	0.63	21.1	51.7
48400	00:03:13.600	3.79	20.42	0.19	24.97	15.76	0.63	21.1	51.7
48425	00:03:13.700	3.79	20.42	0.19	24.96	15.8	0.63	21.1	51.7
48450	00:03:13.800	3.79	20.42	0.19	24.95	15.83	0.63	21.1	51.7
48475	00:03:13.900	3.79	20.42	0.19	24.93	15.84	0.64	21.1	51.7
48500	00:03:14.000	3.79	20.42	0.19	24.91	15.84	0.64	21.1	51.7
48525	00:03:14.100	3.79	20.42	0.19	24.94	15.82	0.63	21.1	51.7
48550	00:03:14.200	3.79	20.42	0.19	24.92	15.85	0.64	21.1	51.7
48575	00:03:14.300	3.79	20.42	0.2	24.86	15.9	0.64	21.1	51.7
48600	00:03:14.400	3.79	20.42	0.2	24.87	15.93	0.64	21.1	51.7
48625	00:03:14.500	3.8	20.42	0.2	24.89	15.91	0.64	21.1	51.7
48650	00:03:14.600	3.8	20.42	0.19	24.91	15.9	0.64	21.1	51.7
48675	00:03:14.700	3.79	20.42	0.19	24.91	15.89	0.64	21.1	51.7
48700	00:03:14.800	3.79	20.42	0.2	24.92	15.92	0.64	21.1	51.7
48725	00:03:14.900	3.8	20.42	0.19	24.94	15.89	0.64	21.1	51.7
48750	00:03:15.000	3.79	20.42	0.2	24.93	15.91	0.64	21.1	51.7
48775	00:03:15.100	3.8	20.42	0.2	24.9	15.95	0.64	21.1	51.7
48800	00:03:15.200	3.79	20.42	0.2	24.9	15.91	0.64	21.1	51.7
48825	00:03:15.300	3.79	20.42	0.19	24.94	15.87	0.64	21.1	51.7
48850	00:03:15.400	3.79	20.42	0.19	24.92	15.84	0.64	21.1	51.7
48875	00:03:15.500	3.79	20.42	0.19	24.87	15.86	0.64	21.1	51.7
48900	00:03:15.600	3.79	20.42	0.19	24.83	15.89	0.64	21.1	51.7
48925	00:03:15.700	3.79	20.42	0.19	24.83	15.89	0.64	21.1	51.7
48950	00:03:15.800	3.79	20.42	0.19	24.78	15.84	0.64	21.1	51.7
48975	00:03:15.900	3.79	20.42	0.19	24.77	15.86	0.64	21.1	51.7
49000	00:03:16.000	3.79	20.42	0.19	24.76	15.85	0.64	21.1	51.7
49025	00:03:16.100	3.79	20.42	0.19	24.77	15.84	0.64	21.1	51.7
49050	00:03:16.200	3.8	20.42	0.19	24.79	15.86	0.64	21.1	51.7
49075	00:03:16.300	3.8	20.42	0.19	24.76	15.83	0.64	21.1	51.7
49100	00:03:16.400	3.8	20.42	0.19	24.76	15.84	0.64	21.1	51.7
49125	00:03:16.500	3.8	20.42	0.19	24.76	15.82	0.64	21.1	51.7
49150	00:03:16.600	3.8	20.42	0.19	24.8	15.81	0.64	21.1	51.7
49175	00:03:16.700	3.8	20.42	0.19	24.81	15.83	0.64	21.1	51.7
49200	00:03:16.800	3.8	20.42	0.19	24.85	15.87	0.64	21.1	51.7
49225	00:03:16.900	3.8	20.42	0.19	24.84	15.88	0.64	21.1	51.7
49250	00:03:17.000	3.8	20.42	0.19	24.89	15.84	0.64	21.1	51.8
49275	00:03:17.100	3.8	20.42	0.19	24.84	15.81	0.64	21.1	51.8
49300	00:03:17.200	3.8	20.42	0.19	24.85	15.78	0.64	21.1	51.8
49325	00:03:17.300	3.8	20.42	0.19	24.87	15.82	0.64	21.1	51.8
49350	00:03:17.400	3.8	20.42	0.19	24.88	15.82	0.64	21.1	51.8
49375	00:03:17.500	3.8	20.42	0.19	24.88	15.85	0.64	21.1	51.8
49400	00:03:17.600	3.8	20.42	0.19	24.87	15.8	0.64	21.1	51.8
49425	00:03:17.700	3.8	20.42	0.19	24.84	15.74	0.63	21.1	51.8
49450	00:03:17.800	3.8	20.42	0.19	24.83	15.74	0.63	21.1	51.8
49475	00:03:17.900	3.8	20.42	0.19	24.82	15.74	0.63	21.1	51.8
49500	00:03:18.000	3.8	20.42	0.19	24.83	15.76	0.63	21.1	51.8
49525	00:03:18.100	3.8	20.42	0.19	24.89	15.75	0.63	21.1	51.8
49550	00:03:18.200	3.8	20.42	0.19	24.93	15.73	0.63	21.1	51.8
49575	00:03:18.300	3.8	20.42	0.19	24.98	15.78	0.63	21.1	51.8
49600	00:03:18.400	3.8	20.42	0.19	24.97	15.82	0.63	21.1	51.8
49625	00:03:18.500	3.8	20.42	0.19	24.98	15.84	0.63	21.1	51.8
49650	00:03:18.600	3.8	20.42	0.19	24.98	15.9	0.64	21.1	51.8
49675	00:03:18.700	3.8	20.42	0.2	25.07	15.94	0.64	21.1	51.8
49700	00:03:18.800	3.8	20.42	0.2	25.08	15.94	0.64	21.1	51.8
49725	00:03:18.900	3.8	20.42	0.2	25.09	15.94	0.64	21.1	51.8
49750	00:03:19.000	3.8	20.42	0.2	25.08	15.99	0.64	21.1	51.8
49775	00:03:19.100	3.8	20.42	0.2	25.08	16.04	0.64	21.1	51.8
49800	00:03:19.200	3.8	20.42	0.2	25.05	16.07	0.64	21.1	51.8
49825	00:03:19.300	3.8	20.42	0.2	25.03	16	0.64	21.1	51.8
49850	00:03:19.400	3.8	20.42	0.2	25.06	16	0.64	21.1	51.8
49875	00:03:19.500	3.8	20.42	0.2	25.09	15.99	0.64	21.1	51.8
49900	00:03:19.600	3.8	20.42	0.2	25.1	15.95	0.64	21.1	51.8
49925	00:03:19.700	3.8	20.42	0.19	25.05	15.92	0.64	21.1	51.8
[truncated: 6,447 more rows]
