# Supplementary material for: Long-term iron supplementation combined with vitamin B6 enhances maximal oxygen uptake and promotes skeletal muscle-specific mitochondrial biogenesis in rats
Source: Front Nutr. 2024 Jan 15;10:1335187. doi: 10.3389/fnut.2023.1335187 (PMC10823527; doi:10.3389/fnut.2023.1335187)
Supplement: Supplementary file 1 [file Data_Sheet_1.zip › Supplementary Material/VO2max_Raw data/iron-NO8-MEASUREMENT.xls]

## Sheet: Export_1980-01-04T0232_CAL
Counter	Time	Flow	Oxigen	CO2	VO2	VCO2	RQ	Temp	Hum
sample	hh:mm:ss.zzz	l/min	%	%	ml/min/kg	ml/min/kg	1	C	%
0	00:00:00.000	3.69	20.61	-0.11	5.36	0	0	21.1	50.9
25	00:00:00.100	3.69	20.6	0	6.01	0	0	21.1	50.9
50	00:00:00.200	3.69	20.61	0.03	5.75	0	0	21.1	50.9
75	00:00:00.300	3.69	20.61	0.04	5.75	0.24	0.04	21.1	50.9
100	00:00:00.400	3.69	20.61	0.05	5.73	0.83	0.15	21.1	50.9
125	00:00:00.500	3.69	20.61	0.05	5.72	1.17	0.21	21.1	50.9
150	00:00:00.600	3.69	20.61	0.05	5.87	1.42	0.24	21.1	50.9
175	00:00:00.700	3.69	20.61	0.05	5.87	1.59	0.27	21.1	50.9
200	00:00:00.800	3.69	20.61	0.05	5.85	1.7	0.29	21.1	50.9
225	00:00:00.900	3.69	20.61	0.06	5.88	1.8	0.31	21.1	50.9
250	00:00:01.000	3.69	20.61	0.06	5.86	1.95	0.33	21.1	50.9
275	00:00:01.100	3.69	20.61	0.06	5.84	2.61	0.45	21.1	50.9
300	00:00:01.200	3.69	20.61	0.06	5.88	2.62	0.45	21.1	50.9
325	00:00:01.300	3.69	20.61	0.06	5.93	2.62	0.44	21.1	50.9
350	00:00:01.400	3.69	20.6	0.06	6.01	2.63	0.44	21.1	50.9
375	00:00:01.500	3.69	20.6	0.06	6.04	2.64	0.44	21.1	50.9
400	00:00:01.600	3.69	20.6	0.06	5.98	2.65	0.44	21.1	50.9
425	00:00:01.700	3.69	20.6	0.06	6.01	2.66	0.44	21.1	50.9
450	00:00:01.800	3.69	20.6	0.06	6.04	2.68	0.44	21.1	50.9
475	00:00:01.900	3.69	20.6	0.06	6.04	2.7	0.45	21.1	50.9
500	00:00:02.000	3.69	20.6	0.06	6.08	2.71	0.45	21.1	50.9
525	00:00:02.100	3.69	20.6	0.06	6.12	2.72	0.44	21.1	50.9
550	00:00:02.200	3.69	20.6	0.06	6.15	2.74	0.45	21.1	50.9
575	00:00:02.300	3.69	20.6	0.06	6.15	2.75	0.45	21.1	50.9
600	00:00:02.400	3.69	20.6	0.07	6.16	2.77	0.45	21.1	50.9
625	00:00:02.500	3.69	20.6	0.07	6.19	2.78	0.45	21.1	50.9
650	00:00:02.600	3.69	20.6	0.07	6.23	2.78	0.45	21.1	50.9
675	00:00:02.700	3.69	20.6	0.07	6.26	2.8	0.45	21.1	50.9
700	00:00:02.800	3.69	20.6	0.07	6.29	2.8	0.45	21.1	50.9
725	00:00:02.900	3.69	20.6	0.07	6.29	2.8	0.45	21.1	50.9
750	00:00:03.000	3.69	20.6	0.07	6.32	2.82	0.45	21.1	50.9
775	00:00:03.100	3.69	20.6	0.07	6.34	2.83	0.45	21.1	50.9
800	00:00:03.200	3.69	20.6	0.07	6.31	2.83	0.45	21.1	50.9
825	00:00:03.300	3.69	20.6	0.07	6.34	2.85	0.45	21.1	50.9
850	00:00:03.400	3.69	20.6	0.07	6.32	2.85	0.45	21.1	50.9
875	00:00:03.500	3.69	20.6	0.07	6.31	2.87	0.45	21.1	50.9
900	00:00:03.600	3.69	20.6	0.07	6.32	2.88	0.46	21.1	50.9
925	00:00:03.700	3.69	20.6	0.07	6.31	2.89	0.46	21.1	50.9
950	00:00:03.800	3.69	20.6	0.07	6.29	2.92	0.46	21.1	50.9
975	00:00:03.900	3.69	20.6	0.07	6.31	2.93	0.46	21.1	50.9
1000	00:00:04.000	3.69	20.6	0.07	6.3	2.93	0.47	21.1	50.9
1025	00:00:04.100	3.69	20.6	0.07	6.32	2.94	0.47	21.1	50.9
1050	00:00:04.200	3.69	20.6	0.07	6.41	2.97	0.46	21.1	50.9
1075	00:00:04.300	3.69	20.6	0.07	6.42	2.96	0.46	21.1	50.9
1100	00:00:04.400	3.69	20.6	0.07	6.42	2.97	0.46	21.1	50.9
1125	00:00:04.500	3.69	20.6	0.07	6.42	2.98	0.46	21.1	50.9
1150	00:00:04.600	3.69	20.6	0.07	6.39	3	0.47	21.1	50.9
1175	00:00:04.700	3.69	20.6	0.07	6.4	3.01	0.47	21.1	50.9
1200	00:00:04.800	3.69	20.6	0.07	6.43	3	0.47	21.1	50.9
1225	00:00:04.900	3.69	20.6	0.07	6.49	3.01	0.46	21.1	50.9
1250	00:00:05.000	3.69	20.6	0.07	6.47	3.02	0.47	21.1	50.9
1275	00:00:05.100	3.69	20.6	0.07	6.46	3.03	0.47	21.1	50.9
1300	00:00:05.200	3.69	20.6	0.07	6.43	3.04	0.47	21.1	50.9
1325	00:00:05.300	3.69	20.6	0.07	6.39	3.06	0.48	21.1	50.9
1350	00:00:05.400	3.69	20.6	0.07	6.41	3.07	0.48	21.1	50.9
1375	00:00:05.500	3.69	20.6	0.07	6.42	3.08	0.48	21.1	50.9
1400	00:00:05.600	3.69	20.6	0.07	6.43	3.09	0.48	21.1	50.9
1425	00:00:05.700	3.69	20.6	0.07	6.41	3.1	0.48	21.1	50.9
1450	00:00:05.800	3.69	20.6	0.07	6.41	3.1	0.48	21.1	50.9
1475	00:00:05.900	3.69	20.6	0.07	6.38	3.11	0.49	21.1	50.9
1500	00:00:06.000	3.69	20.6	0.07	6.43	3.12	0.48	21.1	50.9
1525	00:00:06.100	3.69	20.6	0.07	6.46	3.12	0.48	21.1	50.9
1550	00:00:06.200	3.69	20.6	0.07	6.53	3.12	0.48	21.1	50.9
1575	00:00:06.300	3.69	20.6	0.07	6.57	3.13	0.48	21.1	50.9
1600	00:00:06.400	3.69	20.6	0.07	6.62	3.14	0.47	21.1	50.9
1625	00:00:06.500	3.69	20.6	0.07	6.67	3.16	0.47	21.1	50.9
1650	00:00:06.600	3.69	20.6	0.07	6.7	3.16	0.47	21.1	50.9
1675	00:00:06.700	3.69	20.6	0.07	6.76	3.17	0.47	21.1	50.9
1700	00:00:06.800	3.69	20.6	0.07	6.75	3.18	0.47	21.1	50.9
1725	00:00:06.900	3.69	20.6	0.07	6.77	3.2	0.47	21.1	50.9
1750	00:00:07.000	3.69	20.6	0.07	6.8	3.21	0.47	21.1	50.9
1775	00:00:07.100	3.69	20.6	0.07	6.76	3.23	0.48	21.1	50.9
1800	00:00:07.200	3.69	20.6	0.07	6.77	3.23	0.48	21.1	50.9
1825	00:00:07.300	3.69	20.6	0.07	6.75	3.26	0.48	21.1	50.9
1850	00:00:07.400	3.69	20.6	0.07	6.76	3.27	0.48	21.1	50.9
1875	00:00:07.500	3.69	20.6	0.07	6.8	3.27	0.48	21.1	50.9
1900	00:00:07.600	3.69	20.6	0.07	6.86	3.29	0.48	21.1	50.9
1925	00:00:07.700	3.69	20.6	0.07	6.92	3.3	0.48	21.1	50.9
1950	00:00:07.800	3.69	20.59	0.07	6.98	3.33	0.48	21.1	50.9
1975	00:00:07.900	3.69	20.59	0.07	7.02	3.34	0.48	21.1	50.9
2000	00:00:08.000	3.69	20.59	0.07	7.05	3.35	0.47	21.1	50.9
2025	00:00:08.100	3.69	20.59	0.07	7.12	3.35	0.47	21.1	50.9
2050	00:00:08.200	3.69	20.59	0.07	7.13	3.39	0.48	21.1	50.9
2075	00:00:08.300	3.69	20.59	0.07	7.19	3.38	0.47	21.1	50.9
2100	00:00:08.400	3.69	20.59	0.07	7.18	3.4	0.47	21.1	50.9
2125	00:00:08.500	3.69	20.59	0.07	7.17	3.42	0.48	21.1	50.9
2150	00:00:08.600	3.69	20.59	0.07	7.12	3.45	0.48	21.1	50.9
2175	00:00:08.700	3.69	20.59	0.07	7.06	3.46	0.49	21.1	50.9
2200	00:00:08.800	3.69	20.59	0.07	7.09	3.49	0.49	21.1	50.9
2225	00:00:08.900	3.69	20.59	0.07	7.1	3.52	0.5	21.1	50.9
2250	00:00:09.000	3.69	20.59	0.07	7.11	3.54	0.5	21.1	50.9
2275	00:00:09.100	3.69	20.59	0.07	7.09	3.56	0.5	21.1	50.9
2300	00:00:09.200	3.69	20.59	0.07	7.11	3.54	0.5	21.1	50.9
2325	00:00:09.300	3.69	20.59	0.07	7.13	3.55	0.5	21.1	50.9
2350	00:00:09.400	3.69	20.59	0.07	7.14	3.55	0.5	21.1	50.9
2375	00:00:09.500	3.69	20.59	0.07	7.2	3.55	0.49	21.1	50.9
2400	00:00:09.600	3.69	20.59	0.07	7.22	3.56	0.49	21.1	50.9
2425	00:00:09.700	3.69	20.59	0.07	7.26	3.58	0.49	21.1	50.9
2450	00:00:09.800	3.69	20.59	0.07	7.31	3.59	0.49	21.1	50.9
2475	00:00:09.900	3.69	20.59	0.07	7.29	3.59	0.49	21.1	50.9
2500	00:00:10.000	3.69	20.59	0.07	7.3	3.6	0.49	21.1	50.9
2525	00:00:10.100	3.69	20.59	0.07	7.29	3.61	0.5	21.1	50.9
2550	00:00:10.200	3.69	20.59	0.07	7.29	3.63	0.5	21.1	50.9
2575	00:00:10.300	3.69	20.59	0.07	7.28	3.66	0.5	21.1	50.9
2600	00:00:10.400	3.69	20.59	0.07	7.3	3.68	0.5	21.1	50.9
2625	00:00:10.500	3.69	20.59	0.07	7.23	3.69	0.51	21.1	50.9
2650	00:00:10.600	3.69	20.59	0.07	7.28	3.71	0.51	21.1	50.9
2675	00:00:10.700	3.69	20.59	0.07	7.25	3.7	0.51	21.1	50.9
2700	00:00:10.800	3.69	20.59	0.07	7.25	3.7	0.51	21.1	50.9
2725	00:00:10.900	3.69	20.59	0.07	7.32	3.7	0.51	21.1	50.9
2750	00:00:11.000	3.69	20.59	0.07	7.32	3.7	0.51	21.1	51
2775	00:00:11.100	3.7	20.59	0.07	7.4	3.7	0.5	21.1	51
2800	00:00:11.200	3.7	20.59	0.07	7.43	3.71	0.5	21.1	51
2825	00:00:11.300	3.7	20.59	0.07	7.46	3.71	0.5	21.1	51
2850	00:00:11.400	3.7	20.59	0.07	7.47	3.72	0.5	21.1	51
2875	00:00:11.500	3.7	20.59	0.07	7.54	3.73	0.49	21.1	51
2900	00:00:11.600	3.7	20.59	0.07	7.53	3.72	0.49	21.1	51
2925	00:00:11.700	3.7	20.59	0.07	7.58	3.72	0.49	21.1	51
2950	00:00:11.800	3.7	20.59	0.07	7.55	3.72	0.49	21.1	51
2975	00:00:11.900	3.7	20.59	0.07	7.55	3.74	0.5	21.1	51
3000	00:00:12.000	3.7	20.59	0.07	7.56	3.76	0.5	21.1	51
3025	00:00:12.100	3.7	20.59	0.07	7.56	3.76	0.5	21.1	51
3050	00:00:12.200	3.7	20.59	0.07	7.53	3.76	0.5	21.1	51
3075	00:00:12.300	3.7	20.59	0.07	7.53	3.76	0.5	21.1	51
3100	00:00:12.400	3.7	20.59	0.07	7.53	3.77	0.5	21.1	51
3125	00:00:12.500	3.7	20.59	0.07	7.53	3.79	0.5	21.1	51
3150	00:00:12.600	3.7	20.59	0.07	7.56	3.8	0.5	21.1	51
3175	00:00:12.700	3.7	20.59	0.08	7.55	3.82	0.51	21.1	51
3200	00:00:12.800	3.7	20.59	0.08	7.56	3.83	0.51	21.1	51
3225	00:00:12.900	3.7	20.59	0.08	7.51	3.83	0.51	21.1	51
3250	00:00:13.000	3.7	20.59	0.08	7.53	3.85	0.51	21.1	51
3275	00:00:13.100	3.7	20.59	0.08	7.52	3.88	0.52	21.1	51
3300	00:00:13.200	3.7	20.59	0.08	7.55	3.9	0.52	21.1	51
3325	00:00:13.300	3.7	20.59	0.08	7.58	3.92	0.52	21.1	51
3350	00:00:13.400	3.69	20.59	0.08	7.57	3.93	0.52	21.1	51
3375	00:00:13.500	3.69	20.59	0.08	7.59	3.95	0.52	21.1	51
3400	00:00:13.600	3.69	20.59	0.08	7.59	3.98	0.52	21.1	51
3425	00:00:13.700	3.69	20.59	0.08	7.6	3.97	0.52	21.1	51
3450	00:00:13.800	3.69	20.59	0.08	7.61	3.98	0.52	21.1	51
3475	00:00:13.900	3.69	20.59	0.08	7.6	3.99	0.53	21.1	51
3500	00:00:14.000	3.69	20.59	0.08	7.6	3.98	0.52	21.1	51
3525	00:00:14.100	3.69	20.59	0.08	7.62	3.95	0.52	21.1	51
3550	00:00:14.200	3.69	20.59	0.08	7.65	3.96	0.52	21.1	51
3575	00:00:14.300	3.69	20.59	0.08	7.65	3.97	0.52	21.1	51
3600	00:00:14.400	3.69	20.59	0.08	7.7	3.97	0.52	21.1	51
3625	00:00:14.500	3.7	20.59	0.08	7.66	3.96	0.52	21.1	51
3650	00:00:14.600	3.7	20.59	0.08	7.64	3.94	0.51	21.1	51
3675	00:00:14.700	3.7	20.59	0.08	7.63	3.95	0.52	21.1	51
3700	00:00:14.800	3.7	20.59	0.08	7.62	3.95	0.52	21.1	51
3725	00:00:14.900	3.7	20.59	0.08	7.72	3.95	0.51	21.1	51
3750	00:00:15.000	3.7	20.59	0.08	7.75	3.95	0.51	21.1	51
3775	00:00:15.100	3.7	20.59	0.08	7.79	3.98	0.51	21.1	51
3800	00:00:15.200	3.7	20.59	0.08	7.73	3.97	0.51	21.1	51
3825	00:00:15.300	3.7	20.59	0.08	7.74	3.96	0.51	21.1	51
3850	00:00:15.400	3.7	20.59	0.08	7.71	3.95	0.51	21.1	51
3875	00:00:15.500	3.7	20.59	0.08	7.74	3.96	0.51	21.1	51
3900	00:00:15.600	3.7	20.59	0.08	7.8	3.98	0.51	21.1	51
3925	00:00:15.700	3.7	20.59	0.08	7.82	3.97	0.51	21.1	51
3950	00:00:15.800	3.69	20.59	0.08	7.91	3.97	0.5	21.1	51
3975	00:00:15.900	3.69	20.59	0.08	7.86	3.99	0.51	21.1	51
4000	00:00:16.000	3.69	20.59	0.08	7.81	4	0.51	21.1	51.1
4025	00:00:16.100	3.69	20.59	0.08	7.81	4.02	0.51	21.1	51.1
4050	00:00:16.200	3.69	20.59	0.08	7.84	4.04	0.52	21.1	51.1
4075	00:00:16.300	3.7	20.59	0.08	7.85	4.07	0.52	21.1	51.1
4100	00:00:16.400	3.7	20.59	0.08	7.91	4.09	0.52	21.1	51.1
4125	00:00:16.500	3.69	20.59	0.08	7.93	4.1	0.52	21.1	51.1
4150	00:00:16.600	3.69	20.59	0.08	7.95	4.1	0.52	21.1	51.1
4175	00:00:16.700	3.7	20.59	0.08	7.99	4.12	0.52	21.1	51.1
4200	00:00:16.800	3.7	20.59	0.08	7.96	4.11	0.52	21.1	51.1
4225	00:00:16.900	3.7	20.59	0.08	7.99	4.12	0.52	21.1	51.1
4250	00:00:17.000	3.7	20.59	0.08	8.01	4.13	0.52	21.1	51.2
4275	00:00:17.100	3.7	20.59	0.08	8.03	4.13	0.51	21.1	51.2
4300	00:00:17.200	3.7	20.59	0.08	8.02	4.13	0.51	21.1	51.2
4325	00:00:17.300	3.69	20.59	0.08	8.02	4.13	0.51	21.1	51.2
4350	00:00:17.400	3.69	20.59	0.08	8.01	4.12	0.51	21.1	51.2
4375	00:00:17.500	3.69	20.59	0.08	8	4.12	0.52	21.1	51.2
4400	00:00:17.600	3.69	20.59	0.08	7.99	4.13	0.52	21.1	51.2
4425	00:00:17.700	3.69	20.59	0.08	7.99	4.13	0.52	21.1	51.2
4450	00:00:17.800	3.69	20.59	0.08	7.98	4.14	0.52	21.1	51.2
4475	00:00:17.900	3.69	20.59	0.08	7.97	4.14	0.52	21.1	51.2
4500	00:00:18.000	3.69	20.59	0.08	8.01	4.14	0.52	21.1	51.3
4525	00:00:18.100	3.69	20.59	0.08	7.99	4.14	0.52	21.1	51.3
4550	00:00:18.200	3.69	20.58	0.08	8.03	4.14	0.52	21.1	51.3
4575	00:00:18.300	3.69	20.58	0.08	8.06	4.15	0.51	21.1	51.3
4600	00:00:18.400	3.69	20.58	0.08	8.06	4.15	0.52	21.1	51.3
4625	00:00:18.500	3.69	20.58	0.08	8.07	4.16	0.52	21.1	51.3
4650	00:00:18.600	3.69	20.58	0.08	8.08	4.16	0.52	21.1	51.3
4675	00:00:18.700	3.69	20.58	0.08	8.09	4.18	0.52	21.1	51.3
4700	00:00:18.800	3.69	20.58	0.08	8.09	4.18	0.52	21.1	51.3
4725	00:00:18.900	3.69	20.58	0.08	8.16	4.2	0.51	21.1	51.3
4750	00:00:19.000	3.69	20.58	0.08	8.13	4.21	0.52	21.1	51.4
4775	00:00:19.100	3.69	20.58	0.08	8.12	4.22	0.52	21.1	51.4
4800	00:00:19.200	3.69	20.58	0.08	8.12	4.23	0.52	21.1	51.4
4825	00:00:19.300	3.69	20.58	0.08	8.11	4.23	0.52	21.1	51.4
4850	00:00:19.400	3.69	20.58	0.08	8.11	4.25	0.52	21.1	51.4
4875	00:00:19.500	3.69	20.58	0.08	8.12	4.25	0.52	21.1	51.4
4900	00:00:19.600	3.69	20.58	0.08	8.11	4.26	0.52	21.1	51.4
4925	00:00:19.700	3.69	20.58	0.08	8.14	4.26	0.52	21.1	51.4
4950	00:00:19.800	3.69	20.58	0.08	8.13	4.26	0.52	21.1	51.4
4975	00:00:19.900	3.69	20.58	0.08	8.15	4.27	0.52	21.1	51.4
5000	00:00:20.000	3.69	20.58	0.08	8.16	4.28	0.52	21.1	51.5
5025	00:00:20.100	3.69	20.58	0.08	8.23	4.29	0.52	21.1	51.5
5050	00:00:20.200	3.69	20.58	0.08	8.24	4.28	0.52	21.1	51.5
5075	00:00:20.300	3.69	20.58	0.08	8.24	4.29	0.52	21.1	51.5
5100	00:00:20.400	3.69	20.58	0.08	8.28	4.28	0.52	21.1	51.5
5125	00:00:20.500	3.69	20.58	0.08	8.26	4.29	0.52	21.1	51.5
5150	00:00:20.600	3.69	20.58	0.08	8.29	4.31	0.52	21.1	51.5
5175	00:00:20.700	3.69	20.58	0.08	8.31	4.31	0.52	21.1	51.5
5200	00:00:20.800	3.69	20.58	0.08	8.38	4.32	0.52	21.1	51.5
5225	00:00:20.900	3.69	20.58	0.08	8.33	4.32	0.52	21.1	51.5
5250	00:00:21.000	3.69	20.58	0.08	8.42	4.32	0.51	21.1	51.5
5275	00:00:21.100	3.69	20.58	0.08	8.38	4.33	0.52	21.1	51.5
5300	00:00:21.200	3.69	20.58	0.08	8.4	4.34	0.52	21.1	51.5
5325	00:00:21.300	3.69	20.58	0.08	8.4	4.34	0.52	21.1	51.5
5350	00:00:21.400	3.69	20.58	0.08	8.4	4.36	0.52	21.1	51.5
5375	00:00:21.500	3.69	20.58	0.08	8.43	4.36	0.52	21.1	51.5
5400	00:00:21.600	3.69	20.58	0.08	8.43	4.37	0.52	21.1	51.5
5425	00:00:21.700	3.69	20.58	0.08	8.42	4.38	0.52	21.1	51.5
5450	00:00:21.800	3.69	20.58	0.08	8.39	4.37	0.52	21.1	51.5
5475	00:00:21.900	3.69	20.58	0.08	8.41	4.38	0.52	21.1	51.5
5500	00:00:22.000	3.69	20.58	0.08	8.35	4.38	0.52	21.1	51.5
5525	00:00:22.100	3.69	20.58	0.08	8.41	4.36	0.52	21.1	51.5
5550	00:00:22.200	3.69	20.58	0.08	8.42	4.36	0.52	21.1	51.5
5575	00:00:22.300	3.69	20.58	0.08	8.43	4.38	0.52	21.1	51.5
5600	00:00:22.400	3.69	20.58	0.08	8.43	4.37	0.52	21.1	51.5
5625	00:00:22.500	3.69	20.58	0.08	8.43	4.39	0.52	21.1	51.5
5650	00:00:22.600	3.69	20.58	0.08	8.44	4.38	0.52	21.1	51.5
5675	00:00:22.700	3.69	20.58	0.08	8.44	4.38	0.52	21.1	51.5
5700	00:00:22.800	3.69	20.58	0.08	8.44	4.4	0.52	21.1	51.5
5725	00:00:22.900	3.69	20.58	0.08	8.46	4.42	0.52	21.1	51.5
5750	00:00:23.000	3.69	20.58	0.08	8.48	4.44	0.52	21.1	51.5
5775	00:00:23.100	3.69	20.58	0.08	8.47	4.45	0.53	21.1	51.5
5800	00:00:23.200	3.69	20.58	0.08	8.47	4.47	0.53	21.1	51.5
5825	00:00:23.300	3.69	20.58	0.08	8.49	4.48	0.53	21.1	51.5
5850	00:00:23.400	3.69	20.58	0.08	8.54	4.49	0.52	21.1	51.5
5875	00:00:23.500	3.69	20.58	0.08	8.52	4.49	0.53	21.1	51.5
5900	00:00:23.600	3.69	20.58	0.08	8.55	4.51	0.53	21.1	51.5
5925	00:00:23.700	3.69	20.58	0.08	8.58	4.52	0.53	21.1	51.5
5950	00:00:23.800	3.69	20.58	0.08	8.61	4.51	0.52	21.1	51.5
5975	00:00:23.900	3.69	20.58	0.08	8.6	4.5	0.52	21.1	51.5
6000	00:00:24.000	3.69	20.58	0.08	8.61	4.49	0.52	21.1	51.4
6025	00:00:24.100	3.69	20.58	0.08	8.6	4.51	0.52	21.1	51.4
6050	00:00:24.200	3.69	20.58	0.08	8.63	4.51	0.52	21.1	51.4
6075	00:00:24.300	3.69	20.58	0.08	8.68	4.52	0.52	21.1	51.4
6100	00:00:24.400	3.69	20.58	0.08	8.64	4.5	0.52	21.1	51.4
6125	00:00:24.500	3.69	20.58	0.08	8.71	4.49	0.52	21.1	51.4
6150	00:00:24.600	3.69	20.58	0.08	8.71	4.5	0.52	21.1	51.4
6175	00:00:24.700	3.69	20.58	0.08	8.67	4.5	0.52	21.1	51.4
6200	00:00:24.800	3.69	20.58	0.08	8.69	4.52	0.52	21.1	51.4
6225	00:00:24.900	3.69	20.58	0.08	8.73	4.55	0.52	21.1	51.4
6250	00:00:25.000	3.69	20.58	0.08	8.79	4.56	0.52	21.1	51.4
6275	00:00:25.100	3.69	20.58	0.08	8.82	4.59	0.52	21.1	51.4
6300	00:00:25.200	3.69	20.58	0.08	8.85	4.61	0.52	21.1	51.4
6325	00:00:25.300	3.69	20.58	0.08	8.88	4.63	0.52	21.1	51.4
6350	00:00:25.400	3.69	20.58	0.08	8.92	4.66	0.52	21.1	51.4
6375	00:00:25.500	3.69	20.58	0.08	8.95	4.69	0.52	21.1	51.4
6400	00:00:25.600	3.69	20.58	0.08	8.97	4.71	0.53	21.1	51.4
6425	00:00:25.700	3.7	20.58	0.08	9.03	4.74	0.52	21.1	51.4
6450	00:00:25.800	3.7	20.58	0.08	9.05	4.76	0.53	21.1	51.4
6475	00:00:25.900	3.69	20.58	0.08	9.07	4.77	0.53	21.1	51.4
6500	00:00:26.000	3.69	20.58	0.08	9.06	4.77	0.53	21.1	51.3
6525	00:00:26.100	3.7	20.58	0.08	9.06	4.74	0.52	21.1	51.3
6550	00:00:26.200	3.69	20.58	0.08	9.08	4.74	0.52	21.1	51.3
6575	00:00:26.300	3.69	20.58	0.08	9.08	4.73	0.52	21.1	51.3
6600	00:00:26.400	3.69	20.58	0.08	9.08	4.74	0.52	21.1	51.3
6625	00:00:26.500	3.69	20.57	0.08	9.12	4.74	0.52	21.1	51.3
6650	00:00:26.600	3.69	20.57	0.08	9.12	4.74	0.52	21.1	51.3
6675	00:00:26.700	3.69	20.57	0.08	9.17	4.75	0.52	21.1	51.3
6700	00:00:26.800	3.69	20.57	0.08	9.18	4.76	0.52	21.1	51.3
6725	00:00:26.900	3.69	20.57	0.08	9.19	4.77	0.52	21.1	51.3
6750	00:00:27.000	3.69	20.57	0.08	9.19	4.8	0.52	21.1	51.3
6775	00:00:27.100	3.69	20.57	0.08	9.24	4.82	0.52	21.1	51.3
6800	00:00:27.200	3.69	20.57	0.08	9.22	4.84	0.53	21.1	51.3
6825	00:00:27.300	3.69	20.57	0.09	9.24	4.87	0.53	21.1	51.3
6850	00:00:27.400	3.69	20.57	0.09	9.25	4.89	0.53	21.1	51.3
6875	00:00:27.500	3.69	20.57	0.09	9.22	4.9	0.53	21.1	51.3
6900	00:00:27.600	3.69	20.57	0.09	9.24	4.92	0.53	21.1	51.3
6925	00:00:27.700	3.69	20.57	0.09	9.2	4.91	0.53	21.1	51.3
6950	00:00:27.800	3.69	20.57	0.09	9.19	4.91	0.53	21.1	51.3
6975	00:00:27.900	3.69	20.57	0.09	9.21	4.93	0.54	21.1	51.3
7000	00:00:28.000	3.69	20.57	0.09	9.26	4.92	0.53	21.1	51.3
7025	00:00:28.100	3.69	20.57	0.09	9.24	4.92	0.53	21.1	51.3
7050	00:00:28.200	3.69	20.57	0.09	9.25	4.93	0.53	21.1	51.3
7075	00:00:28.300	3.69	20.57	0.09	9.23	4.95	0.54	21.1	51.3
7100	00:00:28.400	3.69	20.57	0.09	9.26	4.95	0.53	21.1	51.3
7125	00:00:28.500	3.69	20.57	0.09	9.27	4.94	0.53	21.1	51.3
7150	00:00:28.600	3.69	20.57	0.09	9.26	4.93	0.53	21.1	51.3
7175	00:00:28.700	3.69	20.57	0.09	9.28	4.93	0.53	21.1	51.3
7200	00:00:28.800	3.69	20.57	0.09	9.29	4.95	0.53	21.1	51.3
7225	00:00:28.900	3.69	20.57	0.09	9.29	4.94	0.53	21.1	51.3
7250	00:00:29.000	3.69	20.57	0.09	9.27	4.95	0.53	21.1	51.3
7275	00:00:29.100	3.69	20.57	0.09	9.3	4.96	0.53	21.1	51.3
7300	00:00:29.200	3.69	20.57	0.09	9.3	4.94	0.53	21.1	51.3
7325	00:00:29.300	3.69	20.57	0.09	9.32	4.93	0.53	21.1	51.3
7350	00:00:29.400	3.69	20.57	0.09	9.33	4.92	0.53	21.1	51.3
7375	00:00:29.500	3.69	20.57	0.09	9.34	4.96	0.53	21.1	51.3
7400	00:00:29.600	3.69	20.57	0.09	9.37	4.99	0.53	21.1	51.3
7425	00:00:29.700	3.69	20.57	0.09	9.41	5.01	0.53	21.1	51.3
7450	00:00:29.800	3.69	20.57	0.09	9.45	5.03	0.53	21.1	51.3
7475	00:00:29.900	3.69	20.57	0.09	9.43	5.05	0.54	21.1	51.3
7500	00:00:30.000	3.69	20.57	0.09	9.44	5.05	0.53	21.1	51.3
7525	00:00:30.100	3.69	20.57	0.09	9.46	5.06	0.54	21.1	51.3
7550	00:00:30.200	3.69	20.57	0.09	9.5	5.08	0.54	21.1	51.3
7575	00:00:30.300	3.69	20.57	0.09	9.47	5.09	0.54	21.1	51.3
7600	00:00:30.400	3.69	20.57	0.09	9.46	5.1	0.54	21.1	51.3
7625	00:00:30.500	3.69	20.57	0.09	9.48	5.09	0.54	21.1	51.3
7650	00:00:30.600	3.69	20.57	0.09	9.53	5.08	0.53	21.1	51.3
7675	00:00:30.700	3.69	20.57	0.09	9.52	5.09	0.54	21.1	51.3
7700	00:00:30.800	3.69	20.57	0.09	9.5	5.11	0.54	21.1	51.3
7725	00:00:30.900	3.69	20.57	0.09	9.55	5.13	0.54	21.1	51.3
7750	00:00:31.000	3.69	20.57	0.09	9.53	5.16	0.54	21.1	51.3
7775	00:00:31.100	3.69	20.57	0.09	9.52	5.18	0.54	21.1	51.3
7800	00:00:31.200	3.69	20.57	0.09	9.54	5.18	0.54	21.1	51.3
7825	00:00:31.300	3.69	20.57	0.09	9.54	5.18	0.54	21.1	51.3
7850	00:00:31.400	3.69	20.57	0.09	9.57	5.19	0.54	21.1	51.3
7875	00:00:31.500	3.69	20.57	0.09	9.58	5.19	0.54	21.1	51.3
7900	00:00:31.600	3.69	20.57	0.09	9.55	5.21	0.55	21.1	51.3
7925	00:00:31.700	3.69	20.57	0.09	9.6	5.21	0.54	21.1	51.3
7950	00:00:31.800	3.69	20.57	0.09	9.61	5.2	0.54	21.1	51.3
7975	00:00:31.900	3.69	20.57	0.09	9.64	5.2	0.54	21.1	51.3
8000	00:00:32.000	3.69	20.57	0.09	9.63	5.18	0.54	21.1	51.2
8025	00:00:32.100	3.69	20.57	0.09	9.68	5.17	0.53	21.1	51.2
8050	00:00:32.200	3.69	20.57	0.09	9.65	5.15	0.53	21.1	51.2
8075	00:00:32.300	3.69	20.57	0.09	9.68	5.17	0.53	21.1	51.2
8100	00:00:32.400	3.69	20.57	0.09	9.66	5.18	0.54	21.1	51.2
8125	00:00:32.500	3.69	20.57	0.09	9.62	5.19	0.54	21.1	51.2
8150	00:00:32.600	3.69	20.57	0.09	9.64	5.17	0.54	21.1	51.2
8175	00:00:32.700	3.69	20.57	0.09	9.62	5.16	0.54	21.1	51.2
8200	00:00:32.800	3.69	20.57	0.09	9.67	5.16	0.53	21.1	51.2
8225	00:00:32.900	3.69	20.57	0.09	9.61	5.16	0.54	21.1	51.2
8250	00:00:33.000	3.69	20.57	0.09	9.66	5.18	0.54	21.1	51.2
8275	00:00:33.100	3.69	20.57	0.09	9.62	5.19	0.54	21.1	51.2
8300	00:00:33.200	3.69	20.57	0.09	9.59	5.22	0.54	21.1	51.2
8325	00:00:33.300	3.69	20.57	0.09	9.62	5.21	0.54	21.1	51.2
8350	00:00:33.400	3.69	20.57	0.09	9.6	5.19	0.54	21.1	51.2
8375	00:00:33.500	3.69	20.57	0.09	9.66	5.19	0.54	21.1	51.2
8400	00:00:33.600	3.69	20.57	0.09	9.65	5.2	0.54	21.1	51.2
8425	00:00:33.700	3.69	20.57	0.09	9.7	5.22	0.54	21.1	51.2
8450	00:00:33.800	3.69	20.57	0.09	9.65	5.22	0.54	21.1	51.2
8475	00:00:33.900	3.69	20.57	0.09	9.72	5.23	0.54	21.1	51.2
8500	00:00:34.000	3.69	20.57	0.09	9.75	5.23	0.54	21.1	51.2
8525	00:00:34.100	3.69	20.57	0.09	9.82	5.23	0.53	21.1	51.2
8550	00:00:34.200	3.69	20.57	0.09	9.89	5.22	0.53	21.1	51.2
8575	00:00:34.300	3.69	20.57	0.09	9.9	5.23	0.53	21.1	51.2
8600	00:00:34.400	3.69	20.57	0.09	9.99	5.24	0.52	21.1	51.2
8625	00:00:34.500	3.69	20.57	0.09	10.03	5.26	0.52	21.1	51.2
8650	00:00:34.600	3.69	20.57	0.09	10.09	5.28	0.52	21.1	51.2
8675	00:00:34.700	3.69	20.57	0.09	10.05	5.27	0.52	21.1	51.2
8700	00:00:34.800	3.69	20.57	0.09	10.09	5.28	0.52	21.1	51.2
8725	00:00:34.900	3.69	20.57	0.09	10.09	5.28	0.52	21.1	51.2
8750	00:00:35.000	3.69	20.57	0.09	10.05	5.28	0.52	21.1	51.1
8775	00:00:35.100	3.69	20.57	0.09	10.06	5.33	0.53	21.1	51.1
8800	00:00:35.200	3.69	20.57	0.09	10.1	5.33	0.53	21.1	51.1
8825	00:00:35.300	3.69	20.57	0.09	10.07	5.32	0.53	21.1	51.1
8850	00:00:35.400	3.69	20.57	0.09	10.07	5.36	0.53	21.1	51.1
8875	00:00:35.500	3.69	20.57	0.09	10.08	5.37	0.53	21.1	51.1
8900	00:00:35.600	3.69	20.57	0.09	10.07	5.37	0.53	21.1	51.1
8925	00:00:35.700	3.69	20.57	0.09	10.07	5.39	0.53	21.1	51.1
8950	00:00:35.800	3.69	20.57	0.09	10.11	5.39	0.53	21.1	51.1
8975	00:00:35.900	3.69	20.57	0.09	10.12	5.41	0.53	21.1	51.1
9000	00:00:36.000	3.69	20.56	0.09	10.14	5.41	0.53	21.1	51.1
9025	00:00:36.100	3.69	20.56	0.09	10.14	5.4	0.53	21.1	51.1
9050	00:00:36.200	3.69	20.57	0.09	10.1	5.42	0.54	21.1	51.1
9075	00:00:36.300	3.69	20.56	0.09	10.14	5.45	0.54	21.1	51.1
9100	00:00:36.400	3.69	20.56	0.09	10.16	5.46	0.54	21.1	51.1
9125	00:00:36.500	3.69	20.57	0.09	10.12	5.46	0.54	21.1	51.1
9150	00:00:36.600	3.69	20.56	0.09	10.15	5.47	0.54	21.1	51.1
9175	00:00:36.700	3.69	20.56	0.09	10.25	5.48	0.53	21.1	51.1
9200	00:00:36.800	3.69	20.56	0.09	10.21	5.48	0.54	21.1	51.1
9225	00:00:36.900	3.69	20.56	0.09	10.25	5.48	0.54	21.1	51.1
9250	00:00:37.000	3.69	20.56	0.09	10.29	5.51	0.54	21.1	51.1
9275	00:00:37.100	3.69	20.56	0.09	10.3	5.51	0.54	21.1	51.1
9300	00:00:37.200	3.69	20.56	0.09	10.32	5.53	0.54	21.1	51.1
9325	00:00:37.300	3.69	20.56	0.09	10.33	5.55	0.54	21.1	51.1
9350	00:00:37.400	3.69	20.56	0.09	10.39	5.57	0.54	21.1	51.1
9375	00:00:37.500	3.69	20.56	0.09	10.42	5.59	0.54	21.1	51.1
9400	00:00:37.600	3.69	20.56	0.09	10.43	5.6	0.54	21.1	51.1
9425	00:00:37.700	3.69	20.56	0.09	10.42	5.61	0.54	21.1	51.1
9450	00:00:37.800	3.69	20.56	0.09	10.46	5.62	0.54	21.1	51.1
9475	00:00:37.900	3.69	20.56	0.09	10.46	5.64	0.54	21.1	51.1
9500	00:00:38.000	3.69	20.56	0.09	10.49	5.64	0.54	21.1	51.1
9525	00:00:38.100	3.69	20.56	0.09	10.55	5.64	0.54	21.1	51.1
9550	00:00:38.200	3.69	20.56	0.09	10.56	5.65	0.53	21.1	51.1
9575	00:00:38.300	3.69	20.56	0.09	10.63	5.64	0.53	21.1	51.1
9600	00:00:38.400	3.69	20.56	0.09	10.58	5.64	0.53	21.1	51.1
9625	00:00:38.500	3.69	20.56	0.09	10.58	5.64	0.53	21.1	51.1
9650	00:00:38.600	3.69	20.56	0.09	10.55	5.62	0.53	21.1	51.1
9675	00:00:38.700	3.69	20.56	0.09	10.53	5.61	0.53	21.1	51.1
9700	00:00:38.800	3.69	20.56	0.09	10.56	5.62	0.53	21.1	51.1
9725	00:00:38.900	3.69	20.56	0.09	10.56	5.61	0.53	21.1	51.1
9750	00:00:39.000	3.69	20.56	0.09	10.55	5.63	0.53	21.1	51
9775	00:00:39.100	3.69	20.56	0.09	10.56	5.65	0.54	21.1	51
9800	00:00:39.200	3.69	20.56	0.09	10.57	5.65	0.53	21.1	51
9825	00:00:39.300	3.69	20.56	0.09	10.58	5.66	0.54	21.1	51
9850	00:00:39.400	3.69	20.56	0.09	10.6	5.67	0.53	21.1	51
9875	00:00:39.500	3.69	20.56	0.09	10.67	5.69	0.53	21.1	51
9900	00:00:39.600	3.69	20.56	0.09	10.69	5.73	0.54	21.1	51
9925	00:00:39.700	3.69	20.56	0.09	10.7	5.74	0.54	21.1	51
9950	00:00:39.800	3.69	20.56	0.09	10.69	5.76	0.54	21.1	51
9975	00:00:39.900	3.69	20.56	0.09	10.73	5.78	0.54	21.1	51
10000	00:00:40.000	3.69	20.56	0.09	10.76	5.77	0.54	21.1	51
10025	00:00:40.100	3.69	20.56	0.09	10.79	5.76	0.53	21.1	51
10050	00:00:40.200	3.69	20.56	0.09	10.8	5.76	0.53	21.1	51
10075	00:00:40.300	3.69	20.56	0.09	10.75	5.76	0.54	21.1	51
10100	00:00:40.400	3.69	20.56	0.09	10.78	5.78	0.54	21.1	51
10125	00:00:40.500	3.69	20.56	0.09	10.77	5.79	0.54	21.1	51
10150	00:00:40.600	3.69	20.56	0.09	10.77	5.79	0.54	21.1	51
10175	00:00:40.700	3.69	20.56	0.09	10.84	5.8	0.54	21.1	51
10200	00:00:40.800	3.69	20.56	0.09	10.87	5.81	0.53	21.1	51
10225	00:00:40.900	3.69	20.56	0.09	10.9	5.8	0.53	21.1	51
10250	00:00:41.000	3.69	20.56	0.09	10.91	5.81	0.53	21.1	51
10275	00:00:41.100	3.69	20.56	0.09	10.86	5.83	0.54	21.1	51
10300	00:00:41.200	3.69	20.56	0.09	10.94	5.86	0.54	21.1	51
10325	00:00:41.300	3.69	20.56	0.09	10.99	5.87	0.53	21.1	51
10350	00:00:41.400	3.69	20.56	0.09	10.98	5.89	0.54	21.1	51
10375	00:00:41.500	3.69	20.56	0.09	11.02	5.9	0.54	21.1	51
10400	00:00:41.600	3.69	20.56	0.1	11.01	5.91	0.54	21.1	51
10425	00:00:41.700	3.69	20.56	0.1	11.03	5.91	0.54	21.1	51
10450	00:00:41.800	3.69	20.56	0.1	11.01	5.93	0.54	21.1	51
10475	00:00:41.900	3.69	20.56	0.1	10.99	5.94	0.54	21.1	51
10500	00:00:42.000	3.69	20.56	0.1	11	5.95	0.54	21.1	51
10525	00:00:42.100	3.69	20.56	0.1	11.07	5.95	0.54	21.1	51
10550	00:00:42.200	3.69	20.56	0.1	11.07	5.97	0.54	21.1	51
10575	00:00:42.300	3.69	20.56	0.1	11.09	5.96	0.54	21.1	51
10600	00:00:42.400	3.69	20.56	0.1	11.12	5.95	0.54	21.1	51
10625	00:00:42.500	3.69	20.56	0.1	11.11	5.94	0.53	21.1	51
10650	00:00:42.600	3.69	20.56	0.1	11.17	5.93	0.53	21.1	51
10675	00:00:42.700	3.69	20.56	0.1	11.16	5.96	0.53	21.1	51
10700	00:00:42.800	3.69	20.55	0.1	11.21	5.96	0.53	21.1	51
10725	00:00:42.900	3.69	20.55	0.1	11.24	5.98	0.53	21.1	51
10750	00:00:43.000	3.69	20.55	0.1	11.22	5.98	0.53	21.1	51
10775	00:00:43.100	3.69	20.55	0.1	11.17	6	0.54	21.1	51
10800	00:00:43.200	3.69	20.56	0.1	11.14	6	0.54	21.1	51
10825	00:00:43.300	3.69	20.55	0.1	11.18	6.03	0.54	21.1	51
10850	00:00:43.400	3.69	20.55	0.1	11.2	6.04	0.54	21.1	51
10875	00:00:43.500	3.69	20.55	0.1	11.19	6.07	0.54	21.1	51
10900	00:00:43.600	3.69	20.55	0.1	11.19	6.08	0.54	21.1	51
10925	00:00:43.700	3.69	20.55	0.1	11.22	6.09	0.54	21.1	51
10950	00:00:43.800	3.69	20.55	0.1	11.21	6.11	0.54	21.1	51
10975	00:00:43.900	3.69	20.55	0.1	11.23	6.12	0.55	21.1	51
11000	00:00:44.000	3.69	20.55	0.1	11.29	6.13	0.54	21.1	51
11025	00:00:44.100	3.69	20.55	0.1	11.38	6.1	0.54	21.1	51
11050	00:00:44.200	3.69	20.55	0.1	11.34	6.08	0.54	21.1	51
11075	00:00:44.300	3.69	20.55	0.1	11.35	6.07	0.53	21.1	51
11100	00:00:44.400	3.69	20.55	0.1	11.35	6.06	0.53	21.1	51
11125	00:00:44.500	3.69	20.55	0.1	11.39	6.07	0.53	21.1	51
11150	00:00:44.600	3.69	20.55	0.1	11.39	6.09	0.53	21.1	51
11175	00:00:44.700	3.69	20.55	0.1	11.43	6.11	0.53	21.1	51
11200	00:00:44.800	3.69	20.55	0.1	11.44	6.11	0.53	21.1	51
11225	00:00:44.900	3.69	20.55	0.1	11.46	6.12	0.53	21.1	51
11250	00:00:45.000	3.69	20.55	0.1	11.51	6.15	0.53	21.1	51
11275	00:00:45.100	3.69	20.55	0.1	11.54	6.16	0.53	21.1	51
11300	00:00:45.200	3.69	20.55	0.1	11.65	6.21	0.53	21.1	51
11325	00:00:45.300	3.69	20.55	0.1	11.62	6.23	0.54	21.1	51
11350	00:00:45.400	3.69	20.55	0.1	11.63	6.27	0.54	21.1	51
11375	00:00:45.500	3.69	20.55	0.1	11.69	6.28	0.54	21.1	51
11400	00:00:45.600	3.69	20.55	0.1	11.72	6.28	0.54	21.1	51
11425	00:00:45.700	3.69	20.55	0.1	11.7	6.31	0.54	21.1	51
11450	00:00:45.800	3.69	20.55	0.1	11.7	6.33	0.54	21.1	51
11475	00:00:45.900	3.69	20.55	0.1	11.66	6.34	0.54	21.1	51
11500	00:00:46.000	3.69	20.55	0.1	11.64	6.34	0.54	21.1	51
11525	00:00:46.100	3.69	20.55	0.1	11.65	6.38	0.55	21.1	51
11550	00:00:46.200	3.69	20.55	0.1	11.63	6.38	0.55	21.1	51
11575	00:00:46.300	3.69	20.55	0.1	11.68	6.38	0.55	21.1	51
11600	00:00:46.400	3.69	20.55	0.1	11.71	6.38	0.54	21.1	51
11625	00:00:46.500	3.69	20.55	0.1	11.72	6.37	0.54	21.1	51
11650	00:00:46.600	3.69	20.55	0.1	11.74	6.39	0.54	21.1	51
11675	00:00:46.700	3.69	20.55	0.1	11.78	6.37	0.54	21.1	51
11700	00:00:46.800	3.69	20.55	0.1	11.83	6.36	0.54	21.1	51
11725	00:00:46.900	3.69	20.55	0.1	11.89	6.34	0.53	21.1	51
11750	00:00:47.000	3.69	20.55	0.1	11.88	6.35	0.53	21.1	51
11775	00:00:47.100	3.69	20.55	0.1	11.86	6.34	0.53	21.1	51
11800	00:00:47.200	3.69	20.55	0.1	11.87	6.36	0.54	21.1	51
11825	00:00:47.300	3.69	20.55	0.1	11.84	6.39	0.54	21.1	51
11850	00:00:47.400	3.69	20.55	0.1	11.82	6.39	0.54	21.1	51
11875	00:00:47.500	3.69	20.55	0.1	11.83	6.41	0.54	21.1	51
11900	00:00:47.600	3.69	20.55	0.1	11.83	6.39	0.54	21.1	51
11925	00:00:47.700	3.69	20.55	0.1	11.8	6.43	0.54	21.1	51
11950	00:00:47.800	3.69	20.55	0.1	11.77	6.44	0.55	21.1	51
11975	00:00:47.900	3.69	20.55	0.1	11.77	6.46	0.55	21.1	51
12000	00:00:48.000	3.69	20.55	0.1	11.83	6.46	0.55	21.1	51
12025	00:00:48.100	3.69	20.55	0.1	11.86	6.48	0.55	21.1	51
12050	00:00:48.200	3.69	20.55	0.1	11.86	6.46	0.54	21.1	51
12075	00:00:48.300	3.69	20.55	0.1	11.96	6.45	0.54	21.1	51
12100	00:00:48.400	3.69	20.55	0.1	12.04	6.44	0.53	21.1	51
12125	00:00:48.500	3.69	20.55	0.1	12.04	6.45	0.54	21.1	51
12150	00:00:48.600	3.69	20.55	0.1	12.03	6.46	0.54	21.1	51
12175	00:00:48.700	3.69	20.55	0.1	12.1	6.44	0.53	21.1	51
12200	00:00:48.800	3.69	20.55	0.1	12.14	6.47	0.53	21.1	51
12225	00:00:48.900	3.69	20.55	0.1	12.13	6.48	0.53	21.1	51
12250	00:00:49.000	3.69	20.55	0.1	12.13	6.5	0.54	21.1	51
12275	00:00:49.100	3.69	20.55	0.1	12.13	6.5	0.54	21.1	51
12300	00:00:49.200	3.69	20.55	0.1	12.15	6.55	0.54	21.1	51
12325	00:00:49.300	3.69	20.55	0.1	12.1	6.58	0.54	21.1	51
12350	00:00:49.400	3.69	20.55	0.1	12.1	6.59	0.54	21.1	51
12375	00:00:49.500	3.69	20.55	0.1	12.12	6.6	0.54	21.1	51
12400	00:00:49.600	3.69	20.55	0.1	12.16	6.63	0.54	21.1	51
12425	00:00:49.700	3.69	20.55	0.1	12.17	6.66	0.55	21.1	51
12450	00:00:49.800	3.69	20.55	0.1	12.22	6.68	0.55	21.1	51
12475	00:00:49.900	3.69	20.54	0.1	12.27	6.68	0.54	21.1	51
12500	00:00:50.000	3.69	20.54	0.1	12.29	6.7	0.55	21.1	51.1
12525	00:00:50.100	3.69	20.54	0.1	12.35	6.72	0.54	21.1	51.1
12550	00:00:50.200	3.69	20.54	0.1	12.43	6.7	0.54	21.1	51.1
12575	00:00:50.300	3.69	20.54	0.1	12.47	6.71	0.54	21.1	51.1
12600	00:00:50.400	3.69	20.54	0.1	12.44	6.75	0.54	21.1	51.1
12625	00:00:50.500	3.69	20.54	0.1	12.47	6.79	0.54	21.1	51.1
12650	00:00:50.600	3.69	20.54	0.1	12.49	6.83	0.55	21.1	51.1
12675	00:00:50.700	3.69	20.54	0.1	12.49	6.81	0.54	21.1	51.1
12700	00:00:50.800	3.69	20.54	0.1	12.48	6.82	0.55	21.1	51.1
12725	00:00:50.900	3.69	20.54	0.1	12.5	6.85	0.55	21.1	51.1
12750	00:00:51.000	3.69	20.54	0.1	12.53	6.87	0.55	21.1	51.2
12775	00:00:51.100	3.69	20.54	0.1	12.54	6.89	0.55	21.1	51.2
12800	00:00:51.200	3.69	20.54	0.1	12.5	6.93	0.55	21.1	51.2
12825	00:00:51.300	3.69	20.54	0.1	12.48	6.92	0.56	21.1	51.2
12850	00:00:51.400	3.69	20.54	0.1	12.52	6.93	0.55	21.1	51.2
12875	00:00:51.500	3.69	20.54	0.1	12.54	6.91	0.55	21.1	51.2
12900	00:00:51.600	3.69	20.54	0.1	12.58	6.9	0.55	21.1	51.2
12925	00:00:51.700	3.69	20.54	0.1	12.63	6.94	0.55	21.1	51.2
12950	00:00:51.800	3.69	20.54	0.11	12.68	6.96	0.55	21.1	51.2
12975	00:00:51.900	3.69	20.54	0.11	12.71	6.97	0.55	21.1	51.2
13000	00:00:52.000	3.69	20.54	0.11	12.75	6.98	0.55	21.1	51.2
13025	00:00:52.100	3.69	20.54	0.11	12.74	6.99	0.55	21.1	51.2
13050	00:00:52.200	3.69	20.54	0.11	12.77	7.02	0.55	21.1	51.2
13075	00:00:52.300	3.69	20.54	0.11	12.84	7.06	0.55	21.1	51.2
13100	00:00:52.400	3.69	20.54	0.11	12.85	7.06	0.55	21.1	51.2
13125	00:00:52.500	3.69	20.54	0.11	12.84	7.1	0.55	21.1	51.2
13150	00:00:52.600	3.69	20.54	0.11	12.86	7.12	0.55	21.1	51.2
13175	00:00:52.700	3.69	20.54	0.11	12.85	7.12	0.55	21.1	51.2
13200	00:00:52.800	3.69	20.54	0.11	12.88	7.11	0.55	21.1	51.2
13225	00:00:52.900	3.69	20.54	0.11	12.86	7.13	0.55	21.1	51.2
13250	00:00:53.000	3.69	20.54	0.11	12.83	7.15	0.56	21.1	51.3
13275	00:00:53.100	3.69	20.54	0.11	12.81	7.17	0.56	21.1	51.3
13300	00:00:53.200	3.69	20.54	0.11	12.86	7.19	0.56	21.1	51.3
13325	00:00:53.300	3.69	20.54	0.11	12.85	7.19	0.56	21.1	51.3
13350	00:00:53.400	3.69	20.54	0.11	12.85	7.21	0.56	21.1	51.3
13375	00:00:53.500	3.69	20.54	0.11	12.86	7.21	0.56	21.1	51.3
13400	00:00:53.600	3.69	20.54	0.11	12.86	7.22	0.56	21.1	51.3
13425	00:00:53.700	3.69	20.54	0.11	12.85	7.24	0.56	21.1	51.3
13450	00:00:53.800	3.69	20.54	0.11	12.85	7.24	0.56	21.1	51.3
13475	00:00:53.900	3.69	20.54	0.11	12.88	7.24	0.56	21.1	51.3
13500	00:00:54.000	3.69	20.54	0.11	12.88	7.24	0.56	21.1	51.3
13525	00:00:54.100	3.69	20.54	0.11	12.93	7.24	0.56	21.1	51.3
13550	00:00:54.200	3.69	20.54	0.11	12.91	7.22	0.56	21.1	51.3
13575	00:00:54.300	3.69	20.54	0.11	12.92	7.23	0.56	21.1	51.3
13600	00:00:54.400	3.69	20.54	0.11	12.96	7.22	0.56	21.1	51.3
13625	00:00:54.500	3.69	20.54	0.11	13	7.22	0.56	21.1	51.3
13650	00:00:54.600	3.69	20.54	0.11	12.97	7.21	0.56	21.1	51.3
13675	00:00:54.700	3.69	20.54	0.11	12.97	7.22	0.56	21.1	51.3
13700	00:00:54.800	3.69	20.54	0.11	13.02	7.24	0.56	21.1	51.3
13725	00:00:54.900	3.69	20.54	0.11	13.04	7.25	0.56	21.1	51.3
13750	00:00:55.000	3.69	20.54	0.11	13.08	7.25	0.55	21.1	51.3
13775	00:00:55.100	3.69	20.54	0.11	13.03	7.28	0.56	21.1	51.3
13800	00:00:55.200	3.69	20.54	0.11	13.07	7.3	0.56	21.1	51.3
13825	00:00:55.300	3.69	20.54	0.11	13.08	7.27	0.56	21.1	51.3
13850	00:00:55.400	3.69	20.54	0.11	13.1	7.32	0.56	21.1	51.3
13875	00:00:55.500	3.69	20.54	0.11	13.12	7.35	0.56	21.1	51.3
13900	00:00:55.600	3.69	20.54	0.11	13.14	7.36	0.56	21.1	51.3
13925	00:00:55.700	3.69	20.54	0.11	13.15	7.35	0.56	21.1	51.3
13950	00:00:55.800	3.69	20.54	0.11	13.16	7.36	0.56	21.1	51.3
13975	00:00:55.900	3.69	20.54	0.11	13.16	7.37	0.56	21.1	51.3
14000	00:00:56.000	3.69	20.54	0.11	13.22	7.38	0.56	21.1	51.3
14025	00:00:56.100	3.69	20.54	0.11	13.24	7.36	0.56	21.1	51.3
14050	00:00:56.200	3.69	20.54	0.11	13.27	7.36	0.55	21.1	51.3
14075	00:00:56.300	3.69	20.54	0.11	13.26	7.4	0.56	21.1	51.3
14100	00:00:56.400	3.69	20.54	0.11	13.27	7.39	0.56	21.1	51.3
14125	00:00:56.500	3.69	20.53	0.11	13.33	7.39	0.55	21.1	51.3
14150	00:00:56.600	3.69	20.53	0.11	13.39	7.41	0.55	21.1	51.3
14175	00:00:56.700	3.69	20.53	0.11	13.41	7.45	0.56	21.1	51.3
14200	00:00:56.800	3.69	20.53	0.11	13.4	7.48	0.56	21.1	51.3
14225	00:00:56.900	3.69	20.53	0.11	13.42	7.52	0.56	21.1	51.3
14250	00:00:57.000	3.69	20.53	0.11	13.36	7.53	0.56	21.1	51.3
14275	00:00:57.100	3.69	20.53	0.11	13.41	7.53	0.56	21.1	51.3
14300	00:00:57.200	3.69	20.53	0.11	13.44	7.54	0.56	21.1	51.3
14325	00:00:57.300	3.69	20.53	0.11	13.47	7.55	0.56	21.1	51.3
14350	00:00:57.400	3.69	20.53	0.11	13.48	7.58	0.56	21.1	51.3
14375	00:00:57.500	3.69	20.53	0.11	13.42	7.6	0.57	21.1	51.3
14400	00:00:57.600	3.69	20.53	0.11	13.44	7.61	0.57	21.1	51.3
14425	00:00:57.700	3.69	20.53	0.11	13.46	7.65	0.57	21.1	51.3
14450	00:00:57.800	3.69	20.53	0.11	13.53	7.64	0.56	21.1	51.3
14475	00:00:57.900	3.69	20.53	0.11	13.58	7.65	0.56	21.1	51.3
14500	00:00:58.000	3.69	20.53	0.11	13.62	7.66	0.56	21.1	51.3
14525	00:00:58.100	3.69	20.53	0.11	13.59	7.71	0.57	21.1	51.3
14550	00:00:58.200	3.69	20.53	0.11	13.61	7.73	0.57	21.1	51.3
14575	00:00:58.300	3.69	20.53	0.11	13.64	7.75	0.57	21.1	51.3
14600	00:00:58.400	3.69	20.53	0.11	13.65	7.74	0.57	21.1	51.3
14625	00:00:58.500	3.69	20.53	0.11	13.72	7.73	0.56	21.1	51.3
14650	00:00:58.600	3.69	20.53	0.11	13.72	7.73	0.56	21.1	51.3
14675	00:00:58.700	3.69	20.53	0.11	13.77	7.71	0.56	21.1	51.3
14700	00:00:58.800	3.69	20.53	0.11	13.74	7.72	0.56	21.1	51.3
14725	00:00:58.900	3.69	20.53	0.11	13.72	7.71	0.56	21.1	51.3
14750	00:00:59.000	3.69	20.53	0.11	13.73	7.72	0.56	21.2	51.3
14775	00:00:59.100	3.68	20.53	0.11	13.76	7.7	0.56	21.2	51.3
14800	00:00:59.200	3.68	20.53	0.11	13.75	7.68	0.56	21.2	51.3
14825	00:00:59.300	3.68	20.53	0.11	13.74	7.69	0.56	21.2	51.3
14850	00:00:59.400	3.68	20.53	0.11	13.79	7.72	0.56	21.2	51.3
14875	00:00:59.500	3.68	20.53	0.11	13.79	7.73	0.56	21.2	51.3
14900	00:00:59.600	3.68	20.53	0.11	13.83	7.73	0.56	21.2	51.3
14925	00:00:59.700	3.68	20.53	0.11	13.89	7.75	0.56	21.2	51.3
14950	00:00:59.800	3.68	20.53	0.11	13.88	7.76	0.56	21.2	51.3
14975	00:00:59.900	3.68	20.53	0.11	13.91	7.79	0.56	21.2	51.3
15000	00:01:00.000	3.68	20.53	0.11	13.95	7.81	0.56	21.1	51.3
15025	00:01:00.100	3.68	20.53	0.11	14.01	7.82	0.56	21.1	51.3
15050	00:01:00.200	3.68	20.53	0.11	14.04	7.88	0.56	21.1	51.3
15075	00:01:00.300	3.68	20.53	0.11	14.01	7.9	0.56	21.1	51.3
15100	00:01:00.400	3.68	20.53	0.11	14	7.91	0.56	21.1	51.3
15125	00:01:00.500	3.68	20.53	0.11	14	7.95	0.57	21.1	51.3
15150	00:01:00.600	3.68	20.53	0.11	13.96	7.95	0.57	21.1	51.3
15175	00:01:00.700	3.68	20.53	0.11	13.92	7.93	0.57	21.1	51.3
15200	00:01:00.800	3.68	20.53	0.11	14.02	7.93	0.57	21.1	51.3
15225	00:01:00.900	3.68	20.53	0.11	14.04	7.93	0.57	21.1	51.3
15250	00:01:01.000	3.68	20.53	0.11	14.06	7.94	0.56	21.1	51.2
15275	00:01:01.100	3.68	20.53	0.11	14.05	7.94	0.57	21.1	51.2
15300	00:01:01.200	3.68	20.53	0.11	14.05	7.93	0.56	21.1	51.2
15325	00:01:01.300	3.68	20.53	0.11	14.14	7.93	0.56	21.1	51.2
15350	00:01:01.400	3.68	20.53	0.11	14.19	7.94	0.56	21.1	51.2
15375	00:01:01.500	3.68	20.53	0.11	14.21	7.96	0.56	21.1	51.2
15400	00:01:01.600	3.68	20.53	0.12	14.23	7.98	0.56	21.1	51.2
15425	00:01:01.700	3.68	20.52	0.12	14.28	8.01	0.56	21.1	51.2
15450	00:01:01.800	3.68	20.52	0.12	14.29	8.04	0.56	21.1	51.2
15475	00:01:01.900	3.68	20.52	0.12	14.35	8.04	0.56	21.1	51.2
15500	00:01:02.000	3.68	20.52	0.12	14.35	8.06	0.56	21.1	51.2
15525	00:01:02.100	3.68	20.52	0.12	14.33	8.09	0.56	21.1	51.2
15550	00:01:02.200	3.68	20.52	0.12	14.42	8.11	0.56	21.1	51.2
15575	00:01:02.300	3.68	20.52	0.12	14.38	8.12	0.56	21.1	51.2
15600	00:01:02.400	3.68	20.52	0.12	14.37	8.11	0.56	21.1	51.2
15625	00:01:02.500	3.68	20.52	0.12	14.38	8.1	0.56	21.1	51.2
15650	00:01:02.600	3.68	20.52	0.12	14.4	8.11	0.56	21.1	51.2
15675	00:01:02.700	3.68	20.52	0.12	14.36	8.14	0.57	21.1	51.2
15700	00:01:02.800	3.68	20.52	0.12	14.35	8.15	0.57	21.1	51.2
15725	00:01:02.900	3.68	20.52	0.12	14.29	8.18	0.57	21.1	51.2
15750	00:01:03.000	3.68	20.52	0.12	14.3	8.21	0.57	21.1	51.2
15775	00:01:03.100	3.68	20.52	0.12	14.31	8.21	0.57	21.1	51.2
15800	00:01:03.200	3.68	20.52	0.12	14.29	8.23	0.58	21.1	51.2
15825	00:01:03.300	3.68	20.52	0.12	14.31	8.25	0.58	21.1	51.2
15850	00:01:03.400	3.68	20.52	0.12	14.32	8.28	0.58	21.1	51.2
15875	00:01:03.500	3.68	20.52	0.12	14.34	8.32	0.58	21.1	51.2
15900	00:01:03.600	3.68	20.52	0.12	14.39	8.34	0.58	21.1	51.2
15925	00:01:03.700	3.68	20.52	0.12	14.39	8.33	0.58	21.1	51.2
15950	00:01:03.800	3.68	20.52	0.12	14.38	8.34	0.58	21.1	51.2
15975	00:01:03.900	3.68	20.52	0.12	14.47	8.36	0.58	21.1	51.2
16000	00:01:04.000	3.68	20.52	0.12	14.5	8.35	0.58	21.1	51.2
16025	00:01:04.100	3.68	20.52	0.12	14.54	8.37	0.58	21.1	51.2
16050	00:01:04.200	3.68	20.52	0.12	14.53	8.4	0.58	21.1	51.2
16075	00:01:04.300	3.68	20.52	0.12	14.55	8.39	0.58	21.1	51.2
16100	00:01:04.400	3.68	20.52	0.12	14.57	8.39	0.58	21.1	51.2
16125	00:01:04.500	3.68	20.52	0.12	14.58	8.38	0.57	21.1	51.2
16150	00:01:04.600	3.68	20.52	0.12	14.57	8.37	0.57	21.1	51.2
16175	00:01:04.700	3.68	20.52	0.12	14.65	8.38	0.57	21.1	51.2
16200	00:01:04.800	3.68	20.52	0.12	14.66	8.4	0.57	21.1	51.2
16225	00:01:04.900	3.68	20.52	0.12	14.6	8.39	0.57	21.1	51.2
16250	00:01:05.000	3.68	20.52	0.12	14.62	8.38	0.57	21.1	51.2
16275	00:01:05.100	3.68	20.52	0.12	14.66	8.38	0.57	21.1	51.2
16300	00:01:05.200	3.68	20.52	0.12	14.64	8.35	0.57	21.1	51.2
16325	00:01:05.300	3.68	20.52	0.12	14.69	8.35	0.57	21.1	51.2
16350	00:01:05.400	3.68	20.52	0.12	14.72	8.35	0.57	21.1	51.2
16375	00:01:05.500	3.68	20.52	0.12	14.7	8.34	0.57	21.1	51.2
16400	00:01:05.600	3.68	20.52	0.12	14.7	8.35	0.57	21.1	51.2
16425	00:01:05.700	3.68	20.52	0.12	14.7	8.34	0.57	21.1	51.2
16450	00:01:05.800	3.68	20.52	0.12	14.74	8.35	0.57	21.1	51.2
16475	00:01:05.900	3.68	20.52	0.12	14.8	8.36	0.56	21.1	51.2
16500	00:01:06.000	3.69	20.52	0.12	14.75	8.35	0.57	21.1	51.2
16525	00:01:06.100	3.69	20.52	0.12	14.8	8.33	0.56	21.1	51.2
16550	00:01:06.200	3.69	20.52	0.12	14.85	8.32	0.56	21.1	51.2
16575	00:01:06.300	3.69	20.52	0.12	14.87	8.32	0.56	21.1	51.2
16600	00:01:06.400	3.69	20.52	0.12	14.87	8.33	0.56	21.1	51.2
16625	00:01:06.500	3.69	20.52	0.12	14.91	8.35	0.56	21.1	51.2
16650	00:01:06.600	3.69	20.52	0.12	14.97	8.36	0.56	21.1	51.2
16675	00:01:06.700	3.69	20.52	0.12	14.94	8.38	0.56	21.1	51.2
16700	00:01:06.800	3.69	20.52	0.12	14.94	8.38	0.56	21.1	51.2
16725	00:01:06.900	3.69	20.52	0.12	14.93	8.38	0.56	21.1	51.2
16750	00:01:07.000	3.69	20.52	0.12	14.98	8.4	0.56	21.1	51.1
16775	00:01:07.100	3.69	20.52	0.12	14.96	8.43	0.56	21.1	51.1
16800	00:01:07.200	3.69	20.52	0.12	14.98	8.48	0.57	21.1	51.1
16825	00:01:07.300	3.69	20.52	0.12	14.98	8.47	0.57	21.1	51.1
16850	00:01:07.400	3.69	20.52	0.12	14.99	8.49	0.57	21.1	51.1
16875	00:01:07.500	3.69	20.52	0.12	14.97	8.48	0.57	21.1	51.1
16900	00:01:07.600	3.69	20.52	0.12	15.02	8.5	0.57	21.1	51.1
16925	00:01:07.700	3.69	20.52	0.12	15	8.5	0.57	21.1	51.1
16950	00:01:07.800	3.69	20.52	0.12	15.02	8.51	0.57	21.1	51.1
16975	00:01:07.900	3.69	20.52	0.12	15.04	8.53	0.57	21.1	51.1
17000	00:01:08.000	3.69	20.52	0.12	15.07	8.55	0.57	21.2	51.1
17025	00:01:08.100	3.69	20.52	0.12	15.06	8.56	0.57	21.2	51.1
17050	00:01:08.200	3.69	20.52	0.12	15.06	8.55	0.57	21.2	51.1
17075	00:01:08.300	3.68	20.52	0.12	15.09	8.57	0.57	21.2	51.1
17100	00:01:08.400	3.68	20.52	0.12	15.06	8.58	0.57	21.2	51.1
17125	00:01:08.500	3.68	20.52	0.12	15.11	8.58	0.57	21.2	51.1
17150	00:01:08.600	3.68	20.52	0.12	15.04	8.59	0.57	21.2	51.1
17175	00:01:08.700	3.68	20.52	0.12	15.05	8.57	0.57	21.2	51.1
17200	00:01:08.800	3.68	20.52	0.12	15.03	8.55	0.57	21.2	51.1
17225	00:01:08.900	3.68	20.52	0.12	15.02	8.55	0.57	21.2	51.1
17250	00:01:09.000	3.68	20.52	0.12	15.03	8.54	0.57	21.2	51.1
17275	00:01:09.100	3.68	20.52	0.12	15.02	8.56	0.57	21.2	51.1
17300	00:01:09.200	3.68	20.52	0.12	15.05	8.55	0.57	21.2	51.1
17325	00:01:09.300	3.68	20.52	0.12	15.03	8.55	0.57	21.2	51.1
17350	00:01:09.400	3.68	20.52	0.12	15.05	8.55	0.57	21.2	51.1
17375	00:01:09.500	3.68	20.52	0.12	15.03	8.55	0.57	21.2	51.1
17400	00:01:09.600	3.68	20.52	0.12	15.04	8.57	0.57	21.2	51.1
17425	00:01:09.700	3.68	20.52	0.12	15.08	8.6	0.57	21.2	51.1
17450	00:01:09.800	3.68	20.52	0.12	15.1	8.62	0.57	21.2	51.1
17475	00:01:09.900	3.68	20.52	0.12	15.14	8.64	0.57	21.2	51.1
17500	00:01:10.000	3.68	20.52	0.12	15.11	8.65	0.57	21.2	51
17525	00:01:10.100	3.68	20.52	0.12	15.07	8.65	0.57	21.2	51
17550	00:01:10.200	3.68	20.52	0.12	15.03	8.67	0.58	21.2	51
17575	00:01:10.300	3.68	20.52	0.12	15.03	8.68	0.58	21.2	51
17600	00:01:10.400	3.69	20.52	0.12	15.09	8.72	0.58	21.2	51
17625	00:01:10.500	3.69	20.52	0.12	15.13	8.74	0.58	21.2	51
17650	00:01:10.600	3.69	20.52	0.12	15.19	8.74	0.57	21.2	51
17675	00:01:10.700	3.69	20.52	0.12	15.21	8.75	0.58	21.2	51
17700	00:01:10.800	3.69	20.52	0.12	15.28	8.78	0.57	21.2	51
17725	00:01:10.900	3.69	20.52	0.12	15.3	8.78	0.57	21.2	51
17750	00:01:11.000	3.69	20.52	0.12	15.31	8.79	0.57	21.2	51
17775	00:01:11.100	3.69	20.51	0.12	15.42	8.81	0.57	21.2	51
17800	00:01:11.200	3.69	20.51	0.12	15.45	8.82	0.57	21.2	51
17825	00:01:11.300	3.69	20.51	0.12	15.49	8.83	0.57	21.2	51
17850	00:01:11.400	3.69	20.51	0.12	15.5	8.82	0.57	21.2	51
17875	00:01:11.500	3.69	20.51	0.12	15.51	8.83	0.57	21.2	51
17900	00:01:11.600	3.69	20.51	0.12	15.54	8.86	0.57	21.2	51
17925	00:01:11.700	3.69	20.51	0.12	15.56	8.89	0.57	21.2	51
17950	00:01:11.800	3.69	20.51	0.12	15.55	8.89	0.57	21.2	51
17975	00:01:11.900	3.69	20.51	0.12	15.57	8.91	0.57	21.2	51
18000	00:01:12.000	3.69	20.51	0.12	15.63	8.94	0.57	21.2	51
18025	00:01:12.100	3.69	20.51	0.12	15.67	8.97	0.57	21.2	51
18050	00:01:12.200	3.69	20.51	0.12	15.75	9	0.57	21.2	51
18075	00:01:12.300	3.69	20.51	0.12	15.74	9.02	0.57	21.2	51
18100	00:01:12.400	3.69	20.51	0.13	15.75	9.05	0.57	21.2	51
18125	00:01:12.500	3.69	20.51	0.13	15.79	9.09	0.58	21.2	51
18150	00:01:12.600	3.69	20.51	0.13	15.76	9.12	0.58	21.2	51
18175	00:01:12.700	3.69	20.51	0.13	15.79	9.15	0.58	21.2	51
18200	00:01:12.800	3.69	20.51	0.13	15.8	9.17	0.58	21.2	51
18225	00:01:12.900	3.69	20.51	0.13	15.81	9.21	0.58	21.2	51
18250	00:01:13.000	3.69	20.51	0.13	15.82	9.23	0.58	21.2	51
18275	00:01:13.100	3.69	20.51	0.13	15.81	9.25	0.58	21.2	51
18300	00:01:13.200	3.69	20.51	0.13	15.81	9.28	0.59	21.2	51
18325	00:01:13.300	3.69	20.51	0.13	15.87	9.3	0.59	21.2	51
18350	00:01:13.400	3.69	20.51	0.13	15.93	9.31	0.58	21.2	51
18375	00:01:13.500	3.69	20.51	0.13	15.93	9.3	0.58	21.2	51
18400	00:01:13.600	3.69	20.51	0.13	16	9.31	0.58	21.2	51
18425	00:01:13.700	3.69	20.51	0.13	16.01	9.33	0.58	21.2	51
18450	00:01:13.800	3.69	20.51	0.13	16.06	9.35	0.58	21.2	51
18475	00:01:13.900	3.69	20.51	0.13	16.05	9.35	0.58	21.2	51
18500	00:01:14.000	3.69	20.51	0.13	16.07	9.37	0.58	21.2	51
18525	00:01:14.100	3.69	20.51	0.13	16.08	9.38	0.58	21.2	51
18550	00:01:14.200	3.69	20.51	0.13	16.07	9.37	0.58	21.2	51
18575	00:01:14.300	3.69	20.51	0.13	16.1	9.37	0.58	21.2	51
18600	00:01:14.400	3.69	20.51	0.13	16.08	9.37	0.58	21.2	51
18625	00:01:14.500	3.69	20.51	0.13	16.09	9.38	0.58	21.2	51
18650	00:01:14.600	3.69	20.51	0.13	16.12	9.36	0.58	21.2	51
18675	00:01:14.700	3.69	20.51	0.13	16.16	9.37	0.58	21.2	51
18700	00:01:14.800	3.69	20.51	0.13	16.18	9.36	0.58	21.2	51
18725	00:01:14.900	3.69	20.51	0.13	16.23	9.35	0.58	21.2	51
18750	00:01:15.000	3.69	20.51	0.13	16.28	9.33	0.57	21.2	50.9
18775	00:01:15.100	3.69	20.51	0.13	16.29	9.34	0.57	21.2	50.9
18800	00:01:15.200	3.69	20.51	0.13	16.34	9.33	0.57	21.2	50.9
18825	00:01:15.300	3.69	20.51	0.13	16.31	9.35	0.57	21.2	50.9
18850	00:01:15.400	3.69	20.51	0.13	16.3	9.36	0.57	21.2	50.9
18875	00:01:15.500	3.69	20.51	0.13	16.3	9.37	0.57	21.2	50.9
18900	00:01:15.600	3.69	20.51	0.13	16.24	9.4	0.58	21.2	50.9
18925	00:01:15.700	3.69	20.51	0.13	16.16	9.38	0.58	21.2	50.9
18950	00:01:15.800	3.69	20.51	0.13	16.13	9.38	0.58	21.2	50.9
18975	00:01:15.900	3.69	20.51	0.13	16.09	9.39	0.58	21.2	50.9
19000	00:01:16.000	3.69	20.51	0.13	16.06	9.4	0.58	21.2	50.9
19025	00:01:16.100	3.69	20.51	0.13	16	9.39	0.59	21.2	50.9
19050	00:01:16.200	3.69	20.51	0.13	15.92	9.39	0.59	21.2	50.9
19075	00:01:16.300	3.69	20.51	0.13	15.94	9.39	0.59	21.2	50.9
19100	00:01:16.400	3.69	20.51	0.13	15.96	9.41	0.59	21.2	50.9
19125	00:01:16.500	3.69	20.51	0.13	15.95	9.44	0.59	21.2	50.9
19150	00:01:16.600	3.69	20.51	0.13	15.99	9.44	0.59	21.2	50.9
19175	00:01:16.700	3.69	20.51	0.13	16.07	9.46	0.59	21.2	50.9
19200	00:01:16.800	3.69	20.51	0.13	16.07	9.47	0.59	21.2	50.9
19225	00:01:16.900	3.69	20.51	0.13	16.1	9.48	0.59	21.2	50.9
19250	00:01:17.000	3.69	20.51	0.13	16.13	9.5	0.59	21.2	50.9
19275	00:01:17.100	3.69	20.51	0.13	16.23	9.52	0.59	21.2	50.9
19300	00:01:17.200	3.69	20.51	0.13	16.31	9.54	0.58	21.2	50.9
19325	00:01:17.300	3.69	20.51	0.13	16.33	9.55	0.59	21.2	50.9
19350	00:01:17.400	3.69	20.51	0.13	16.31	9.54	0.58	21.2	50.9
19375	00:01:17.500	3.69	20.51	0.13	16.32	9.53	0.58	21.2	50.9
19400	00:01:17.600	3.69	20.51	0.13	16.31	9.54	0.58	21.2	50.9
19425	00:01:17.700	3.69	20.51	0.13	16.32	9.56	0.59	21.2	50.9
19450	00:01:17.800	3.69	20.51	0.13	16.32	9.59	0.59	21.2	50.9
19475	00:01:17.900	3.69	20.51	0.13	16.33	9.61	0.59	21.2	50.9
19500	00:01:18.000	3.69	20.51	0.13	16.33	9.57	0.59	21.1	50.9
19525	00:01:18.100	3.69	20.51	0.13	16.27	9.58	0.59	21.1	50.9
19550	00:01:18.200	3.69	20.51	0.13	16.28	9.59	0.59	21.1	50.9
19575	00:01:18.300	3.69	20.51	0.13	16.32	9.6	0.59	21.1	50.9
19600	00:01:18.400	3.69	20.51	0.13	16.35	9.62	0.59	21.1	50.9
19625	00:01:18.500	3.69	20.5	0.13	16.41	9.64	0.59	21.1	50.9
19650	00:01:18.600	3.69	20.5	0.13	16.43	9.64	0.59	21.1	50.9
19675	00:01:18.700	3.69	20.5	0.13	16.42	9.63	0.59	21.1	50.9
19700	00:01:18.800	3.69	20.5	0.13	16.46	9.63	0.59	21.1	50.9
19725	00:01:18.900	3.69	20.5	0.13	16.49	9.64	0.58	21.1	50.9
19750	00:01:19.000	3.69	20.5	0.13	16.51	9.69	0.59	21.2	50.9
19775	00:01:19.100	3.69	20.5	0.13	16.55	9.68	0.58	21.2	50.9
19800	00:01:19.200	3.69	20.5	0.13	16.49	9.66	0.59	21.2	50.9
19825	00:01:19.300	3.69	20.5	0.13	16.42	9.66	0.59	21.2	50.9
19850	00:01:19.400	3.69	20.5	0.13	16.45	9.68	0.59	21.2	50.9
19875	00:01:19.500	3.69	20.5	0.13	16.42	9.69	0.59	21.2	50.9
19900	00:01:19.600	3.69	20.5	0.13	16.44	9.68	0.59	21.2	50.9
19925	00:01:19.700	3.69	20.5	0.13	16.44	9.7	0.59	21.2	50.9
19950	00:01:19.800	3.69	20.5	0.13	16.47	9.73	0.59	21.2	50.9
19975	00:01:19.900	3.69	20.51	0.13	16.4	9.75	0.59	21.2	50.9
20000	00:01:20.000	3.69	20.5	0.13	16.41	9.75	0.59	21.2	50.9
20025	00:01:20.100	3.69	20.5	0.13	16.44	9.77	0.59	21.2	50.9
20050	00:01:20.200	3.69	20.5	0.13	16.51	9.8	0.59	21.2	50.9
20075	00:01:20.300	3.69	20.5	0.13	16.57	9.81	0.59	21.2	50.9
20100	00:01:20.400	3.69	20.5	0.13	16.58	9.84	0.59	21.2	50.9
20125	00:01:20.500	3.69	20.5	0.13	16.58	9.86	0.59	21.2	50.9
20150	00:01:20.600	3.69	20.5	0.13	16.58	9.89	0.6	21.2	50.9
20175	00:01:20.700	3.69	20.5	0.13	16.63	9.89	0.59	21.2	50.9
20200	00:01:20.800	3.69	20.5	0.13	16.59	9.86	0.59	21.2	50.9
20225	00:01:20.900	3.69	20.5	0.13	16.66	9.87	0.59	21.2	50.9
20250	00:01:21.000	3.69	20.5	0.13	16.66	9.88	0.59	21.2	50.8
20275	00:01:21.100	3.69	20.5	0.13	16.63	9.87	0.59	21.2	50.8
20300	00:01:21.200	3.69	20.5	0.13	16.63	9.88	0.59	21.2	50.8
20325	00:01:21.300	3.69	20.5	0.13	16.62	9.89	0.59	21.2	50.8
20350	00:01:21.400	3.69	20.5	0.13	16.62	9.89	0.59	21.2	50.8
20375	00:01:21.500	3.69	20.5	0.13	16.66	9.88	0.59	21.2	50.8
20400	00:01:21.600	3.69	20.5	0.13	16.67	9.86	0.59	21.2	50.8
20425	00:01:21.700	3.69	20.5	0.13	16.63	9.88	0.59	21.2	50.8
20450	00:01:21.800	3.69	20.5	0.13	16.64	9.87	0.59	21.2	50.8
20475	00:01:21.900	3.69	20.5	0.13	16.61	9.86	0.59	21.2	50.8
20500	00:01:22.000	3.69	20.5	0.13	16.65	9.87	0.59	21.2	50.8
20525	00:01:22.100	3.69	20.5	0.13	16.68	9.92	0.59	21.2	50.8
20550	00:01:22.200	3.69	20.5	0.13	16.67	9.89	0.59	21.2	50.8
20575	00:01:22.300	3.69	20.5	0.13	16.69	9.91	0.59	21.2	50.8
20600	00:01:22.400	3.69	20.5	0.13	16.72	9.89	0.59	21.2	50.8
20625	00:01:22.500	3.69	20.5	0.13	16.71	9.9	0.59	21.2	50.8
20650	00:01:22.600	3.69	20.5	0.13	16.73	9.93	0.59	21.2	50.8
20675	00:01:22.700	3.69	20.5	0.13	16.82	9.93	0.59	21.2	50.8
20700	00:01:22.800	3.69	20.5	0.13	16.84	9.95	0.59	21.2	50.8
20725	00:01:22.900	3.69	20.5	0.13	16.87	9.98	0.59	21.2	50.8
20750	00:01:23.000	3.69	20.5	0.13	16.87	9.99	0.59	21.2	50.8
20775	00:01:23.100	3.69	20.5	0.13	16.94	9.96	0.59	21.2	50.8
20800	00:01:23.200	3.69	20.5	0.13	16.97	9.99	0.59	21.2	50.8
20825	00:01:23.300	3.69	20.5	0.13	17.02	9.99	0.59	21.2	50.8
20850	00:01:23.400	3.69	20.5	0.13	17.04	10	0.59	21.2	50.8
20875	00:01:23.500	3.69	20.5	0.13	17.09	10.01	0.59	21.2	50.8
20900	00:01:23.600	3.69	20.5	0.13	17.15	10.03	0.58	21.2	50.8
20925	00:01:23.700	3.69	20.5	0.13	17.18	10.02	0.58	21.2	50.8
20950	00:01:23.800	3.69	20.5	0.13	17.22	10.03	0.58	21.2	50.8
20975	00:01:23.900	3.69	20.5	0.13	17.23	10.04	0.58	21.2	50.8
21000	00:01:24.000	3.69	20.5	0.13	17.3	10.03	0.58	21.2	50.8
21025	00:01:24.100	3.69	20.5	0.13	17.28	10.03	0.58	21.2	50.8
21050	00:01:24.200	3.69	20.5	0.13	17.3	10.04	0.58	21.2	50.8
21075	00:01:24.300	3.69	20.5	0.13	17.35	10.05	0.58	21.2	50.8
21100	00:01:24.400	3.69	20.5	0.13	17.36	10.09	0.58	21.2	50.8
21125	00:01:24.500	3.69	20.5	0.13	17.38	10.06	0.58	21.2	50.8
21150	00:01:24.600	3.69	20.5	0.13	17.34	10.04	0.58	21.2	50.8
21175	00:01:24.700	3.69	20.5	0.13	17.32	10.07	0.58	21.2	50.8
21200	00:01:24.800	3.69	20.5	0.13	17.36	10.06	0.58	21.2	50.8
21225	00:01:24.900	3.69	20.5	0.13	17.42	10.05	0.58	21.2	50.8
21250	00:01:25.000	3.69	20.5	0.13	17.41	10.09	0.58	21.2	50.8
21275	00:01:25.100	3.69	20.49	0.14	17.48	10.09	0.58	21.2	50.8
21300	00:01:25.200	3.69	20.49	0.14	17.56	10.11	0.58	21.2	50.8
21325	00:01:25.300	3.69	20.49	0.14	17.56	10.11	0.58	21.2	50.8
21350	00:01:25.400	3.69	20.49	0.14	17.59	10.12	0.58	21.2	50.8
21375	00:01:25.500	3.69	20.49	0.14	17.61	10.15	0.58	21.2	50.8
21400	00:01:25.600	3.69	20.49	0.14	17.7	10.18	0.58	21.2	50.8
21425	00:01:25.700	3.69	20.49	0.14	17.73	10.19	0.57	21.2	50.8
21450	00:01:25.800	3.69	20.49	0.14	17.75	10.23	0.58	21.2	50.8
21475	00:01:25.900	3.69	20.49	0.14	17.75	10.27	0.58	21.2	50.8
21500	00:01:26.000	3.69	20.49	0.14	17.74	10.3	0.58	21.2	50.8
21525	00:01:26.100	3.69	20.49	0.14	17.73	10.33	0.58	21.2	50.8
21550	00:01:26.200	3.69	20.49	0.14	17.68	10.35	0.59	21.2	50.8
21575	00:01:26.300	3.69	20.49	0.14	17.69	10.36	0.59	21.2	50.8
21600	00:01:26.400	3.69	20.49	0.14	17.74	10.35	0.58	21.2	50.8
21625	00:01:26.500	3.69	20.49	0.14	17.82	10.36	0.58	21.2	50.8
21650	00:01:26.600	3.69	20.49	0.14	17.75	10.37	0.58	21.2	50.8
21675	00:01:26.700	3.69	20.49	0.14	17.75	10.41	0.59	21.2	50.8
21700	00:01:26.800	3.69	20.49	0.14	17.76	10.43	0.59	21.2	50.8
21725	00:01:26.900	3.69	20.49	0.14	17.78	10.39	0.58	21.2	50.8
21750	00:01:27.000	3.69	20.49	0.14	17.8	10.39	0.58	21.2	50.8
21775	00:01:27.100	3.69	20.49	0.14	17.81	10.4	0.58	21.2	50.8
21800	00:01:27.200	3.69	20.49	0.14	17.85	10.39	0.58	21.2	50.8
21825	00:01:27.300	3.69	20.49	0.14	17.83	10.41	0.58	21.2	50.8
21850	00:01:27.400	3.69	20.49	0.14	17.83	10.41	0.58	21.2	50.8
21875	00:01:27.500	3.69	20.49	0.14	17.78	10.44	0.59	21.2	50.8
21900	00:01:27.600	3.69	20.49	0.14	17.83	10.41	0.58	21.2	50.8
21925	00:01:27.700	3.69	20.49	0.14	17.87	10.39	0.58	21.2	50.8
21950	00:01:27.800	3.69	20.49	0.14	17.88	10.37	0.58	21.2	50.8
21975	00:01:27.900	3.69	20.49	0.14	17.84	10.39	0.58	21.2	50.8
22000	00:01:28.000	3.69	20.49	0.14	17.88	10.39	0.58	21.2	50.8
22025	00:01:28.100	3.69	20.49	0.14	17.91	10.39	0.58	21.2	50.8
22050	00:01:28.200	3.69	20.49	0.14	17.89	10.4	0.58	21.2	50.8
22075	00:01:28.300	3.69	20.49	0.14	17.93	10.4	0.58	21.2	50.8
22100	00:01:28.400	3.69	20.49	0.14	17.94	10.44	0.58	21.2	50.8
22125	00:01:28.500	3.69	20.49	0.14	17.96	10.43	0.58	21.2	50.8
22150	00:01:28.600	3.69	20.49	0.14	18	10.45	0.58	21.2	50.8
22175	00:01:28.700	3.69	20.49	0.14	18	10.45	0.58	21.2	50.8
22200	00:01:28.800	3.69	20.49	0.14	17.99	10.47	0.58	21.2	50.8
22225	00:01:28.900	3.69	20.49	0.14	18.03	10.5	0.58	21.2	50.8
22250	00:01:29.000	3.69	20.49	0.14	18.05	10.49	0.58	21.2	50.8
22275	00:01:29.100	3.69	20.49	0.14	18.02	10.49	0.58	21.2	50.8
22300	00:01:29.200	3.69	20.49	0.14	18.06	10.48	0.58	21.2	50.8
22325	00:01:29.300	3.69	20.49	0.14	18.04	10.49	0.58	21.2	50.8
22350	00:01:29.400	3.68	20.49	0.14	18.01	10.46	0.58	21.2	50.8
22375	00:01:29.500	3.68	20.49	0.14	18.04	10.47	0.58	21.2	50.8
22400	00:01:29.600	3.68	20.49	0.14	18.03	10.48	0.58	21.2	50.8
22425	00:01:29.700	3.68	20.49	0.14	18.02	10.51	0.58	21.2	50.8
22450	00:01:29.800	3.68	20.49	0.14	18.05	10.52	0.58	21.2	50.8
22475	00:01:29.900	3.68	20.49	0.14	18.07	10.51	0.58	21.2	50.8
22500	00:01:30.000	3.68	20.49	0.14	18.07	10.52	0.58	21.2	50.8
22525	00:01:30.100	3.68	20.49	0.14	18.07	10.54	0.58	21.2	50.8
22550	00:01:30.200	3.68	20.49	0.14	18.08	10.54	0.58	21.2	50.8
22575	00:01:30.300	3.68	20.49	0.14	18.1	10.55	0.58	21.2	50.8
22600	00:01:30.400	3.68	20.49	0.14	18.11	10.59	0.58	21.2	50.8
22625	00:01:30.500	3.68	20.49	0.14	18.13	10.59	0.58	21.2	50.8
22650	00:01:30.600	3.68	20.49	0.14	18.13	10.62	0.59	21.2	50.8
22675	00:01:30.700	3.68	20.49	0.14	18.15	10.63	0.59	21.2	50.8
22700	00:01:30.800	3.68	20.49	0.14	18.14	10.63	0.59	21.2	50.8
22725	00:01:30.900	3.68	20.49	0.14	18.18	10.64	0.59	21.2	50.8
22750	00:01:31.000	3.68	20.49	0.14	18.18	10.66	0.59	21.2	50.8
22775	00:01:31.100	3.68	20.49	0.14	18.23	10.66	0.58	21.2	50.8
22800	00:01:31.200	3.68	20.49	0.14	18.21	10.67	0.59	21.2	50.8
22825	00:01:31.300	3.68	20.49	0.14	18.24	10.7	0.59	21.2	50.8
22850	00:01:31.400	3.68	20.49	0.14	18.24	10.7	0.59	21.2	50.8
22875	00:01:31.500	3.68	20.49	0.14	18.24	10.72	0.59	21.2	50.8
22900	00:01:31.600	3.68	20.49	0.14	18.21	10.73	0.59	21.2	50.8
22925	00:01:31.700	3.68	20.49	0.14	18.22	10.74	0.59	21.2	50.8
22950	00:01:31.800	3.68	20.49	0.14	18.22	10.75	0.59	21.2	50.8
22975	00:01:31.900	3.68	20.49	0.14	18.18	10.77	0.59	21.2	50.8
23000	00:01:32.000	3.68	20.49	0.14	18.14	10.79	0.6	21.2	50.8
23025	00:01:32.100	3.68	20.49	0.14	18.15	10.82	0.6	21.2	50.8
23050	00:01:32.200	3.68	20.49	0.14	18.16	10.83	0.6	21.2	50.8
23075	00:01:32.300	3.68	20.49	0.14	18.18	10.84	0.6	21.2	50.8
23100	00:01:32.400	3.68	20.49	0.14	18.23	10.85	0.6	21.2	50.8
23125	00:01:32.500	3.68	20.49	0.14	18.21	10.89	0.6	21.2	50.8
23150	00:01:32.600	3.68	20.49	0.14	18.27	10.89	0.6	21.2	50.8
23175	00:01:32.700	3.68	20.49	0.14	18.32	10.88	0.59	21.2	50.8
23200	00:01:32.800	3.68	20.49	0.14	18.34	10.91	0.59	21.2	50.8
23225	00:01:32.900	3.68	20.49	0.14	18.38	10.89	0.59	21.2	50.8
23250	00:01:33.000	3.68	20.49	0.14	18.41	10.88	0.59	21.2	50.8
23275	00:01:33.100	3.68	20.49	0.14	18.37	10.89	0.59	21.2	50.8
23300	00:01:33.200	3.68	20.49	0.14	18.38	10.9	0.59	21.2	50.8
23325	00:01:33.300	3.68	20.49	0.14	18.32	10.92	0.6	21.2	50.8
23350	00:01:33.400	3.68	20.49	0.14	18.26	10.92	0.6	21.2	50.8
23375	00:01:33.500	3.68	20.49	0.14	18.24	10.93	0.6	21.2	50.8
23400	00:01:33.600	3.68	20.49	0.14	18.19	10.94	0.6	21.2	50.8
23425	00:01:33.700	3.68	20.49	0.14	18.15	10.96	0.6	21.2	50.8
23450	00:01:33.800	3.68	20.49	0.14	18.11	10.95	0.6	21.2	50.8
23475	00:01:33.900	3.68	20.49	0.14	18.11	10.98	0.61	21.2	50.8
23500	00:01:34.000	3.68	20.49	0.14	18.14	10.99	0.61	21.2	50.8
23525	00:01:34.100	3.68	20.49	0.14	18.19	10.99	0.6	21.2	50.8
23550	00:01:34.200	3.68	20.49	0.14	18.19	10.97	0.6	21.2	50.8
23575	00:01:34.300	3.68	20.49	0.14	18.24	10.95	0.6	21.2	50.8
23600	00:01:34.400	3.68	20.49	0.14	18.33	10.97	0.6	21.2	50.8
23625	00:01:34.500	3.68	20.49	0.14	18.35	10.98	0.6	21.2	50.8
23650	00:01:34.600	3.68	20.49	0.14	18.39	10.99	0.6	21.2	50.8
23675	00:01:34.700	3.68	20.49	0.14	18.46	10.99	0.6	21.2	50.8
23700	00:01:34.800	3.68	20.48	0.14	18.53	11	0.59	21.2	50.8
23725	00:01:34.900	3.68	20.48	0.14	18.55	11	0.59	21.2	50.8
23750	00:01:35.000	3.68	20.48	0.14	18.53	11	0.59	21.2	50.8
23775	00:01:35.100	3.68	20.48	0.14	18.54	11.02	0.59	21.2	50.8
23800	00:01:35.200	3.68	20.48	0.14	18.57	11.05	0.6	21.2	50.8
23825	00:01:35.300	3.68	20.48	0.14	18.6	11.08	0.6	21.2	50.8
23850	00:01:35.400	3.68	20.48	0.14	18.59	11.07	0.6	21.2	50.8
23875	00:01:35.500	3.68	20.48	0.14	18.62	11.06	0.59	21.2	50.8
23900	00:01:35.600	3.69	20.48	0.14	18.6	11.07	0.6	21.2	50.8
23925	00:01:35.700	3.69	20.48	0.14	18.57	11.09	0.6	21.2	50.8
23950	00:01:35.800	3.69	20.48	0.14	18.56	11.11	0.6	21.2	50.8
23975	00:01:35.900	3.69	20.48	0.14	18.57	11.13	0.6	21.2	50.8
24000	00:01:36.000	3.69	20.48	0.15	18.63	11.16	0.6	21.2	50.8
24025	00:01:36.100	3.69	20.48	0.15	18.62	11.17	0.6	21.2	50.8
24050	00:01:36.200	3.69	20.48	0.15	18.63	11.19	0.6	21.2	50.8
24075	00:01:36.300	3.69	20.48	0.15	18.65	11.19	0.6	21.2	50.8
24100	00:01:36.400	3.69	20.48	0.15	18.69	11.2	0.6	21.2	50.8
24125	00:01:36.500	3.69	20.48	0.15	18.73	11.23	0.6	21.2	50.8
24150	00:01:36.600	3.69	20.48	0.15	18.78	11.21	0.6	21.2	50.8
24175	00:01:36.700	3.68	20.48	0.15	18.79	11.23	0.6	21.2	50.8
24200	00:01:36.800	3.68	20.48	0.15	18.81	11.24	0.6	21.2	50.8
24225	00:01:36.900	3.68	20.48	0.15	18.78	11.26	0.6	21.2	50.8
24250	00:01:37.000	3.68	20.48	0.15	18.74	11.24	0.6	21.2	50.9
24275	00:01:37.100	3.68	20.48	0.15	18.76	11.26	0.6	21.2	50.9
24300	00:01:37.200	3.68	20.48	0.15	18.75	11.26	0.6	21.2	50.9
24325	00:01:37.300	3.68	20.48	0.15	18.74	11.26	0.6	21.2	50.9
24350	00:01:37.400	3.68	20.48	0.15	18.73	11.28	0.6	21.2	50.9
24375	00:01:37.500	3.68	20.48	0.15	18.76	11.29	0.6	21.2	50.9
24400	00:01:37.600	3.68	20.48	0.15	18.77	11.33	0.6	21.2	50.9
24425	00:01:37.700	3.68	20.48	0.15	18.81	11.34	0.6	21.2	50.9
24450	00:01:37.800	3.68	20.48	0.15	18.86	11.36	0.6	21.2	50.9
24475	00:01:37.900	3.68	20.48	0.15	18.94	11.37	0.6	21.2	50.9
24500	00:01:38.000	3.68	20.48	0.15	18.99	11.4	0.6	21.2	50.9
24525	00:01:38.100	3.68	20.48	0.15	19	11.38	0.6	21.2	50.9
24550	00:01:38.200	3.68	20.48	0.15	19.03	11.4	0.6	21.2	50.9
24575	00:01:38.300	3.68	20.48	0.15	19.06	11.42	0.6	21.2	50.9
24600	00:01:38.400	3.68	20.48	0.15	19.07	11.43	0.6	21.2	50.9
24625	00:01:38.500	3.68	20.48	0.15	19.05	11.44	0.6	21.2	50.9
24650	00:01:38.600	3.68	20.48	0.15	19.08	11.44	0.6	21.2	50.9
24675	00:01:38.700	3.68	20.48	0.15	19.11	11.45	0.6	21.2	50.9
24700	00:01:38.800	3.68	20.48	0.15	19.09	11.43	0.6	21.2	50.9
24725	00:01:38.900	3.68	20.48	0.15	19.09	11.45	0.6	21.2	50.9
24750	00:01:39.000	3.68	20.48	0.15	19.12	11.48	0.6	21.2	50.9
24775	00:01:39.100	3.68	20.48	0.15	19.16	11.53	0.6	21.2	50.9
24800	00:01:39.200	3.68	20.48	0.15	19.22	11.53	0.6	21.2	50.9
24825	00:01:39.300	3.68	20.48	0.15	19.21	11.55	0.6	21.2	50.9
24850	00:01:39.400	3.68	20.48	0.15	19.28	11.57	0.6	21.2	50.9
24875	00:01:39.500	3.68	20.48	0.15	19.31	11.55	0.6	21.2	50.9
24900	00:01:39.600	3.68	20.48	0.15	19.32	11.57	0.6	21.2	50.9
24925	00:01:39.700	3.68	20.48	0.15	19.32	11.58	0.6	21.2	50.9
24950	00:01:39.800	3.68	20.48	0.15	19.35	11.63	0.6	21.2	50.9
24975	00:01:39.900	3.68	20.48	0.15	19.33	11.65	0.6	21.2	50.9
25000	00:01:40.000	3.68	20.48	0.15	19.32	11.63	0.6	21.1	51
25025	00:01:40.100	3.68	20.48	0.15	19.3	11.64	0.6	21.1	51
25050	00:01:40.200	3.68	20.48	0.15	19.32	11.69	0.61	21.1	51
25075	00:01:40.300	3.68	20.48	0.15	19.35	11.71	0.61	21.1	51
25100	00:01:40.400	3.68	20.48	0.15	19.33	11.71	0.61	21.1	51
25125	00:01:40.500	3.68	20.48	0.15	19.35	11.74	0.61	21.1	51
25150	00:01:40.600	3.68	20.48	0.15	19.43	11.76	0.61	21.1	51
25175	00:01:40.700	3.68	20.48	0.15	19.44	11.79	0.61	21.1	51
25200	00:01:40.800	3.68	20.48	0.15	19.45	11.78	0.61	21.1	51
25225	00:01:40.900	3.68	20.48	0.15	19.47	11.79	0.61	21.1	51
25250	00:01:41.000	3.68	20.48	0.15	19.47	11.82	0.61	21.2	51
25275	00:01:41.100	3.68	20.48	0.15	19.51	11.81	0.61	21.2	51
25300	00:01:41.200	3.68	20.48	0.15	19.47	11.78	0.61	21.2	51
25325	00:01:41.300	3.68	20.48	0.15	19.49	11.79	0.61	21.2	51
25350	00:01:41.400	3.68	20.47	0.15	19.54	11.8	0.6	21.2	51
25375	00:01:41.500	3.68	20.47	0.15	19.56	11.82	0.6	21.2	51
25400	00:01:41.600	3.68	20.47	0.15	19.53	11.82	0.61	21.2	51
25425	00:01:41.700	3.68	20.47	0.15	19.55	11.83	0.61	21.2	51
25450	00:01:41.800	3.68	20.47	0.15	19.53	11.87	0.61	21.2	51
25475	00:01:41.900	3.68	20.47	0.15	19.55	11.84	0.61	21.2	51
25500	00:01:42.000	3.68	20.47	0.15	19.6	11.87	0.61	21.2	51.1
25525	00:01:42.100	3.68	20.47	0.15	19.65	11.88	0.6	21.2	51.1
25550	00:01:42.200	3.68	20.47	0.15	19.72	11.9	0.6	21.2	51.1
25575	00:01:42.300	3.68	20.47	0.15	19.72	11.89	0.6	21.2	51.1
25600	00:01:42.400	3.68	20.47	0.15	19.67	11.93	0.61	21.2	51.1
25625	00:01:42.500	3.68	20.47	0.15	19.6	11.92	0.61	21.2	51.1
25650	00:01:42.600	3.68	20.47	0.15	19.61	11.92	0.61	21.2	51.1
25675	00:01:42.700	3.68	20.47	0.15	19.59	11.93	0.61	21.2	51.1
25700	00:01:42.800	3.68	20.47	0.15	19.66	11.93	0.61	21.2	51.1
25725	00:01:42.900	3.68	20.47	0.15	19.68	11.98	0.61	21.2	51.1
25750	00:01:43.000	3.68	20.47	0.15	19.73	11.98	0.61	21.2	51.1
25775	00:01:43.100	3.68	20.47	0.15	19.67	12	0.61	21.2	51.1
25800	00:01:43.200	3.68	20.47	0.15	19.61	12.03	0.61	21.2	51.1
25825	00:01:43.300	3.68	20.47	0.15	19.6	12.04	0.61	21.2	51.1
25850	00:01:43.400	3.68	20.47	0.15	19.68	12.03	0.61	21.2	51.1
25875	00:01:43.500	3.68	20.47	0.15	19.73	12.08	0.61	21.2	51.1
25900	00:01:43.600	3.68	20.47	0.15	19.74	12.13	0.61	21.2	51.1
25925	00:01:43.700	3.68	20.47	0.15	19.75	12.14	0.61	21.2	51.1
25950	00:01:43.800	3.68	20.47	0.15	19.7	12.13	0.62	21.2	51.1
25975	00:01:43.900	3.68	20.47	0.15	19.73	12.13	0.61	21.2	51.1
26000	00:01:44.000	3.68	20.47	0.15	19.71	12.14	0.62	21.2	51.2
26025	00:01:44.100	3.68	20.47	0.15	19.77	12.15	0.61	21.2	51.2
26050	00:01:44.200	3.68	20.47	0.15	19.78	12.16	0.61	21.2	51.2
26075	00:01:44.300	3.68	20.47	0.16	19.79	12.19	0.62	21.2	51.2
26100	00:01:44.400	3.68	20.47	0.16	19.73	12.23	0.62	21.2	51.2
26125	00:01:44.500	3.68	20.47	0.16	19.77	12.21	0.62	21.2	51.2
26150	00:01:44.600	3.68	20.47	0.16	19.79	12.21	0.62	21.2	51.2
26175	00:01:44.700	3.68	20.47	0.16	19.84	12.23	0.62	21.2	51.2
26200	00:01:44.800	3.68	20.47	0.16	19.89	12.26	0.62	21.2	51.2
26225	00:01:44.900	3.68	20.47	0.16	19.89	12.27	0.62	21.2	51.2
26250	00:01:45.000	3.68	20.47	0.16	19.92	12.29	0.62	21.2	51.2
26275	00:01:45.100	3.68	20.47	0.16	19.92	12.31	0.62	21.2	51.2
26300	00:01:45.200	3.68	20.47	0.16	20.01	12.33	0.62	21.2	51.2
26325	00:01:45.300	3.68	20.47	0.16	20.06	12.36	0.62	21.2	51.2
26350	00:01:45.400	3.68	20.47	0.16	20.09	12.36	0.62	21.2	51.2
26375	00:01:45.500	3.68	20.47	0.16	20.06	12.4	0.62	21.2	51.2
26400	00:01:45.600	3.68	20.47	0.16	20.12	12.41	0.62	21.2	51.2
26425	00:01:45.700	3.68	20.47	0.16	20.08	12.42	0.62	21.2	51.2
26450	00:01:45.800	3.68	20.47	0.16	20.06	12.44	0.62	21.2	51.2
26475	00:01:45.900	3.68	20.47	0.16	20.05	12.45	0.62	21.2	51.2
26500	00:01:46.000	3.68	20.47	0.16	20.01	12.46	0.62	21.2	51.2
26525	00:01:46.100	3.68	20.47	0.16	20.05	12.45	0.62	21.2	51.2
26550	00:01:46.200	3.68	20.47	0.16	20.01	12.44	0.62	21.2	51.2
26575	00:01:46.300	3.68	20.47	0.16	20.01	12.44	0.62	21.2	51.2
26600	00:01:46.400	3.68	20.47	0.16	19.99	12.45	0.62	21.2	51.2
26625	00:01:46.500	3.68	20.47	0.16	20.02	12.45	0.62	21.2	51.2
26650	00:01:46.600	3.68	20.47	0.16	19.99	12.45	0.62	21.2	51.2
26675	00:01:46.700	3.68	20.47	0.16	20.05	12.43	0.62	21.2	51.2
26700	00:01:46.800	3.68	20.47	0.16	20.02	12.42	0.62	21.2	51.2
26725	00:01:46.900	3.68	20.47	0.16	20.01	12.42	0.62	21.2	51.2
26750	00:01:47.000	3.68	20.47	0.16	20.02	12.44	0.62	21.2	51.2
26775	00:01:47.100	3.68	20.47	0.16	20.02	12.43	0.62	21.2	51.2
26800	00:01:47.200	3.68	20.47	0.16	20.05	12.43	0.62	21.2	51.2
26825	00:01:47.300	3.68	20.47	0.16	20.05	12.39	0.62	21.2	51.2
26850	00:01:47.400	3.68	20.47	0.16	20.07	12.41	0.62	21.2	51.2
26875	00:01:47.500	3.68	20.47	0.16	20.05	12.41	0.62	21.2	51.2
26900	00:01:47.600	3.68	20.47	0.16	20.06	12.4	0.62	21.2	51.2
26925	00:01:47.700	3.68	20.47	0.16	20.04	12.4	0.62	21.2	51.2
26950	00:01:47.800	3.68	20.47	0.16	20.12	12.41	0.62	21.2	51.2
26975	00:01:47.900	3.68	20.47	0.16	20.17	12.44	0.62	21.2	51.2
27000	00:01:48.000	3.68	20.47	0.16	20.2	12.44	0.62	21.2	51.3
27025	00:01:48.100	3.68	20.47	0.16	20.19	12.49	0.62	21.2	51.3
27050	00:01:48.200	3.68	20.47	0.16	20.18	12.49	0.62	21.2	51.3
27075	00:01:48.300	3.68	20.47	0.16	20.21	12.53	0.62	21.2	51.3
27100	00:01:48.400	3.68	20.47	0.16	20.21	12.54	0.62	21.2	51.3
27125	00:01:48.500	3.68	20.47	0.16	20.23	12.56	0.62	21.2	51.3
27150	00:01:48.600	3.68	20.47	0.16	20.24	12.55	0.62	21.2	51.3
27175	00:01:48.700	3.68	20.47	0.16	20.27	12.58	0.62	21.2	51.3
27200	00:01:48.800	3.68	20.47	0.16	20.24	12.57	0.62	21.2	51.3
27225	00:01:48.900	3.68	20.47	0.16	20.23	12.55	0.62	21.2	51.3
27250	00:01:49.000	3.68	20.47	0.16	20.28	12.55	0.62	21.2	51.3
27275	00:01:49.100	3.68	20.47	0.16	20.26	12.52	0.62	21.2	51.3
27300	00:01:49.200	3.68	20.47	0.16	20.27	12.55	0.62	21.2	51.3
27325	00:01:49.300	3.68	20.47	0.16	20.27	12.56	0.62	21.2	51.3
27350	00:01:49.400	3.68	20.47	0.16	20.28	12.55	0.62	21.2	51.3
27375	00:01:49.500	3.68	20.47	0.16	20.32	12.54	0.62	21.2	51.3
27400	00:01:49.600	3.68	20.47	0.16	20.35	12.57	0.62	21.2	51.3
27425	00:01:49.700	3.68	20.47	0.16	20.3	12.59	0.62	21.2	51.3
27450	00:01:49.800	3.68	20.47	0.16	20.33	12.59	0.62	21.2	51.3
27475	00:01:49.900	3.68	20.47	0.16	20.36	12.59	0.62	21.2	51.3
27500	00:01:50.000	3.68	20.47	0.16	20.31	12.6	0.62	21.2	51.3
27525	00:01:50.100	3.68	20.47	0.16	20.35	12.62	0.62	21.2	51.3
27550	00:01:50.200	3.68	20.47	0.16	20.36	12.61	0.62	21.2	51.3
27575	00:01:50.300	3.68	20.47	0.16	20.4	12.58	0.62	21.2	51.3
27600	00:01:50.400	3.68	20.47	0.16	20.43	12.59	0.62	21.2	51.3
27625	00:01:50.500	3.68	20.47	0.16	20.41	12.57	0.62	21.2	51.3
27650	00:01:50.600	3.68	20.47	0.16	20.39	12.55	0.62	21.2	51.3
27675	00:01:50.700	3.68	20.47	0.16	20.43	12.56	0.61	21.2	51.3
27700	00:01:50.800	3.68	20.47	0.16	20.45	12.6	0.62	21.2	51.3
27725	00:01:50.900	3.68	20.47	0.16	20.44	12.62	0.62	21.2	51.3
27750	00:01:51.000	3.68	20.47	0.16	20.45	12.62	0.62	21.2	51.3
27775	00:01:51.100	3.68	20.47	0.16	20.44	12.66	0.62	21.2	51.3
27800	00:01:51.200	3.68	20.47	0.16	20.46	12.7	0.62	21.2	51.3
27825	00:01:51.300	3.68	20.47	0.16	20.47	12.71	0.62	21.2	51.3
27850	00:01:51.400	3.68	20.47	0.16	20.43	12.73	0.62	21.2	51.3
27875	00:01:51.500	3.68	20.47	0.16	20.46	12.77	0.62	21.2	51.3
27900	00:01:51.600	3.68	20.47	0.16	20.51	12.76	0.62	21.2	51.3
27925	00:01:51.700	3.68	20.47	0.16	20.5	12.73	0.62	21.2	51.3
27950	00:01:51.800	3.67	20.46	0.16	20.54	12.72	0.62	21.2	51.3
27975	00:01:51.900	3.68	20.46	0.16	20.58	12.71	0.62	21.2	51.3
28000	00:01:52.000	3.68	20.46	0.16	20.61	12.73	0.62	21.2	51.3
28025	00:01:52.100	3.68	20.46	0.16	20.63	12.72	0.62	21.2	51.3
28050	00:01:52.200	3.68	20.46	0.16	20.59	12.72	0.62	21.2	51.3
28075	00:01:52.300	3.68	20.46	0.16	20.6	12.73	0.62	21.2	51.3
28100	00:01:52.400	3.68	20.46	0.16	20.61	12.72	0.62	21.2	51.3
28125	00:01:52.500	3.68	20.46	0.16	20.62	12.73	0.62	21.2	51.3
28150	00:01:52.600	3.68	20.46	0.16	20.61	12.76	0.62	21.2	51.3
28175	00:01:52.700	3.68	20.46	0.16	20.63	12.83	0.62	21.2	51.3
28200	00:01:52.800	3.68	20.46	0.16	20.61	12.84	0.62	21.2	51.3
28225	00:01:52.900	3.68	20.46	0.16	20.62	12.85	0.62	21.2	51.3
28250	00:01:53.000	3.68	20.46	0.16	20.6	12.84	0.62	21.2	51.3
28275	00:01:53.100	3.68	20.46	0.16	20.61	12.83	0.62	21.2	51.3
28300	00:01:53.200	3.68	20.46	0.16	20.67	12.82	0.62	21.2	51.3
28325	00:01:53.300	3.68	20.46	0.16	20.67	12.84	0.62	21.2	51.3
28350	00:01:53.400	3.68	20.46	0.16	20.67	12.84	0.62	21.2	51.3
28375	00:01:53.500	3.68	20.46	0.16	20.63	12.89	0.62	21.2	51.3
28400	00:01:53.600	3.68	20.46	0.16	20.68	12.91	0.62	21.2	51.3
28425	00:01:53.700	3.68	20.46	0.16	20.67	12.88	0.62	21.2	51.3
28450	00:01:53.800	3.68	20.46	0.16	20.66	12.89	0.62	21.2	51.3
28475	00:01:53.900	3.68	20.46	0.16	20.67	12.92	0.63	21.2	51.3
28500	00:01:54.000	3.67	20.46	0.16	20.7	12.94	0.63	21.2	51.3
28525	00:01:54.100	3.67	20.46	0.16	20.69	12.96	0.63	21.2	51.3
28550	00:01:54.200	3.67	20.46	0.16	20.67	12.99	0.63	21.2	51.3
28575	00:01:54.300	3.67	20.46	0.16	20.68	13	0.63	21.2	51.3
28600	00:01:54.400	3.67	20.46	0.16	20.75	13	0.63	21.2	51.3
28625	00:01:54.500	3.67	20.46	0.16	20.81	12.97	0.62	21.2	51.3
28650	00:01:54.600	3.67	20.46	0.16	20.8	12.96	0.62	21.2	51.3
28675	00:01:54.700	3.67	20.46	0.16	20.86	12.97	0.62	21.2	51.3
28700	00:01:54.800	3.67	20.46	0.16	20.9	12.97	0.62	21.2	51.3
28725	00:01:54.900	3.67	20.46	0.16	20.9	12.95	0.62	21.2	51.3
28750	00:01:55.000	3.67	20.46	0.16	20.92	12.93	0.62	21.2	51.3
28775	00:01:55.100	3.67	20.46	0.16	20.92	12.97	0.62	21.2	51.3
28800	00:01:55.200	3.67	20.46	0.16	20.96	12.95	0.62	21.2	51.3
28825	00:01:55.300	3.67	20.46	0.16	20.95	12.98	0.62	21.2	51.3
28850	00:01:55.400	3.68	20.46	0.16	20.98	13	0.62	21.2	51.3
28875	00:01:55.500	3.68	20.46	0.16	20.97	13.02	0.62	21.2	51.3
28900	00:01:55.600	3.68	20.46	0.16	20.98	13.03	0.62	21.2	51.3
28925	00:01:55.700	3.68	20.46	0.16	20.95	13.04	0.62	21.2	51.3
28950	00:01:55.800	3.67	20.46	0.16	20.93	13.04	0.62	21.2	51.3
28975	00:01:55.900	3.68	20.46	0.16	20.9	13.08	0.63	21.2	51.3
29000	00:01:56.000	3.68	20.46	0.16	20.89	13.08	0.63	21.2	51.2
29025	00:01:56.100	3.67	20.46	0.16	20.88	13.06	0.63	21.2	51.2
29050	00:01:56.200	3.67	20.46	0.16	20.85	13.06	0.63	21.2	51.2
29075	00:01:56.300	3.67	20.46	0.16	20.89	13.05	0.62	21.2	51.2
29100	00:01:56.400	3.67	20.46	0.16	20.81	13.03	0.63	21.2	51.2
29125	00:01:56.500	3.67	20.46	0.16	20.83	13.02	0.62	21.2	51.2
29150	00:01:56.600	3.67	20.46	0.16	20.81	13.02	0.63	21.2	51.2
29175	00:01:56.700	3.67	20.46	0.16	20.8	13.04	0.63	21.2	51.2
29200	00:01:56.800	3.67	20.46	0.16	20.83	13.01	0.62	21.2	51.2
29225	00:01:56.900	3.67	20.46	0.16	20.86	13	0.62	21.2	51.2
29250	00:01:57.000	3.67	20.46	0.16	20.87	13.01	0.62	21.2	51.2
29275	00:01:57.100	3.68	20.46	0.16	20.91	13.04	0.62	21.2	51.2
29300	00:01:57.200	3.68	20.46	0.16	20.93	13.05	0.62	21.2	51.2
29325	00:01:57.300	3.68	20.46	0.16	20.91	13.08	0.63	21.2	51.2
29350	00:01:57.400	3.68	20.46	0.16	20.95	13.11	0.63	21.2	51.2
29375	00:01:57.500	3.68	20.46	0.16	20.97	13.1	0.62	21.2	51.2
29400	00:01:57.600	3.68	20.46	0.16	21	13.12	0.62	21.2	51.2
29425	00:01:57.700	3.68	20.46	0.16	21.05	13.14	0.62	21.2	51.2
29450	00:01:57.800	3.68	20.46	0.16	21.05	13.16	0.63	21.2	51.2
29475	00:01:57.900	3.68	20.46	0.16	21.08	13.16	0.62	21.2	51.2
29500	00:01:58.000	3.68	20.46	0.16	21.06	13.15	0.62	21.2	51.1
29525	00:01:58.100	3.68	20.46	0.16	21.12	13.16	0.62	21.2	51.1
29550	00:01:58.200	3.68	20.46	0.16	21.12	13.18	0.62	21.2	51.1
29575	00:01:58.300	3.68	20.46	0.16	21.17	13.16	0.62	21.2	51.1
29600	00:01:58.400	3.68	20.46	0.16	21.16	13.17	0.62	21.2	51.1
29625	00:01:58.500	3.68	20.46	0.17	21.16	13.22	0.62	21.2	51.1
29650	00:01:58.600	3.68	20.46	0.17	21.18	13.22	0.62	21.2	51.1
29675	00:01:58.700	3.68	20.46	0.17	21.19	13.23	0.62	21.2	51.1
29700	00:01:58.800	3.68	20.46	0.17	21.22	13.28	0.63	21.2	51.1
29725	00:01:58.900	3.68	20.46	0.17	21.22	13.3	0.63	21.2	51.1
29750	00:01:59.000	3.68	20.46	0.17	21.29	13.36	0.63	21.2	51.1
29775	00:01:59.100	3.68	20.46	0.17	21.29	13.36	0.63	21.2	51.1
29800	00:01:59.200	3.68	20.46	0.17	21.33	13.37	0.63	21.2	51.1
29825	00:01:59.300	3.68	20.46	0.17	21.31	13.39	0.63	21.2	51.1
29850	00:01:59.400	3.68	20.46	0.17	21.37	13.43	0.63	21.2	51.1
29875	00:01:59.500	3.68	20.46	0.17	21.39	13.47	0.63	21.2	51.1
29900	00:01:59.600	3.68	20.46	0.17	21.43	13.52	0.63	21.2	51.1
29925	00:01:59.700	3.68	20.46	0.17	21.47	13.52	0.63	21.2	51.1
29950	00:01:59.800	3.68	20.46	0.17	21.49	13.54	0.63	21.2	51.1
29975	00:01:59.900	3.68	20.46	0.17	21.53	13.58	0.63	21.2	51.1
30000	00:02:00.000	3.68	20.46	0.17	21.51	13.59	0.63	21.2	51
30025	00:02:00.100	3.68	20.46	0.17	21.48	13.63	0.63	21.2	51
30050	00:02:00.200	3.68	20.46	0.17	21.49	13.68	0.64	21.2	51
30075	00:02:00.300	3.68	20.46	0.17	21.51	13.74	0.64	21.2	51
30100	00:02:00.400	3.68	20.46	0.17	21.53	13.74	0.64	21.2	51
30125	00:02:00.500	3.68	20.46	0.17	21.59	13.74	0.64	21.2	51
30150	00:02:00.600	3.68	20.46	0.17	21.56	13.74	0.64	21.2	51
30175	00:02:00.700	3.68	20.46	0.17	21.53	13.77	0.64	21.2	51
30200	00:02:00.800	3.68	20.46	0.17	21.57	13.8	0.64	21.2	51
30225	00:02:00.900	3.68	20.46	0.17	21.56	13.79	0.64	21.2	51
30250	00:02:01.000	3.68	20.46	0.17	21.56	13.83	0.64	21.2	51
30275	00:02:01.100	3.68	20.45	0.17	21.61	13.83	0.64	21.2	51
30300	00:02:01.200	3.68	20.45	0.17	21.61	13.82	0.64	21.2	51
30325	00:02:01.300	3.68	20.45	0.17	21.64	13.81	0.64	21.2	51
30350	00:02:01.400	3.68	20.45	0.17	21.66	13.82	0.64	21.2	51
30375	00:02:01.500	3.68	20.45	0.17	21.63	13.84	0.64	21.2	51
30400	00:02:01.600	3.68	20.45	0.17	21.65	13.87	0.64	21.2	51
30425	00:02:01.700	3.68	20.45	0.17	21.72	13.91	0.64	21.2	51
30450	00:02:01.800	3.68	20.45	0.17	21.68	13.92	0.64	21.2	51
30475	00:02:01.900	3.68	20.45	0.17	21.71	13.95	0.64	21.2	51
30500	00:02:02.000	3.68	20.45	0.17	21.72	13.97	0.64	21.2	51
30525	00:02:02.100	3.68	20.45	0.17	21.77	14	0.64	21.2	51
30550	00:02:02.200	3.68	20.45	0.17	21.79	14.03	0.64	21.2	51
30575	00:02:02.300	3.68	20.45	0.17	21.76	14.08	0.65	21.2	51
30600	00:02:02.400	3.68	20.45	0.17	21.74	14.08	0.65	21.2	51
30625	00:02:02.500	3.68	20.45	0.17	21.74	14.11	0.65	21.2	51
30650	00:02:02.600	3.68	20.45	0.17	21.74	14.12	0.65	21.2	51
30675	00:02:02.700	3.68	20.45	0.17	21.71	14.14	0.65	21.2	51
30700	00:02:02.800	3.68	20.45	0.17	21.74	14.15	0.65	21.2	51
30725	00:02:02.900	3.68	20.45	0.17	21.77	14.15	0.65	21.2	51
30750	00:02:03.000	3.69	20.45	0.17	21.84	14.14	0.65	21.2	51
30775	00:02:03.100	3.69	20.45	0.17	21.79	14.13	0.65	21.2	51
30800	00:02:03.200	3.69	20.45	0.17	21.77	14.14	0.65	21.2	51
30825	00:02:03.300	3.69	20.45	0.17	21.8	14.13	0.65	21.2	51
30850	00:02:03.400	3.69	20.45	0.17	21.82	14.15	0.65	21.2	51
30875	00:02:03.500	3.69	20.45	0.17	21.84	14.15	0.65	21.2	51
30900	00:02:03.600	3.69	20.45	0.17	21.9	14.16	0.65	21.2	51
30925	00:02:03.700	3.69	20.45	0.17	21.93	14.18	0.65	21.2	51
30950	00:02:03.800	3.69	20.45	0.17	21.94	14.21	0.65	21.2	51
30975	00:02:03.900	3.69	20.45	0.17	21.93	14.27	0.65	21.2	51
31000	00:02:04.000	3.69	20.45	0.18	21.94	14.3	0.65	21.2	51
31025	00:02:04.100	3.69	20.45	0.18	21.98	14.32	0.65	21.2	51
31050	00:02:04.200	3.69	20.45	0.18	22.02	14.32	0.65	21.2	51
31075	00:02:04.300	3.69	20.45	0.18	22.07	14.34	0.65	21.2	51
31100	00:02:04.400	3.69	20.45	0.18	22.09	14.37	0.65	21.2	51
31125	00:02:04.500	3.69	20.45	0.18	22.11	14.38	0.65	21.2	51
31150	00:02:04.600	3.69	20.45	0.18	22.14	14.4	0.65	21.2	51
31175	00:02:04.700	3.69	20.45	0.18	22.14	14.41	0.65	21.2	51
31200	00:02:04.800	3.69	20.45	0.18	22.13	14.41	0.65	21.2	51
31225	00:02:04.900	3.69	20.45	0.18	22.11	14.42	0.65	21.2	51
31250	00:02:05.000	3.69	20.45	0.18	22.12	14.44	0.65	21.2	51
31275	00:02:05.100	3.69	20.45	0.18	22.11	14.45	0.65	21.2	51
31300	00:02:05.200	3.69	20.45	0.18	22.11	14.5	0.66	21.2	51
31325	00:02:05.300	3.69	20.45	0.18	22.1	14.56	0.66	21.2	51
31350	00:02:05.400	3.69	20.45	0.18	22.16	14.58	0.66	21.2	51
31375	00:02:05.500	3.69	20.45	0.18	22.15	14.59	0.66	21.2	51
31400	00:02:05.600	3.69	20.45	0.18	22.11	14.6	0.66	21.2	51
31425	00:02:05.700	3.69	20.45	0.18	22.12	14.62	0.66	21.2	51
31450	00:02:05.800	3.69	20.45	0.18	22.16	14.67	0.66	21.2	51
31475	00:02:05.900	3.69	20.45	0.18	22.18	14.66	0.66	21.2	51
31500	00:02:06.000	3.69	20.45	0.18	22.2	14.66	0.66	21.2	51
31525	00:02:06.100	3.69	20.45	0.18	22.2	14.68	0.66	21.2	51
31550	00:02:06.200	3.69	20.45	0.18	22.25	14.7	0.66	21.2	51
31575	00:02:06.300	3.69	20.45	0.18	22.31	14.65	0.66	21.2	51
31600	00:02:06.400	3.69	20.45	0.18	22.26	14.66	0.66	21.2	51
31625	00:02:06.500	3.69	20.45	0.18	22.29	14.66	0.66	21.2	51
31650	00:02:06.600	3.69	20.45	0.18	22.29	14.67	0.66	21.2	51
31675	00:02:06.700	3.69	20.45	0.18	22.31	14.67	0.66	21.2	51
31700	00:02:06.800	3.69	20.45	0.18	22.31	14.66	0.66	21.2	51
31725	00:02:06.900	3.69	20.45	0.18	22.37	14.67	0.66	21.2	51
31750	00:02:07.000	3.69	20.45	0.18	22.34	14.68	0.66	21.2	51.1
31775	00:02:07.100	3.69	20.45	0.18	22.32	14.7	0.66	21.2	51.1
31800	00:02:07.200	3.69	20.45	0.18	22.31	14.7	0.66	21.2	51.1
31825	00:02:07.300	3.69	20.45	0.18	22.27	14.75	0.66	21.2	51.1
31850	00:02:07.400	3.69	20.45	0.18	22.3	14.76	0.66	21.2	51.1
31875	00:02:07.500	3.69	20.45	0.18	22.29	14.77	0.66	21.2	51.1
31900	00:02:07.600	3.69	20.45	0.18	22.3	14.79	0.66	21.2	51.1
31925	00:02:07.700	3.69	20.45	0.18	22.29	14.76	0.66	21.2	51.1
31950	00:02:07.800	3.69	20.45	0.18	22.32	14.77	0.66	21.2	51.1
31975	00:02:07.900	3.69	20.45	0.18	22.3	14.77	0.66	21.2	51.1
32000	00:02:08.000	3.69	20.45	0.18	22.31	14.77	0.66	21.2	51.2
32025	00:02:08.100	3.69	20.45	0.18	22.38	14.76	0.66	21.2	51.2
32050	00:02:08.200	3.69	20.45	0.18	22.4	14.77	0.66	21.2	51.2
32075	00:02:08.300	3.69	20.45	0.18	22.42	14.75	0.66	21.2	51.2
32100	00:02:08.400	3.69	20.45	0.18	22.44	14.75	0.66	21.2	51.2
32125	00:02:08.500	3.69	20.45	0.18	22.43	14.77	0.66	21.2	51.2
32150	00:02:08.600	3.69	20.45	0.18	22.46	14.8	0.66	21.2	51.2
32175	00:02:08.700	3.69	20.45	0.18	22.5	14.82	0.66	21.2	51.2
32200	00:02:08.800	3.69	20.45	0.18	22.49	14.83	0.66	21.2	51.2
32225	00:02:08.900	3.69	20.45	0.18	22.47	14.84	0.66	21.2	51.2
32250	00:02:09.000	3.69	20.45	0.18	22.47	14.87	0.66	21.2	51.2
32275	00:02:09.100	3.69	20.45	0.18	22.42	14.87	0.66	21.2	51.2
32300	00:02:09.200	3.69	20.45	0.18	22.41	14.89	0.66	21.2	51.2
32325	00:02:09.300	3.69	20.45	0.18	22.4	14.91	0.67	21.2	51.2
32350	00:02:09.400	3.69	20.45	0.18	22.41	14.93	0.67	21.2	51.2
32375	00:02:09.500	3.69	20.45	0.18	22.47	14.95	0.67	21.2	51.2
32400	00:02:09.600	3.69	20.45	0.18	22.47	14.93	0.66	21.2	51.2
32425	00:02:09.700	3.69	20.45	0.18	22.48	14.94	0.66	21.2	51.2
32450	00:02:09.800	3.69	20.45	0.18	22.49	14.95	0.66	21.2	51.2
32475	00:02:09.900	3.69	20.45	0.18	22.49	14.96	0.67	21.2	51.2
32500	00:02:10.000	3.69	20.45	0.18	22.54	14.98	0.66	21.2	51.3
32525	00:02:10.100	3.69	20.45	0.18	22.6	15.02	0.66	21.2	51.3
32550	00:02:10.200	3.69	20.45	0.18	22.63	15	0.66	21.2	51.3
32575	00:02:10.300	3.69	20.45	0.18	22.64	14.99	0.66	21.2	51.3
32600	00:02:10.400	3.69	20.45	0.18	22.63	15	0.66	21.2	51.3
32625	00:02:10.500	3.69	20.45	0.18	22.62	15.02	0.66	21.2	51.3
32650	00:02:10.600	3.69	20.45	0.18	22.63	15.04	0.66	21.2	51.3
32675	00:02:10.700	3.69	20.45	0.18	22.61	15.06	0.67	21.2	51.3
32700	00:02:10.800	3.69	20.45	0.18	22.64	15.06	0.67	21.2	51.3
32725	00:02:10.900	3.69	20.45	0.18	22.67	15.07	0.66	21.2	51.3
32750	00:02:11.000	3.69	20.45	0.18	22.68	15.07	0.66	21.2	51.3
32775	00:02:11.100	3.69	20.45	0.18	22.65	15.08	0.67	21.2	51.3
32800	00:02:11.200	3.69	20.45	0.18	22.66	15.13	0.67	21.2	51.3
32825	00:02:11.300	3.69	20.45	0.18	22.66	15.18	0.67	21.2	51.3
32850	00:02:11.400	3.69	20.45	0.18	22.67	15.2	0.67	21.2	51.3
32875	00:02:11.500	3.69	20.45	0.18	22.66	15.2	0.67	21.2	51.3
32900	00:02:11.600	3.69	20.45	0.18	22.68	15.2	0.67	21.2	51.3
32925	00:02:11.700	3.69	20.45	0.18	22.72	15.22	0.67	21.2	51.3
32950	00:02:11.800	3.69	20.45	0.18	22.72	15.23	0.67	21.2	51.3
32975	00:02:11.900	3.69	20.44	0.18	22.73	15.22	0.67	21.2	51.3
33000	00:02:12.000	3.69	20.44	0.18	22.78	15.23	0.67	21.2	51.3
33025	00:02:12.100	3.69	20.44	0.18	22.79	15.26	0.67	21.2	51.3
33050	00:02:12.200	3.69	20.44	0.18	22.79	15.26	0.67	21.2	51.3
33075	00:02:12.300	3.7	20.44	0.18	22.82	15.25	0.67	21.2	51.3
33100	00:02:12.400	3.69	20.44	0.18	22.85	15.24	0.67	21.2	51.3
33125	00:02:12.500	3.7	20.44	0.18	22.88	15.22	0.67	21.2	51.3
33150	00:02:12.600	3.7	20.44	0.18	22.91	15.23	0.66	21.2	51.3
33175	00:02:12.700	3.7	20.44	0.18	22.88	15.21	0.66	21.2	51.3
33200	00:02:12.800	3.7	20.44	0.18	22.88	15.2	0.66	21.2	51.3
33225	00:02:12.900	3.7	20.44	0.18	22.9	15.24	0.67	21.2	51.3
33250	00:02:13.000	3.7	20.44	0.18	22.91	15.21	0.66	21.2	51.3
33275	00:02:13.100	3.7	20.44	0.18	22.93	15.18	0.66	21.2	51.3
33300	00:02:13.200	3.7	20.44	0.18	22.93	15.18	0.66	21.2	51.3
33325	00:02:13.300	3.7	20.44	0.18	22.94	15.17	0.66	21.2	51.3
33350	00:02:13.400	3.7	20.44	0.18	22.92	15.2	0.66	21.2	51.3
33375	00:02:13.500	3.7	20.44	0.18	22.93	15.22	0.66	21.2	51.3
33400	00:02:13.600	3.7	20.44	0.18	22.94	15.23	0.66	21.2	51.3
33425	00:02:13.700	3.7	20.44	0.18	22.94	15.25	0.66	21.2	51.3
33450	00:02:13.800	3.7	20.44	0.18	22.96	15.28	0.67	21.2	51.3
33475	00:02:13.900	3.7	20.44	0.18	22.96	15.27	0.67	21.2	51.3
33500	00:02:14.000	3.7	20.44	0.18	22.95	15.29	0.67	21.2	51.2
33525	00:02:14.100	3.7	20.44	0.18	22.98	15.3	0.67	21.2	51.2
33550	00:02:14.200	3.7	20.44	0.18	23	15.31	0.67	21.2	51.2
33575	00:02:14.300	3.7	20.44	0.18	23.01	15.31	0.67	21.2	51.2
33600	00:02:14.400	3.7	20.44	0.18	23.05	15.29	0.66	21.2	51.2
33625	00:02:14.500	3.7	20.44	0.18	23.09	15.29	0.66	21.2	51.2
33650	00:02:14.600	3.7	20.44	0.18	23.1	15.3	0.66	21.2	51.2
33675	00:02:14.700	3.7	20.44	0.18	23.13	15.33	0.66	21.2	51.2
33700	00:02:14.800	3.7	20.44	0.18	23.12	15.32	0.66	21.2	51.2
33725	00:02:14.900	3.7	20.44	0.18	23.16	15.35	0.66	21.2	51.2
33750	00:02:15.000	3.7	20.44	0.19	23.16	15.39	0.66	21.2	51.2
33775	00:02:15.100	3.7	20.44	0.19	23.2	15.4	0.66	21.2	51.2
33800	00:02:15.200	3.7	20.44	0.19	23.22	15.4	0.66	21.2	51.2
33825	00:02:15.300	3.7	20.44	0.19	23.26	15.43	0.66	21.2	51.2
33850	00:02:15.400	3.7	20.44	0.19	23.26	15.47	0.67	21.2	51.2
33875	00:02:15.500	3.7	20.44	0.19	23.23	15.49	0.67	21.2	51.2
33900	00:02:15.600	3.7	20.44	0.19	23.2	15.47	0.67	21.2	51.2
33925	00:02:15.700	3.7	20.44	0.19	23.25	15.49	0.67	21.2	51.2
33950	00:02:15.800	3.7	20.44	0.19	23.26	15.5	0.67	21.2	51.2
33975	00:02:15.900	3.7	20.44	0.19	23.26	15.51	0.67	21.2	51.2
34000	00:02:16.000	3.7	20.44	0.19	23.28	15.52	0.67	21.2	51.2
34025	00:02:16.100	3.7	20.44	0.19	23.26	15.52	0.67	21.2	51.2
34050	00:02:16.200	3.7	20.44	0.19	23.26	15.55	0.67	21.2	51.2
34075	00:02:16.300	3.7	20.44	0.19	23.25	15.56	0.67	21.2	51.2
34100	00:02:16.400	3.7	20.44	0.19	23.29	15.54	0.67	21.2	51.2
34125	00:02:16.500	3.7	20.44	0.19	23.25	15.57	0.67	21.2	51.2
34150	00:02:16.600	3.7	20.44	0.19	23.28	15.57	0.67	21.2	51.2
34175	00:02:16.700	3.7	20.44	0.19	23.28	15.6	0.67	21.2	51.2
34200	00:02:16.800	3.7	20.44	0.19	23.3	15.63	0.67	21.2	51.2
34225	00:02:16.900	3.7	20.44	0.19	23.3	15.63	0.67	21.2	51.2
34250	00:02:17.000	3.7	20.44	0.19	23.29	15.63	0.67	21.2	51.1
34275	00:02:17.100	3.7	20.44	0.19	23.35	15.65	0.67	21.2	51.1
34300	00:02:17.200	3.7	20.44	0.19	23.36	15.66	0.67	21.2	51.1
34325	00:02:17.300	3.7	20.44	0.19	23.38	15.65	0.67	21.2	51.1
34350	00:02:17.400	3.7	20.44	0.19	23.37	15.67	0.67	21.2	51.1
34375	00:02:17.500	3.7	20.44	0.19	23.38	15.69	0.67	21.2	51.1
34400	00:02:17.600	3.7	20.44	0.19	23.4	15.73	0.67	21.2	51.1
34425	00:02:17.700	3.7	20.44	0.19	23.44	15.69	0.67	21.2	51.1
34450	00:02:17.800	3.7	20.44	0.19	23.46	15.69	0.67	21.2	51.1
34475	00:02:17.900	3.7	20.44	0.19	23.48	15.7	0.67	21.2	51.1
34500	00:02:18.000	3.7	20.44	0.19	23.52	15.66	0.67	21.2	51.1
34525	00:02:18.100	3.7	20.44	0.19	23.48	15.66	0.67	21.2	51.1
34550	00:02:18.200	3.7	20.44	0.19	23.46	15.68	0.67	21.2	51.1
34575	00:02:18.300	3.7	20.44	0.19	23.46	15.71	0.67	21.2	51.1
34600	00:02:18.400	3.7	20.44	0.19	23.48	15.73	0.67	21.2	51.1
34625	00:02:18.500	3.7	20.44	0.19	23.56	15.75	0.67	21.2	51.1
34650	00:02:18.600	3.7	20.44	0.19	23.55	15.77	0.67	21.2	51.1
34675	00:02:18.700	3.7	20.44	0.19	23.56	15.78	0.67	21.2	51.1
34700	00:02:18.800	3.7	20.44	0.19	23.55	15.79	0.67	21.2	51.1
34725	00:02:18.900	3.7	20.44	0.19	23.57	15.83	0.67	21.2	51.1
34750	00:02:19.000	3.7	20.44	0.19	23.61	15.9	0.67	21.2	51.1
34775	00:02:19.100	3.7	20.44	0.19	23.61	15.91	0.67	21.2	51.1
34800	00:02:19.200	3.7	20.44	0.19	23.68	15.92	0.67	21.2	51.1
34825	00:02:19.300	3.7	20.44	0.19	23.67	15.96	0.67	21.2	51.1
34850	00:02:19.400	3.7	20.44	0.19	23.69	15.96	0.67	21.2	51.1
34875	00:02:19.500	3.7	20.44	0.19	23.69	15.96	0.67	21.2	51.1
34900	00:02:19.600	3.7	20.44	0.19	23.73	15.94	0.67	21.2	51.1
34925	00:02:19.700	3.7	20.44	0.19	23.71	16	0.67	21.2	51.1
34950	00:02:19.800	3.7	20.44	0.19	23.68	16.03	0.68	21.2	51.1
34975	00:02:19.900	3.7	20.44	0.19	23.7	16.02	0.68	21.2	51.1
35000	00:02:20.000	3.7	20.44	0.19	23.65	16.03	0.68	21.2	51.1
35025	00:02:20.100	3.7	20.44	0.19	23.68	16.06	0.68	21.2	51.1
35050	00:02:20.200	3.7	20.44	0.19	23.69	16.06	0.68	21.2	51.1
35075	00:02:20.300	3.7	20.44	0.19	23.69	16.05	0.68	21.2	51.1
35100	00:02:20.400	3.7	20.44	0.19	23.66	16.03	0.68	21.2	51.1
35125	00:02:20.500	3.7	20.44	0.19	23.64	16.03	0.68	21.2	51.1
35150	00:02:20.600	3.69	20.44	0.19	23.58	16.04	0.68	21.2	51.1
35175	00:02:20.700	3.69	20.44	0.19	23.61	16.01	0.68	21.2	51.1
35200	00:02:20.800	3.69	20.44	0.19	23.67	15.99	0.68	21.2	51.1
35225	00:02:20.900	3.69	20.44	0.19	23.66	16.01	0.68	21.2	51.1
35250	00:02:21.000	3.69	20.44	0.19	23.66	16.01	0.68	21.2	51.1
35275	00:02:21.100	3.69	20.44	0.19	23.68	15.99	0.68	21.2	51.1
35300	00:02:21.200	3.69	20.44	0.19	23.65	16	0.68	21.2	51.1
35325	00:02:21.300	3.69	20.44	0.19	23.71	16.03	0.68	21.2	51.1
35350	00:02:21.400	3.69	20.44	0.19	23.72	16.07	0.68	21.2	51.1
35375	00:02:21.500	3.69	20.44	0.19	23.73	16.06	0.68	21.2	51.1
35400	00:02:21.600	3.7	20.44	0.19	23.76	16.06	0.68	21.2	51.1
35425	00:02:21.700	3.7	20.44	0.19	23.74	16.06	0.68	21.2	51.1
35450	00:02:21.800	3.7	20.44	0.19	23.73	16.06	0.68	21.2	51.1
35475	00:02:21.900	3.7	20.44	0.19	23.74	16.04	0.68	21.2	51.1
35500	00:02:22.000	3.7	20.43	0.19	23.79	16.03	0.67	21.2	51
35525	00:02:22.100	3.7	20.44	0.19	23.77	16.04	0.67	21.2	51
35550	00:02:22.200	3.7	20.44	0.19	23.78	16	0.67	21.2	51
35575	00:02:22.300	3.7	20.44	0.19	23.77	15.99	0.67	21.2	51
35600	00:02:22.400	3.7	20.44	0.19	23.76	15.97	0.67	21.2	51
35625	00:02:22.500	3.7	20.44	0.19	23.74	15.97	0.67	21.2	51
35650	00:02:22.600	3.7	20.44	0.19	23.78	16	0.67	21.2	51
35675	00:02:22.700	3.7	20.44	0.19	23.76	16.03	0.67	21.2	51
35700	00:02:22.800	3.7	20.44	0.19	23.76	16.05	0.68	21.2	51
35725	00:02:22.900	3.7	20.43	0.19	23.8	16.09	0.68	21.2	51
35750	00:02:23.000	3.7	20.44	0.19	23.78	16.11	0.68	21.2	51
35775	00:02:23.100	3.7	20.44	0.19	23.77	16.1	0.68	21.2	51
35800	00:02:23.200	3.7	20.44	0.19	23.78	16.1	0.68	21.2	51
35825	00:02:23.300	3.7	20.44	0.19	23.76	16.09	0.68	21.2	51
35850	00:02:23.400	3.7	20.43	0.19	23.8	16.12	0.68	21.2	51
35875	00:02:23.500	3.7	20.43	0.19	23.85	16.12	0.68	21.2	51
35900	00:02:23.600	3.7	20.43	0.19	23.87	16.1	0.67	21.2	51
35925	00:02:23.700	3.7	20.43	0.19	23.9	16.11	0.67	21.2	51
35950	00:02:23.800	3.7	20.43	0.19	23.95	16.12	0.67	21.2	51
35975	00:02:23.900	3.7	20.43	0.19	23.9	16.11	0.67	21.2	51
36000	00:02:24.000	3.7	20.43	0.19	23.9	16.08	0.67	21.2	51
36025	00:02:24.100	3.7	20.43	0.19	23.97	16.08	0.67	21.2	51
36050	00:02:24.200	3.7	20.43	0.19	23.95	16.09	0.67	21.2	51
36075	00:02:24.300	3.7	20.43	0.19	23.97	16.07	0.67	21.2	51
36100	00:02:24.400	3.7	20.43	0.19	23.95	16.05	0.67	21.2	51
36125	00:02:24.500	3.7	20.43	0.19	23.95	16.08	0.67	21.2	51
36150	00:02:24.600	3.7	20.43	0.19	23.92	16.11	0.67	21.2	51
36175	00:02:24.700	3.7	20.43	0.19	23.94	16.08	0.67	21.2	51
36200	00:02:24.800	3.7	20.43	0.19	23.92	16.06	0.67	21.2	51
36225	00:02:24.900	3.7	20.43	0.19	23.93	16.05	0.67	21.2	51
36250	00:02:25.000	3.7	20.43	0.19	23.94	16.06	0.67	21.2	51
36275	00:02:25.100	3.7	20.43	0.19	23.91	16.07	0.67	21.2	51
36300	00:02:25.200	3.7	20.43	0.19	23.96	16.1	0.67	21.2	51
36325	00:02:25.300	3.7	20.43	0.19	23.93	16.13	0.67	21.2	51
36350	00:02:25.400	3.7	20.43	0.19	23.95	16.16	0.67	21.2	51
36375	00:02:25.500	3.7	20.43	0.19	23.93	16.17	0.68	21.2	51
36400	00:02:25.600	3.7	20.43	0.19	23.96	16.1	0.67	21.2	51
36425	00:02:25.700	3.7	20.43	0.19	23.94	16.12	0.67	21.2	51
36450	00:02:25.800	3.7	20.43	0.19	23.89	16.15	0.68	21.2	51
36475	00:02:25.900	3.7	20.43	0.19	23.91	16.18	0.68	21.2	51
36500	00:02:26.000	3.7	20.43	0.19	23.91	16.2	0.68	21.2	50.9
36525	00:02:26.100	3.7	20.43	0.19	23.93	16.21	0.68	21.2	50.9
36550	00:02:26.200	3.7	20.43	0.19	23.91	16.19	0.68	21.2	50.9
36575	00:02:26.300	3.7	20.43	0.19	23.91	16.19	0.68	21.2	50.9
36600	00:02:26.400	3.7	20.43	0.19	23.89	16.18	0.68	21.2	50.9
36625	00:02:26.500	3.7	20.43	0.19	23.93	16.18	0.68	21.2	50.9
36650	00:02:26.600	3.7	20.43	0.19	23.91	16.24	0.68	21.2	50.9
36675	00:02:26.700	3.7	20.43	0.19	23.91	16.24	0.68	21.2	50.9
36700	00:02:26.800	3.7	20.43	0.19	23.94	16.22	0.68	21.2	50.9
36725	00:02:26.900	3.7	20.43	0.19	23.97	16.22	0.68	21.2	50.9
36750	00:02:27.000	3.7	20.43	0.19	23.95	16.19	0.68	21.2	50.9
36775	00:02:27.100	3.7	20.43	0.19	23.92	16.19	0.68	21.2	50.9
36800	00:02:27.200	3.7	20.43	0.19	23.93	16.23	0.68	21.2	50.9
36825	00:02:27.300	3.7	20.43	0.19	23.97	16.25	0.68	21.2	50.9
36850	00:02:27.400	3.7	20.43	0.19	23.98	16.25	0.68	21.2	50.9
36875	00:02:27.500	3.7	20.43	0.19	23.96	16.26	0.68	21.2	50.9
36900	00:02:27.600	3.7	20.43	0.19	23.96	16.28	0.68	21.2	50.9
36925	00:02:27.700	3.7	20.43	0.19	23.97	16.27	0.68	21.2	50.9
36950	00:02:27.800	3.7	20.43	0.19	23.97	16.3	0.68	21.2	50.9
36975	00:02:27.900	3.7	20.43	0.19	23.96	16.3	0.68	21.2	50.9
37000	00:02:28.000	3.7	20.43	0.19	23.96	16.31	0.68	21.2	50.9
37025	00:02:28.100	3.7	20.43	0.19	24.01	16.33	0.68	21.2	50.9
37050	00:02:28.200	3.7	20.43	0.19	23.99	16.3	0.68	21.2	50.9
37075	00:02:28.300	3.7	20.43	0.19	23.98	16.29	0.68	21.2	50.9
37100	00:02:28.400	3.7	20.43	0.19	24	16.3	0.68	21.2	50.9
37125	00:02:28.500	3.7	20.43	0.19	24.03	16.3	0.68	21.2	50.9
37150	00:02:28.600	3.7	20.43	0.19	24.07	16.29	0.68	21.2	50.9
37175	00:02:28.700	3.7	20.43	0.19	24.07	16.34	0.68	21.2	50.9
37200	00:02:28.800	3.7	20.43	0.19	24.08	16.37	0.68	21.2	50.9
37225	00:02:28.900	3.7	20.43	0.19	24.05	16.39	0.68	21.2	50.9
37250	00:02:29.000	3.7	20.43	0.19	24.1	16.4	0.68	21.2	50.9
37275	00:02:29.100	3.7	20.43	0.19	24.07	16.39	0.68	21.2	50.9
37300	00:02:29.200	3.7	20.43	0.19	24.09	16.4	0.68	21.2	50.9
37325	00:02:29.300	3.7	20.43	0.2	24.12	16.42	0.68	21.2	50.9
37350	00:02:29.400	3.7	20.43	0.2	24.14	16.44	0.68	21.2	50.9
37375	00:02:29.500	3.69	20.43	0.2	24.11	16.44	0.68	21.2	50.9
37400	00:02:29.600	3.69	20.43	0.2	24.09	16.42	0.68	21.2	50.9
37425	00:02:29.700	3.69	20.43	0.19	24.12	16.4	0.68	21.2	50.9
37450	00:02:29.800	3.69	20.43	0.19	24.14	16.39	0.68	21.2	50.9
37475	00:02:29.900	3.69	20.43	0.19	24.19	16.37	0.68	21.2	50.9
37500	00:02:30.000	3.69	20.43	0.19	24.22	16.39	0.68	21.2	50.9
37525	00:02:30.100	3.69	20.43	0.2	24.24	16.4	0.68	21.2	50.9
37550	00:02:30.200	3.69	20.43	0.19	24.28	16.4	0.68	21.2	50.9
37575	00:02:30.300	3.69	20.43	0.2	24.26	16.4	0.68	21.2	50.9
37600	00:02:30.400	3.69	20.43	0.2	24.26	16.42	0.68	21.2	50.9
37625	00:02:30.500	3.69	20.43	0.2	24.31	16.42	0.68	21.2	50.9
37650	00:02:30.600	3.7	20.43	0.2	24.32	16.44	0.68	21.2	50.9
37675	00:02:30.700	3.7	20.43	0.2	24.34	16.46	0.68	21.2	50.9
37700	00:02:30.800	3.7	20.43	0.2	24.37	16.46	0.68	21.2	50.9
37725	00:02:30.900	3.7	20.43	0.2	24.36	16.49	0.68	21.2	50.9
37750	00:02:31.000	3.7	20.43	0.2	24.34	16.5	0.68	21.2	50.9
37775	00:02:31.100	3.7	20.43	0.2	24.36	16.51	0.68	21.2	50.9
37800	00:02:31.200	3.7	20.43	0.2	24.35	16.52	0.68	21.2	50.9
37825	00:02:31.300	3.7	20.43	0.2	24.37	16.55	0.68	21.2	50.9
37850	00:02:31.400	3.7	20.43	0.2	24.39	16.54	0.68	21.2	50.9
37875	00:02:31.500	3.7	20.43	0.2	24.4	16.56	0.68	21.2	50.9
37900	00:02:31.600	3.7	20.43	0.2	24.43	16.57	0.68	21.2	50.9
37925	00:02:31.700	3.7	20.43	0.2	24.44	16.58	0.68	21.2	50.9
37950	00:02:31.800	3.7	20.43	0.2	24.4	16.6	0.68	21.2	50.9
37975	00:02:31.900	3.7	20.43	0.2	24.41	16.62	0.68	21.2	50.9
38000	00:02:32.000	3.7	20.43	0.2	24.4	16.65	0.68	21.2	50.9
38025	00:02:32.100	3.7	20.43	0.2	24.41	16.67	0.68	21.2	50.9
38050	00:02:32.200	3.7	20.43	0.2	24.41	16.67	0.68	21.2	50.9
38075	00:02:32.300	3.7	20.43	0.2	24.45	16.64	0.68	21.2	50.9
38100	00:02:32.400	3.7	20.43	0.2	24.45	16.65	0.68	21.2	50.9
38125	00:02:32.500	3.7	20.43	0.2	24.42	16.66	0.68	21.2	50.9
38150	00:02:32.600	3.7	20.43	0.2	24.42	16.66	0.68	21.2	50.9
38175	00:02:32.700	3.7	20.43	0.2	24.39	16.66	0.68	21.2	50.9
38200	00:02:32.800	3.7	20.43	0.2	24.42	16.65	0.68	21.2	50.9
38225	00:02:32.900	3.7	20.43	0.2	24.46	16.63	0.68	21.2	50.9
38250	00:02:33.000	3.7	20.43	0.2	24.47	16.59	0.68	21.2	50.9
38275	00:02:33.100	3.7	20.43	0.2	24.48	16.57	0.68	21.2	50.9
38300	00:02:33.200	3.7	20.43	0.2	24.48	16.59	0.68	21.2	50.9
38325	00:02:33.300	3.7	20.43	0.2	24.47	16.6	0.68	21.2	50.9
38350	00:02:33.400	3.7	20.43	0.2	24.46	16.6	0.68	21.2	50.9
38375	00:02:33.500	3.7	20.43	0.2	24.5	16.56	0.68	21.2	50.9
38400	00:02:33.600	3.7	20.43	0.2	24.51	16.55	0.68	21.2	50.9
38425	00:02:33.700	3.7	20.43	0.2	24.51	16.54	0.67	21.2	50.9
38450	00:02:33.800	3.7	20.43	0.2	24.53	16.53	0.67	21.2	50.9
38475	00:02:33.900	3.7	20.43	0.2	24.53	16.56	0.67	21.2	50.9
38500	00:02:34.000	3.7	20.43	0.2	24.55	16.58	0.68	21.2	50.9
38525	00:02:34.100	3.7	20.43	0.2	24.52	16.61	0.68	21.2	50.9
38550	00:02:34.200	3.7	20.43	0.2	24.57	16.61	0.68	21.2	50.9
38575	00:02:34.300	3.7	20.43	0.2	24.54	16.61	0.68	21.2	50.9
38600	00:02:34.400	3.7	20.43	0.2	24.55	16.62	0.68	21.2	50.9
38625	00:02:34.500	3.7	20.43	0.2	24.56	16.66	0.68	21.2	50.9
38650	00:02:34.600	3.7	20.43	0.2	24.57	16.68	0.68	21.2	50.9
38675	00:02:34.700	3.7	20.43	0.2	24.56	16.68	0.68	21.2	50.9
38700	00:02:34.800	3.7	20.43	0.2	24.57	16.69	0.68	21.2	50.9
38725	00:02:34.900	3.7	20.43	0.2	24.48	16.66	0.68	21.2	50.9
38750	00:02:35.000	3.7	20.43	0.2	24.51	16.64	0.68	21.2	50.9
38775	00:02:35.100	3.7	20.43	0.2	24.53	16.61	0.68	21.2	50.9
38800	00:02:35.200	3.7	20.43	0.2	24.51	16.62	0.68	21.2	50.9
38825	00:02:35.300	3.7	20.43	0.2	24.52	16.62	0.68	21.2	50.9
38850	00:02:35.400	3.7	20.43	0.2	24.53	16.62	0.68	21.2	50.9
38875	00:02:35.500	3.7	20.43	0.2	24.49	16.61	0.68	21.2	50.9
38900	00:02:35.600	3.7	20.43	0.2	24.5	16.63	0.68	21.2	50.9
38925	00:02:35.700	3.7	20.43	0.2	24.52	16.64	0.68	21.2	50.9
38950	00:02:35.800	3.7	20.43	0.2	24.5	16.65	0.68	21.2	50.9
38975	00:02:35.900	3.7	20.43	0.2	24.56	16.67	0.68	21.2	50.9
39000	00:02:36.000	3.7	20.43	0.2	24.57	16.71	0.68	21.2	50.9
39025	00:02:36.100	3.7	20.43	0.2	24.59	16.68	0.68	21.2	50.9
39050	00:02:36.200	3.7	20.43	0.2	24.61	16.69	0.68	21.2	50.9
39075	00:02:36.300	3.7	20.43	0.2	24.63	16.72	0.68	21.2	50.9
39100	00:02:36.400	3.7	20.43	0.2	24.64	16.72	0.68	21.2	50.9
39125	00:02:36.500	3.7	20.43	0.2	24.69	16.71	0.68	21.2	50.9
39150	00:02:36.600	3.7	20.43	0.2	24.67	16.71	0.68	21.2	50.9
39175	00:02:36.700	3.7	20.43	0.2	24.69	16.71	0.68	21.2	50.9
39200	00:02:36.800	3.7	20.43	0.2	24.71	16.73	0.68	21.2	50.9
39225	00:02:36.900	3.7	20.43	0.2	24.71	16.75	0.68	21.2	50.9
39250	00:02:37.000	3.7	20.43	0.2	24.7	16.75	0.68	21.2	51
39275	00:02:37.100	3.7	20.43	0.2	24.72	16.78	0.68	21.2	51
39300	00:02:37.200	3.7	20.43	0.2	24.73	16.8	0.68	21.2	51
39325	00:02:37.300	3.7	20.43	0.2	24.7	16.79	0.68	21.2	51
39350	00:02:37.400	3.7	20.43	0.2	24.68	16.78	0.68	21.2	51
39375	00:02:37.500	3.7	20.43	0.2	24.71	16.8	0.68	21.2	51
39400	00:02:37.600	3.7	20.43	0.2	24.74	16.79	0.68	21.2	51
39425	00:02:37.700	3.7	20.43	0.2	24.73	16.8	0.68	21.2	51
39450	00:02:37.800	3.7	20.43	0.2	24.76	16.8	0.68	21.2	51
39475	00:02:37.900	3.7	20.43	0.2	24.76	16.81	0.68	21.2	51
39500	00:02:38.000	3.7	20.43	0.2	24.76	16.81	0.68	21.2	51
39525	00:02:38.100	3.7	20.43	0.2	24.78	16.84	0.68	21.2	51
39550	00:02:38.200	3.7	20.43	0.2	24.77	16.82	0.68	21.2	51
39575	00:02:38.300	3.7	20.43	0.2	24.78	16.82	0.68	21.2	51
39600	00:02:38.400	3.7	20.43	0.2	24.8	16.84	0.68	21.2	51
39625	00:02:38.500	3.7	20.43	0.2	24.78	16.84	0.68	21.2	51
39650	00:02:38.600	3.7	20.43	0.2	24.79	16.87	0.68	21.2	51
39675	00:02:38.700	3.7	20.43	0.2	24.76	16.87	0.68	21.2	51
39700	00:02:38.800	3.7	20.43	0.2	24.78	16.88	0.68	21.2	51
39725	00:02:38.900	3.7	20.43	0.2	24.82	16.88	0.68	21.2	51
39750	00:02:39.000	3.7	20.43	0.2	24.82	16.87	0.68	21.2	51
39775	00:02:39.100	3.7	20.43	0.2	24.8	16.85	0.68	21.2	51
39800	00:02:39.200	3.7	20.43	0.2	24.82	16.89	0.68	21.2	51
39825	00:02:39.300	3.7	20.43	0.2	24.86	16.91	0.68	21.2	51
39850	00:02:39.400	3.7	20.43	0.2	24.86	16.92	0.68	21.2	51
39875	00:02:39.500	3.7	20.43	0.2	24.85	16.93	0.68	21.2	51
39900	00:02:39.600	3.7	20.42	0.2	24.87	16.92	0.68	21.2	51
39925	00:02:39.700	3.7	20.42	0.2	24.96	16.94	0.68	21.2	51
39950	00:02:39.800	3.7	20.42	0.2	24.94	16.93	0.68	21.2	51
39975	00:02:39.900	3.7	20.42	0.2	24.93	16.92	0.68	21.2	51
40000	00:02:40.000	3.7	20.42	0.2	24.95	16.93	0.68	21.2	51
40025	00:02:40.100	3.7	20.42	0.2	24.98	16.97	0.68	21.2	51
40050	00:02:40.200	3.7	20.42	0.2	24.99	16.97	0.68	21.2	51
40075	00:02:40.300	3.7	20.42	0.2	24.99	16.97	0.68	21.2	51
40100	00:02:40.400	3.7	20.42	0.2	25.03	16.97	0.68	21.2	51
40125	00:02:40.500	3.7	20.42	0.2	25.07	16.98	0.68	21.2	51
40150	00:02:40.600	3.7	20.42	0.2	25.07	17.02	0.68	21.2	51
40175	00:02:40.700	3.7	20.42	0.2	25.07	17.02	0.68	21.2	51
40200	00:02:40.800	3.7	20.42	0.2	25.09	17.04	0.68	21.2	51
40225	00:02:40.900	3.7	20.42	0.2	25.13	17.07	0.68	21.2	51
40250	00:02:41.000	3.7	20.42	0.2	25.16	17.1	0.68	21.2	51
40275	00:02:41.100	3.7	20.42	0.2	25.13	17.12	0.68	21.2	51
40300	00:02:41.200	3.7	20.42	0.2	25.13	17.11	0.68	21.2	51
40325	00:02:41.300	3.7	20.42	0.2	25.18	17.12	0.68	21.2	51
40350	00:02:41.400	3.7	20.42	0.2	25.17	17.12	0.68	21.2	51
40375	00:02:41.500	3.7	20.42	0.2	25.18	17.12	0.68	21.2	51
40400	00:02:41.600	3.7	20.42	0.2	25.18	17.11	0.68	21.2	51
40425	00:02:41.700	3.7	20.42	0.2	25.19	17.09	0.68	21.2	51
40450	00:02:41.800	3.7	20.42	0.2	25.22	17.09	0.68	21.2	51
40475	00:02:41.900	3.7	20.42	0.2	25.2	17.1	0.68	21.2	51
40500	00:02:42.000	3.7	20.42	0.2	25.26	17.11	0.68	21.2	51
40525	00:02:42.100	3.7	20.42	0.2	25.29	17.11	0.68	21.2	51
40550	00:02:42.200	3.7	20.42	0.2	25.28	17.14	0.68	21.2	51
40575	00:02:42.300	3.7	20.42	0.2	25.25	17.15	0.68	21.2	51
40600	00:02:42.400	3.7	20.42	0.2	25.25	17.17	0.68	21.2	51
40625	00:02:42.500	3.7	20.42	0.2	25.25	17.18	0.68	21.2	51
40650	00:02:42.600	3.7	20.42	0.2	25.3	17.22	0.68	21.2	51
40675	00:02:42.700	3.7	20.42	0.2	25.29	17.24	0.68	21.2	51
40700	00:02:42.800	3.7	20.42	0.2	25.21	17.25	0.68	21.2	51
40725	00:02:42.900	3.7	20.42	0.2	25.26	17.27	0.68	21.2	51
40750	00:02:43.000	3.7	20.42	0.2	25.21	17.25	0.68	21.2	51
40775	00:02:43.100	3.7	20.42	0.2	25.2	17.27	0.69	21.2	51
40800	00:02:43.200	3.7	20.42	0.2	25.27	17.26	0.68	21.2	51
40825	00:02:43.300	3.7	20.42	0.2	25.28	17.28	0.68	21.2	51
40850	00:02:43.400	3.7	20.42	0.2	25.3	17.29	0.68	21.2	51
40875	00:02:43.500	3.7	20.42	0.2	25.28	17.29	0.68	21.2	51
40900	00:02:43.600	3.7	20.42	0.2	25.25	17.3	0.69	21.2	51
40925	00:02:43.700	3.7	20.42	0.2	25.25	17.32	0.69	21.2	51
40950	00:02:43.800	3.7	20.42	0.2	25.31	17.32	0.68	21.2	51
40975	00:02:43.900	3.7	20.42	0.2	25.33	17.33	0.68	21.2	51
41000	00:02:44.000	3.7	20.42	0.2	25.34	17.34	0.68	21.2	51
41025	00:02:44.100	3.7	20.42	0.2	25.33	17.34	0.68	21.2	51
41050	00:02:44.200	3.7	20.42	0.2	25.3	17.33	0.69	21.2	51
41075	00:02:44.300	3.7	20.42	0.2	25.29	17.32	0.68	21.2	51
41100	00:02:44.400	3.7	20.42	0.2	25.31	17.33	0.68	21.2	51
41125	00:02:44.500	3.7	20.42	0.2	25.3	17.32	0.68	21.2	51
41150	00:02:44.600	3.7	20.42	0.2	25.32	17.29	0.68	21.2	51
41175	00:02:44.700	3.7	20.42	0.2	25.34	17.32	0.68	21.2	51
41200	00:02:44.800	3.7	20.42	0.2	25.34	17.32	0.68	21.2	51
41225	00:02:44.900	3.7	20.42	0.2	25.28	17.32	0.69	21.2	51
41250	00:02:45.000	3.7	20.42	0.2	25.29	17.31	0.68	21.2	50.9
41275	00:02:45.100	3.7	20.42	0.2	25.29	17.3	0.68	21.2	50.9
41300	00:02:45.200	3.7	20.42	0.2	25.29	17.35	0.69	21.2	50.9
41325	00:02:45.300	3.7	20.42	0.2	25.32	17.33	0.68	21.2	50.9
41350	00:02:45.400	3.7	20.42	0.2	25.3	17.32	0.68	21.2	50.9
41375	00:02:45.500	3.7	20.42	0.2	25.35	17.34	0.68	21.2	50.9
41400	00:02:45.600	3.7	20.42	0.2	25.33	17.33	0.68	21.2	50.9
41425	00:02:45.700	3.7	20.42	0.2	25.32	17.32	0.68	21.2	50.9
41450	00:02:45.800	3.7	20.42	0.2	25.35	17.34	0.68	21.2	50.9
41475	00:02:45.900	3.7	20.42	0.2	25.36	17.31	0.68	21.2	50.9
41500	00:02:46.000	3.7	20.42	0.2	25.35	17.33	0.68	21.2	50.9
41525	00:02:46.100	3.7	20.42	0.2	25.38	17.35	0.68	21.2	50.9
41550	00:02:46.200	3.7	20.42	0.2	25.36	17.31	0.68	21.2	50.9
41575	00:02:46.300	3.7	20.42	0.2	25.35	17.32	0.68	21.2	50.9
41600	00:02:46.400	3.7	20.42	0.2	25.36	17.34	0.68	21.2	50.9
41625	00:02:46.500	3.7	20.42	0.2	25.33	17.34	0.68	21.2	50.9
41650	00:02:46.600	3.7	20.42	0.2	25.34	17.38	0.69	21.2	50.9
41675	00:02:46.700	3.7	20.42	0.2	25.34	17.37	0.69	21.2	50.9
41700	00:02:46.800	3.7	20.42	0.2	25.28	17.36	0.69	21.2	50.9
41725	00:02:46.900	3.7	20.42	0.2	25.33	17.4	0.69	21.2	50.9
41750	00:02:47.000	3.7	20.42	0.2	25.31	17.4	0.69	21.2	50.9
41775	00:02:47.100	3.7	20.42	0.2	25.31	17.39	0.69	21.2	50.9
41800	00:02:47.200	3.7	20.42	0.2	25.33	17.39	0.69	21.2	50.9
41825	00:02:47.300	3.7	20.42	0.2	25.31	17.4	0.69	21.2	50.9
41850	00:02:47.400	3.7	20.42	0.2	25.32	17.41	0.69	21.2	50.9
41875	00:02:47.500	3.7	20.42	0.2	25.35	17.42	0.69	21.2	50.9
41900	00:02:47.600	3.7	20.42	0.2	25.37	17.4	0.69	21.2	50.9
41925	00:02:47.700	3.7	20.42	0.2	25.38	17.39	0.69	21.2	50.9
41950	00:02:47.800	3.7	20.42	0.2	25.4	17.42	0.69	21.2	50.9
41975	00:02:47.900	3.7	20.42	0.2	25.4	17.4	0.68	21.2	50.9
42000	00:02:48.000	3.7	20.42	0.2	25.4	17.43	0.69	21.2	50.9
42025	00:02:48.100	3.7	20.42	0.2	25.39	17.45	0.69	21.2	50.9
42050	00:02:48.200	3.7	20.42	0.2	25.37	17.45	0.69	21.2	50.9
42075	00:02:48.300	3.7	20.42	0.2	25.43	17.45	0.69	21.2	50.9
42100	00:02:48.400	3.7	20.42	0.2	25.45	17.44	0.69	21.2	50.9
42125	00:02:48.500	3.7	20.42	0.2	25.46	17.41	0.68	21.2	50.9
42150	00:02:48.600	3.7	20.42	0.2	25.49	17.44	0.68	21.2	50.9
42175	00:02:48.700	3.7	20.42	0.2	25.5	17.43	0.68	21.2	50.9
42200	00:02:48.800	3.7	20.42	0.2	25.52	17.41	0.68	21.2	50.9
42225	00:02:48.900	3.7	20.42	0.2	25.51	17.41	0.68	21.2	50.9
42250	00:02:49.000	3.7	20.42	0.2	25.54	17.4	0.68	21.2	50.9
42275	00:02:49.100	3.7	20.42	0.2	25.56	17.42	0.68	21.2	50.9
42300	00:02:49.200	3.7	20.42	0.2	25.57	17.43	0.68	21.2	50.9
42325	00:02:49.300	3.7	20.42	0.2	25.54	17.45	0.68	21.2	50.9
42350	00:02:49.400	3.7	20.42	0.2	25.53	17.44	0.68	21.2	50.9
42375	00:02:49.500	3.7	20.42	0.21	25.52	17.46	0.68	21.2	50.9
42400	00:02:49.600	3.7	20.42	0.2	25.48	17.42	0.68	21.2	50.9
42425	00:02:49.700	3.7	20.42	0.2	25.48	17.44	0.68	21.2	50.9
42450	00:02:49.800	3.7	20.42	0.2	25.49	17.45	0.68	21.2	50.9
42475	00:02:49.900	3.7	20.42	0.2	25.51	17.45	0.68	21.2	50.9
42500	00:02:50.000	3.7	20.42	0.2	25.51	17.45	0.68	21.2	50.9
42525	00:02:50.100	3.7	20.42	0.2	25.53	17.44	0.68	21.2	50.9
42550	00:02:50.200	3.69	20.42	0.2	25.51	17.44	0.68	21.2	50.9
42575	00:02:50.300	3.69	20.42	0.2	25.56	17.43	0.68	21.2	50.9
42600	00:02:50.400	3.69	20.42	0.2	25.53	17.45	0.68	21.2	50.9
42625	00:02:50.500	3.69	20.42	0.2	25.5	17.45	0.68	21.2	50.9
42650	00:02:50.600	3.69	20.42	0.21	25.47	17.48	0.69	21.2	50.9
42675	00:02:50.700	3.69	20.42	0.21	25.48	17.51	0.69	21.2	50.9
42700	00:02:50.800	3.69	20.42	0.21	25.44	17.5	0.69	21.2	50.9
42725	00:02:50.900	3.69	20.42	0.21	25.45	17.51	0.69	21.2	50.9
42750	00:02:51.000	3.69	20.42	0.21	25.48	17.49	0.69	21.2	50.9
42775	00:02:51.100	3.69	20.42	0.21	25.48	17.49	0.69	21.2	50.9
42800	00:02:51.200	3.7	20.42	0.21	25.54	17.51	0.69	21.2	50.9
42825	00:02:51.300	3.7	20.42	0.21	25.51	17.54	0.69	21.2	50.9
42850	00:02:51.400	3.7	20.42	0.21	25.54	17.53	0.69	21.2	50.9
42875	00:02:51.500	3.7	20.42	0.21	25.59	17.52	0.68	21.2	50.9
42900	00:02:51.600	3.7	20.42	0.21	25.61	17.53	0.68	21.2	50.9
42925	00:02:51.700	3.7	20.42	0.21	25.6	17.5	0.68	21.2	50.9
42950	00:02:51.800	3.7	20.42	0.21	25.69	17.51	0.68	21.2	50.9
42975	00:02:51.900	3.7	20.42	0.21	25.68	17.51	0.68	21.2	50.9
43000	00:02:52.000	3.7	20.42	0.21	25.63	17.53	0.68	21.2	50.8
43025	00:02:52.100	3.7	20.42	0.21	25.6	17.54	0.69	21.2	50.8
43050	00:02:52.200	3.7	20.42	0.21	25.6	17.52	0.68	21.2	50.8
43075	00:02:52.300	3.7	20.42	0.21	25.59	17.5	0.68	21.2	50.8
43100	00:02:52.400	3.7	20.42	0.2	25.61	17.47	0.68	21.2	50.8
43125	00:02:52.500	3.7	20.42	0.21	25.56	17.51	0.68	21.2	50.8
43150	00:02:52.600	3.7	20.42	0.21	25.61	17.51	0.68	21.2	50.8
43175	00:02:52.700	3.7	20.42	0.21	25.62	17.51	0.68	21.2	50.8
43200	00:02:52.800	3.7	20.42	0.21	25.52	17.52	0.69	21.2	50.8
43225	00:02:52.900	3.7	20.42	0.21	25.52	17.52	0.69	21.2	50.8
43250	00:02:53.000	3.7	20.42	0.21	25.52	17.54	0.69	21.2	50.8
43275	00:02:53.100	3.7	20.42	0.21	25.57	17.52	0.69	21.2	50.8
43300	00:02:53.200	3.7	20.42	0.21	25.53	17.54	0.69	21.2	50.8
43325	00:02:53.300	3.7	20.42	0.21	25.58	17.56	0.69	21.2	50.8
43350	00:02:53.400	3.7	20.42	0.21	25.55	17.58	0.69	21.2	50.8
43375	00:02:53.500	3.7	20.42	0.21	25.61	17.55	0.69	21.2	50.8
43400	00:02:53.600	3.7	20.42	0.21	25.6	17.55	0.69	21.2	50.8
43425	00:02:53.700	3.7	20.42	0.21	25.59	17.57	0.69	21.2	50.8
43450	00:02:53.800	3.7	20.42	0.21	25.62	17.58	0.69	21.2	50.8
43475	00:02:53.900	3.7	20.42	0.21	25.6	17.62	0.69	21.2	50.8
43500	00:02:54.000	3.7	20.42	0.21	25.63	17.61	0.69	21.2	50.8
43525	00:02:54.100	3.7	20.42	0.21	25.63	17.62	0.69	21.2	50.8
43550	00:02:54.200	3.7	20.42	0.21	25.7	17.6	0.68	21.2	50.8
43575	00:02:54.300	3.7	20.42	0.21	25.66	17.6	0.69	21.2	50.8
43600	00:02:54.400	3.7	20.42	0.21	25.72	17.61	0.68	21.2	50.8
43625	00:02:54.500	3.7	20.42	0.21	25.67	17.64	0.69	21.2	50.8
43650	00:02:54.600	3.7	20.42	0.21	25.67	17.65	0.69	21.2	50.8
43675	00:02:54.700	3.7	20.42	0.21	25.67	17.65	0.69	21.2	50.8
43700	00:02:54.800	3.7	20.42	0.21	25.67	17.66	0.69	21.2	50.8
43725	00:02:54.900	3.7	20.42	0.21	25.72	17.69	0.69	21.2	50.8
43750	00:02:55.000	3.7	20.42	0.21	25.73	17.7	0.69	21.2	50.8
43775	00:02:55.100	3.7	20.42	0.21	25.72	17.72	0.69	21.2	50.8
43800	00:02:55.200	3.7	20.42	0.21	25.71	17.71	0.69	21.2	50.8
43825	00:02:55.300	3.7	20.42	0.21	25.72	17.72	0.69	21.2	50.8
43850	00:02:55.400	3.7	20.42	0.21	25.73	17.71	0.69	21.2	50.8
43875	00:02:55.500	3.7	20.42	0.21	25.74	17.73	0.69	21.2	50.8
43900	00:02:55.600	3.7	20.42	0.21	25.75	17.73	0.69	21.2	50.8
43925	00:02:55.700	3.7	20.42	0.21	25.79	17.74	0.69	21.2	50.8
43950	00:02:55.800	3.7	20.42	0.21	25.85	17.71	0.69	21.2	50.8
43975	00:02:55.900	3.7	20.42	0.21	25.81	17.71	0.69	21.2	50.8
44000	00:02:56.000	3.7	20.42	0.21	25.8	17.73	0.69	21.2	50.8
44025	00:02:56.100	3.7	20.42	0.21	25.82	17.73	0.69	21.2	50.8
44050	00:02:56.200	3.7	20.42	0.21	25.85	17.77	0.69	21.2	50.8
44075	00:02:56.300	3.7	20.42	0.21	25.85	17.78	0.69	21.2	50.8
44100	00:02:56.400	3.7	20.42	0.21	25.85	17.8	0.69	21.2	50.8
44125	00:02:56.500	3.7	20.42	0.21	25.89	17.77	0.69	21.2	50.8
44150	00:02:56.600	3.7	20.42	0.21	25.9	17.78	0.69	21.2	50.8
44175	00:02:56.700	3.7	20.42	0.21	25.89	17.8	0.69	21.2	50.8
44200	00:02:56.800	3.7	20.42	0.21	25.89	17.84	0.69	21.2	50.8
44225	00:02:56.900	3.7	20.42	0.21	25.91	17.84	0.69	21.2	50.8
44250	00:02:57.000	3.7	20.42	0.21	25.91	17.84	0.69	21.2	50.8
44275	00:02:57.100	3.7	20.42	0.21	25.91	17.86	0.69	21.2	50.8
44300	00:02:57.200	3.7	20.42	0.21	25.89	17.83	0.69	21.2	50.8
44325	00:02:57.300	3.7	20.42	0.21	25.91	17.83	0.69	21.2	50.8
44350	00:02:57.400	3.7	20.42	0.21	25.86	17.82	0.69	21.2	50.8
44375	00:02:57.500	3.7	20.42	0.21	25.85	17.83	0.69	21.2	50.8
44400	00:02:57.600	3.7	20.42	0.21	25.85	17.81	0.69	21.2	50.8
44425	00:02:57.700	3.7	20.42	0.21	25.86	17.79	0.69	21.2	50.8
44450	00:02:57.800	3.7	20.42	0.21	25.83	17.79	0.69	21.2	50.8
44475	00:02:57.900	3.7	20.42	0.21	25.83	17.76	0.69	21.2	50.8
44500	00:02:58.000	3.7	20.42	0.21	25.85	17.75	0.69	21.2	50.8
44525	00:02:58.100	3.7	20.42	0.21	25.88	17.7	0.68	21.2	50.8
44550	00:02:58.200	3.7	20.42	0.21	25.83	17.7	0.69	21.2	50.8
44575	00:02:58.300	3.7	20.42	0.21	25.85	17.71	0.68	21.2	50.8
44600	00:02:58.400	3.7	20.42	0.21	25.88	17.73	0.69	21.2	50.8
44625	00:02:58.500	3.7	20.42	0.21	25.89	17.73	0.69	21.2	50.8
44650	00:02:58.600	3.7	20.42	0.21	25.84	17.77	0.69	21.2	50.8
44675	00:02:58.700	3.7	20.42	0.21	25.86	17.76	0.69	21.2	50.8
44700	00:02:58.800	3.7	20.42	0.21	25.86	17.76	0.69	21.2	50.8
44725	00:02:58.900	3.7	20.42	0.21	25.87	17.78	0.69	21.2	50.8
44750	00:02:59.000	3.7	20.42	0.21	25.88	17.81	0.69	21.2	50.9
44775	00:02:59.100	3.7	20.42	0.21	25.85	17.85	0.69	21.2	50.9
44800	00:02:59.200	3.7	20.41	0.21	25.91	17.83	0.69	21.2	50.9
44825	00:02:59.300	3.7	20.41	0.21	25.9	17.85	0.69	21.2	50.9
44850	00:02:59.400	3.7	20.41	0.21	25.91	17.87	0.69	21.2	50.9
44875	00:02:59.500	3.7	20.41	0.21	25.89	17.86	0.69	21.2	50.9
44900	00:02:59.600	3.7	20.41	0.21	25.96	17.86	0.69	21.2	50.9
44925	00:02:59.700	3.7	20.41	0.21	25.91	17.88	0.69	21.2	50.9
44950	00:02:59.800	3.7	20.41	0.21	25.97	17.86	0.69	21.2	50.9
44975	00:02:59.900	3.7	20.41	0.21	25.99	17.84	0.69	21.2	50.9
45000	00:03:00.000	3.7	20.41	0.21	25.99	17.84	0.69	21.2	50.9
45025	00:03:00.100	3.7	20.41	0.21	26.02	17.81	0.68	21.2	50.9
45050	00:03:00.200	3.7	20.41	0.21	26.02	17.85	0.69	21.2	50.9
45075	00:03:00.300	3.7	20.41	0.21	25.99	17.85	0.69	21.2	50.9
45100	00:03:00.400	3.7	20.41	0.21	26	17.85	0.69	21.2	50.9
45125	00:03:00.500	3.7	20.41	0.21	26.03	17.85	0.69	21.2	50.9
45150	00:03:00.600	3.7	20.41	0.21	26.01	17.83	0.69	21.2	50.9
45175	00:03:00.700	3.7	20.41	0.21	26.01	17.85	0.69	21.2	50.9
45200	00:03:00.800	3.69	20.41	0.21	25.98	17.88	0.69	21.2	50.9
45225	00:03:00.900	3.69	20.41	0.21	25.95	17.93	0.69	21.2	50.9
45250	00:03:01.000	3.69	20.41	0.21	25.94	17.9	0.69	21.2	50.9
45275	00:03:01.100	3.69	20.41	0.21	25.95	17.9	0.69	21.2	50.9
45300	00:03:01.200	3.69	20.41	0.21	25.93	17.87	0.69	21.2	50.9
45325	00:03:01.300	3.69	20.41	0.21	25.96	17.84	0.69	21.2	50.9
45350	00:03:01.400	3.69	20.41	0.21	25.96	17.84	0.69	21.2	50.9
45375	00:03:01.500	3.69	20.41	0.21	25.96	17.83	0.69	21.2	50.9
45400	00:03:01.600	3.69	20.41	0.21	25.98	17.83	0.69	21.2	50.9
45425	00:03:01.700	3.69	20.41	0.21	26	17.78	0.68	21.2	50.9
45450	00:03:01.800	3.69	20.41	0.21	26.01	17.79	0.68	21.2	50.9
45475	00:03:01.900	3.69	20.41	0.21	26.05	17.77	0.68	21.2	50.9
45500	00:03:02.000	3.69	20.41	0.21	26.08	17.8	0.68	21.2	50.9
45525	00:03:02.100	3.69	20.41	0.21	26.1	17.82	0.68	21.2	50.9
45550	00:03:02.200	3.7	20.41	0.21	26.13	17.85	0.68	21.2	50.9
45575	00:03:02.300	3.7	20.41	0.21	26.13	17.9	0.68	21.2	50.9
45600	00:03:02.400	3.7	20.41	0.21	26.14	17.89	0.68	21.2	50.9
45625	00:03:02.500	3.7	20.41	0.21	26.13	17.93	0.69	21.2	50.9
45650	00:03:02.600	3.7	20.41	0.21	26.15	17.94	0.69	21.2	50.9
45675	00:03:02.700	3.7	20.41	0.21	26.18	17.97	0.69	21.2	50.9
45700	00:03:02.800	3.7	20.41	0.21	26.17	17.95	0.69	21.2	50.9
45725	00:03:02.900	3.7	20.41	0.21	26.15	17.97	0.69	21.2	50.9
45750	00:03:03.000	3.7	20.41	0.21	26.18	17.97	0.69	21.2	50.9
45775	00:03:03.100	3.7	20.41	0.21	26.16	18	0.69	21.2	50.9
45800	00:03:03.200	3.7	20.41	0.21	26.15	17.99	0.69	21.2	50.9
45825	00:03:03.300	3.7	20.41	0.21	26.13	17.99	0.69	21.2	50.9
45850	00:03:03.400	3.7	20.41	0.21	26.11	18.02	0.69	21.2	50.9
45875	00:03:03.500	3.7	20.41	0.21	26.14	18.03	0.69	21.2	50.9
45900	00:03:03.600	3.7	20.41	0.21	26.09	18.06	0.69	21.2	50.9
45925	00:03:03.700	3.7	20.41	0.21	26.11	18.05	0.69	21.2	50.9
45950	00:03:03.800	3.7	20.41	0.21	26.13	18.07	0.69	21.2	50.9
45975	00:03:03.900	3.7	20.41	0.21	26.11	18.06	0.69	21.2	50.9
46000	00:03:04.000	3.7	20.41	0.21	26.11	18.08	0.69	21.2	51
46025	00:03:04.100	3.69	20.41	0.21	26.09	18.05	0.69	21.2	51
46050	00:03:04.200	3.69	20.41	0.21	26.08	18.04	0.69	21.2	51
46075	00:03:04.300	3.69	20.41	0.21	26.11	18.03	0.69	21.2	51
46100	00:03:04.400	3.69	20.41	0.21	26.12	18.01	0.69	21.2	51
46125	00:03:04.500	3.69	20.41	0.21	26.11	18	0.69	21.2	51
46150	00:03:04.600	3.69	20.41	0.21	26.16	17.96	0.69	21.2	51
46175	00:03:04.700	3.69	20.41	0.21	26.08	17.96	0.69	21.2	51
46200	00:03:04.800	3.69	20.41	0.21	26.12	17.93	0.69	21.2	51
46225	00:03:04.900	3.69	20.41	0.21	26.15	17.91	0.68	21.2	51
46250	00:03:05.000	3.69	20.41	0.21	26.11	17.9	0.69	21.2	51
46275	00:03:05.100	3.69	20.41	0.21	26.12	17.9	0.69	21.2	51
46300	00:03:05.200	3.69	20.41	0.21	26.13	17.89	0.68	21.2	51
46325	00:03:05.300	3.69	20.41	0.21	26.14	17.9	0.68	21.2	51
46350	00:03:05.400	3.69	20.41	0.21	26.12	17.89	0.68	21.2	51
46375	00:03:05.500	3.69	20.41	0.21	26.13	17.9	0.69	21.2	51
46400	00:03:05.600	3.69	20.41	0.21	26.13	17.93	0.69	21.2	51
46425	00:03:05.700	3.69	20.41	0.21	26.14	17.9	0.68	21.2	51
46450	00:03:05.800	3.69	20.41	0.21	26.09	17.91	0.69	21.2	51
46475	00:03:05.900	3.69	20.41	0.21	26.08	17.92	0.69	21.2	51
46500	00:03:06.000	3.69	20.41	0.21	26.06	17.91	0.69	21.2	51
46525	00:03:06.100	3.69	20.41	0.21	26.06	17.92	0.69	21.2	51
46550	00:03:06.200	3.69	20.41	0.21	26.05	17.89	0.69	21.2	51
46575	00:03:06.300	3.69	20.41	0.21	26.02	17.86	0.69	21.2	51
46600	00:03:06.400	3.69	20.41	0.21	26.04	17.87	0.69	21.2	51
46625	00:03:06.500	3.69	20.41	0.21	26.07	17.84	0.68	21.2	51
46650	00:03:06.600	3.69	20.41	0.21	26.04	17.84	0.68	21.2	51
46675	00:03:06.700	3.69	20.41	0.21	26.05	17.86	0.69	21.2	51
46700	00:03:06.800	3.69	20.41	0.21	26.03	17.87	0.69	21.2	51
46725	00:03:06.900	3.69	20.41	0.21	26.08	17.86	0.68	21.2	51
46750	00:03:07.000	3.69	20.41	0.21	26.06	17.89	0.69	21.2	51.1
46775	00:03:07.100	3.69	20.41	0.21	26.06	17.9	0.69	21.2	51.1
46800	00:03:07.200	3.69	20.41	0.21	26.04	17.91	0.69	21.2	51.1
46825	00:03:07.300	3.69	20.41	0.21	26.04	17.9	0.69	21.2	51.1
46850	00:03:07.400	3.69	20.41	0.21	26.08	17.89	0.69	21.2	51.1
46875	00:03:07.500	3.69	20.41	0.21	26.09	17.87	0.69	21.2	51.1
46900	00:03:07.600	3.69	20.41	0.21	26.12	17.87	0.68	21.2	51.1
46925	00:03:07.700	3.69	20.41	0.21	26.14	17.87	0.68	21.2	51.1
46950	00:03:07.800	3.69	20.41	0.21	26.2	17.87	0.68	21.2	51.1
46975	00:03:07.900	3.69	20.41	0.21	26.13	17.84	0.68	21.2	51.1
47000	00:03:08.000	3.69	20.41	0.21	26.15	17.81	0.68	21.2	51.1
47025	00:03:08.100	3.69	20.41	0.21	26.14	17.81	0.68	21.2	51.1
47050	00:03:08.200	3.69	20.41	0.21	26.2	17.82	0.68	21.2	51.1
47075	00:03:08.300	3.69	20.41	0.21	26.21	17.83	0.68	21.2	51.1
47100	00:03:08.400	3.69	20.41	0.21	26.2	17.85	0.68	21.2	51.1
47125	00:03:08.500	3.69	20.41	0.21	26.15	17.91	0.68	21.2	51.1
47150	00:03:08.600	3.69	20.41	0.21	26.15	17.91	0.68	21.2	51.1
47175	00:03:08.700	3.69	20.41	0.21	26.17	17.88	0.68	21.2	51.1
47200	00:03:08.800	3.69	20.41	0.21	26.19	17.89	0.68	21.2	51.1
47225	00:03:08.900	3.69	20.41	0.21	26.19	17.92	0.68	21.2	51.1
47250	00:03:09.000	3.69	20.41	0.21	26.24	17.93	0.68	21.2	51.1
47275	00:03:09.100	3.69	20.41	0.21	26.29	17.95	0.68	21.2	51.1
47300	00:03:09.200	3.69	20.41	0.21	26.3	17.96	0.68	21.2	51.1
47325	00:03:09.300	3.69	20.41	0.21	26.34	17.97	0.68	21.2	51.1
47350	00:03:09.400	3.69	20.41	0.21	26.38	17.97	0.68	21.2	51.1
47375	00:03:09.500	3.69	20.41	0.21	26.39	17.99	0.68	21.2	51.1
47400	00:03:09.600	3.69	20.41	0.21	26.36	18.04	0.68	21.2	51.1
47425	00:03:09.700	3.69	20.41	0.21	26.35	18.07	0.69	21.2	51.1
47450	00:03:09.800	3.69	20.41	0.21	26.28	18.1	0.69	21.2	51.1
47475	00:03:09.900	3.69	20.41	0.21	26.33	18.14	0.69	21.2	51.1
47500	00:03:10.000	3.69	20.41	0.21	26.33	18.17	0.69	21.2	51.1
47525	00:03:10.100	3.69	20.41	0.21	26.3	18.14	0.69	21.2	51.1
47550	00:03:10.200	3.69	20.41	0.21	26.29	18.14	0.69	21.2	51.1
47575	00:03:10.300	3.69	20.41	0.21	26.28	18.17	0.69	21.2	51.1
47600	00:03:10.400	3.69	20.41	0.21	26.27	18.17	0.69	21.2	51.1
47625	00:03:10.500	3.69	20.41	0.21	26.3	18.17	0.69	21.2	51.1
47650	00:03:10.600	3.69	20.41	0.21	26.38	18.16	0.69	21.2	51.1
47675	00:03:10.700	3.69	20.41	0.21	26.36	18.17	0.69	21.2	51.1
47700	00:03:10.800	3.69	20.41	0.21	26.43	18.18	0.69	21.2	51.1
47725	00:03:10.900	3.69	20.41	0.21	26.43	18.16	0.69	21.2	51.1
47750	00:03:11.000	3.69	20.41	0.21	26.49	18.16	0.69	21.2	51.2
47775	00:03:11.100	3.69	20.41	0.21	26.52	18.21	0.69	21.2	51.2
47800	00:03:11.200	3.69	20.41	0.21	26.58	18.24	0.69	21.2	51.2
47825	00:03:11.300	3.69	20.41	0.21	26.61	18.27	0.69	21.2	51.2
47850	00:03:11.400	3.69	20.41	0.21	26.58	18.29	0.69	21.2	51.2
47875	00:03:11.500	3.69	20.41	0.21	26.6	18.28	0.69	21.2	51.2
47900	00:03:11.600	3.69	20.41	0.21	26.59	18.3	0.69	21.2	51.2
47925	00:03:11.700	3.69	20.41	0.21	26.65	18.34	0.69	21.2	51.2
47950	00:03:11.800	3.69	20.41	0.21	26.66	18.34	0.69	21.2	51.2
47975	00:03:11.900	3.69	20.41	0.21	26.66	18.33	0.69	21.2	51.2
48000	00:03:12.000	3.69	20.41	0.21	26.66	18.32	0.69	21.2	51.2
48025	00:03:12.100	3.69	20.41	0.21	26.65	18.31	0.69	21.2	51.2
48050	00:03:12.200	3.69	20.41	0.21	26.59	18.37	0.69	21.2	51.2
48075	00:03:12.300	3.69	20.41	0.21	26.59	18.36	0.69	21.2	51.2
48100	00:03:12.400	3.69	20.41	0.21	26.57	18.36	0.69	21.2	51.2
48125	00:03:12.500	3.69	20.41	0.21	26.57	18.38	0.69	21.2	51.2
48150	00:03:12.600	3.69	20.41	0.21	26.55	18.4	0.69	21.2	51.2
48175	00:03:12.700	3.69	20.41	0.21	26.54	18.4	0.69	21.2	51.2
48200	00:03:12.800	3.69	20.41	0.21	26.54	18.4	0.69	21.2	51.2
48225	00:03:12.900	3.69	20.41	0.21	26.55	18.44	0.69	21.2	51.2
48250	00:03:13.000	3.69	20.41	0.21	26.5	18.44	0.7	21.2	51.2
48275	00:03:13.100	3.69	20.41	0.21	26.55	18.43	0.69	21.2	51.2
48300	00:03:13.200	3.69	20.41	0.21	26.59	18.36	0.69	21.2	51.2
48325	00:03:13.300	3.69	20.41	0.21	26.56	18.35	0.69	21.2	51.2
48350	00:03:13.400	3.69	20.41	0.21	26.6	18.32	0.69	21.2	51.2
48375	00:03:13.500	3.69	20.41	0.21	26.61	18.3	0.69	21.2	51.2
48400	00:03:13.600	3.69	20.41	0.21	26.61	18.27	0.69	21.2	51.2
48425	00:03:13.700	3.69	20.41	0.21	26.65	18.2	0.68	21.2	51.2
48450	00:03:13.800	3.69	20.41	0.21	26.62	18.25	0.69	21.2	51.2
48475	00:03:13.900	3.69	20.41	0.21	26.62	18.21	0.68	21.2	51.2
48500	00:03:14.000	3.69	20.41	0.21	26.64	18.26	0.69	21.2	51.2
48525	00:03:14.100	3.69	20.41	0.21	26.62	18.32	0.69	21.2	51.2
48550	00:03:14.200	3.69	20.41	0.21	26.61	18.37	0.69	21.2	51.2
48575	00:03:14.300	3.69	20.41	0.21	26.61	18.41	0.69	21.2	51.2
48600	00:03:14.400	3.69	20.41	0.21	26.61	18.47	0.69	21.2	51.2
48625	00:03:14.500	3.69	20.41	0.21	26.57	18.47	0.7	21.2	51.2
48650	00:03:14.600	3.69	20.41	0.21	26.6	18.47	0.69	21.2	51.2
48675	00:03:14.700	3.69	20.41	0.22	26.57	18.51	0.7	21.2	51.2
48700	00:03:14.800	3.69	20.41	0.21	26.6	18.49	0.69	21.2	51.2
48725	00:03:14.900	3.69	20.41	0.22	26.63	18.5	0.7	21.2	51.2
48750	00:03:15.000	3.69	20.41	0.22	26.67	18.49	0.69	21.2	51.2
48775	00:03:15.100	3.69	20.41	0.22	26.65	18.5	0.69	21.2	51.2
48800	00:03:15.200	3.69	20.41	0.22	26.68	18.49	0.69	21.2	51.2
48825	00:03:15.300	3.69	20.41	0.21	26.72	18.47	0.69	21.2	51.2
48850	00:03:15.400	3.69	20.41	0.21	26.76	18.45	0.69	21.2	51.2
48875	00:03:15.500	3.69	20.41	0.22	26.8	18.49	0.69	21.2	51.2
48900	00:03:15.600	3.69	20.41	0.22	26.77	18.51	0.69	21.2	51.2
48925	00:03:15.700	3.69	20.41	0.22	26.79	18.55	0.69	21.2	51.2
48950	00:03:15.800	3.69	20.41	0.22	26.8	18.54	0.69	21.2	51.2
48975	00:03:15.900	3.69	20.41	0.22	26.8	18.59	0.69	21.2	51.2
49000	00:03:16.000	3.69	20.41	0.22	26.77	18.59	0.69	21.2	51.1
49025	00:03:16.100	3.69	20.41	0.22	26.78	18.56	0.69	21.2	51.1
49050	00:03:16.200	3.69	20.41	0.22	26.77	18.56	0.69	21.2	51.1
49075	00:03:16.300	3.69	20.41	0.22	26.78	18.57	0.69	21.2	51.1
49100	00:03:16.400	3.69	20.41	0.22	26.75	18.57	0.69	21.2	51.1
49125	00:03:16.500	3.69	20.41	0.22	26.74	18.56	0.69	21.2	51.1
49150	00:03:16.600	3.69	20.41	0.22	26.74	18.57	0.69	21.2	51.1
49175	00:03:16.700	3.69	20.41	0.22	26.72	18.51	0.69	21.2	51.1
49200	00:03:16.800	3.69	20.41	0.22	26.74	18.53	0.69	21.2	51.1
49225	00:03:16.900	3.69	20.41	0.21	26.74	18.48	0.69	21.2	51.1
49250	00:03:17.000	3.69	20.41	0.21	26.79	18.48	0.69	21.2	51.1
49275	00:03:17.100	3.69	20.41	0.21	26.81	18.47	0.69	21.2	51.1
49300	00:03:17.200	3.69	20.41	0.21	26.78	18.45	0.69	21.2	51.1
49325	00:03:17.300	3.69	20.41	0.21	26.77	18.42	0.69	21.2	51.1
49350	00:03:17.400	3.69	20.41	0.21	26.76	18.43	0.69	21.2	51.1
49375	00:03:17.500	3.69	20.41	0.21	26.75	18.44	0.69	21.2	51.1
49400	00:03:17.600	3.69	20.41	0.21	26.75	18.47	0.69	21.2	51.1
49425	00:03:17.700	3.69	20.41	0.21	26.76	18.47	0.69	21.2	51.1
49450	00:03:17.800	3.69	20.41	0.21	26.74	18.46	0.69	21.2	51.1
49475	00:03:17.900	3.69	20.41	0.21	26.75	18.47	0.69	21.2	51.1
49500	00:03:18.000	3.69	20.41	0.21	26.7	18.44	0.69	21.2	51
49525	00:03:18.100	3.69	20.41	0.21	26.74	18.46	0.69	21.2	51
49550	00:03:18.200	3.69	20.41	0.22	26.79	18.5	0.69	21.2	51
49575	00:03:18.300	3.69	20.41	0.22	26.78	18.53	0.69	21.2	51
49600	00:03:18.400	3.69	20.41	0.22	26.82	18.5	0.69	21.2	51
49625	00:03:18.500	3.69	20.41	0.22	26.81	18.49	0.69	21.2	51
49650	00:03:18.600	3.69	20.41	0.21	26.84	18.46	0.69	21.2	51
49675	00:03:18.700	3.69	20.41	0.21	26.85	18.46	0.69	21.2	51
49700	00:03:18.800	3.69	20.41	0.22	26.88	18.49	0.69	21.2	51
49725	00:03:18.900	3.69	20.41	0.22	26.88	18.51	0.69	21.2	51
49750	00:03:19.000	3.69	20.41	0.22	26.86	18.52	0.69	21.2	51
49775	00:03:19.100	3.69	20.41	0.22	26.8	18.54	0.69	21.2	51
49800	00:03:19.200	3.69	20.41	0.22	26.8	18.52	0.69	21.2	51
49825	00:03:19.300	3.69	20.41	0.22	26.82	18.55	0.69	21.2	51
49850	00:03:19.400	3.69	20.41	0.22	26.81	18.57	0.69	21.2	51
49875	00:03:19.500	3.69	20.41	0.22	26.82	18.58	0.69	21.2	51
49900	00:03:19.600	3.69	20.41	0.22	26.82	18.55	0.69	21.2	51
49925	00:03:19.700	3.69	20.41	0.22	26.81	18.61	0.69	21.2	51
[truncated: 3,213 more rows]
